# Supplementary material for: Stacking Interactions of Druglike Heterocycles with Nucleobases
Source: J Chem Inf Model. 2025 Mar 27;65(7):3502–16. doi: 10.1021/acs.jcim.4c02420 (PMC12004538; doi:10.1021/acs.jcim.4c02420)
Supplement: Supplementary file 1 — ci4c02420_si_001.xyz [file ci4c02420_si_001.xyz]

25
A.het1.1
C      0.70448    0.76804    0.00005
C     -1.28691    1.68845   -0.00002
C     -1.22223   -0.60601    0.00014
C      0.17797   -0.51319    0.00004
C      2.27415   -0.76871    0.00014
H     -1.92042    2.56948   -0.00028
H      3.27085   -1.18302    0.00011
N      1.17679   -1.46431   -0.00002
N      2.06094    0.58499   -0.00014
N     -1.93534    0.52053    0.00004
N      0.01818    1.90993    0.00004
H      2.75415    1.31105   -0.00029
N     -1.86158   -1.78881   -0.00019
H     -1.33845   -2.64352   -0.00029
H     -2.86385   -1.80180    0.00052
C     -2.06196    1.41113   -3.22962
C     -0.91042    0.64696   -3.22962
C      0.19791    1.54374   -3.22962
C     -0.30912    2.82940   -3.22962
N     -1.68167    2.73343   -3.22962
H     -3.10590    1.12975   -3.22962
H     -0.87206   -0.43466   -3.22962
H      1.24771    1.28051   -3.22962
H      0.18392    3.79164   -3.22962
H     -2.31460    3.51567   -3.22962
25
A.het1.10
C      0.70448    0.76804    0.00005
C     -1.28691    1.68845   -0.00002
C     -1.22223   -0.60601    0.00014
C      0.17797   -0.51319    0.00004
C      2.27415   -0.76871    0.00014
H     -1.92042    2.56948   -0.00028
H      3.27085   -1.18302    0.00011
N      1.17679   -1.46431   -0.00002
N      2.06094    0.58499   -0.00014
N     -1.93534    0.52053    0.00004
N      0.01818    1.90993    0.00004
H      2.75415    1.31105   -0.00029
N     -1.86158   -1.78881   -0.00019
H     -1.33845   -2.64352   -0.00029
H     -2.86385   -1.80180    0.00052
C      0.47296    2.59719   -3.46964
C     -0.78503    3.16945   -3.46964
C     -1.73743    2.10854   -3.46964
C     -1.03328    0.91934   -3.46964
N      0.30677    1.23137   -3.46964
H      1.45920    3.04028   -3.46964
H     -0.99411    4.23136   -3.46964
H     -2.81566    2.20227   -3.46964
H     -1.36779   -0.10881   -3.46964
H      1.05555    0.55918   -3.46964
25
A.het1.2
C      0.70448    0.76804    0.00005
C     -1.28691    1.68845   -0.00002
C     -1.22223   -0.60601    0.00014
C      0.17797   -0.51319    0.00004
C      2.27415   -0.76871    0.00014
H     -1.92042    2.56948   -0.00028
H      3.27085   -1.18302    0.00011
N      1.17679   -1.46431   -0.00002
N      2.06094    0.58499   -0.00014
N     -1.93534    0.52053    0.00004
N      0.01818    1.90993    0.00004
H      2.75415    1.31105   -0.00029
N     -1.86158   -1.78881   -0.00019
H     -1.33845   -2.64352   -0.00029
H     -2.86385   -1.80180    0.00052
C     -2.01768    2.72997   -3.40436
C     -1.96930    1.34879   -3.40436
C     -0.59512    0.96902   -3.40436
C      0.15562    2.12937   -3.40436
N     -0.72093    3.18991   -3.40436
H     -2.85387    3.41537   -3.40436
H     -2.82673    0.68835   -3.40436
H     -0.19849   -0.03798   -3.40436
H      1.22510    2.28814   -3.40436
H     -0.45290    4.15979   -3.40436
25
A.het1.3
C      0.70448    0.76804    0.00005
C     -1.28691    1.68845   -0.00002
C     -1.22223   -0.60601    0.00014
C      0.17797   -0.51319    0.00004
C      2.27415   -0.76871    0.00014
H     -1.92042    2.56948   -0.00028
H      3.27085   -1.18302    0.00011
N      1.17679   -1.46431   -0.00002
N      2.06094    0.58499   -0.00014
N     -1.93534    0.52053    0.00004
N      0.01818    1.90993    0.00004
H      2.75415    1.31105   -0.00029
N     -1.86158   -1.78881   -0.00019
H     -1.33845   -2.64352   -0.00029
H     -2.86385   -1.80180    0.00052
C      0.54591    0.75013    3.23772
C      1.13225   -0.50136    3.23772
C      2.54526   -0.31159    3.23772
C      2.78061    1.05026    3.23772
N      1.55827    1.68192    3.23772
H     -0.49213    1.05255    3.23772
H      0.60264   -1.44522    3.23772
H      3.30514   -1.08227    3.23772
H      3.70207    1.61586    3.23772
H      1.42434    2.67919    3.23772
25
A.het1.4
C      0.70448    0.76804    0.00005
C     -1.28691    1.68845   -0.00002
C     -1.22223   -0.60601    0.00014
C      0.17797   -0.51319    0.00004
C      2.27415   -0.76871    0.00014
H     -1.92042    2.56948   -0.00028
H      3.27085   -1.18302    0.00011
N      1.17679   -1.46431   -0.00002
N      2.06094    0.58499   -0.00014
N     -1.93534    0.52053    0.00004
N      0.01818    1.90993    0.00004
H      2.75415    1.31105   -0.00029
N     -1.86158   -1.78881   -0.00019
H     -1.33845   -2.64352   -0.00029
H     -2.86385   -1.80180    0.00052
C     -0.49051    2.50292    3.46285
C     -1.13998    1.28300    3.46285
C     -0.14043    0.26639    3.46285
C      1.09030    0.89513    3.46285
N      0.86231    2.25201    3.46285
H     -0.87133    3.51483    3.46285
H     -2.21285    1.14044    3.46285
H     -0.30112   -0.80391    3.46285
H      2.09563    0.49726    3.46285
H      1.57982    2.95748    3.46285
25
A.het1.5
C      0.70448    0.76804    0.00005
C     -1.28691    1.68845   -0.00002
C     -1.22223   -0.60601    0.00014
C      0.17797   -0.51319    0.00004
C      2.27415   -0.76871    0.00014
H     -1.92042    2.56948   -0.00028
H      3.27085   -1.18302    0.00011
N      1.17679   -1.46431   -0.00002
N      2.06094    0.58499   -0.00014
N     -1.93534    0.52053    0.00004
N      0.01818    1.90993    0.00004
H      2.75415    1.31105   -0.00029
N     -1.86158   -1.78881   -0.00019
H     -1.33845   -2.64352   -0.00029
H     -2.86385   -1.80180    0.00052
C      0.48647    0.43042   -3.08784
C      0.62053   -0.94510   -3.08784
C      2.01565   -1.23877   -3.08784
C      2.69287   -0.03404   -3.08784
N      1.75214    0.97001   -3.08784
H     -0.39068    1.06256   -3.08784
H     -0.19422   -1.65751   -3.08784
H      2.47406   -2.21920   -3.08784
H      3.75042    0.19085   -3.08784
H      1.95941    1.95467   -3.08784
25
A.het1.6
C      0.70448    0.76804    0.00005
C     -1.28691    1.68845   -0.00002
C     -1.22223   -0.60601    0.00014
C      0.17797   -0.51319    0.00004
C      2.27415   -0.76871    0.00014
H     -1.92042    2.56948   -0.00028
H      3.27085   -1.18302    0.00011
N      1.17679   -1.46431   -0.00002
N      2.06094    0.58499   -0.00014
N     -1.93534    0.52053    0.00004
N      0.01818    1.90993    0.00004
H      2.75415    1.31105   -0.00029
N     -1.86158   -1.78881   -0.00019
H     -1.33845   -2.64352   -0.00029
H     -2.86385   -1.80180    0.00052
C     -3.34760    2.57551    3.30194
C     -3.08715    1.21824    3.30194
C     -1.67088    1.05458    3.30194
C     -1.10774    2.31668    3.30194
N     -2.13713    3.22962    3.30194
H     -4.27934    3.12400    3.30194
H     -3.83267    0.43367    3.30194
H     -1.12394    0.12065    3.30194
H     -0.07546    2.63821    3.30194
H     -2.02162    4.22920    3.30194
25
A.het1.7
C      0.70448    0.76804    0.00005
C     -1.28691    1.68845   -0.00002
C     -1.22223   -0.60601    0.00014
C      0.17797   -0.51319    0.00004
C      2.27415   -0.76871    0.00014
H     -1.92042    2.56948   -0.00028
H      3.27085   -1.18302    0.00011
N      1.17679   -1.46431   -0.00002
N      2.06094    0.58499   -0.00014
N     -1.93534    0.52053    0.00004
N      0.01818    1.90993    0.00004
H      2.75415    1.31105   -0.00029
N     -1.86158   -1.78881   -0.00019
H     -1.33845   -2.64352   -0.00029
H     -2.86385   -1.80180    0.00052
C      0.95398    1.07910    3.04905
C      1.45201   -0.21007    3.04905
C      2.87479   -0.11886    3.04905
C      3.20412    1.22336    3.04905
N      2.02858    1.93836    3.04905
H     -0.06057    1.45286    3.04905
H      0.85816   -1.11489    3.04905
H      3.57933   -0.94043    3.04905
H      4.16262    1.72363    3.04905
H      1.96420    2.94253    3.04905
25
A.het1.8
C      0.70448    0.76804    0.00005
C     -1.28691    1.68845   -0.00002
C     -1.22223   -0.60601    0.00014
C      0.17797   -0.51319    0.00004
C      2.27415   -0.76871    0.00014
H     -1.92042    2.56948   -0.00028
H      3.27085   -1.18302    0.00011
N      1.17679   -1.46431   -0.00002
N      2.06094    0.58499   -0.00014
N     -1.93534    0.52053    0.00004
N      0.01818    1.90993    0.00004
H      2.75415    1.31105   -0.00029
N     -1.86158   -1.78881   -0.00019
H     -1.33845   -2.64352   -0.00029
H     -2.86385   -1.80180    0.00052
C     -0.45256   -3.34263   -3.18935
C      0.42752   -2.27705   -3.18935
C     -0.34880   -1.08125   -3.18935
C     -1.68033   -1.45146   -3.18935
N     -1.72800   -2.82653   -3.18935
H     -0.28156   -4.41022   -3.18935
H      1.50724   -2.35168   -3.18935
H      0.02246   -0.06462   -3.18935
H     -2.58591   -0.86077   -3.18935
H     -2.57197   -3.37445   -3.18935
25
A.het1.9
C      0.70448    0.76804    0.00005
C     -1.28691    1.68845   -0.00002
C     -1.22223   -0.60601    0.00014
C      0.17797   -0.51319    0.00004
C      2.27415   -0.76871    0.00014
H     -1.92042    2.56948   -0.00028
H      3.27085   -1.18302    0.00011
N      1.17679   -1.46431   -0.00002
N      2.06094    0.58499   -0.00014
N     -1.93534    0.52053    0.00004
N      0.01818    1.90993    0.00004
H      2.75415    1.31105   -0.00029
N     -1.86158   -1.78881   -0.00019
H     -1.33845   -2.64352   -0.00029
H     -2.86385   -1.80180    0.00052
C      0.57840   -1.21350    3.32262
C     -0.66128   -1.82442    3.32262
C     -0.44366   -3.23341    3.32262
C      0.92256   -3.44184    3.32262
N      1.52998   -2.20728    3.32262
H      0.86028   -0.16970    3.32262
H     -1.61541   -1.31353    3.32262
H     -1.19920   -4.00834    3.32262
H      1.50623   -4.35196    3.32262
H      2.52442   -2.05369    3.32262
23
A.het10.1
C      0.70448    0.76804    0.00005
C     -1.28691    1.68845   -0.00002
C     -1.22223   -0.60601    0.00014
C      0.17797   -0.51319    0.00004
C      2.27415   -0.76871    0.00014
H     -1.92042    2.56948   -0.00028
H      3.27085   -1.18302    0.00011
N      1.17679   -1.46431   -0.00002
N      2.06094    0.58499   -0.00014
N     -1.93534    0.52053    0.00004
N      0.01818    1.90993    0.00004
H      2.75415    1.31105   -0.00029
N     -1.86158   -1.78881   -0.00019
H     -1.33845   -2.64352   -0.00029
H     -2.86385   -1.80180    0.00052
C     -1.13251   -0.31831    3.01166
N     -0.34409    0.78249    3.01166
N      0.96423    0.43124    3.01166
C      0.88625   -0.89599    3.01166
N     -0.38023   -1.40692    3.01166
H     -2.21465   -0.27698    3.01166
H      1.77542   -1.51382    3.01166
H     -0.60274    1.75802    3.01166
23
A.het10.10
C      0.70448    0.76804    0.00005
C     -1.28691    1.68845   -0.00002
C     -1.22223   -0.60601    0.00014
C      0.17797   -0.51319    0.00004
C      2.27415   -0.76871    0.00014
H     -1.92042    2.56948   -0.00028
H      3.27085   -1.18302    0.00011
N      1.17679   -1.46431   -0.00002
N      2.06094    0.58499   -0.00014
N     -1.93534    0.52053    0.00004
N      0.01818    1.90993    0.00004
H      2.75415    1.31105   -0.00029
N     -1.86158   -1.78881   -0.00019
H     -1.33845   -2.64352   -0.00029
H     -2.86385   -1.80180    0.00052
C      1.07827    0.95526   -3.38158
N      2.21708    0.22281   -3.38158
N      1.93161   -1.10143   -3.38158
C      0.60215   -1.08983   -3.38158
N      0.02860    0.14954   -3.38158
H      1.06551    2.03811   -3.38158
H      0.02950   -2.00875   -3.38158
H      3.17848    0.52986   -3.38158
23
A.het10.2
C      0.70448    0.76804    0.00005
C     -1.28691    1.68845   -0.00002
C     -1.22223   -0.60601    0.00014
C      0.17797   -0.51319    0.00004
C      2.27415   -0.76871    0.00014
H     -1.92042    2.56948   -0.00028
H      3.27085   -1.18302    0.00011
N      1.17679   -1.46431   -0.00002
N      2.06094    0.58499   -0.00014
N     -1.93534    0.52053    0.00004
N      0.01818    1.90993    0.00004
H      2.75415    1.31105   -0.00029
N     -1.86158   -1.78881   -0.00019
H     -1.33845   -2.64352   -0.00029
H     -2.86385   -1.80180    0.00052
C     -1.94623    1.69592   -3.11900
N     -1.24243    2.85266   -3.11900
N      0.08851    2.60032   -3.11900
C      0.11010    1.27098   -3.11900
N     -1.11458    0.66668   -3.11900
H     -3.02843    1.65614   -3.11900
H      1.04302    0.72145   -3.11900
H     -1.57338    3.80609   -3.11900
23
A.het10.3
C      0.70448    0.76804    0.00005
C     -1.28691    1.68845   -0.00002
C     -1.22223   -0.60601    0.00014
C      0.17797   -0.51319    0.00004
C      2.27415   -0.76871    0.00014
H     -1.92042    2.56948   -0.00028
H      3.27085   -1.18302    0.00011
N      1.17679   -1.46431   -0.00002
N      2.06094    0.58499   -0.00014
N     -1.93534    0.52053    0.00004
N      0.01818    1.90993    0.00004
H      2.75415    1.31105   -0.00029
N     -1.86158   -1.78881   -0.00019
H     -1.33845   -2.64352   -0.00029
H     -2.86385   -1.80180    0.00052
C      0.98548    1.03820   -3.05033
N      1.16651    2.38007   -3.05033
N      2.48697    2.68248   -3.05033
C      3.03969    1.47329   -3.05033
N      2.16000    0.42871   -3.05033
H      0.01000    0.56790   -3.05033
H      4.11467    1.34387   -3.05033
H      0.48109    3.12085   -3.05033
23
A.het10.4
C      0.70448    0.76804    0.00005
C     -1.28691    1.68845   -0.00002
C     -1.22223   -0.60601    0.00014
C      0.17797   -0.51319    0.00004
C      2.27415   -0.76871    0.00014
H     -1.92042    2.56948   -0.00028
H      3.27085   -1.18302    0.00011
N      1.17679   -1.46431   -0.00002
N      2.06094    0.58499   -0.00014
N     -1.93534    0.52053    0.00004
N      0.01818    1.90993    0.00004
H      2.75415    1.31105   -0.00029
N     -1.86158   -1.78881   -0.00019
H     -1.33845   -2.64352   -0.00029
H     -2.86385   -1.80180    0.00052
C     -0.60984   -0.54328   -3.20857
N     -0.30004   -1.86139   -3.20857
N     -1.42561   -2.61516   -3.20857
C     -2.37348   -1.68287   -3.20857
N     -1.92454   -0.39312   -3.20857
H      0.13354    0.24419   -3.20857
H     -3.42386   -1.94563   -3.20857
H      0.60463   -2.30875   -3.20857
23
A.het10.5
C      0.70448    0.76804    0.00005
C     -1.28691    1.68845   -0.00002
C     -1.22223   -0.60601    0.00014
C      0.17797   -0.51319    0.00004
C      2.27415   -0.76871    0.00014
H     -1.92042    2.56948   -0.00028
H      3.27085   -1.18302    0.00011
N      1.17679   -1.46431   -0.00002
N      2.06094    0.58499   -0.00014
N     -1.93534    0.52053    0.00004
N      0.01818    1.90993    0.00004
H      2.75415    1.31105   -0.00029
N     -1.86158   -1.78881   -0.00019
H     -1.33845   -2.64352   -0.00029
H     -2.86385   -1.80180    0.00052
C     -0.18653    0.30480   -3.49665
N     -1.21868    1.18119   -3.49665
N     -0.76088    2.45614   -3.49665
C      0.55542    2.26913   -3.49665
N      0.96032    0.96489   -3.49665
H     -0.31684   -0.77026   -3.49665
H      1.24437    3.10441   -3.49665
H     -2.21219    1.00375   -3.49665
23
A.het10.6
C      0.70448    0.76804    0.00005
C     -1.28691    1.68845   -0.00002
C     -1.22223   -0.60601    0.00014
C      0.17797   -0.51319    0.00004
C      2.27415   -0.76871    0.00014
H     -1.92042    2.56948   -0.00028
H      3.27085   -1.18302    0.00011
N      1.17679   -1.46431   -0.00002
N      2.06094    0.58499   -0.00014
N     -1.93534    0.52053    0.00004
N      0.01818    1.90993    0.00004
H      2.75415    1.31105   -0.00029
N     -1.86158   -1.78881   -0.00019
H     -1.33845   -2.64352   -0.00029
H     -2.86385   -1.80180    0.00052
C     -0.45941    2.04644    3.04780
N     -0.42939    0.69275    3.04780
N     -1.68670    0.18851    3.04780
C     -2.42087    1.29693    3.04780
N     -1.71449    2.46570    3.04780
H      0.43098    2.66284    3.04780
H     -3.50290    1.25747    3.04780
H      0.36297    0.06768    3.04780
23
A.het10.7
C      0.70448    0.76804    0.00005
C     -1.28691    1.68845   -0.00002
C     -1.22223   -0.60601    0.00014
C      0.17797   -0.51319    0.00004
C      2.27415   -0.76871    0.00014
H     -1.92042    2.56948   -0.00028
H      3.27085   -1.18302    0.00011
N      1.17679   -1.46431   -0.00002
N      2.06094    0.58499   -0.00014
N     -1.93534    0.52053    0.00004
N      0.01818    1.90993    0.00004
H      2.75415    1.31105   -0.00029
N     -1.86158   -1.78881   -0.00019
H     -1.33845   -2.64352   -0.00029
H     -2.86385   -1.80180    0.00052
C      1.33521   -2.22820    3.11748
N      1.46697   -0.88060    3.11748
N      2.77547   -0.53003    3.11748
C      3.37210   -1.71816    3.11748
N      2.53127   -2.79426    3.11748
H      0.37761   -2.73391    3.11748
H      4.45110   -1.80813    3.11748
H      0.75488   -0.16542    3.11748
23
A.het10.8
C      0.70448    0.76804    0.00005
C     -1.28691    1.68845   -0.00002
C     -1.22223   -0.60601    0.00014
C      0.17797   -0.51319    0.00004
C      2.27415   -0.76871    0.00014
H     -1.92042    2.56948   -0.00028
H      3.27085   -1.18302    0.00011
N      1.17679   -1.46431   -0.00002
N      2.06094    0.58499   -0.00014
N     -1.93534    0.52053    0.00004
N      0.01818    1.90993    0.00004
H      2.75415    1.31105   -0.00029
N     -1.86158   -1.78881   -0.00019
H     -1.33845   -2.64352   -0.00029
H     -2.86385   -1.80180    0.00052
C      0.67197    2.59543   -3.27471
N     -0.35227    1.70982   -3.27471
N     -1.54199    2.35764   -3.27471
C     -1.15542    3.62972   -3.27471
N      0.19548    3.82991   -3.27471
H      1.71435    2.30188   -3.27471
H     -1.87522    4.43856   -3.27471
H     -0.32922    0.70085   -3.27471
23
A.het10.9
C      0.70448    0.76804    0.00005
C     -1.28691    1.68845   -0.00002
C     -1.22223   -0.60601    0.00014
C      0.17797   -0.51319    0.00004
C      2.27415   -0.76871    0.00014
H     -1.92042    2.56948   -0.00028
H      3.27085   -1.18302    0.00011
N      1.17679   -1.46431   -0.00002
N      2.06094    0.58499   -0.00014
N     -1.93534    0.52053    0.00004
N      0.01818    1.90993    0.00004
H      2.75415    1.31105   -0.00029
N     -1.86158   -1.78881   -0.00019
H     -1.33845   -2.64352   -0.00029
H     -2.86385   -1.80180    0.00052
C     -0.80823    1.55412   -3.42176
N      0.52800    1.77295   -3.42176
N      1.20293    0.59840   -3.42176
C      0.20793   -0.28341   -3.42176
N     -1.04805    0.25279   -3.42176
H     -1.54296    2.34967   -3.42176
H      0.39815   -1.34931   -3.42176
H      1.03626    2.64486   -3.42176
23
A.het11.1
C      0.70448    0.76804    0.00005
C     -1.28691    1.68845   -0.00002
C     -1.22223   -0.60601    0.00014
C      0.17797   -0.51319    0.00004
C      2.27415   -0.76871    0.00014
H     -1.92042    2.56948   -0.00028
H      3.27085   -1.18302    0.00011
N      1.17679   -1.46431   -0.00002
N      2.06094    0.58499   -0.00014
N     -1.93534    0.52053    0.00004
N      0.01818    1.90993    0.00004
H      2.75415    1.31105   -0.00029
N     -1.86158   -1.78881   -0.00019
H     -1.33845   -2.64352   -0.00029
H     -2.86385   -1.80180    0.00052
C     -1.86080   -2.94373   -3.46577
N     -2.57694   -1.80356   -3.46577
N     -0.56810   -1.15066   -3.46577
C     -0.56592   -2.50798   -3.46577
H     -2.30852   -3.92147   -3.46577
H     -3.57404   -1.68162   -3.46577
H      0.34877   -3.07473   -3.46577
N     -1.78732   -0.72886   -3.46577
23
A.het11.10
C      0.70448    0.76804    0.00005
C     -1.28691    1.68845   -0.00002
C     -1.22223   -0.60601    0.00014
C      0.17797   -0.51319    0.00004
C      2.27415   -0.76871    0.00014
H     -1.92042    2.56948   -0.00028
H      3.27085   -1.18302    0.00011
N      1.17679   -1.46431   -0.00002
N      2.06094    0.58499   -0.00014
N     -1.93534    0.52053    0.00004
N      0.01818    1.90993    0.00004
H      2.75415    1.31105   -0.00029
N     -1.86158   -1.78881   -0.00019
H     -1.33845   -2.64352   -0.00029
H     -2.86385   -1.80180    0.00052
C      0.59938    1.84736   -3.04777
N      0.69178    0.50411   -3.04777
N     -1.38716    0.87791   -3.04777
C     -0.74773    2.07516   -3.04777
H      1.45596    2.49750   -3.04777
H      1.51293   -0.07451   -3.04777
H     -1.28606    3.00687   -3.04777
N     -0.51194   -0.06994   -3.04777
23
A.het11.2
C      0.70448    0.76804    0.00005
C     -1.28691    1.68845   -0.00002
C     -1.22223   -0.60601    0.00014
C      0.17797   -0.51319    0.00004
C      2.27415   -0.76871    0.00014
H     -1.92042    2.56948   -0.00028
H      3.27085   -1.18302    0.00011
N      1.17679   -1.46431   -0.00002
N      2.06094    0.58499   -0.00014
N     -1.93534    0.52053    0.00004
N      0.01818    1.90993    0.00004
H      2.75415    1.31105   -0.00029
N     -1.86158   -1.78881   -0.00019
H     -1.33845   -2.64352   -0.00029
H     -2.86385   -1.80180    0.00052
C      0.29199    1.65878   -3.02314
N      0.54081    0.33555   -3.02314
N     -1.56758    0.46371   -3.02314
C     -1.07251    1.72752   -3.02314
H      1.06668    2.40461   -3.02314
H      1.42398   -0.14309   -3.02314
H     -1.71609    2.58989   -3.02314
N     -0.58754   -0.37530   -3.02314
23
A.het11.3
C      0.70448    0.76804    0.00005
C     -1.28691    1.68845   -0.00002
C     -1.22223   -0.60601    0.00014
C      0.17797   -0.51319    0.00004
C      2.27415   -0.76871    0.00014
H     -1.92042    2.56948   -0.00028
H      3.27085   -1.18302    0.00011
N      1.17679   -1.46431   -0.00002
N      2.06094    0.58499   -0.00014
N     -1.93534    0.52053    0.00004
N      0.01818    1.90993    0.00004
H      2.75415    1.31105   -0.00029
N     -1.86158   -1.78881   -0.00019
H     -1.33845   -2.64352   -0.00029
H     -2.86385   -1.80180    0.00052
C      0.31811   -0.24345   -3.43525
N     -0.80407   -0.98747   -3.43525
N     -1.50628    1.00466   -3.43525
C     -0.14943    1.04029   -3.43525
H      1.30658   -0.66694   -3.43525
H     -0.90140   -1.98728   -3.43525
H      0.39461    1.96868   -3.43525
N     -1.89790   -0.22458   -3.43525
23
A.het11.4
C      0.70448    0.76804    0.00005
C     -1.28691    1.68845   -0.00002
C     -1.22223   -0.60601    0.00014
C      0.17797   -0.51319    0.00004
C      2.27415   -0.76871    0.00014
H     -1.92042    2.56948   -0.00028
H      3.27085   -1.18302    0.00011
N      1.17679   -1.46431   -0.00002
N      2.06094    0.58499   -0.00014
N     -1.93534    0.52053    0.00004
N      0.01818    1.90993    0.00004
H      2.75415    1.31105   -0.00029
N     -1.86158   -1.78881   -0.00019
H     -1.33845   -2.64352   -0.00029
H     -2.86385   -1.80180    0.00052
C     -0.02027    0.44581   -3.43409
N     -1.36360    0.53707   -3.43409
N     -0.71035    2.54580   -3.43409
C      0.38875    1.74938   -3.43409
H      0.50725   -0.49128   -3.43409
H     -2.04858   -0.19769   -3.43409
H      1.38505    2.15591   -3.43409
N     -1.76849    1.80771   -3.43409
23
A.het11.5
C      0.70448    0.76804    0.00005
C     -1.28691    1.68845   -0.00002
C     -1.22223   -0.60601    0.00014
C      0.17797   -0.51319    0.00004
C      2.27415   -0.76871    0.00014
H     -1.92042    2.56948   -0.00028
H      3.27085   -1.18302    0.00011
N      1.17679   -1.46431   -0.00002
N      2.06094    0.58499   -0.00014
N     -1.93534    0.52053    0.00004
N      0.01818    1.90993    0.00004
H      2.75415    1.31105   -0.00029
N     -1.86158   -1.78881   -0.00019
H     -1.33845   -2.64352   -0.00029
H     -2.86385   -1.80180    0.00052
C      2.86889   -1.94615    3.11252
N      1.52295   -1.98242    3.11252
N      1.98318    0.07911    3.11252
C      3.15271   -0.60973    3.11252
H      3.48272   -2.82912    3.11252
H      0.91058   -2.77871    3.11252
H      4.10606   -0.11074    3.11252
N      0.99964   -0.75580    3.11252
23
A.het11.6
C      0.70448    0.76804    0.00005
C     -1.28691    1.68845   -0.00002
C     -1.22223   -0.60601    0.00014
C      0.17797   -0.51319    0.00004
C      2.27415   -0.76871    0.00014
H     -1.92042    2.56948   -0.00028
H      3.27085   -1.18302    0.00011
N      1.17679   -1.46431   -0.00002
N      2.06094    0.58499   -0.00014
N     -1.93534    0.52053    0.00004
N      0.01818    1.90993    0.00004
H      2.75415    1.31105   -0.00029
N     -1.86158   -1.78881   -0.00019
H     -1.33845   -2.64352   -0.00029
H     -2.86385   -1.80180    0.00052
C     -0.72641   -1.38905   -3.05514
N     -1.98563   -1.86574   -3.05514
N     -2.22865    0.23250   -3.05514
C     -0.89768   -0.03360   -3.05514
H      0.14356   -2.02117   -3.05514
H     -2.30221   -2.81908   -3.05514
H     -0.16133    0.75105   -3.05514
N     -2.88308   -0.87932   -3.05514
23
A.het11.7
C      0.70448    0.76804    0.00005
C     -1.28691    1.68845   -0.00002
C     -1.22223   -0.60601    0.00014
C      0.17797   -0.51319    0.00004
C      2.27415   -0.76871    0.00014
H     -1.92042    2.56948   -0.00028
H      3.27085   -1.18302    0.00011
N      1.17679   -1.46431   -0.00002
N      2.06094    0.58499   -0.00014
N     -1.93534    0.52053    0.00004
N      0.01818    1.90993    0.00004
H      2.75415    1.31105   -0.00029
N     -1.86158   -1.78881   -0.00019
H     -1.33845   -2.64352   -0.00029
H     -2.86385   -1.80180    0.00052
C      1.64317   -2.18561   -3.36514
N      1.54454   -0.84281   -3.36514
N      3.62519   -1.20696   -3.36514
C      2.99132   -2.40717   -3.36514
H      0.78962   -2.83973   -3.36514
H      0.72072   -0.26801   -3.36514
H      3.53398   -3.33636   -3.36514
N      2.74559   -0.26318   -3.36514
23
A.het11.8
C      0.70448    0.76804    0.00005
C     -1.28691    1.68845   -0.00002
C     -1.22223   -0.60601    0.00014
C      0.17797   -0.51319    0.00004
C      2.27415   -0.76871    0.00014
H     -1.92042    2.56948   -0.00028
H      3.27085   -1.18302    0.00011
N      1.17679   -1.46431   -0.00002
N      2.06094    0.58499   -0.00014
N     -1.93534    0.52053    0.00004
N      0.01818    1.90993    0.00004
H      2.75415    1.31105   -0.00029
N     -1.86158   -1.78881   -0.00019
H     -1.33845   -2.64352   -0.00029
H     -2.86385   -1.80180    0.00052
C      0.41267   -0.57521   -3.45482
N     -0.05614   -1.83738   -3.45482
N     -1.79682   -0.64084   -3.45482
C     -0.72119    0.18699   -3.45482
H      1.46095   -0.33537   -3.45482
H      0.45398   -2.70275   -3.45482
H     -0.82821    1.25771   -3.45482
N     -1.38944   -1.86496   -3.45482
23
A.het11.9
C      0.70448    0.76804    0.00005
C     -1.28691    1.68845   -0.00002
C     -1.22223   -0.60601    0.00014
C      0.17797   -0.51319    0.00004
C      2.27415   -0.76871    0.00014
H     -1.92042    2.56948   -0.00028
H      3.27085   -1.18302    0.00011
N      1.17679   -1.46431   -0.00002
N      2.06094    0.58499   -0.00014
N     -1.93534    0.52053    0.00004
N      0.01818    1.90993    0.00004
H      2.75415    1.31105   -0.00029
N     -1.86158   -1.78881   -0.00019
H     -1.33845   -2.64352   -0.00029
H     -2.86385   -1.80180    0.00052
C      0.21673   -2.16645    3.23408
N      0.96075   -1.04427    3.23408
N      2.38308   -2.60589    3.23408
C      1.14714   -3.16692    3.23408
H     -0.85862   -2.16118    3.23408
H      0.66118   -0.08544    3.23408
H      1.00743   -4.23386    3.23408
N      2.26527   -1.32116    3.23408
23
A.het12.1
C      0.70448    0.76804    0.00005
C     -1.28691    1.68845   -0.00002
C     -1.22223   -0.60601    0.00014
C      0.17797   -0.51319    0.00004
C      2.27415   -0.76871    0.00014
H     -1.92042    2.56948   -0.00028
H      3.27085   -1.18302    0.00011
N      1.17679   -1.46431   -0.00002
N      2.06094    0.58499   -0.00014
N     -1.93534    0.52053    0.00004
N      0.01818    1.90993    0.00004
H      2.75415    1.31105   -0.00029
N     -1.86158   -1.78881   -0.00019
H     -1.33845   -2.64352   -0.00029
H     -2.86385   -1.80180    0.00052
C      2.02748    1.77019   -3.47628
N      0.77966    1.32136   -3.47628
N      2.16367   -0.43647   -3.47628
C      2.89275    0.67121   -3.47628
H      2.23806    2.82593   -3.47628
H      3.96843    0.62818   -3.47628
N      0.92958    0.01562   -3.47628
H      0.14011   -0.60595   -3.47628
23
A.het12.10
C      0.70448    0.76804    0.00005
C     -1.28691    1.68845   -0.00002
C     -1.22223   -0.60601    0.00014
C      0.17797   -0.51319    0.00004
C      2.27415   -0.76871    0.00014
H     -1.92042    2.56948   -0.00028
H      3.27085   -1.18302    0.00011
N      1.17679   -1.46431   -0.00002
N      2.06094    0.58499   -0.00014
N     -1.93534    0.52053    0.00004
N      0.01818    1.90993    0.00004
H      2.75415    1.31105   -0.00029
N     -1.86158   -1.78881   -0.00019
H     -1.33845   -2.64352   -0.00029
H     -2.86385   -1.80180    0.00052
C     -3.33449   -1.77872   -3.04926
N     -2.41316   -2.73248   -3.04926
N     -1.37803   -0.74906   -3.04926
C     -2.68733   -0.53870   -3.04926
H     -4.38366   -2.01989   -3.04926
H     -3.08948    0.45990   -3.04926
N     -1.28393   -2.05998   -3.04926
H     -0.39315   -2.52487   -3.04926
23
A.het12.2
C      0.70448    0.76804    0.00005
C     -1.28691    1.68845   -0.00002
C     -1.22223   -0.60601    0.00014
C      0.17797   -0.51319    0.00004
C      2.27415   -0.76871    0.00014
H     -1.92042    2.56948   -0.00028
H      3.27085   -1.18302    0.00011
N      1.17679   -1.46431   -0.00002
N      2.06094    0.58499   -0.00014
N     -1.93534    0.52053    0.00004
N      0.01818    1.90993    0.00004
H      2.75415    1.31105   -0.00029
N     -1.86158   -1.78881   -0.00019
H     -1.33845   -2.64352   -0.00029
H     -2.86385   -1.80180    0.00052
C     -2.26314   -0.40912   -3.09096
N     -2.76705   -1.63573   -3.09096
N     -0.53495   -1.78799   -3.09096
C     -0.86764   -0.50431   -3.09096
H     -2.90504    0.45511   -3.09096
H     -0.11433    0.26475   -3.09096
N     -1.69794   -2.40021   -3.09096
H     -1.76632   -3.40268   -3.09096
23
A.het12.3
C      0.70448    0.76804    0.00005
C     -1.28691    1.68845   -0.00002
C     -1.22223   -0.60601    0.00014
C      0.17797   -0.51319    0.00004
C      2.27415   -0.76871    0.00014
H     -1.92042    2.56948   -0.00028
H      3.27085   -1.18302    0.00011
N      1.17679   -1.46431   -0.00002
N      2.06094    0.58499   -0.00014
N     -1.93534    0.52053    0.00004
N      0.01818    1.90993    0.00004
H      2.75415    1.31105   -0.00029
N     -1.86158   -1.78881   -0.00019
H     -1.33845   -2.64352   -0.00029
H     -2.86385   -1.80180    0.00052
C      1.87837    0.68503    3.04890
N      1.85308    2.01087    3.04890
N     -0.25556    1.26316    3.04890
C      0.56006    0.21756    3.04890
H      2.81095    0.14723    3.04890
H      0.17459   -0.78759    3.04890
N      0.56817    2.28729    3.04890
H      0.23237    3.23432    3.04890
23
A.het12.4
C      0.70448    0.76804    0.00005
C     -1.28691    1.68845   -0.00002
C     -1.22223   -0.60601    0.00014
C      0.17797   -0.51319    0.00004
C      2.27415   -0.76871    0.00014
H     -1.92042    2.56948   -0.00028
H      3.27085   -1.18302    0.00011
N      1.17679   -1.46431   -0.00002
N      2.06094    0.58499   -0.00014
N     -1.93534    0.52053    0.00004
N      0.01818    1.90993    0.00004
H      2.75415    1.31105   -0.00029
N     -1.86158   -1.78881   -0.00019
H     -1.33845   -2.64352   -0.00029
H     -2.86385   -1.80180    0.00052
C     -1.59928   -0.54052    3.40771
N     -0.87772    0.57207    3.40771
N     -3.04341    1.13351    3.40771
C     -2.95326   -0.18951    3.40771
H     -1.12784   -1.50834    3.40771
H     -3.83552   -0.80638    3.40771
N     -1.78744    1.52067    3.40771
H     -1.53528    2.49331    3.40771
23
A.het12.5
C      0.70448    0.76804    0.00005
C     -1.28691    1.68845   -0.00002
C     -1.22223   -0.60601    0.00014
C      0.17797   -0.51319    0.00004
C      2.27415   -0.76871    0.00014
H     -1.92042    2.56948   -0.00028
H      3.27085   -1.18302    0.00011
N      1.17679   -1.46431   -0.00002
N      2.06094    0.58499   -0.00014
N     -1.93534    0.52053    0.00004
N      0.01818    1.90993    0.00004
H      2.75415    1.31105   -0.00029
N     -1.86158   -1.78881   -0.00019
H     -1.33845   -2.64352   -0.00029
H     -2.86385   -1.80180    0.00052
C     -1.34361    0.54798    3.28936
N     -2.61769    0.18027    3.28936
N     -1.34950   -1.66287    3.28936
C     -0.55074   -0.60433    3.28936
H     -1.06562    1.58801    3.28936
H      0.51994   -0.71640    3.28936
N     -2.55199   -1.13241    3.28936
H     -3.37977   -1.70196    3.28936
23
A.het12.6
C      0.70448    0.76804    0.00005
C     -1.28691    1.68845   -0.00002
C     -1.22223   -0.60601    0.00014
C      0.17797   -0.51319    0.00004
C      2.27415   -0.76871    0.00014
H     -1.92042    2.56948   -0.00028
H      3.27085   -1.18302    0.00011
N      1.17679   -1.46431   -0.00002
N      2.06094    0.58499   -0.00014
N     -1.93534    0.52053    0.00004
N      0.01818    1.90993    0.00004
H      2.75415    1.31105   -0.00029
N     -1.86158   -1.78881   -0.00019
H     -1.33845   -2.64352   -0.00029
H     -2.86385   -1.80180    0.00052
C     -1.15575    3.15500   -3.10898
N     -1.81193    2.00264   -3.10898
N      0.38254    1.56706   -3.10898
C      0.21622    2.88268   -3.10898
H     -1.68223    4.09401   -3.10898
H      1.06143    3.54941   -3.10898
N     -0.84901    1.10810   -3.10898
H     -1.04464    0.12253   -3.10898
23
A.het12.7
C      0.70448    0.76804    0.00005
C     -1.28691    1.68845   -0.00002
C     -1.22223   -0.60601    0.00014
C      0.17797   -0.51319    0.00004
C      2.27415   -0.76871    0.00014
H     -1.92042    2.56948   -0.00028
H      3.27085   -1.18302    0.00011
N      1.17679   -1.46431   -0.00002
N      2.06094    0.58499   -0.00014
N     -1.93534    0.52053    0.00004
N      0.01818    1.90993    0.00004
H      2.75415    1.31105   -0.00029
N     -1.86158   -1.78881   -0.00019
H     -1.33845   -2.64352   -0.00029
H     -2.86385   -1.80180    0.00052
C     -0.19127    0.18839    3.48561
N      0.96679    0.83445    3.48561
N     -0.68502    2.34341    3.48561
C     -1.22398    1.13178    3.48561
H     -0.22710   -0.88755    3.48561
H     -2.29229    0.99905    3.48561
N      0.60622    2.09834    3.48561
H      1.28392    2.84018    3.48561
23
A.het12.8
C      0.70448    0.76804    0.00005
C     -1.28691    1.68845   -0.00002
C     -1.22223   -0.60601    0.00014
C      0.17797   -0.51319    0.00004
C      2.27415   -0.76871    0.00014
H     -1.92042    2.56948   -0.00028
H      3.27085   -1.18302    0.00011
N      1.17679   -1.46431   -0.00002
N      2.06094    0.58499   -0.00014
N     -1.93534    0.52053    0.00004
N      0.01818    1.90993    0.00004
H      2.75415    1.31105   -0.00029
N     -1.86158   -1.78881   -0.00019
H     -1.33845   -2.64352   -0.00029
H     -2.86385   -1.80180    0.00052
C      1.20633    1.89846    3.41627
N      1.46437    0.59773    3.41627
N      3.40867    1.70459    3.41627
C      2.42189    2.59047    3.41627
H      0.19371    2.26388    3.41627
H      2.62459    3.64774    3.41627
N      2.77788    0.55157    3.41627
H      3.27498   -0.32165    3.41627
23
A.het12.9
C      0.70448    0.76804    0.00005
C     -1.28691    1.68845   -0.00002
C     -1.22223   -0.60601    0.00014
C      0.17797   -0.51319    0.00004
C      2.27415   -0.76871    0.00014
H     -1.92042    2.56948   -0.00028
H      3.27085   -1.18302    0.00011
N      1.17679   -1.46431   -0.00002
N      2.06094    0.58499   -0.00014
N     -1.93534    0.52053    0.00004
N      0.01818    1.90993    0.00004
H      2.75415    1.31105   -0.00029
N     -1.86158   -1.78881   -0.00019
H     -1.33845   -2.64352   -0.00029
H     -2.86385   -1.80180    0.00052
C      0.10491   -0.16007   -3.33788
N      1.32966    0.34836   -3.33788
N     -0.13743    2.03747   -3.33788
C     -0.81230    0.89596   -3.33788
H     -0.05456   -1.22472   -3.33788
H     -1.88880    0.88711   -3.33788
N      1.11701    1.64536   -3.33788
H      1.87562    2.30424   -3.33788
22
A.het13.1
C      0.70448    0.76804    0.00005
C     -1.28691    1.68845   -0.00002
C     -1.22223   -0.60601    0.00014
C      0.17797   -0.51319    0.00004
C      2.27415   -0.76871    0.00014
H     -1.92042    2.56948   -0.00028
H      3.27085   -1.18302    0.00011
N      1.17679   -1.46431   -0.00002
N      2.06094    0.58499   -0.00014
N     -1.93534    0.52053    0.00004
N      0.01818    1.90993    0.00004
H      2.75415    1.31105   -0.00029
N     -1.86158   -1.78881   -0.00019
H     -1.33845   -2.64352   -0.00029
H     -2.86385   -1.80180    0.00052
N     -0.25437    0.94719    3.32006
N      0.21852    2.17048    3.32006
N      1.51100    2.04982    3.32006
C      1.76222    0.72552    3.32006
N      0.66009    0.00219    3.32006
H      2.75147    0.30174    3.32006
H     -1.24222    0.75413    3.32006
22
A.het13.10
C      0.70448    0.76804    0.00005
C     -1.28691    1.68845   -0.00002
C     -1.22223   -0.60601    0.00014
C      0.17797   -0.51319    0.00004
C      2.27415   -0.76871    0.00014
H     -1.92042    2.56948   -0.00028
H      3.27085   -1.18302    0.00011
N      1.17679   -1.46431   -0.00002
N      2.06094    0.58499   -0.00014
N     -1.93534    0.52053    0.00004
N      0.01818    1.90993    0.00004
H      2.75415    1.31105   -0.00029
N     -1.86158   -1.78881   -0.00019
H     -1.33845   -2.64352   -0.00029
H     -2.86385   -1.80180    0.00052
N     -1.80674   -2.70437   -3.14341
N     -2.29411   -1.48678   -3.14341
N     -1.26586   -0.69445   -3.14341
C     -0.17965   -1.49260   -3.14341
N     -0.49352   -2.77299   -3.14341
H      0.83317   -1.12875   -3.14341
H     -2.39825   -3.51876   -3.14341
22
A.het13.2
C      0.70448    0.76804    0.00005
C     -1.28691    1.68845   -0.00002
C     -1.22223   -0.60601    0.00014
C      0.17797   -0.51319    0.00004
C      2.27415   -0.76871    0.00014
H     -1.92042    2.56948   -0.00028
H      3.27085   -1.18302    0.00011
N      1.17679   -1.46431   -0.00002
N      2.06094    0.58499   -0.00014
N     -1.93534    0.52053    0.00004
N      0.01818    1.90993    0.00004
H      2.75415    1.31105   -0.00029
N     -1.86158   -1.78881   -0.00019
H     -1.33845   -2.64352   -0.00029
H     -2.86385   -1.80180    0.00052
N     -0.35185    0.73997   -3.05990
N     -1.51301    1.34971   -3.05990
N     -1.24527    2.61990   -3.05990
C      0.09908    2.71796   -3.05990
N      0.69157    1.54031   -3.05990
H      0.63325    3.65223   -3.05990
H     -0.27308   -0.26348   -3.05990
22
A.het13.3
C      0.70448    0.76804    0.00005
C     -1.28691    1.68845   -0.00002
C     -1.22223   -0.60601    0.00014
C      0.17797   -0.51319    0.00004
C      2.27415   -0.76871    0.00014
H     -1.92042    2.56948   -0.00028
H      3.27085   -1.18302    0.00011
N      1.17679   -1.46431   -0.00002
N      2.06094    0.58499   -0.00014
N     -1.93534    0.52053    0.00004
N      0.01818    1.90993    0.00004
H      2.75415    1.31105   -0.00029
N     -1.86158   -1.78881   -0.00019
H     -1.33845   -2.64352   -0.00029
H     -2.86385   -1.80180    0.00052
N     -0.06352   -2.57663   -3.31222
N      1.23981   -2.43040   -3.31222
N      1.73035   -3.63225   -3.31222
C      0.67221   -4.46726   -3.31222
N     -0.47871   -3.82438   -3.31222
H      0.75378   -5.54036   -3.31222
H     -0.69140   -1.78994   -3.31222
22
A.het13.4
C      0.70448    0.76804    0.00005
C     -1.28691    1.68845   -0.00002
C     -1.22223   -0.60601    0.00014
C      0.17797   -0.51319    0.00004
C      2.27415   -0.76871    0.00014
H     -1.92042    2.56948   -0.00028
H      3.27085   -1.18302    0.00011
N      1.17679   -1.46431   -0.00002
N      2.06094    0.58499   -0.00014
N     -1.93534    0.52053    0.00004
N      0.01818    1.90993    0.00004
H      2.75415    1.31105   -0.00029
N     -1.86158   -1.78881   -0.00019
H     -1.33845   -2.64352   -0.00029
H     -2.86385   -1.80180    0.00052
N      0.16621    1.17759   -3.46437
N      0.01305   -0.12494   -3.46437
N     -1.26873   -0.33014   -3.46437
C     -1.84201    0.88980   -3.46437
N     -0.95487    1.86493   -3.46437
H     -2.90565    1.05372   -3.46437
H      1.07480    1.61071   -3.46437
22
A.het13.5
C      0.70448    0.76804    0.00005
C     -1.28691    1.68845   -0.00002
C     -1.22223   -0.60601    0.00014
C      0.17797   -0.51319    0.00004
C      2.27415   -0.76871    0.00014
H     -1.92042    2.56948   -0.00028
H      3.27085   -1.18302    0.00011
N      1.17679   -1.46431   -0.00002
N      2.06094    0.58499   -0.00014
N     -1.93534    0.52053    0.00004
N      0.01818    1.90993    0.00004
H      2.75415    1.31105   -0.00029
N     -1.86158   -1.78881   -0.00019
H     -1.33845   -2.64352   -0.00029
H     -2.86385   -1.80180    0.00052
N      2.25627    1.52324    3.23385
N      2.66267    0.27628    3.23385
N      1.58463   -0.44684    3.23385
C      0.55316    0.42089    3.23385
N      0.95039    1.67791    3.23385
H     -0.48137    0.12430    3.23385
H      2.89997    2.29704    3.23385
22
A.het13.6
C      0.70448    0.76804    0.00005
C     -1.28691    1.68845   -0.00002
C     -1.22223   -0.60601    0.00014
C      0.17797   -0.51319    0.00004
C      2.27415   -0.76871    0.00014
H     -1.92042    2.56948   -0.00028
H      3.27085   -1.18302    0.00011
N      1.17679   -1.46431   -0.00002
N      2.06094    0.58499   -0.00014
N     -1.93534    0.52053    0.00004
N      0.01818    1.90993    0.00004
H      2.75415    1.31105   -0.00029
N     -1.86158   -1.78881   -0.00019
H     -1.33845   -2.64352   -0.00029
H     -2.86385   -1.80180    0.00052
N      1.94974    2.35725   -3.33354
N      1.52789    1.11544   -3.33354
N      0.23152    1.18250   -3.33354
C     -0.07430    2.49527   -3.33354
N      0.99695    3.26359   -3.33354
H     -1.08024    2.87773   -3.33354
H      2.92875    2.59104   -3.33354
22
A.het13.7
C      0.70448    0.76804    0.00005
C     -1.28691    1.68845   -0.00002
C     -1.22223   -0.60601    0.00014
C      0.17797   -0.51319    0.00004
C      2.27415   -0.76871    0.00014
H     -1.92042    2.56948   -0.00028
H      3.27085   -1.18302    0.00011
N      1.17679   -1.46431   -0.00002
N      2.06094    0.58499   -0.00014
N     -1.93534    0.52053    0.00004
N      0.01818    1.90993    0.00004
H      2.75415    1.31105   -0.00029
N     -1.86158   -1.78881   -0.00019
H     -1.33845   -2.64352   -0.00029
H     -2.86385   -1.80180    0.00052
N      2.13936   -0.99480   -3.06544
N      1.30745   -2.00868   -3.06544
N      0.11762   -1.48965   -3.06544
C      0.29340   -0.15324   -3.06544
N      1.56652    0.18889   -3.06544
H     -0.51357    0.55880   -3.06544
H      3.13802   -1.12053   -3.06544
22
A.het13.8
C      0.70448    0.76804    0.00005
C     -1.28691    1.68845   -0.00002
C     -1.22223   -0.60601    0.00014
C      0.17797   -0.51319    0.00004
C      2.27415   -0.76871    0.00014
H     -1.92042    2.56948   -0.00028
H      3.27085   -1.18302    0.00011
N      1.17679   -1.46431   -0.00002
N      2.06094    0.58499   -0.00014
N     -1.93534    0.52053    0.00004
N      0.01818    1.90993    0.00004
H      2.75415    1.31105   -0.00029
N     -1.86158   -1.78881   -0.00019
H     -1.33845   -2.64352   -0.00029
H     -2.86385   -1.80180    0.00052
N     -1.23705   -1.04210    3.33616
N     -2.50987   -0.72590    3.33616
N     -2.55178    0.57153    3.33616
C     -1.26929    0.98638    3.33616
N     -0.41382   -0.01665    3.33616
H     -0.97254    2.02086    3.33616
H     -0.92197   -1.99806    3.33616
22
A.het13.9
C      0.70448    0.76804    0.00005
C     -1.28691    1.68845   -0.00002
C     -1.22223   -0.60601    0.00014
C      0.17797   -0.51319    0.00004
C      2.27415   -0.76871    0.00014
H     -1.92042    2.56948   -0.00028
H      3.27085   -1.18302    0.00011
N      1.17679   -1.46431   -0.00002
N      2.06094    0.58499   -0.00014
N     -1.93534    0.52053    0.00004
N      0.01818    1.90993    0.00004
H      2.75415    1.31105   -0.00029
N     -1.86158   -1.78881   -0.00019
H     -1.33845   -2.64352   -0.00029
H     -2.86385   -1.80180    0.00052
N      1.01720   -0.51021    3.32982
N      2.23504   -0.99695    3.32982
N      2.09971   -2.28799    3.32982
C      0.77264   -2.52416    3.32982
N      0.06187   -1.41389    3.32982
H      0.33767   -3.50853    3.32982
H      0.83536    0.47976    3.32982
22
A.het14.1
C      0.70448    0.76804    0.00005
C     -1.28691    1.68845   -0.00002
C     -1.22223   -0.60601    0.00014
C      0.17797   -0.51319    0.00004
C      2.27415   -0.76871    0.00014
H     -1.92042    2.56948   -0.00028
H      3.27085   -1.18302    0.00011
N      1.17679   -1.46431   -0.00002
N      2.06094    0.58499   -0.00014
N     -1.93534    0.52053    0.00004
N      0.01818    1.90993    0.00004
H      2.75415    1.31105   -0.00029
N     -1.86158   -1.78881   -0.00019
H     -1.33845   -2.64352   -0.00029
H     -2.86385   -1.80180    0.00052
S     -0.34990   -2.81694   -3.09071
C     -1.34084   -1.41877   -3.09071
C     -1.80710   -3.71884   -3.09071
N     -2.87948   -2.99750   -3.09071
N     -2.60947   -1.66554   -3.09071
H     -0.93816   -0.41703   -3.09071
H     -1.82632   -4.79831   -3.09071
22
A.het14.10
C      0.70448    0.76804    0.00005
C     -1.28691    1.68845   -0.00002
C     -1.22223   -0.60601    0.00014
C      0.17797   -0.51319    0.00004
C      2.27415   -0.76871    0.00014
H     -1.92042    2.56948   -0.00028
H      3.27085   -1.18302    0.00011
N      1.17679   -1.46431   -0.00002
N      2.06094    0.58499   -0.00014
N     -1.93534    0.52053    0.00004
N      0.01818    1.90993    0.00004
H      2.75415    1.31105   -0.00029
N     -1.86158   -1.78881   -0.00019
H     -1.33845   -2.64352   -0.00029
H     -2.86385   -1.80180    0.00052
S      0.63404    0.25413   -3.19224
C      1.00683    1.92682   -3.19224
C     -1.01217    0.73042   -3.19224
N     -1.19611    2.00968   -3.19224
N     -0.02692    2.70250   -3.19224
H      2.02000    2.29979   -3.19224
H     -1.82588    0.02085   -3.19224
22
A.het14.2
C      0.70448    0.76804    0.00005
C     -1.28691    1.68845   -0.00002
C     -1.22223   -0.60601    0.00014
C      0.17797   -0.51319    0.00004
C      2.27415   -0.76871    0.00014
H     -1.92042    2.56948   -0.00028
H      3.27085   -1.18302    0.00011
N      1.17679   -1.46431   -0.00002
N      2.06094    0.58499   -0.00014
N     -1.93534    0.52053    0.00004
N      0.01818    1.90993    0.00004
H      2.75415    1.31105   -0.00029
N     -1.86158   -1.78881   -0.00019
H     -1.33845   -2.64352   -0.00029
H     -2.86385   -1.80180    0.00052
S      0.82872    0.52708    3.33094
C      2.43717   -0.06431    3.33094
C      1.51918    2.09555    3.33094
N      2.81152    2.10817    3.33094
N      3.34313    0.85740    3.33094
H      2.67244   -1.11800    3.33094
H      0.92382    2.99620    3.33094
22
A.het14.3
C      0.70448    0.76804    0.00005
C     -1.28691    1.68845   -0.00002
C     -1.22223   -0.60601    0.00014
C      0.17797   -0.51319    0.00004
C      2.27415   -0.76871    0.00014
H     -1.92042    2.56948   -0.00028
H      3.27085   -1.18302    0.00011
N      1.17679   -1.46431   -0.00002
N      2.06094    0.58499   -0.00014
N     -1.93534    0.52053    0.00004
N      0.01818    1.90993    0.00004
H      2.75415    1.31105   -0.00029
N     -1.86158   -1.78881   -0.00019
H     -1.33845   -2.64352   -0.00029
H     -2.86385   -1.80180    0.00052
S      1.51657    3.36313    3.32052
C      1.18208    1.68236    3.32052
C      3.17322    2.92456    3.32052
N      3.38633    1.64984    3.32052
N      2.23327    0.93049    3.32052
H      0.17769    1.28634    3.32052
H      3.97052    3.65253    3.32052
22
A.het14.4
C      0.70448    0.76804    0.00005
C     -1.28691    1.68845   -0.00002
C     -1.22223   -0.60601    0.00014
C      0.17797   -0.51319    0.00004
C      2.27415   -0.76871    0.00014
H     -1.92042    2.56948   -0.00028
H      3.27085   -1.18302    0.00011
N      1.17679   -1.46431   -0.00002
N      2.06094    0.58499   -0.00014
N     -1.93534    0.52053    0.00004
N      0.01818    1.90993    0.00004
H      2.75415    1.31105   -0.00029
N     -1.86158   -1.78881   -0.00019
H     -1.33845   -2.64352   -0.00029
H     -2.86385   -1.80180    0.00052
S     -0.42211   -0.22329    3.15295
C     -0.57499   -1.93018    3.15295
C      1.27194   -0.48223    3.15295
N      1.62011   -1.72685    3.15295
N      0.55056   -2.56536    3.15295
H     -1.53128   -2.43131    3.15295
H      1.98683    0.32682    3.15295
22
A.het14.5
C      0.70448    0.76804    0.00005
C     -1.28691    1.68845   -0.00002
C     -1.22223   -0.60601    0.00014
C      0.17797   -0.51319    0.00004
C      2.27415   -0.76871    0.00014
H     -1.92042    2.56948   -0.00028
H      3.27085   -1.18302    0.00011
N      1.17679   -1.46431   -0.00002
N      2.06094    0.58499   -0.00014
N     -1.93534    0.52053    0.00004
N      0.01818    1.90993    0.00004
H      2.75415    1.31105   -0.00029
N     -1.86158   -1.78881   -0.00019
H     -1.33845   -2.64352   -0.00029
H     -2.86385   -1.80180    0.00052
S      1.57400   -0.06853   -3.19470
C      0.42153    1.19980   -3.19470
C      0.23633   -1.13974   -3.19470
N     -0.91528   -0.55313   -3.19470
N     -0.80803    0.80168   -3.19470
H      0.70033    2.24281   -3.19470
H      0.34756   -2.21363   -3.19470
22
A.het14.6
C      0.70448    0.76804    0.00005
C     -1.28691    1.68845   -0.00002
C     -1.22223   -0.60601    0.00014
C      0.17797   -0.51319    0.00004
C      2.27415   -0.76871    0.00014
H     -1.92042    2.56948   -0.00028
H      3.27085   -1.18302    0.00011
N      1.17679   -1.46431   -0.00002
N      2.06094    0.58499   -0.00014
N     -1.93534    0.52053    0.00004
N      0.01818    1.90993    0.00004
H      2.75415    1.31105   -0.00029
N     -1.86158   -1.78881   -0.00019
H     -1.33845   -2.64352   -0.00029
H     -2.86385   -1.80180    0.00052
S     -0.94572    0.86650    3.48388
C     -0.66207   -0.82359    3.48388
C      0.75876    1.04429    3.48388
N      1.41030   -0.07186    3.48388
N      0.58751   -1.15354    3.48388
H     -1.46059   -1.55022    3.48388
H      1.24587    2.00780    3.48388
22
A.het14.7
C      0.70448    0.76804    0.00005
C     -1.28691    1.68845   -0.00002
C     -1.22223   -0.60601    0.00014
C      0.17797   -0.51319    0.00004
C      2.27415   -0.76871    0.00014
H     -1.92042    2.56948   -0.00028
H      3.27085   -1.18302    0.00011
N      1.17679   -1.46431   -0.00002
N      2.06094    0.58499   -0.00014
N     -1.93534    0.52053    0.00004
N      0.01818    1.90993    0.00004
H      2.75415    1.31105   -0.00029
N     -1.86158   -1.78881   -0.00019
H     -1.33845   -2.64352   -0.00029
H     -2.86385   -1.80180    0.00052
S      0.07348    0.25480    3.31089
C     -1.11301    1.49137    3.31089
C     -1.23462   -0.85233    3.31089
N     -2.40173   -0.29721    3.31089
N     -2.33131    1.06002    3.31089
H     -0.86263    2.54157    3.31089
H     -1.09427   -1.92281    3.31089
22
A.het14.8
C      0.70448    0.76804    0.00005
C     -1.28691    1.68845   -0.00002
C     -1.22223   -0.60601    0.00014
C      0.17797   -0.51319    0.00004
C      2.27415   -0.76871    0.00014
H     -1.92042    2.56948   -0.00028
H      3.27085   -1.18302    0.00011
N      1.17679   -1.46431   -0.00002
N      2.06094    0.58499   -0.00014
N     -1.93534    0.52053    0.00004
N      0.01818    1.90993    0.00004
H      2.75415    1.31105   -0.00029
N     -1.86158   -1.78881   -0.00019
H     -1.33845   -2.64352   -0.00029
H     -2.86385   -1.80180    0.00052
S      0.35787    1.28659   -3.35497
C     -1.31713    1.64884   -3.35497
C     -0.10805   -0.36259   -3.35497
N     -1.38612   -0.55458   -3.35497
N     -2.08629    0.61023   -3.35497
H     -1.69648    2.65964   -3.35497
H      0.60663   -1.17182   -3.35497
22
A.het14.9
C      0.70448    0.76804    0.00005
C     -1.28691    1.68845   -0.00002
C     -1.22223   -0.60601    0.00014
C      0.17797   -0.51319    0.00004
C      2.27415   -0.76871    0.00014
H     -1.92042    2.56948   -0.00028
H      3.27085   -1.18302    0.00011
N      1.17679   -1.46431   -0.00002
N      2.06094    0.58499   -0.00014
N     -1.93534    0.52053    0.00004
N      0.01818    1.90993    0.00004
H      2.75415    1.31105   -0.00029
N     -1.86158   -1.78881   -0.00019
H     -1.33845   -2.64352   -0.00029
H     -2.86385   -1.80180    0.00052
S      0.79710   -1.66312   -3.37340
C     -0.63634   -0.72392   -3.37340
C     -0.22959   -3.03526   -3.37340
N     -1.49143   -2.75583   -3.37340
N     -1.72698   -1.41734   -3.37340
H     -0.62770    0.35569   -3.37340
H      0.14710   -4.04705   -3.37340
27
A.het15.1
C      0.70448    0.76804    0.00005
C     -1.28691    1.68845   -0.00002
C     -1.22223   -0.60601    0.00014
C      0.17797   -0.51319    0.00004
C      2.27415   -0.76871    0.00014
H     -1.92042    2.56948   -0.00028
H      3.27085   -1.18302    0.00011
N      1.17679   -1.46431   -0.00002
N      2.06094    0.58499   -0.00014
N     -1.93534    0.52053    0.00004
N      0.01818    1.90993    0.00004
H      2.75415    1.31105   -0.00029
N     -1.86158   -1.78881   -0.00019
H     -1.33845   -2.64352   -0.00029
H     -2.86385   -1.80180    0.00052
C      1.22062    1.62375   -3.00553
C     -0.16198    1.73942   -3.00553
C     -0.75254    2.99452   -3.00553
C      0.03884    4.13405   -3.00553
C      1.42138    4.01839   -3.00553
C      2.01197    2.76324   -3.00553
H      1.68147    0.64384   -3.00553
H     -0.77937    0.84980   -3.00553
H     -1.83167    3.08531   -3.00553
H     -0.42207    5.11392   -3.00553
H      2.03884    4.90796   -3.00553
H      3.09111    2.67252   -3.00553
27
A.het15.10
C      0.70448    0.76804    0.00005
C     -1.28691    1.68845   -0.00002
C     -1.22223   -0.60601    0.00014
C      0.17797   -0.51319    0.00004
C      2.27415   -0.76871    0.00014
H     -1.92042    2.56948   -0.00028
H      3.27085   -1.18302    0.00011
N      1.17679   -1.46431   -0.00002
N      2.06094    0.58499   -0.00014
N     -1.93534    0.52053    0.00004
N      0.01818    1.90993    0.00004
H      2.75415    1.31105   -0.00029
N     -1.86158   -1.78881   -0.00019
H     -1.33845   -2.64352   -0.00029
H     -2.86385   -1.80180    0.00052
C      0.45101    0.96664   -3.24589
C      0.67354   -0.40283   -3.24589
C     -0.40123   -1.27970   -3.24589
C     -1.69846   -0.78777   -3.24589
C     -1.92098    0.58165   -3.24589
C     -0.84617    1.45855   -3.24589
H      1.29019    1.65102   -3.24589
H      1.68617   -0.78647   -3.24589
H     -0.22805   -2.34871   -3.24589
H     -2.53759   -1.47221   -3.24589
H     -2.93358    0.96535   -3.24589
H     -1.01942    2.52755   -3.24589
27
A.het15.2
C      0.70448    0.76804    0.00005
C     -1.28691    1.68845   -0.00002
C     -1.22223   -0.60601    0.00014
C      0.17797   -0.51319    0.00004
C      2.27415   -0.76871    0.00014
H     -1.92042    2.56948   -0.00028
H      3.27085   -1.18302    0.00011
N      1.17679   -1.46431   -0.00002
N      2.06094    0.58499   -0.00014
N     -1.93534    0.52053    0.00004
N      0.01818    1.90993    0.00004
H      2.75415    1.31105   -0.00029
N     -1.86158   -1.78881   -0.00019
H     -1.33845   -2.64352   -0.00029
H     -2.86385   -1.80180    0.00052
C      0.61210   -2.32459    3.32045
C     -0.32188   -1.29861    3.32045
C      0.10000    0.02277    3.32045
C      1.45545    0.31869    3.32045
C      2.38940   -0.70725    3.32045
C      1.96750   -2.02868    3.32045
H      0.28255   -3.35609    3.32045
H     -1.37975   -1.52992    3.32045
H     -0.62863    0.82394    3.32045
H      1.78493    1.35021    3.32045
H      3.44728   -0.47601    3.32045
H      2.69618   -2.82980    3.32045
27
A.het15.3
C      0.70448    0.76804    0.00005
C     -1.28691    1.68845   -0.00002
C     -1.22223   -0.60601    0.00014
C      0.17797   -0.51319    0.00004
C      2.27415   -0.76871    0.00014
H     -1.92042    2.56948   -0.00028
H      3.27085   -1.18302    0.00011
N      1.17679   -1.46431   -0.00002
N      2.06094    0.58499   -0.00014
N     -1.93534    0.52053    0.00004
N      0.01818    1.90993    0.00004
H      2.75415    1.31105   -0.00029
N     -1.86158   -1.78881   -0.00019
H     -1.33845   -2.64352   -0.00029
H     -2.86385   -1.80180    0.00052
C      1.01478   -0.91923    3.28037
C      1.13309   -2.30160    3.28037
C     -0.00493   -3.09467    3.28037
C     -1.26124   -2.50603    3.28037
C     -1.37954   -1.12371    3.28037
C     -0.24148   -0.33061    3.28037
H      1.90332   -0.30027    3.28037
H      2.11380   -2.76073    3.28037
H      0.08690   -4.17372    3.28037
H     -2.14973   -3.12504    3.28037
H     -2.36022   -0.66451    3.28037
H     -0.33338    0.74843    3.28037
27
A.het15.4
C      0.70448    0.76804    0.00005
C     -1.28691    1.68845   -0.00002
C     -1.22223   -0.60601    0.00014
C      0.17797   -0.51319    0.00004
C      2.27415   -0.76871    0.00014
H     -1.92042    2.56948   -0.00028
H      3.27085   -1.18302    0.00011
N      1.17679   -1.46431   -0.00002
N      2.06094    0.58499   -0.00014
N     -1.93534    0.52053    0.00004
N      0.01818    1.90993    0.00004
H      2.75415    1.31105   -0.00029
N     -1.86158   -1.78881   -0.00019
H     -1.33845   -2.64352   -0.00029
H     -2.86385   -1.80180    0.00052
C     -2.94311   -2.59005   -3.19089
C     -3.90428   -1.58949   -3.19089
C     -3.51799   -0.25727   -3.19089
C     -2.17097    0.07491   -3.19089
C     -1.20984   -0.92561   -3.19089
C     -1.59614   -2.25789   -3.19089
H     -3.24488   -3.63002   -3.19089
H     -4.95557   -1.84909   -3.19089
H     -4.26785    0.52407   -3.19089
H     -1.86927    1.11490   -3.19089
H     -0.15854   -0.66609   -3.19089
H     -0.84623   -3.03917   -3.19089
27
A.het15.5
C      0.70448    0.76804    0.00005
C     -1.28691    1.68845   -0.00002
C     -1.22223   -0.60601    0.00014
C      0.17797   -0.51319    0.00004
C      2.27415   -0.76871    0.00014
H     -1.92042    2.56948   -0.00028
H      3.27085   -1.18302    0.00011
N      1.17679   -1.46431   -0.00002
N      2.06094    0.58499   -0.00014
N     -1.93534    0.52053    0.00004
N      0.01818    1.90993    0.00004
H      2.75415    1.31105   -0.00029
N     -1.86158   -1.78881   -0.00019
H     -1.33845   -2.64352   -0.00029
H     -2.86385   -1.80180    0.00052
C     -2.68150   -2.71118   -3.22916
C     -3.33502   -1.48731   -3.22916
C     -2.60166   -0.30994   -3.22916
C     -1.21504   -0.35583   -3.22916
C     -0.56154   -1.57965   -3.22916
C     -1.29494   -2.75707   -3.22916
H     -3.25420   -3.63021   -3.22916
H     -4.41731   -1.45183   -3.22916
H     -3.11130    0.64559   -3.22916
H     -0.64241    0.56324   -3.22916
H      0.52074   -1.61520   -3.22916
H     -0.78522   -3.71256   -3.22916
27
A.het15.6
C      0.70448    0.76804    0.00005
C     -1.28691    1.68845   -0.00002
C     -1.22223   -0.60601    0.00014
C      0.17797   -0.51319    0.00004
C      2.27415   -0.76871    0.00014
H     -1.92042    2.56948   -0.00028
H      3.27085   -1.18302    0.00011
N      1.17679   -1.46431   -0.00002
N      2.06094    0.58499   -0.00014
N     -1.93534    0.52053    0.00004
N      0.01818    1.90993    0.00004
H      2.75415    1.31105   -0.00029
N     -1.86158   -1.78881   -0.00019
H     -1.33845   -2.64352   -0.00029
H     -2.86385   -1.80180    0.00052
C     -2.01137    2.70652   -3.22138
C     -0.76056    2.10616   -3.22138
C     -0.65558    0.72304   -3.22138
C     -1.80083   -0.06004   -3.22138
C     -3.05159    0.54030   -3.22138
C     -3.15658    1.92347   -3.22138
H     -2.09312    3.78630   -3.22138
H      0.13312    2.71765   -3.22138
H      0.32050    0.25397   -3.22138
H     -1.71902   -1.13981   -3.22138
H     -3.94532   -0.07113   -3.22138
H     -4.13269    2.39248   -3.22138
27
A.het15.7
C      0.70448    0.76804    0.00005
C     -1.28691    1.68845   -0.00002
C     -1.22223   -0.60601    0.00014
C      0.17797   -0.51319    0.00004
C      2.27415   -0.76871    0.00014
H     -1.92042    2.56948   -0.00028
H      3.27085   -1.18302    0.00011
N      1.17679   -1.46431   -0.00002
N      2.06094    0.58499   -0.00014
N     -1.93534    0.52053    0.00004
N      0.01818    1.90993    0.00004
H      2.75415    1.31105   -0.00029
N     -1.86158   -1.78881   -0.00019
H     -1.33845   -2.64352   -0.00029
H     -2.86385   -1.80180    0.00052
C      1.96037   -1.63094   -3.34546
C      1.07686   -2.70069   -3.34546
C     -0.29092   -2.47001   -3.34546
C     -0.77564   -1.17006   -3.34546
C      0.10784   -0.10036   -3.34546
C      1.47567   -0.33105   -3.34546
H      3.02812   -1.81124   -3.34546
H      1.45551   -3.71519   -3.34546
H     -0.98094   -3.30466   -3.34546
H     -1.84340   -0.98984   -3.34546
H     -0.27074    0.91417   -3.34546
H      2.16564    0.50365   -3.34546
27
A.het15.8
C      0.70448    0.76804    0.00005
C     -1.28691    1.68845   -0.00002
C     -1.22223   -0.60601    0.00014
C      0.17797   -0.51319    0.00004
C      2.27415   -0.76871    0.00014
H     -1.92042    2.56948   -0.00028
H      3.27085   -1.18302    0.00011
N      1.17679   -1.46431   -0.00002
N      2.06094    0.58499   -0.00014
N     -1.93534    0.52053    0.00004
N      0.01818    1.90993    0.00004
H      2.75415    1.31105   -0.00029
N     -1.86158   -1.78881   -0.00019
H     -1.33845   -2.64352   -0.00029
H     -2.86385   -1.80180    0.00052
C     -2.23295    0.83251   -3.20233
C     -1.11436    0.01171   -3.20233
C     -1.26634   -1.36704   -3.20233
C     -2.53640   -1.92540   -3.20233
C     -3.65494   -1.10463   -3.20233
C     -3.50295    0.27417   -3.20233
H     -2.11409    1.90884   -3.20233
H     -0.12321    0.44783   -3.20233
H     -0.39355   -2.00813   -3.20233
H     -2.65518   -3.00173   -3.20233
H     -4.64612   -1.54068   -3.20233
H     -4.37579    0.91521   -3.20233
27
A.het15.9
C      0.70448    0.76804    0.00005
C     -1.28691    1.68845   -0.00002
C     -1.22223   -0.60601    0.00014
C      0.17797   -0.51319    0.00004
C      2.27415   -0.76871    0.00014
H     -1.92042    2.56948   -0.00028
H      3.27085   -1.18302    0.00011
N      1.17679   -1.46431   -0.00002
N      2.06094    0.58499   -0.00014
N     -1.93534    0.52053    0.00004
N      0.01818    1.90993    0.00004
H      2.75415    1.31105   -0.00029
N     -1.86158   -1.78881   -0.00019
H     -1.33845   -2.64352   -0.00029
H     -2.86385   -1.80180    0.00052
C      0.90489    2.35560    3.39831
C      0.51148    1.02512    3.39831
C     -0.83724    0.70111    3.39831
C     -1.79279    1.70696    3.39831
C     -1.39940    3.03739    3.39831
C     -0.05062    3.36141    3.39831
H      1.95785    2.60834    3.39831
H      1.25755    0.24027    3.39831
H     -1.14481   -0.33724    3.39831
H     -2.84573    1.45415    3.39831
H     -2.14541    3.82229    3.39831
H      0.25687    4.39979    3.39831
26
A.het16.1
C      0.70448    0.76804    0.00005
C     -1.28691    1.68845   -0.00002
C     -1.22223   -0.60601    0.00014
C      0.17797   -0.51319    0.00004
C      2.27415   -0.76871    0.00014
H     -1.92042    2.56948   -0.00028
H      3.27085   -1.18302    0.00011
N      1.17679   -1.46431   -0.00002
N      2.06094    0.58499   -0.00014
N     -1.93534    0.52053    0.00004
N      0.01818    1.90993    0.00004
H      2.75415    1.31105   -0.00029
N     -1.86158   -1.78881   -0.00019
H     -1.33845   -2.64352   -0.00029
H     -2.86385   -1.80180    0.00052
C      2.81691    1.83280    3.49638
C      1.42918    1.67903    3.49638
C      0.90156    0.38633    3.49638
C      1.78866   -0.69525    3.49638
C      3.61448    0.68361    3.49638
H      3.27517    2.81879    3.49638
H      0.77358    2.54715    3.49638
H     -0.17219    0.21535    3.49638
H      1.40673   -1.71690    3.49638
H      4.70165    0.77141    3.49638
N      3.12321   -0.56413    3.49638
26
A.het16.10
C      0.70448    0.76804    0.00005
C     -1.28691    1.68845   -0.00002
C     -1.22223   -0.60601    0.00014
C      0.17797   -0.51319    0.00004
C      2.27415   -0.76871    0.00014
H     -1.92042    2.56948   -0.00028
H      3.27085   -1.18302    0.00011
N      1.17679   -1.46431   -0.00002
N      2.06094    0.58499   -0.00014
N     -1.93534    0.52053    0.00004
N      0.01818    1.90993    0.00004
H      2.75415    1.31105   -0.00029
N     -1.86158   -1.78881   -0.00019
H     -1.33845   -2.64352   -0.00029
H     -2.86385   -1.80180    0.00052
C     -2.30640    1.16238   -3.25586
C     -3.70136    1.10279   -3.25586
C     -4.31516   -0.15128   -3.25586
C     -3.50322   -1.29036   -3.25586
C     -1.58835   -0.03810   -3.25586
H     -1.78253    2.11514   -3.25586
H     -4.29677    2.01325   -3.25586
H     -5.39802   -0.24927   -3.25586
H     -3.95334   -2.28385   -3.25586
H     -0.49773   -0.02400   -3.25586
N     -2.16286   -1.24977   -3.25586
26
A.het16.2
C      0.70448    0.76804    0.00005
C     -1.28691    1.68845   -0.00002
C     -1.22223   -0.60601    0.00014
C      0.17797   -0.51319    0.00004
C      2.27415   -0.76871    0.00014
H     -1.92042    2.56948   -0.00028
H      3.27085   -1.18302    0.00011
N      1.17679   -1.46431   -0.00002
N      2.06094    0.58499   -0.00014
N     -1.93534    0.52053    0.00004
N      0.01818    1.90993    0.00004
H      2.75415    1.31105   -0.00029
N     -1.86158   -1.78881   -0.00019
H     -1.33845   -2.64352   -0.00029
H     -2.86385   -1.80180    0.00052
C     -0.67873    0.78096   -3.48738
C     -0.63152   -0.61447   -3.48738
C      0.61706   -1.23937   -3.48738
C      1.76329   -0.43756   -3.48738
C      0.52807    1.48833   -3.48738
H     -1.62680    1.31326   -3.48738
H     -1.54722   -1.20178   -3.48738
H      0.70544   -2.32305   -3.48738
H      2.75276   -0.89648   -3.48738
H      0.52364    2.57904   -3.48738
N      1.73460    0.90311   -3.48738
26
A.het16.3
C      0.70448    0.76804    0.00005
C     -1.28691    1.68845   -0.00002
C     -1.22223   -0.60601    0.00014
C      0.17797   -0.51319    0.00004
C      2.27415   -0.76871    0.00014
H     -1.92042    2.56948   -0.00028
H      3.27085   -1.18302    0.00011
N      1.17679   -1.46431   -0.00002
N      2.06094    0.58499   -0.00014
N     -1.93534    0.52053    0.00004
N      0.01818    1.90993    0.00004
H      2.75415    1.31105   -0.00029
N     -1.86158   -1.78881   -0.00019
H     -1.33845   -2.64352   -0.00029
H     -2.86385   -1.80180    0.00052
C     -1.19088    0.73066   -3.29380
C     -2.07179   -0.35260   -3.29380
C     -1.54070   -1.64388   -3.29380
C     -0.14974   -1.79210   -3.29380
C      0.18373    0.47145   -3.29380
H     -1.55618    1.75474   -3.29380
H     -3.14803   -0.19405   -3.29380
H     -2.18581   -2.51911   -3.29380
H      0.29497   -2.78803   -3.29380
H      0.89675    1.29682   -3.29380
N      0.70916   -0.76230   -3.29380
26
A.het16.4
C      0.70448    0.76804    0.00005
C     -1.28691    1.68845   -0.00002
C     -1.22223   -0.60601    0.00014
C      0.17797   -0.51319    0.00004
C      2.27415   -0.76871    0.00014
H     -1.92042    2.56948   -0.00028
H      3.27085   -1.18302    0.00011
N      1.17679   -1.46431   -0.00002
N      2.06094    0.58499   -0.00014
N     -1.93534    0.52053    0.00004
N      0.01818    1.90993    0.00004
H      2.75415    1.31105   -0.00029
N     -1.86158   -1.78881   -0.00019
H     -1.33845   -2.64352   -0.00029
H     -2.86385   -1.80180    0.00052
C      0.24433    0.00578    3.32146
C      1.11146    1.10010    3.32146
C      0.56407    2.38456    3.32146
C     -0.82865    2.51516    3.32146
C     -1.13345    0.24757    3.32146
H      0.62257   -1.01360    3.32146
H      2.18963    0.95518    3.32146
H      1.19805    3.26787    3.32146
H     -1.28593    3.50538    3.32146
H     -1.83597   -0.58676    3.32146
N     -1.67445    1.47457    3.32146
26
A.het16.5
C      0.70448    0.76804    0.00005
C     -1.28691    1.68845   -0.00002
C     -1.22223   -0.60601    0.00014
C      0.17797   -0.51319    0.00004
C      2.27415   -0.76871    0.00014
H     -1.92042    2.56948   -0.00028
H      3.27085   -1.18302    0.00011
N      1.17679   -1.46431   -0.00002
N      2.06094    0.58499   -0.00014
N     -1.93534    0.52053    0.00004
N      0.01818    1.90993    0.00004
H      2.75415    1.31105   -0.00029
N     -1.86158   -1.78881   -0.00019
H     -1.33845   -2.64352   -0.00029
H     -2.86385   -1.80180    0.00052
C      1.20144    0.77227    3.34776
C      0.00995    1.50014    3.34776
C     -1.19856    0.80089    3.34776
C     -1.15914   -0.59739    3.34776
C      1.12868   -0.62467    3.34776
H      2.16736    1.27144    3.34776
H      0.02292    2.58793    3.34776
H     -2.15231    1.32295    3.34776
H     -2.08653   -1.17149    3.34776
H      2.04212   -1.22072    3.34776
N     -0.02357   -1.31063    3.34776
26
A.het16.6
C      0.70448    0.76804    0.00005
C     -1.28691    1.68845   -0.00002
C     -1.22223   -0.60601    0.00014
C      0.17797   -0.51319    0.00004
C      2.27415   -0.76871    0.00014
H     -1.92042    2.56948   -0.00028
H      3.27085   -1.18302    0.00011
N      1.17679   -1.46431   -0.00002
N      2.06094    0.58499   -0.00014
N     -1.93534    0.52053    0.00004
N      0.01818    1.90993    0.00004
H      2.75415    1.31105   -0.00029
N     -1.86158   -1.78881   -0.00019
H     -1.33845   -2.64352   -0.00029
H     -2.86385   -1.80180    0.00052
C     -0.19012   -1.39922    3.03076
C      0.38935   -0.12892    3.03076
C     -0.45003    0.98683    3.03076
C     -1.83345    0.77971    3.03076
C     -1.58568   -1.49482    3.03076
H      0.42149   -2.29818    3.03076
H      1.47081   -0.01111    3.03076
H     -0.04633    1.99639    3.03076
H     -2.51481    1.63142    3.03076
H     -2.06768   -2.47325    3.03076
N     -2.40509   -0.43332    3.03076
26
A.het16.7
C      0.70448    0.76804    0.00005
C     -1.28691    1.68845   -0.00002
C     -1.22223   -0.60601    0.00014
C      0.17797   -0.51319    0.00004
C      2.27415   -0.76871    0.00014
H     -1.92042    2.56948   -0.00028
H      3.27085   -1.18302    0.00011
N      1.17679   -1.46431   -0.00002
N      2.06094    0.58499   -0.00014
N     -1.93534    0.52053    0.00004
N      0.01818    1.90993    0.00004
H      2.75415    1.31105   -0.00029
N     -1.86158   -1.78881   -0.00019
H     -1.33845   -2.64352   -0.00029
H     -2.86385   -1.80180    0.00052
C      1.24914    1.33889    3.02383
C      0.02793    0.66205    3.02383
C      0.03942   -0.73413    3.02383
C      1.27490   -1.39015    3.02383
C      2.42807    0.58597    3.02383
H      1.29189    2.42533    3.02383
H     -0.91165    1.21034    3.02383
H     -0.88543   -1.30582    3.02383
H      1.31632   -2.48007    3.02383
H      3.39737    1.08608    3.02383
N      2.45576   -0.75472    3.02383
26
A.het16.8
C      0.70448    0.76804    0.00005
C     -1.28691    1.68845   -0.00002
C     -1.22223   -0.60601    0.00014
C      0.17797   -0.51319    0.00004
C      2.27415   -0.76871    0.00014
H     -1.92042    2.56948   -0.00028
H      3.27085   -1.18302    0.00011
N      1.17679   -1.46431   -0.00002
N      2.06094    0.58499   -0.00014
N     -1.93534    0.52053    0.00004
N      0.01818    1.90993    0.00004
H      2.75415    1.31105   -0.00029
N     -1.86158   -1.78881   -0.00019
H     -1.33845   -2.64352   -0.00029
H     -2.86385   -1.80180    0.00052
C     -3.15571   -1.54494   -3.30909
C     -1.97159   -2.28474   -3.30909
C     -0.75612   -1.59766   -3.30909
C     -0.78150   -0.19905   -3.30909
C     -3.06893   -0.14880   -3.30909
H     -4.12659   -2.03440   -3.30909
H     -1.99548   -3.37234   -3.30909
H      0.19234   -2.12927   -3.30909
H      0.15161    0.36571   -3.30909
H     -3.97634    0.45639   -3.30909
N     -1.90985    0.52555   -3.30909
26
A.het16.9
C      0.70448    0.76804    0.00005
C     -1.28691    1.68845   -0.00002
C     -1.22223   -0.60601    0.00014
C      0.17797   -0.51319    0.00004
C      2.27415   -0.76871    0.00014
H     -1.92042    2.56948   -0.00028
H      3.27085   -1.18302    0.00011
N      1.17679   -1.46431   -0.00002
N      2.06094    0.58499   -0.00014
N     -1.93534    0.52053    0.00004
N      0.01818    1.90993    0.00004
H      2.75415    1.31105   -0.00029
N     -1.86158   -1.78881   -0.00019
H     -1.33845   -2.64352   -0.00029
H     -2.86385   -1.80180    0.00052
C     -1.58701    2.20155    3.11707
C     -0.85490    1.01265    3.11707
C      0.53929    1.08814    3.11707
C      1.13797    2.35239    3.11707
C     -0.88894    3.41375    3.11707
H     -2.67427    2.19444    3.11707
H     -1.35954    0.04892    3.11707
H      1.15277    0.19047    3.11707
H      2.22485    2.44374    3.11707
H     -1.43296    4.35910    3.11707
N      0.44907    3.50288    3.11707
25
A.het17.1
C      0.70448    0.76804    0.00005
C     -1.28691    1.68845   -0.00002
C     -1.22223   -0.60601    0.00014
C      0.17797   -0.51319    0.00004
C      2.27415   -0.76871    0.00014
H     -1.92042    2.56948   -0.00028
H      3.27085   -1.18302    0.00011
N      1.17679   -1.46431   -0.00002
N      2.06094    0.58499   -0.00014
N     -1.93534    0.52053    0.00004
N      0.01818    1.90993    0.00004
H      2.75415    1.31105   -0.00029
N     -1.86158   -1.78881   -0.00019
H     -1.33845   -2.64352   -0.00029
H     -2.86385   -1.80180    0.00052
N     -0.67854   -0.84846   -3.14422
C      0.11498   -1.91216   -3.14422
C     -0.38966   -3.20518   -3.14422
C     -1.98288   -1.09345   -3.14422
H      1.18476   -1.73372   -3.14422
H      0.27644   -4.06110   -3.14422
H     -2.64891   -0.23749   -3.14422
N     -1.69392   -3.45015   -3.14422
C     -2.48749   -2.38639   -3.14422
H     -3.55726   -2.56491   -3.14422
25
A.het17.10
C      0.70448    0.76804    0.00005
C     -1.28691    1.68845   -0.00002
C     -1.22223   -0.60601    0.00014
C      0.17797   -0.51319    0.00004
C      2.27415   -0.76871    0.00014
H     -1.92042    2.56948   -0.00028
H      3.27085   -1.18302    0.00011
N      1.17679   -1.46431   -0.00002
N      2.06094    0.58499   -0.00014
N     -1.93534    0.52053    0.00004
N      0.01818    1.90993    0.00004
H      2.75415    1.31105   -0.00029
N     -1.86158   -1.78881   -0.00019
H     -1.33845   -2.64352   -0.00029
H     -2.86385   -1.80180    0.00052
N     -1.38819    0.76734    3.27938
C     -0.98587    2.03196    3.27938
C      0.35907    2.37503    3.27938
C     -0.42922   -0.15011    3.27938
H     -1.75411    2.79753    3.27938
H      0.66673    3.41504    3.27938
H     -0.73696   -1.19010    3.27938
N      1.31797    1.45763    3.27938
C      0.91564    0.19294    3.27938
H      1.68392   -0.57257    3.27938
25
A.het17.2
C      0.70448    0.76804    0.00005
C     -1.28691    1.68845   -0.00002
C     -1.22223   -0.60601    0.00014
C      0.17797   -0.51319    0.00004
C      2.27415   -0.76871    0.00014
H     -1.92042    2.56948   -0.00028
H      3.27085   -1.18302    0.00011
N      1.17679   -1.46431   -0.00002
N      2.06094    0.58499   -0.00014
N     -1.93534    0.52053    0.00004
N      0.01818    1.90993    0.00004
H      2.75415    1.31105   -0.00029
N     -1.86158   -1.78881   -0.00019
H     -1.33845   -2.64352   -0.00029
H     -2.86385   -1.80180    0.00052
N     -2.72965   -0.09267    3.26185
C     -3.42692    1.03646    3.26185
C     -2.81093    2.28029    3.26185
C     -1.40885    0.03710    3.26185
H     -4.50822    0.95243    3.26185
H     -3.39948    3.19128    3.26185
H     -0.82038   -0.87393    3.26185
N     -1.49022    2.41005    3.26185
C     -0.79291    1.28086    3.26185
H      0.28839    1.36496    3.26185
25
A.het17.3
C      0.70448    0.76804    0.00005
C     -1.28691    1.68845   -0.00002
C     -1.22223   -0.60601    0.00014
C      0.17797   -0.51319    0.00004
C      2.27415   -0.76871    0.00014
H     -1.92042    2.56948   -0.00028
H      3.27085   -1.18302    0.00011
N      1.17679   -1.46431   -0.00002
N      2.06094    0.58499   -0.00014
N     -1.93534    0.52053    0.00004
N      0.01818    1.90993    0.00004
H      2.75415    1.31105   -0.00029
N     -1.86158   -1.78881   -0.00019
H     -1.33845   -2.64352   -0.00029
H     -2.86385   -1.80180    0.00052
N     -1.28053    1.77815   -3.02140
C     -0.81499    3.02088   -3.02140
C      0.54554    3.29572   -3.02140
C     -0.36903    0.81353   -3.02140
H     -1.54365    3.82421   -3.02140
H      0.90523    4.31891   -3.02140
H     -0.72880   -0.20963   -3.02140
N      1.45698    2.33116   -3.02140
C      0.99140    1.08835   -3.02140
H      1.72013    0.28508   -3.02140
25
A.het17.4
C      0.70448    0.76804    0.00005
C     -1.28691    1.68845   -0.00002
C     -1.22223   -0.60601    0.00014
C      0.17797   -0.51319    0.00004
C      2.27415   -0.76871    0.00014
H     -1.92042    2.56948   -0.00028
H      3.27085   -1.18302    0.00011
N      1.17679   -1.46431   -0.00002
N      2.06094    0.58499   -0.00014
N     -1.93534    0.52053    0.00004
N      0.01818    1.90993    0.00004
H      2.75415    1.31105   -0.00029
N     -1.86158   -1.78881   -0.00019
H     -1.33845   -2.64352   -0.00029
H     -2.86385   -1.80180    0.00052
N     -0.31811   -1.02363   -3.30888
C     -0.69561    0.24861   -3.30888
C      0.22439    1.28791   -3.30888
C      0.99062   -1.24401   -3.30888
H     -1.76123    0.45047   -3.30888
H     -0.10526    2.32117   -3.30888
H      1.32019   -2.27729   -3.30888
N      1.53304    1.06755   -3.30888
C      1.91057   -0.20477   -3.30888
H      2.97619   -0.40655   -3.30888
25
A.het17.5
C      0.70448    0.76804    0.00005
C     -1.28691    1.68845   -0.00002
C     -1.22223   -0.60601    0.00014
C      0.17797   -0.51319    0.00004
C      2.27415   -0.76871    0.00014
H     -1.92042    2.56948   -0.00028
H      3.27085   -1.18302    0.00011
N      1.17679   -1.46431   -0.00002
N      2.06094    0.58499   -0.00014
N     -1.93534    0.52053    0.00004
N      0.01818    1.90993    0.00004
H      2.75415    1.31105   -0.00029
N     -1.86158   -1.78881   -0.00019
H     -1.33845   -2.64352   -0.00029
H     -2.86385   -1.80180    0.00052
N     -0.32361    3.20249    3.33455
C     -0.06772    1.90033    3.33455
C     -1.08160    0.95238    3.33455
C     -1.60574    3.54526    3.33455
H      0.97413    1.59892    3.33455
H     -0.85081   -0.10735    3.33455
H     -1.83644    4.60500    3.33455
N     -2.36364    1.29512    3.33455
C     -2.61956    2.59736    3.33455
H     -3.66142    2.89869    3.33455
25
A.het17.6
C      0.70448    0.76804    0.00005
C     -1.28691    1.68845   -0.00002
C     -1.22223   -0.60601    0.00014
C      0.17797   -0.51319    0.00004
C      2.27415   -0.76871    0.00014
H     -1.92042    2.56948   -0.00028
H      3.27085   -1.18302    0.00011
N      1.17679   -1.46431   -0.00002
N      2.06094    0.58499   -0.00014
N     -1.93534    0.52053    0.00004
N      0.01818    1.90993    0.00004
H      2.75415    1.31105   -0.00029
N     -1.86158   -1.78881   -0.00019
H     -1.33845   -2.64352   -0.00029
H     -2.86385   -1.80180    0.00052
N     -3.78510   -1.87053    3.39597
C     -3.79780   -0.54353    3.39597
C     -2.62724    0.20236    3.39597
C     -2.58760   -2.44266    3.39597
H     -4.76668   -0.05612    3.39597
H     -2.65973    1.28645    3.39597
H     -2.55520   -3.52674    3.39597
N     -1.42982   -0.36973    3.39597
C     -1.41712   -1.69682    3.39597
H     -0.44821   -2.18414    3.39597
25
A.het17.7
C      0.70448    0.76804    0.00005
C     -1.28691    1.68845   -0.00002
C     -1.22223   -0.60601    0.00014
C      0.17797   -0.51319    0.00004
C      2.27415   -0.76871    0.00014
H     -1.92042    2.56948   -0.00028
H      3.27085   -1.18302    0.00011
N      1.17679   -1.46431   -0.00002
N      2.06094    0.58499   -0.00014
N     -1.93534    0.52053    0.00004
N      0.01818    1.90993    0.00004
H      2.75415    1.31105   -0.00029
N     -1.86158   -1.78881   -0.00019
H     -1.33845   -2.64352   -0.00029
H     -2.86385   -1.80180    0.00052
N      1.44089   -3.00680   -3.09639
C      0.63344   -1.95366   -3.09639
C      1.12100   -0.65410   -3.09639
C      2.74190   -2.74466   -3.09639
H     -0.43391   -2.14617   -3.09639
H      0.44369    0.19297   -3.09639
H      3.41915   -3.59178   -3.09639
N      2.42192   -0.39197   -3.09639
C      3.22943   -1.44518   -3.09639
H      4.29676   -1.25259   -3.09639
25
A.het17.8
C      0.70448    0.76804    0.00005
C     -1.28691    1.68845   -0.00002
C     -1.22223   -0.60601    0.00014
C      0.17797   -0.51319    0.00004
C      2.27415   -0.76871    0.00014
H     -1.92042    2.56948   -0.00028
H      3.27085   -1.18302    0.00011
N      1.17679   -1.46431   -0.00002
N      2.06094    0.58499   -0.00014
N     -1.93534    0.52053    0.00004
N      0.01818    1.90993    0.00004
H      2.75415    1.31105   -0.00029
N     -1.86158   -1.78881   -0.00019
H     -1.33845   -2.64352   -0.00029
H     -2.86385   -1.80180    0.00052
N     -0.64032   -0.78302   -3.38157
C     -1.38593    0.31479   -3.38157
C     -0.82451    1.58418   -3.38157
C      0.67360   -0.59605   -3.38157
H     -2.46258    0.18392   -3.38157
H     -1.45203    2.46877   -3.38157
H      1.30105   -1.48069   -3.38157
N      0.48933    1.77113   -3.38157
C      1.23499    0.67326   -3.38157
H      2.31162    0.80421   -3.38157
25
A.het17.9
C      0.70448    0.76804    0.00005
C     -1.28691    1.68845   -0.00002
C     -1.22223   -0.60601    0.00014
C      0.17797   -0.51319    0.00004
C      2.27415   -0.76871    0.00014
H     -1.92042    2.56948   -0.00028
H      3.27085   -1.18302    0.00011
N      1.17679   -1.46431   -0.00002
N      2.06094    0.58499   -0.00014
N     -1.93534    0.52053    0.00004
N      0.01818    1.90993    0.00004
H      2.75415    1.31105   -0.00029
N     -1.86158   -1.78881   -0.00019
H     -1.33845   -2.64352   -0.00029
H     -2.86385   -1.80180    0.00052
N     -2.95067   -3.40941    3.42419
C     -3.57500   -2.23838    3.42419
C     -2.88145   -1.03607    3.42419
C     -1.62431   -3.36359    3.42419
H     -4.65946   -2.25372    3.42419
H     -3.41110   -0.08962    3.42419
H     -1.09474   -4.31007    3.42419
N     -1.55517   -0.99025    3.42419
C     -0.93080   -2.16136    3.42419
H      0.15365   -2.14593    3.42419
25
A.het18.1
C      0.70448    0.76804    0.00005
C     -1.28691    1.68845   -0.00002
C     -1.22223   -0.60601    0.00014
C      0.17797   -0.51319    0.00004
C      2.27415   -0.76871    0.00014
H     -1.92042    2.56948   -0.00028
H      3.27085   -1.18302    0.00011
N      1.17679   -1.46431   -0.00002
N      2.06094    0.58499   -0.00014
N     -1.93534    0.52053    0.00004
N      0.01818    1.90993    0.00004
H      2.75415    1.31105   -0.00029
N     -1.86158   -1.78881   -0.00019
H     -1.33845   -2.64352   -0.00029
H     -2.86385   -1.80180    0.00052
N     -0.46575   -0.36958   -3.15342
C     -1.37646   -1.35393   -3.15342
C     -1.01715   -2.70283   -3.15342
C      0.34982   -2.98575   -3.15342
N      1.28142   -2.02114   -3.15342
C      0.81580   -0.76378   -3.15342
H     -2.42401   -1.05066   -3.15342
H     -1.76351   -3.49239   -3.15342
H      0.71150   -4.01459   -3.15342
H      1.56478    0.02856   -3.15342
25
A.het18.10
C      0.70448    0.76804    0.00005
C     -1.28691    1.68845   -0.00002
C     -1.22223   -0.60601    0.00014
C      0.17797   -0.51319    0.00004
C      2.27415   -0.76871    0.00014
H     -1.92042    2.56948   -0.00028
H      3.27085   -1.18302    0.00011
N      1.17679   -1.46431   -0.00002
N      2.06094    0.58499   -0.00014
N     -1.93534    0.52053    0.00004
N      0.01818    1.90993    0.00004
H      2.75415    1.31105   -0.00029
N     -1.86158   -1.78881   -0.00019
H     -1.33845   -2.64352   -0.00029
H     -2.86385   -1.80180    0.00052
N      1.14634   -0.41253   -3.14507
C      0.38288   -1.51502   -3.14507
C      0.92807   -2.80010   -3.14507
C      2.32122   -2.88824   -3.14507
N      3.10813   -1.80236   -3.14507
C      2.47054   -0.62285   -3.14507
H     -0.69687   -1.36187   -3.14507
H      0.29999   -3.68665   -3.14507
H      2.82380   -3.85609   -3.14507
H      3.10083    0.26681   -3.14507
25
A.het18.2
C      0.70448    0.76804    0.00005
C     -1.28691    1.68845   -0.00002
C     -1.22223   -0.60601    0.00014
C      0.17797   -0.51319    0.00004
C      2.27415   -0.76871    0.00014
H     -1.92042    2.56948   -0.00028
H      3.27085   -1.18302    0.00011
N      1.17679   -1.46431   -0.00002
N      2.06094    0.58499   -0.00014
N     -1.93534    0.52053    0.00004
N      0.01818    1.90993    0.00004
H      2.75415    1.31105   -0.00029
N     -1.86158   -1.78881   -0.00019
H     -1.33845   -2.64352   -0.00029
H     -2.86385   -1.80180    0.00052
N     -2.62094   -0.62665   -3.05530
C     -1.88149   -1.74538   -3.05530
C     -0.48583   -1.71726   -3.05530
C      0.11413   -0.45683   -3.05530
N     -0.60118    0.67749   -3.05530
C     -1.93321    0.52433   -3.05530
H     -2.42524   -2.69072   -3.05530
H      0.10353   -2.63001   -3.05530
H      1.19948   -0.35027   -3.05530
H     -2.52463    1.44029   -3.05530
25
A.het18.3
C      0.70448    0.76804    0.00005
C     -1.28691    1.68845   -0.00002
C     -1.22223   -0.60601    0.00014
C      0.17797   -0.51319    0.00004
C      2.27415   -0.76871    0.00014
H     -1.92042    2.56948   -0.00028
H      3.27085   -1.18302    0.00011
N      1.17679   -1.46431   -0.00002
N      2.06094    0.58499   -0.00014
N     -1.93534    0.52053    0.00004
N      0.01818    1.90993    0.00004
H      2.75415    1.31105   -0.00029
N     -1.86158   -1.78881   -0.00019
H     -1.33845   -2.64352   -0.00029
H     -2.86385   -1.80180    0.00052
N     -1.01509    1.31423    3.35610
C      0.32252    1.21861    3.35610
C      1.15086    2.34223    3.35610
C      0.51727    3.58609    3.35610
N     -0.81799    3.71035    3.35610
C     -1.50842    2.56097    3.35610
H      0.74058    0.21136    3.35610
H      2.23370    2.25315    3.35610
H      1.09429    4.51150    3.35610
H     -2.59505    2.65036    3.35610
25
A.het18.4
C      0.70448    0.76804    0.00005
C     -1.28691    1.68845   -0.00002
C     -1.22223   -0.60601    0.00014
C      0.17797   -0.51319    0.00004
C      2.27415   -0.76871    0.00014
H     -1.92042    2.56948   -0.00028
H      3.27085   -1.18302    0.00011
N      1.17679   -1.46431   -0.00002
N      2.06094    0.58499   -0.00014
N     -1.93534    0.52053    0.00004
N      0.01818    1.90993    0.00004
H      2.75415    1.31105   -0.00029
N     -1.86158   -1.78881   -0.00019
H     -1.33845   -2.64352   -0.00029
H     -2.86385   -1.80180    0.00052
N      1.46511   -0.15775    3.24241
C      0.57173    0.84236    3.24241
C     -0.80521    0.61281    3.24241
C     -1.21671   -0.72109    3.24241
N     -0.34496   -1.74012    3.24241
C      0.95095   -1.39605    3.24241
H      0.97314    1.85636    3.24241
H     -1.52030    1.43080    3.24241
H     -2.27526   -0.98340    3.24241
H      1.66855   -2.21691    3.24241
25
A.het18.5
C      0.70448    0.76804    0.00005
C     -1.28691    1.68845   -0.00002
C     -1.22223   -0.60601    0.00014
C      0.17797   -0.51319    0.00004
C      2.27415   -0.76871    0.00014
H     -1.92042    2.56948   -0.00028
H      3.27085   -1.18302    0.00011
N      1.17679   -1.46431   -0.00002
N      2.06094    0.58499   -0.00014
N     -1.93534    0.52053    0.00004
N      0.01818    1.90993    0.00004
H      2.75415    1.31105   -0.00029
N     -1.86158   -1.78881   -0.00019
H     -1.33845   -2.64352   -0.00029
H     -2.86385   -1.80180    0.00052
N      0.31755    0.29133   -3.35966
C      0.93622   -0.89845   -3.35966
C      2.32720   -1.01613   -3.35966
C      3.05542    0.17480   -3.35966
N      2.46239    1.37758   -3.35966
C      1.12165    1.36426   -3.35966
H      0.29679   -1.78189   -3.35966
H      2.81808   -1.98541   -3.35966
H      4.14596    0.16751   -3.35966
H      0.62904    2.33694   -3.35966
25
A.het18.6
C      0.70448    0.76804    0.00005
C     -1.28691    1.68845   -0.00002
C     -1.22223   -0.60601    0.00014
C      0.17797   -0.51319    0.00004
C      2.27415   -0.76871    0.00014
H     -1.92042    2.56948   -0.00028
H      3.27085   -1.18302    0.00011
N      1.17679   -1.46431   -0.00002
N      2.06094    0.58499   -0.00014
N     -1.93534    0.52053    0.00004
N      0.01818    1.90993    0.00004
H      2.75415    1.31105   -0.00029
N     -1.86158   -1.78881   -0.00019
H     -1.33845   -2.64352   -0.00029
H     -2.86385   -1.80180    0.00052
N      0.32253   -1.36927   -3.35541
C      1.04146   -0.23724   -3.35541
C      0.44552    1.02510   -3.35541
C     -0.95004    1.05768   -3.35541
N     -1.69307   -0.05869   -3.35541
C     -1.00900   -1.21186   -3.35541
H      2.12646   -0.34726   -3.35541
H      1.03779    1.93597   -3.35541
H     -1.49077    2.00475   -3.35541
H     -1.60335   -2.12593   -3.35541
25
A.het18.7
C      0.70448    0.76804    0.00005
C     -1.28691    1.68845   -0.00002
C     -1.22223   -0.60601    0.00014
C      0.17797   -0.51319    0.00004
C      2.27415   -0.76871    0.00014
H     -1.92042    2.56948   -0.00028
H      3.27085   -1.18302    0.00011
N      1.17679   -1.46431   -0.00002
N      2.06094    0.58499   -0.00014
N     -1.93534    0.52053    0.00004
N      0.01818    1.90993    0.00004
H      2.75415    1.31105   -0.00029
N     -1.86158   -1.78881   -0.00019
H     -1.33845   -2.64352   -0.00029
H     -2.86385   -1.80180    0.00052
N     -0.08644    2.79571    3.42663
C     -1.28237    3.40244    3.42663
C     -2.48154    2.68786    3.42663
C     -2.37975    1.29564    3.42663
N     -1.19710    0.66342    3.42663
C     -0.11507    1.45522    3.42663
H     -1.27721    4.49300    3.42663
H     -3.44515    3.18978    3.42663
H     -3.27043    0.66633    3.42663
H      0.85192    0.95154    3.42663
25
A.het18.8
C      0.70448    0.76804    0.00005
C     -1.28691    1.68845   -0.00002
C     -1.22223   -0.60601    0.00014
C      0.17797   -0.51319    0.00004
C      2.27415   -0.76871    0.00014
H     -1.92042    2.56948   -0.00028
H      3.27085   -1.18302    0.00011
N      1.17679   -1.46431   -0.00002
N      2.06094    0.58499   -0.00014
N     -1.93534    0.52053    0.00004
N      0.01818    1.90993    0.00004
H      2.75415    1.31105   -0.00029
N     -1.86158   -1.78881   -0.00019
H     -1.33845   -2.64352   -0.00029
H     -2.86385   -1.80180    0.00052
N      1.37237    3.60740    3.36067
C      0.71017    2.44128    3.36067
C      1.36766    1.20988    3.36067
C      2.76313    1.24619    3.36067
N      3.45017    2.39786    3.36067
C      2.71005    3.51588    3.36067
H     -0.37894    2.49763    3.36067
H      0.82105    0.27090    3.36067
H      3.34993    0.32696    3.36067
H      3.25857    4.45815    3.36067
25
A.het18.9
C      0.70448    0.76804    0.00005
C     -1.28691    1.68845   -0.00002
C     -1.22223   -0.60601    0.00014
C      0.17797   -0.51319    0.00004
C      2.27415   -0.76871    0.00014
H     -1.92042    2.56948   -0.00028
H      3.27085   -1.18302    0.00011
N      1.17679   -1.46431   -0.00002
N      2.06094    0.58499   -0.00014
N     -1.93534    0.52053    0.00004
N      0.01818    1.90993    0.00004
H      2.75415    1.31105   -0.00029
N     -1.86158   -1.78881   -0.00019
H     -1.33845   -2.64352   -0.00029
H     -2.86385   -1.80180    0.00052
N     -1.93987    0.40560    3.44386
C     -1.59799   -0.89111    3.44386
C     -0.26695   -1.31179    3.44386
C      0.70535   -0.31015    3.44386
N      0.39133    0.99360    3.44386
C     -0.91952    1.27544    3.44386
H     -2.41605   -1.61230    3.44386
H     -0.00123   -2.36529    3.44386
H      1.76759   -0.55708    3.44386
H     -1.18617    2.33264    3.44386
25
A.het19.1
C      0.70448    0.76804    0.00005
C     -1.28691    1.68845   -0.00002
C     -1.22223   -0.60601    0.00014
C      0.17797   -0.51319    0.00004
C      2.27415   -0.76871    0.00014
H     -1.92042    2.56948   -0.00028
H      3.27085   -1.18302    0.00011
N      1.17679   -1.46431   -0.00002
N      2.06094    0.58499   -0.00014
N     -1.93534    0.52053    0.00004
N      0.01818    1.90993    0.00004
H      2.75415    1.31105   -0.00029
N     -1.86158   -1.78881   -0.00019
H     -1.33845   -2.64352   -0.00029
H     -2.86385   -1.80180    0.00052
N      0.86705    1.12704    3.05511
C      1.45858    2.31321    3.05511
C      2.83658    2.48424    3.05511
H      0.78360    3.16095    3.05511
H      3.27382    3.47387    3.05511
C      2.92573    0.13216    3.05511
H      3.45646   -0.81260    3.05511
C      3.60355    1.34406    3.05511
H      4.68501    1.37600    3.05511
N      1.60405    0.03139    3.05511
25
A.het19.10
C      0.70448    0.76804    0.00005
C     -1.28691    1.68845   -0.00002
C     -1.22223   -0.60601    0.00014
C      0.17797   -0.51319    0.00004
C      2.27415   -0.76871    0.00014
H     -1.92042    2.56948   -0.00028
H      3.27085   -1.18302    0.00011
N      1.17679   -1.46431   -0.00002
N      2.06094    0.58499   -0.00014
N     -1.93534    0.52053    0.00004
N      0.01818    1.90993    0.00004
H      2.75415    1.31105   -0.00029
N     -1.86158   -1.78881   -0.00019
H     -1.33845   -2.64352   -0.00029
H     -2.86385   -1.80180    0.00052
N     -3.02133    0.07071   -3.20669
C     -2.78651    1.37523   -3.20669
C     -1.51190    1.92616   -3.20669
H     -3.67230    1.99944   -3.20669
H     -1.37001    2.99873   -3.20669
C     -0.76616   -0.30635   -3.20669
H      0.00841   -1.06417   -3.20669
C     -0.45574    1.04709   -3.20669
H      0.57327    1.38128   -3.20669
N     -2.00643   -0.77403   -3.20669
25
A.het19.2
C      0.70448    0.76804    0.00005
C     -1.28691    1.68845   -0.00002
C     -1.22223   -0.60601    0.00014
C      0.17797   -0.51319    0.00004
C      2.27415   -0.76871    0.00014
H     -1.92042    2.56948   -0.00028
H      3.27085   -1.18302    0.00011
N      1.17679   -1.46431   -0.00002
N      2.06094    0.58499   -0.00014
N     -1.93534    0.52053    0.00004
N      0.01818    1.90993    0.00004
H      2.75415    1.31105   -0.00029
N     -1.86158   -1.78881   -0.00019
H     -1.33845   -2.64352   -0.00029
H     -2.86385   -1.80180    0.00052
N     -0.77003    0.81108    3.13735
C     -1.64892    1.80329    3.13735
C     -1.29219    3.14527    3.13735
H     -2.68757    1.49433    3.13735
H     -2.04650    3.92088    3.13735
C      0.92256    2.34832    3.13735
H      1.99724    2.48722    3.13735
C      0.05208    3.43018    3.13735
H      0.42689    4.44511    3.13735
N      0.52173    1.08486    3.13735
25
A.het19.3
C      0.70448    0.76804    0.00005
C     -1.28691    1.68845   -0.00002
C     -1.22223   -0.60601    0.00014
C      0.17797   -0.51319    0.00004
C      2.27415   -0.76871    0.00014
H     -1.92042    2.56948   -0.00028
H      3.27085   -1.18302    0.00011
N      1.17679   -1.46431   -0.00002
N      2.06094    0.58499   -0.00014
N     -1.93534    0.52053    0.00004
N      0.01818    1.90993    0.00004
H      2.75415    1.31105   -0.00029
N     -1.86158   -1.78881   -0.00019
H     -1.33845   -2.64352   -0.00029
H     -2.86385   -1.80180    0.00052
N      0.12659   -1.99207    3.44922
C     -0.88436   -2.84933    3.44922
C     -2.21832   -2.46371    3.44922
H     -0.59790   -3.89441    3.44922
H     -3.01004   -3.20109    3.44922
C     -1.37374   -0.26668    3.44922
H     -1.48941    0.81075    3.44922
C     -2.47415   -1.11360    3.44922
H     -3.48074   -0.71695    3.44922
N     -0.11923   -0.69470    3.44922
25
A.het19.4
C      0.70448    0.76804    0.00005
C     -1.28691    1.68845   -0.00002
C     -1.22223   -0.60601    0.00014
C      0.17797   -0.51319    0.00004
C      2.27415   -0.76871    0.00014
H     -1.92042    2.56948   -0.00028
H      3.27085   -1.18302    0.00011
N      1.17679   -1.46431   -0.00002
N      2.06094    0.58499   -0.00014
N     -1.93534    0.52053    0.00004
N      0.01818    1.90993    0.00004
H      2.75415    1.31105   -0.00029
N     -1.86158   -1.78881   -0.00019
H     -1.33845   -2.64352   -0.00029
H     -2.86385   -1.80180    0.00052
N     -2.41606   -2.05548    3.19624
C     -3.13920   -0.94463    3.19624
C     -2.58869    0.33016    3.19624
H     -4.21204   -1.09723    3.19624
H     -3.22052    1.20842    3.19624
C     -0.51549   -0.78433    3.19624
H      0.56793   -0.80524    3.19624
C     -1.21711    0.41395    3.19624
H     -0.69689    1.36260    3.19624
N     -1.09806   -1.97496    3.19624
25
A.het19.5
C      0.70448    0.76804    0.00005
C     -1.28691    1.68845   -0.00002
C     -1.22223   -0.60601    0.00014
C      0.17797   -0.51319    0.00004
C      2.27415   -0.76871    0.00014
H     -1.92042    2.56948   -0.00028
H      3.27085   -1.18302    0.00011
N      1.17679   -1.46431   -0.00002
N      2.06094    0.58499   -0.00014
N     -1.93534    0.52053    0.00004
N      0.01818    1.90993    0.00004
H      2.75415    1.31105   -0.00029
N     -1.86158   -1.78881   -0.00019
H     -1.33845   -2.64352   -0.00029
H     -2.86385   -1.80180    0.00052
N      0.08225    0.46695    3.24754
C     -1.22645    0.67722    3.24754
C     -1.80123    1.94126    3.24754
H     -1.83392   -0.22014    3.24754
H     -2.87628    2.06297    3.24754
C      0.41688    2.72880    3.24754
H      1.16001    3.51747    3.24754
C     -0.94215    3.01374    3.24754
H     -1.29562    4.03630    3.24754
N      0.90778    1.49754    3.24754
25
A.het19.6
C      0.70448    0.76804    0.00005
C     -1.28691    1.68845   -0.00002
C     -1.22223   -0.60601    0.00014
C      0.17797   -0.51319    0.00004
C      2.27415   -0.76871    0.00014
H     -1.92042    2.56948   -0.00028
H      3.27085   -1.18302    0.00011
N      1.17679   -1.46431   -0.00002
N      2.06094    0.58499   -0.00014
N     -1.93534    0.52053    0.00004
N      0.01818    1.90993    0.00004
H      2.75415    1.31105   -0.00029
N     -1.86158   -1.78881   -0.00019
H     -1.33845   -2.64352   -0.00029
H     -2.86385   -1.80180    0.00052
N      0.06368    2.39502    3.40223
C      0.87515    3.44309    3.40223
C      2.26005    3.34213    3.40223
H      0.37843    4.40617    3.40223
H      2.88186    4.22751    3.40223
C      1.88885    1.01781    3.40223
H      2.22517   -0.01230    3.40223
C      2.78997    2.07428    3.40223
H      3.85689    1.89474    3.40223
N      0.57289    1.17670    3.40223
25
A.het19.7
C      0.70448    0.76804    0.00005
C     -1.28691    1.68845   -0.00002
C     -1.22223   -0.60601    0.00014
C      0.17797   -0.51319    0.00004
C      2.27415   -0.76871    0.00014
H     -1.92042    2.56948   -0.00028
H      3.27085   -1.18302    0.00011
N      1.17679   -1.46431   -0.00002
N      2.06094    0.58499   -0.00014
N     -1.93534    0.52053    0.00004
N      0.01818    1.90993    0.00004
H      2.75415    1.31105   -0.00029
N     -1.86158   -1.78881   -0.00019
H     -1.33845   -2.64352   -0.00029
H     -2.86385   -1.80180    0.00052
N      0.67180    3.08338   -3.25918
C      0.95397    1.78827   -3.25918
C     -0.01286    0.79158   -3.25918
H      2.01119    1.55046   -3.25918
H      0.26642   -0.25367   -3.25918
C     -1.55604    2.56889   -3.25918
H     -2.56162    2.97269   -3.25918
C     -1.32500    1.19967   -3.25918
H     -2.14785    0.49719   -3.25918
N     -0.58908    3.47553   -3.25918
25
A.het19.8
C      0.70448    0.76804    0.00005
C     -1.28691    1.68845   -0.00002
C     -1.22223   -0.60601    0.00014
C      0.17797   -0.51319    0.00004
C      2.27415   -0.76871    0.00014
H     -1.92042    2.56948   -0.00028
H      3.27085   -1.18302    0.00011
N      1.17679   -1.46431   -0.00002
N      2.06094    0.58499   -0.00014
N     -1.93534    0.52053    0.00004
N      0.01818    1.90993    0.00004
H      2.75415    1.31105   -0.00029
N     -1.86158   -1.78881   -0.00019
H     -1.33845   -2.64352   -0.00029
H     -2.86385   -1.80180    0.00052
N     -1.24363   -0.09092   -3.04070
C     -1.13276   -1.41176   -3.04070
C     -2.22132   -2.27385   -3.04070
H     -0.11558   -1.78541   -3.04070
H     -2.08073   -3.34660   -3.04070
C     -3.51954   -0.31047   -3.04070
H     -4.46387    0.22102   -3.04070
C     -3.46903   -1.69813   -3.04070
H     -4.37647   -2.28730   -3.04070
N     -2.44260    0.46232   -3.04070
25
A.het19.9
C      0.70448    0.76804    0.00005
C     -1.28691    1.68845   -0.00002
C     -1.22223   -0.60601    0.00014
C      0.17797   -0.51319    0.00004
C      2.27415   -0.76871    0.00014
H     -1.92042    2.56948   -0.00028
H      3.27085   -1.18302    0.00011
N      1.17679   -1.46431   -0.00002
N      2.06094    0.58499   -0.00014
N     -1.93534    0.52053    0.00004
N      0.01818    1.90993    0.00004
H      2.75415    1.31105   -0.00029
N     -1.86158   -1.78881   -0.00019
H     -1.33845   -2.64352   -0.00029
H     -2.86385   -1.80180    0.00052
N     -0.56457    1.01364    3.42563
C      0.32655    1.99488    3.42563
C      1.69928    1.78569    3.42563
H     -0.09316    2.99394    3.42563
H      2.38857    2.61961    3.42563
C      1.14705   -0.50238    3.42563
H      1.40160   -1.55568    3.42563
C      2.12820    0.48021    3.42563
H      3.17777    0.21760    3.42563
N     -0.15241   -0.24084    3.42563
24
A.het2.1
C      0.70448    0.76804    0.00005
C     -1.28691    1.68845   -0.00002
C     -1.22223   -0.60601    0.00014
C      0.17797   -0.51319    0.00004
C      2.27415   -0.76871    0.00014
H     -1.92042    2.56948   -0.00028
H      3.27085   -1.18302    0.00011
N      1.17679   -1.46431   -0.00002
N      2.06094    0.58499   -0.00014
N     -1.93534    0.52053    0.00004
N      0.01818    1.90993    0.00004
H      2.75415    1.31105   -0.00029
N     -1.86158   -1.78881   -0.00019
H     -1.33845   -2.64352   -0.00029
H     -2.86385   -1.80180    0.00052
C     -1.62726    2.34914    3.29821
C     -0.33714    1.90737    3.29821
C     -0.40452    0.47378    3.29821
C     -1.73040    0.15497    3.29821
O     -2.49560    1.29045    3.29821
H     -2.08256    3.32901    3.29821
H      0.55215    2.52399    3.29821
H      0.42300   -0.22354    3.29821
H     -2.27561   -0.77787    3.29821
24
A.het2.10
C      0.70448    0.76804    0.00005
C     -1.28691    1.68845   -0.00002
C     -1.22223   -0.60601    0.00014
C      0.17797   -0.51319    0.00004
C      2.27415   -0.76871    0.00014
H     -1.92042    2.56948   -0.00028
H      3.27085   -1.18302    0.00011
N      1.17679   -1.46431   -0.00002
N      2.06094    0.58499   -0.00014
N     -1.93534    0.52053    0.00004
N      0.01818    1.90993    0.00004
H      2.75415    1.31105   -0.00029
N     -1.86158   -1.78881   -0.00019
H     -1.33845   -2.64352   -0.00029
H     -2.86385   -1.80180    0.00052
C     -0.41599    0.04361   -3.12138
C      0.78722    0.68536   -3.12138
C      1.78931   -0.34203   -3.12138
C      1.11775   -1.52887   -3.12138
O     -0.23447   -1.31356   -3.12138
H     -1.44300    0.37931   -3.12138
H      0.94318    1.75622   -3.12138
H      2.86372   -0.21283   -3.12138
H      1.42772   -2.56393   -3.12138
24
A.het2.2
C      0.70448    0.76804    0.00005
C     -1.28691    1.68845   -0.00002
C     -1.22223   -0.60601    0.00014
C      0.17797   -0.51319    0.00004
C      2.27415   -0.76871    0.00014
H     -1.92042    2.56948   -0.00028
H      3.27085   -1.18302    0.00011
N      1.17679   -1.46431   -0.00002
N      2.06094    0.58499   -0.00014
N     -1.93534    0.52053    0.00004
N      0.01818    1.90993    0.00004
H      2.75415    1.31105   -0.00029
N     -1.86158   -1.78881   -0.00019
H     -1.33845   -2.64352   -0.00029
H     -2.86385   -1.80180    0.00052
C      2.31555    1.43266    3.08563
C      1.65182    0.24143    3.08563
C      0.25295    0.56218    3.08563
C      0.17451    1.92358    3.08563
O      1.42778    2.47511    3.08563
H      3.36067    1.70683    3.08563
H      2.10082   -0.74318    3.08563
H     -0.58017   -0.12845    3.08563
H     -0.64675    2.62570    3.08563
24
A.het2.3
C      0.70448    0.76804    0.00005
C     -1.28691    1.68845   -0.00002
C     -1.22223   -0.60601    0.00014
C      0.17797   -0.51319    0.00004
C      2.27415   -0.76871    0.00014
H     -1.92042    2.56948   -0.00028
H      3.27085   -1.18302    0.00011
N      1.17679   -1.46431   -0.00002
N      2.06094    0.58499   -0.00014
N     -1.93534    0.52053    0.00004
N      0.01818    1.90993    0.00004
H      2.75415    1.31105   -0.00029
N     -1.86158   -1.78881   -0.00019
H     -1.33845   -2.64352   -0.00029
H     -2.86385   -1.80180    0.00052
C      3.63029    0.68794    3.25142
C      3.27963   -0.62987    3.25142
C      1.84483   -0.66269    3.25142
C      1.43427    0.63771    3.25142
O      2.51359    1.48028    3.25142
H      4.57600    1.21051    3.25142
H      3.95681   -1.47395    3.25142
H      1.20695   -1.53685    3.25142
H      0.46566    1.11649    3.25142
24
A.het2.4
C      0.70448    0.76804    0.00005
C     -1.28691    1.68845   -0.00002
C     -1.22223   -0.60601    0.00014
C      0.17797   -0.51319    0.00004
C      2.27415   -0.76871    0.00014
H     -1.92042    2.56948   -0.00028
H      3.27085   -1.18302    0.00011
N      1.17679   -1.46431   -0.00002
N      2.06094    0.58499   -0.00014
N     -1.93534    0.52053    0.00004
N      0.01818    1.90993    0.00004
H      2.75415    1.31105   -0.00029
N     -1.86158   -1.78881   -0.00019
H     -1.33845   -2.64352   -0.00029
H     -2.86385   -1.80180    0.00052
C     -1.66528    2.31401    3.32776
C     -0.35098    1.95042    3.32776
C     -0.33225    0.51537    3.32776
C     -1.63661    0.11760    3.32776
O     -2.46855    1.20513    3.32776
H     -2.17854    3.26480    3.32776
H      0.49971    2.61928    3.32776
H      0.53561   -0.13105    3.32776
H     -2.12488   -0.84626    3.32776
24
A.het2.5
C      0.70448    0.76804    0.00005
C     -1.28691    1.68845   -0.00002
C     -1.22223   -0.60601    0.00014
C      0.17797   -0.51319    0.00004
C      2.27415   -0.76871    0.00014
H     -1.92042    2.56948   -0.00028
H      3.27085   -1.18302    0.00011
N      1.17679   -1.46431   -0.00002
N      2.06094    0.58499   -0.00014
N     -1.93534    0.52053    0.00004
N      0.01818    1.90993    0.00004
H      2.75415    1.31105   -0.00029
N     -1.86158   -1.78881   -0.00019
H     -1.33845   -2.64352   -0.00029
H     -2.86385   -1.80180    0.00052
C      1.53425    0.27963    3.07282
C      0.36327    0.97847    3.07282
C      0.72545    2.36719    3.07282
C      2.08858    2.40513    3.07282
O      2.60263    1.13603    3.07282
H      1.77724   -0.77317    3.07282
H     -0.63425    0.55892    3.07282
H      0.05989    3.22047    3.07282
H      2.81479    3.20517    3.07282
24
A.het2.6
C      0.70448    0.76804    0.00005
C     -1.28691    1.68845   -0.00002
C     -1.22223   -0.60601    0.00014
C      0.17797   -0.51319    0.00004
C      2.27415   -0.76871    0.00014
H     -1.92042    2.56948   -0.00028
H      3.27085   -1.18302    0.00011
N      1.17679   -1.46431   -0.00002
N      2.06094    0.58499   -0.00014
N     -1.93534    0.52053    0.00004
N      0.01818    1.90993    0.00004
H      2.75415    1.31105   -0.00029
N     -1.86158   -1.78881   -0.00019
H     -1.33845   -2.64352   -0.00029
H     -2.86385   -1.80180    0.00052
C     -0.70670   -0.71418   -3.33299
C      0.49586   -0.07119   -3.33299
C      1.49900   -1.09756   -3.33299
C      0.82865   -2.28509   -3.33299
O     -0.52378   -2.07116   -3.33299
H     -1.73404   -0.37954   -3.33299
H      0.65072    0.99982   -3.33299
H      2.57328   -0.96726   -3.33299
H      1.13969   -3.31983   -3.33299
24
A.het2.7
C      0.70448    0.76804    0.00005
C     -1.28691    1.68845   -0.00002
C     -1.22223   -0.60601    0.00014
C      0.17797   -0.51319    0.00004
C      2.27415   -0.76871    0.00014
H     -1.92042    2.56948   -0.00028
H      3.27085   -1.18302    0.00011
N      1.17679   -1.46431   -0.00002
N      2.06094    0.58499   -0.00014
N     -1.93534    0.52053    0.00004
N      0.01818    1.90993    0.00004
H      2.75415    1.31105   -0.00029
N     -1.86158   -1.78881   -0.00019
H     -1.33845   -2.64352   -0.00029
H     -2.86385   -1.80180    0.00052
C      2.03872    2.75403   -3.28648
C      1.10764    1.75769   -3.28648
C     -0.17282    2.40589   -3.28648
C      0.07892    3.74612   -3.28648
O      1.42812    3.97959   -3.28648
H      3.11910    2.76843   -3.28648
H      1.30631    0.69393   -3.28648
H     -1.14774    1.93623   -3.28648
H     -0.54908    4.62535   -3.28648
24
A.het2.8
C      0.70448    0.76804    0.00005
C     -1.28691    1.68845   -0.00002
C     -1.22223   -0.60601    0.00014
C      0.17797   -0.51319    0.00004
C      2.27415   -0.76871    0.00014
H     -1.92042    2.56948   -0.00028
H      3.27085   -1.18302    0.00011
N      1.17679   -1.46431   -0.00002
N      2.06094    0.58499   -0.00014
N     -1.93534    0.52053    0.00004
N      0.01818    1.90993    0.00004
H      2.75415    1.31105   -0.00029
N     -1.86158   -1.78881   -0.00019
H     -1.33845   -2.64352   -0.00029
H     -2.86385   -1.80180    0.00052
C      0.36962   -1.70591    3.11740
C      0.60114   -0.36204    3.11740
C      2.02727   -0.20116    3.11740
C      2.55237   -1.45967    3.11740
O      1.55266   -2.39531    3.11740
H     -0.52561   -2.31089    3.11740
H     -0.14875    0.41816    3.11740
H      2.58448    0.72650    3.11740
H      3.55988   -1.85000    3.11740
24
A.het2.9
C      0.70448    0.76804    0.00005
C     -1.28691    1.68845   -0.00002
C     -1.22223   -0.60601    0.00014
C      0.17797   -0.51319    0.00004
C      2.27415   -0.76871    0.00014
H     -1.92042    2.56948   -0.00028
H      3.27085   -1.18302    0.00011
N      1.17679   -1.46431   -0.00002
N      2.06094    0.58499   -0.00014
N     -1.93534    0.52053    0.00004
N      0.01818    1.90993    0.00004
H      2.75415    1.31105   -0.00029
N     -1.86158   -1.78881   -0.00019
H     -1.33845   -2.64352   -0.00029
H     -2.86385   -1.80180    0.00052
C     -0.01514   -0.15013    3.09991
C      0.69423    1.01450    3.09991
C      2.07963    0.63981    3.09991
C      2.10527   -0.72362    3.09991
O      0.83159   -1.22619    3.09991
H     -1.07009   -0.38361    3.09991
H      0.28370    2.01576    3.09991
H      2.93888    1.29764    3.09991
H      2.89872   -1.45702    3.09991
24
A.het20.1
C      0.70448    0.76804    0.00005
C     -1.28691    1.68845   -0.00002
C     -1.22223   -0.60601    0.00014
C      0.17797   -0.51319    0.00004
C      2.27415   -0.76871    0.00014
H     -1.92042    2.56948   -0.00028
H      3.27085   -1.18302    0.00011
N      1.17679   -1.46431   -0.00002
N      2.06094    0.58499   -0.00014
N     -1.93534    0.52053    0.00004
N      0.01818    1.90993    0.00004
H      2.75415    1.31105   -0.00029
N     -1.86158   -1.78881   -0.00019
H     -1.33845   -2.64352   -0.00029
H     -2.86385   -1.80180    0.00052
C      2.74862    1.64488    3.18171
C      2.37797   -0.55370    3.18171
C      4.46693    0.22398    3.18171
H      2.36969    2.66205    3.18171
H      1.68675   -1.39072    3.18171
H      5.53714    0.04265    3.18171
N      3.67345   -0.83909    3.18171
N      1.85413    0.66514    3.18171
N      4.06600    1.48864    3.18171
24
A.het20.10
C      0.70448    0.76804    0.00005
C     -1.28691    1.68845   -0.00002
C     -1.22223   -0.60601    0.00014
C      0.17797   -0.51319    0.00004
C      2.27415   -0.76871    0.00014
H     -1.92042    2.56948   -0.00028
H      3.27085   -1.18302    0.00011
N      1.17679   -1.46431   -0.00002
N      2.06094    0.58499   -0.00014
N     -1.93534    0.52053    0.00004
N      0.01818    1.90993    0.00004
H      2.75415    1.31105   -0.00029
N     -1.86158   -1.78881   -0.00019
H     -1.33845   -2.64352   -0.00029
H     -2.86385   -1.80180    0.00052
C     -0.81447    0.27089    3.28589
C      0.01625    2.33995    3.28589
C     -2.19046    2.02536    3.28589
H     -0.66103   -0.80368    3.28589
H      0.86998    3.01042    3.28589
H     -3.19743    2.43062    3.28589
N     -1.18864    2.89488    3.28589
N      0.26828    1.03746    3.28589
N     -2.06828    0.70430    3.28589
24
A.het20.2
C      0.70448    0.76804    0.00005
C     -1.28691    1.68845   -0.00002
C     -1.22223   -0.60601    0.00014
C      0.17797   -0.51319    0.00004
C      2.27415   -0.76871    0.00014
H     -1.92042    2.56948   -0.00028
H      3.27085   -1.18302    0.00011
N      1.17679   -1.46431   -0.00002
N      2.06094    0.58499   -0.00014
N     -1.93534    0.52053    0.00004
N      0.01818    1.90993    0.00004
H      2.75415    1.31105   -0.00029
N     -1.86158   -1.78881   -0.00019
H     -1.33845   -2.64352   -0.00029
H     -2.86385   -1.80180    0.00052
C      2.64559   -0.03021    3.18574
C      0.77211   -1.23901    3.18574
C      2.75498   -2.25722    3.18574
H      3.14122    0.93550    3.18574
H     -0.31208   -1.29297    3.18574
H      3.34271   -3.16979    3.18574
N      1.43491   -2.38809    3.18574
N      1.31895   -0.03030    3.18574
N      3.41853   -1.10839    3.18574
24
A.het20.3
C      0.70448    0.76804    0.00005
C     -1.28691    1.68845   -0.00002
C     -1.22223   -0.60601    0.00014
C      0.17797   -0.51319    0.00004
C      2.27415   -0.76871    0.00014
H     -1.92042    2.56948   -0.00028
H      3.27085   -1.18302    0.00011
N      1.17679   -1.46431   -0.00002
N      2.06094    0.58499   -0.00014
N     -1.93534    0.52053    0.00004
N      0.01818    1.90993    0.00004
H      2.75415    1.31105   -0.00029
N     -1.86158   -1.78881   -0.00019
H     -1.33845   -2.64352   -0.00029
H     -2.86385   -1.80180    0.00052
C      4.31910    1.30716   -3.16608
C      2.09107    1.22355   -3.16608
C      3.27681   -0.66392   -3.16608
H      5.23812    1.88478   -3.16608
H      1.13111    1.73037   -3.16608
H      3.31662   -1.74865   -3.16608
N      2.07475   -0.10289   -3.16608
N      3.17812    1.98402   -3.16608
N      4.43369   -0.01449   -3.16608
24
A.het20.4
C      0.70448    0.76804    0.00005
C     -1.28691    1.68845   -0.00002
C     -1.22223   -0.60601    0.00014
C      0.17797   -0.51319    0.00004
C      2.27415   -0.76871    0.00014
H     -1.92042    2.56948   -0.00028
H      3.27085   -1.18302    0.00011
N      1.17679   -1.46431   -0.00002
N      2.06094    0.58499   -0.00014
N     -1.93534    0.52053    0.00004
N      0.01818    1.90993    0.00004
H      2.75415    1.31105   -0.00029
N     -1.86158   -1.78881   -0.00019
H     -1.33845   -2.64352   -0.00029
H     -2.86385   -1.80180    0.00052
C      1.13045    0.78774    3.23748
C     -0.00456   -1.13135    3.23748
C      2.22433   -1.15518    3.23748
H      1.14182    1.87315    3.23748
H     -0.95013   -1.66453    3.23748
H      3.15816   -1.70852    3.23748
N      1.10219   -1.86265    3.23748
N     -0.05607    0.19430    3.23748
N      2.30399    0.16912    3.23748
24
A.het20.5
C      0.70448    0.76804    0.00005
C     -1.28691    1.68845   -0.00002
C     -1.22223   -0.60601    0.00014
C      0.17797   -0.51319    0.00004
C      2.27415   -0.76871    0.00014
H     -1.92042    2.56948   -0.00028
H      3.27085   -1.18302    0.00011
N      1.17679   -1.46431   -0.00002
N      2.06094    0.58499   -0.00014
N     -1.93534    0.52053    0.00004
N      0.01818    1.90993    0.00004
H      2.75415    1.31105   -0.00029
N     -1.86158   -1.78881   -0.00019
H     -1.33845   -2.64352   -0.00029
H     -2.86385   -1.80180    0.00052
C     -1.09032    0.39153    3.40332
C      1.13154    0.20588    3.40332
C      0.18203    2.22255    3.40332
H     -2.07228   -0.07107    3.40332
H      2.02338   -0.41298    3.40332
H      0.27331    3.30417    3.40332
N      1.30768    1.52068    3.40332
N     -0.03928   -0.41797    3.40332
N     -1.04471    1.71736    3.40332
24
A.het20.6
C      0.70448    0.76804    0.00005
C     -1.28691    1.68845   -0.00002
C     -1.22223   -0.60601    0.00014
C      0.17797   -0.51319    0.00004
C      2.27415   -0.76871    0.00014
H     -1.92042    2.56948   -0.00028
H      3.27085   -1.18302    0.00011
N      1.17679   -1.46431   -0.00002
N      2.06094    0.58499   -0.00014
N     -1.93534    0.52053    0.00004
N      0.01818    1.90993    0.00004
H      2.75415    1.31105   -0.00029
N     -1.86158   -1.78881   -0.00019
H     -1.33845   -2.64352   -0.00029
H     -2.86385   -1.80180    0.00052
C      0.77310    3.10062    3.05493
C      0.22584    0.93922    3.05493
C      2.37085    1.54539    3.05493
H      0.47768    4.14511    3.05493
H     -0.53082    0.16086    3.05493
H      3.42288    1.27809    3.05493
N      1.49399    0.54999    3.05493
N     -0.19770    2.19645    3.05493
N      2.07353    2.83834    3.05493
24
A.het20.7
C      0.70448    0.76804    0.00005
C     -1.28691    1.68845   -0.00002
C     -1.22223   -0.60601    0.00014
C      0.17797   -0.51319    0.00004
C      2.27415   -0.76871    0.00014
H     -1.92042    2.56948   -0.00028
H      3.27085   -1.18302    0.00011
N      1.17679   -1.46431   -0.00002
N      2.06094    0.58499   -0.00014
N     -1.93534    0.52053    0.00004
N      0.01818    1.90993    0.00004
H      2.75415    1.31105   -0.00029
N     -1.86158   -1.78881   -0.00019
H     -1.33845   -2.64352   -0.00029
H     -2.86385   -1.80180    0.00052
C      2.39138    1.79529    3.19266
C      2.43170    4.02453    3.19266
C      0.48126    2.94550    3.19266
H      2.91705    0.84560    3.19266
H      2.99107    4.95485    3.19266
H     -0.60401    2.96603    3.19266
N      1.10822    4.11453    3.19266
N      3.13059    2.89690    3.19266
N      1.06540    1.75432    3.19266
24
A.het20.8
C      0.70448    0.76804    0.00005
C     -1.28691    1.68845   -0.00002
C     -1.22223   -0.60601    0.00014
C      0.17797   -0.51319    0.00004
C      2.27415   -0.76871    0.00014
H     -1.92042    2.56948   -0.00028
H      3.27085   -1.18302    0.00011
N      1.17679   -1.46431   -0.00002
N      2.06094    0.58499   -0.00014
N     -1.93534    0.52053    0.00004
N      0.01818    1.90993    0.00004
H      2.75415    1.31105   -0.00029
N     -1.86158   -1.78881   -0.00019
H     -1.33845   -2.64352   -0.00029
H     -2.86385   -1.80180    0.00052
C     -0.54529   -3.14817    3.15826
C      1.53157   -2.33714    3.15826
C     -0.20849   -0.94406    3.15826
H     -1.22350   -3.99568    3.15826
H      2.60476   -2.50041    3.15826
H     -0.60250    0.06737    3.15826
N      1.11117   -1.07898    3.15826
N      0.75474   -3.41256    3.15826
N     -1.08776   -1.93754    3.15826
24
A.het20.9
C      0.70448    0.76804    0.00005
C     -1.28691    1.68845   -0.00002
C     -1.22223   -0.60601    0.00014
C      0.17797   -0.51319    0.00004
C      2.27415   -0.76871    0.00014
H     -1.92042    2.56948   -0.00028
H      3.27085   -1.18302    0.00011
N      1.17679   -1.46431   -0.00002
N      2.06094    0.58499   -0.00014
N     -1.93534    0.52053    0.00004
N      0.01818    1.90993    0.00004
H      2.75415    1.31105   -0.00029
N     -1.86158   -1.78881   -0.00019
H     -1.33845   -2.64352   -0.00029
H     -2.86385   -1.80180    0.00052
C      3.83155    1.61797    3.26788
C      1.60206    1.64072    3.26788
C      2.69644   -0.30115    3.26788
H      4.77707    2.15111    3.26788
H      0.66737    2.19274    3.26788
H      2.68447   -1.38655    3.26788
N      1.52250    0.31657    3.26788
N      2.72415    2.34848    3.26788
N      3.88297    0.29236    3.26788
24
A.het21.1
C      0.70448    0.76804    0.00005
C     -1.28691    1.68845   -0.00002
C     -1.22223   -0.60601    0.00014
C      0.17797   -0.51319    0.00004
C      2.27415   -0.76871    0.00014
H     -1.92042    2.56948   -0.00028
H      3.27085   -1.18302    0.00011
N      1.17679   -1.46431   -0.00002
N      2.06094    0.58499   -0.00014
N     -1.93534    0.52053    0.00004
N      0.01818    1.90993    0.00004
H      2.75415    1.31105   -0.00029
N     -1.86158   -1.78881   -0.00019
H     -1.33845   -2.64352   -0.00029
H     -2.86385   -1.80180    0.00052
N      1.00622    1.67616    3.38817
C      0.31168    2.80077    3.38817
C     -1.07885    2.79567    3.38817
H      0.88431    3.72000    3.38817
H     -1.65032    3.71791    3.38817
N      0.34828    0.53143    3.38817
N     -1.74310    1.65759    3.38817
C     -0.97597    0.56898    3.38817
H     -1.47317   -0.39403    3.38817
24
A.het21.10
C      0.70448    0.76804    0.00005
C     -1.28691    1.68845   -0.00002
C     -1.22223   -0.60601    0.00014
C      0.17797   -0.51319    0.00004
C      2.27415   -0.76871    0.00014
H     -1.92042    2.56948   -0.00028
H      3.27085   -1.18302    0.00011
N      1.17679   -1.46431   -0.00002
N      2.06094    0.58499   -0.00014
N     -1.93534    0.52053    0.00004
N      0.01818    1.90993    0.00004
H      2.75415    1.31105   -0.00029
N     -1.86158   -1.78881   -0.00019
H     -1.33845   -2.64352   -0.00029
H     -2.86385   -1.80180    0.00052
N     -1.04216    0.42945   -3.16503
C     -0.10344   -0.50112   -3.16503
C      1.24718   -0.17034   -3.16503
H     -0.44474   -1.52893   -3.16503
H      2.01883   -0.93300   -3.16503
N     -0.67076    1.69647   -3.16503
N      1.62627    1.09170   -3.16503
C      0.62541    1.97025   -3.16503
H      0.88313    3.02296   -3.16503
24
A.het21.2
C      0.70448    0.76804    0.00005
C     -1.28691    1.68845   -0.00002
C     -1.22223   -0.60601    0.00014
C      0.17797   -0.51319    0.00004
C      2.27415   -0.76871    0.00014
H     -1.92042    2.56948   -0.00028
H      3.27085   -1.18302    0.00011
N      1.17679   -1.46431   -0.00002
N      2.06094    0.58499   -0.00014
N     -1.93534    0.52053    0.00004
N      0.01818    1.90993    0.00004
H      2.75415    1.31105   -0.00029
N     -1.86158   -1.78881   -0.00019
H     -1.33845   -2.64352   -0.00029
H     -2.86385   -1.80180    0.00052
N      3.03169   -1.19398   -3.31860
C      2.32141   -0.07923   -3.31860
C      0.93109   -0.10387   -3.31860
H      2.88107    0.84796   -3.31860
H      0.34673    0.81025   -3.31860
N      2.38990   -2.34784   -3.31860
N      0.28291   -1.25117   -3.31860
C      1.06526   -2.32889   -3.31860
H      0.58164   -3.29880   -3.31860
24
A.het21.3
C      0.70448    0.76804    0.00005
C     -1.28691    1.68845   -0.00002
C     -1.22223   -0.60601    0.00014
C      0.17797   -0.51319    0.00004
C      2.27415   -0.76871    0.00014
H     -1.92042    2.56948   -0.00028
H      3.27085   -1.18302    0.00011
N      1.17679   -1.46431   -0.00002
N      2.06094    0.58499   -0.00014
N     -1.93534    0.52053    0.00004
N      0.01818    1.90993    0.00004
H      2.75415    1.31105   -0.00029
N     -1.86158   -1.78881   -0.00019
H     -1.33845   -2.64352   -0.00029
H     -2.86385   -1.80180    0.00052
N     -2.80807   -2.58343    3.48590
C     -1.51269   -2.84636    3.48590
C     -0.56502   -1.82875    3.48590
H     -1.23408   -3.89290    3.48590
H      0.49856   -2.04296    3.48590
N     -3.19277   -1.32038    3.48590
N     -0.94056   -0.56565    3.48590
C     -2.25934   -0.38030    3.48590
H     -2.62149    0.64119    3.48590
24
A.het21.4
C      0.70448    0.76804    0.00005
C     -1.28691    1.68845   -0.00002
C     -1.22223   -0.60601    0.00014
C      0.17797   -0.51319    0.00004
C      2.27415   -0.76871    0.00014
H     -1.92042    2.56948   -0.00028
H      3.27085   -1.18302    0.00011
N      1.17679   -1.46431   -0.00002
N      2.06094    0.58499   -0.00014
N     -1.93534    0.52053    0.00004
N      0.01818    1.90993    0.00004
H      2.75415    1.31105   -0.00029
N     -1.86158   -1.78881   -0.00019
H     -1.33845   -2.64352   -0.00029
H     -2.86385   -1.80180    0.00052
N     -1.48716   -0.45460   -3.33452
C     -2.72193   -0.92629   -3.33452
C     -2.97727   -2.29318   -3.33452
H     -3.51768   -0.19168   -3.33452
H     -3.99020   -2.68187   -3.33452
N     -0.48586   -1.31524   -3.33452
N     -1.98369   -3.15877   -3.33452
C     -0.77070   -2.60903   -3.33452
H      0.08219   -3.27775   -3.33452
24
A.het21.5
C      0.70448    0.76804    0.00005
C     -1.28691    1.68845   -0.00002
C     -1.22223   -0.60601    0.00014
C      0.17797   -0.51319    0.00004
C      2.27415   -0.76871    0.00014
H     -1.92042    2.56948   -0.00028
H      3.27085   -1.18302    0.00011
N      1.17679   -1.46431   -0.00002
N      2.06094    0.58499   -0.00014
N     -1.93534    0.52053    0.00004
N      0.01818    1.90993    0.00004
H      2.75415    1.31105   -0.00029
N     -1.86158   -1.78881   -0.00019
H     -1.33845   -2.64352   -0.00029
H     -2.86385   -1.80180    0.00052
N      3.03884    1.06958   -3.31028
C      2.88098    2.38191   -3.31028
C      1.61694    2.96141   -3.31028
H      3.78678    2.97556   -3.31028
H      1.48575    4.03839   -3.31028
N      1.96090    0.30713   -3.31028
N      0.53607    2.20764   -3.31028
C      0.77494    0.89749   -3.31028
H     -0.08081    0.23243   -3.31028
24
A.het21.6
C      0.70448    0.76804    0.00005
C     -1.28691    1.68845   -0.00002
C     -1.22223   -0.60601    0.00014
C      0.17797   -0.51319    0.00004
C      2.27415   -0.76871    0.00014
H     -1.92042    2.56948   -0.00028
H      3.27085   -1.18302    0.00011
N      1.17679   -1.46431   -0.00002
N      2.06094    0.58499   -0.00014
N     -1.93534    0.52053    0.00004
N      0.01818    1.90993    0.00004
H      2.75415    1.31105   -0.00029
N     -1.86158   -1.78881   -0.00019
H     -1.33845   -2.64352   -0.00029
H     -2.86385   -1.80180    0.00052
N     -1.49385    0.62319    3.25320
C     -0.34456    1.27608    3.25320
C     -0.29874    2.66586    3.25320
H      0.55309    0.67018    3.25320
H      0.64380    3.20318    3.25320
N     -2.61372    1.32260    3.25320
N     -1.41174    3.37134    3.25320
C     -2.52770    2.64458    3.25320
H     -3.47187    3.17671    3.25320
24
A.het21.7
C      0.70448    0.76804    0.00005
C     -1.28691    1.68845   -0.00002
C     -1.22223   -0.60601    0.00014
C      0.17797   -0.51319    0.00004
C      2.27415   -0.76871    0.00014
H     -1.92042    2.56948   -0.00028
H      3.27085   -1.18302    0.00011
N      1.17679   -1.46431   -0.00002
N      2.06094    0.58499   -0.00014
N     -1.93534    0.52053    0.00004
N      0.01818    1.90993    0.00004
H      2.75415    1.31105   -0.00029
N     -1.86158   -1.78881   -0.00019
H     -1.33845   -2.64352   -0.00029
H     -2.86385   -1.80180    0.00052
N      0.44676   -2.80914    3.29612
C      1.46992   -1.97230    3.29612
C      1.28141   -0.59460    3.29612
H      2.45666   -2.41865    3.29612
H      2.12019    0.09354    3.29612
N     -0.77476   -2.30798    3.29612
N      0.06564   -0.08631    3.29612
C     -0.91224   -0.99036    3.29612
H     -1.93244   -0.62456    3.29612
24
A.het21.8
C      0.70448    0.76804    0.00005
C     -1.28691    1.68845   -0.00002
C     -1.22223   -0.60601    0.00014
C      0.17797   -0.51319    0.00004
C      2.27415   -0.76871    0.00014
H     -1.92042    2.56948   -0.00028
H      3.27085   -1.18302    0.00011
N      1.17679   -1.46431   -0.00002
N      2.06094    0.58499   -0.00014
N     -1.93534    0.52053    0.00004
N      0.01818    1.90993    0.00004
H      2.75415    1.31105   -0.00029
N     -1.86158   -1.78881   -0.00019
H     -1.33845   -2.64352   -0.00029
H     -2.86385   -1.80180    0.00052
N     -1.12268   -2.45752   -3.07393
C     -0.19516   -1.51579   -3.07393
C     -0.53032   -0.16624   -3.07393
H      0.83376   -1.85375   -3.07393
H      0.22983    0.60788   -3.07393
N     -2.39090   -2.09023   -3.07393
N     -1.79358    0.20874   -3.07393
C     -2.66888   -0.79495   -3.07393
H     -3.72242   -0.54066   -3.07393
24
A.het21.9
C      0.70448    0.76804    0.00005
C     -1.28691    1.68845   -0.00002
C     -1.22223   -0.60601    0.00014
C      0.17797   -0.51319    0.00004
C      2.27415   -0.76871    0.00014
H     -1.92042    2.56948   -0.00028
H      3.27085   -1.18302    0.00011
N      1.17679   -1.46431   -0.00002
N      2.06094    0.58499   -0.00014
N     -1.93534    0.52053    0.00004
N      0.01818    1.90993    0.00004
H      2.75415    1.31105   -0.00029
N     -1.86158   -1.78881   -0.00019
H     -1.33845   -2.64352   -0.00029
H     -2.86385   -1.80180    0.00052
N      1.60377   -0.57609    3.20741
C      0.30080   -0.35383    3.20741
C     -0.61457   -1.40059    3.20741
H     -0.01042    0.68349    3.20741
H     -1.68433   -1.21976    3.20741
N      2.02780   -1.82649    3.20741
N     -0.19969   -2.65132    3.20741
C      1.12425   -2.79531    3.20741
H      1.51818   -3.80498    3.20741
24
A.het22.1
C      0.70448    0.76804    0.00005
C     -1.28691    1.68845   -0.00002
C     -1.22223   -0.60601    0.00014
C      0.17797   -0.51319    0.00004
C      2.27415   -0.76871    0.00014
H     -1.92042    2.56948   -0.00028
H      3.27085   -1.18302    0.00011
N      1.17679   -1.46431   -0.00002
N      2.06094    0.58499   -0.00014
N     -1.93534    0.52053    0.00004
N      0.01818    1.90993    0.00004
H      2.75415    1.31105   -0.00029
N     -1.86158   -1.78881   -0.00019
H     -1.33845   -2.64352   -0.00029
H     -2.86385   -1.80180    0.00052
N     -0.22587    0.18882    3.34910
C     -0.42303    1.50423    3.34910
C      0.62470    2.39754    3.34910
H     -1.45925    1.82068    3.34910
H      0.47715    3.46852    3.34910
C      1.87493    1.82060    3.34910
H      2.78709    2.40535    3.34910
N      0.99476   -0.29071    3.34910
N      2.04054    0.50089    3.34910
24
A.het22.10
C      0.70448    0.76804    0.00005
C     -1.28691    1.68845   -0.00002
C     -1.22223   -0.60601    0.00014
C      0.17797   -0.51319    0.00004
C      2.27415   -0.76871    0.00014
H     -1.92042    2.56948   -0.00028
H      3.27085   -1.18302    0.00011
N      1.17679   -1.46431   -0.00002
N      2.06094    0.58499   -0.00014
N     -1.93534    0.52053    0.00004
N      0.01818    1.90993    0.00004
H      2.75415    1.31105   -0.00029
N     -1.86158   -1.78881   -0.00019
H     -1.33845   -2.64352   -0.00029
H     -2.86385   -1.80180    0.00052
N      2.47948   -0.57825    3.31355
C      1.39732   -1.35163    3.31355
C      0.12546   -0.82426    3.31355
H      1.58631   -2.41849    3.31355
H     -0.76150   -1.44237    3.31355
C      0.07126    0.55160    3.31355
H     -0.86412    1.09842    3.31355
N      2.35196    0.72697    3.31355
N      1.17159    1.29883    3.31355
24
A.het22.2
C      0.70448    0.76804    0.00005
C     -1.28691    1.68845   -0.00002
C     -1.22223   -0.60601    0.00014
C      0.17797   -0.51319    0.00004
C      2.27415   -0.76871    0.00014
H     -1.92042    2.56948   -0.00028
H      3.27085   -1.18302    0.00011
N      1.17679   -1.46431   -0.00002
N      2.06094    0.58499   -0.00014
N     -1.93534    0.52053    0.00004
N      0.01818    1.90993    0.00004
H      2.75415    1.31105   -0.00029
N     -1.86158   -1.78881   -0.00019
H     -1.33845   -2.64352   -0.00029
H     -2.86385   -1.80180    0.00052
N      2.99976    1.06174   -3.25320
C      3.95109    0.13213   -3.25320
C      3.65515   -1.21255   -3.25320
H      4.96821    0.50545   -3.25320
H      4.41935   -1.97725   -3.25320
C      2.31017   -1.50741   -3.25320
H      1.93602   -2.52426   -3.25320
N      1.73719    0.70710   -3.25320
N      1.38140   -0.55533   -3.25320
24
A.het22.3
C      0.70448    0.76804    0.00005
C     -1.28691    1.68845   -0.00002
C     -1.22223   -0.60601    0.00014
C      0.17797   -0.51319    0.00004
C      2.27415   -0.76871    0.00014
H     -1.92042    2.56948   -0.00028
H      3.27085   -1.18302    0.00011
N      1.17679   -1.46431   -0.00002
N      2.06094    0.58499   -0.00014
N     -1.93534    0.52053    0.00004
N      0.01818    1.90993    0.00004
H      2.75415    1.31105   -0.00029
N     -1.86158   -1.78881   -0.00019
H     -1.33845   -2.64352   -0.00029
H     -2.86385   -1.80180    0.00052
N     -0.72649    0.24708   -3.19373
C      0.59890    0.35898   -3.19373
C      1.42278   -0.74418   -3.19373
H      0.98153    1.37264   -3.19373
H      2.50104   -0.66601   -3.19373
C      0.76641   -1.95460   -3.19373
H      1.29110   -2.90257   -3.19373
N     -1.28374   -0.94008   -3.19373
N     -0.56124   -2.03475   -3.19373
24
A.het22.4
C      0.70448    0.76804    0.00005
C     -1.28691    1.68845   -0.00002
C     -1.22223   -0.60601    0.00014
C      0.17797   -0.51319    0.00004
C      2.27415   -0.76871    0.00014
H     -1.92042    2.56948   -0.00028
H      3.27085   -1.18302    0.00011
N      1.17679   -1.46431   -0.00002
N      2.06094    0.58499   -0.00014
N     -1.93534    0.52053    0.00004
N      0.01818    1.90993    0.00004
H      2.75415    1.31105   -0.00029
N     -1.86158   -1.78881   -0.00019
H     -1.33845   -2.64352   -0.00029
H     -2.86385   -1.80180    0.00052
N      0.87166    1.79583    3.38294
C      1.97466    1.05248    3.38294
C      1.92540   -0.32350    3.38294
H      2.90806    1.60265    3.38294
H      2.81468   -0.93828    3.38294
C      0.65538   -0.85545    3.38294
H      0.47023   -1.92301    3.38294
N     -0.30654    1.21989    3.38294
N     -0.42948   -0.08594    3.38294
24
A.het22.5
C      0.70448    0.76804    0.00005
C     -1.28691    1.68845   -0.00002
C     -1.22223   -0.60601    0.00014
C      0.17797   -0.51319    0.00004
C      2.27415   -0.76871    0.00014
H     -1.92042    2.56948   -0.00028
H      3.27085   -1.18302    0.00011
N      1.17679   -1.46431   -0.00002
N      2.06094    0.58499   -0.00014
N     -1.93534    0.52053    0.00004
N      0.01818    1.90993    0.00004
H      2.75415    1.31105   -0.00029
N     -1.86158   -1.78881   -0.00019
H     -1.33845   -2.64352   -0.00029
H     -2.86385   -1.80180    0.00052
N     -0.44502   -0.11137   -3.23605
C      0.54796    0.77361   -3.23605
C      1.86904    0.38568   -3.23605
H      0.24565    1.81404   -3.23605
H      2.68460    1.09535   -3.23605
C      2.07049   -0.97643   -3.23605
H      3.05912   -1.41978   -3.23605
N     -0.17825   -1.39539   -3.23605
N      1.05665   -1.83736   -3.23605
24
A.het22.6
C      0.70448    0.76804    0.00005
C     -1.28691    1.68845   -0.00002
C     -1.22223   -0.60601    0.00014
C      0.17797   -0.51319    0.00004
C      2.27415   -0.76871    0.00014
H     -1.92042    2.56948   -0.00028
H      3.27085   -1.18302    0.00011
N      1.17679   -1.46431   -0.00002
N      2.06094    0.58499   -0.00014
N     -1.93534    0.52053    0.00004
N      0.01818    1.90993    0.00004
H      2.75415    1.31105   -0.00029
N     -1.86158   -1.78881   -0.00019
H     -1.33845   -2.64352   -0.00029
H     -2.86385   -1.80180    0.00052
N      3.69309    0.44149   -3.43984
C      2.73919   -0.48548   -3.43984
C      1.40261   -0.15487   -3.43984
H      3.08609   -1.51191   -3.43984
H      0.61841   -0.89904   -3.43984
C      1.14263    1.19729   -3.43984
H      0.13580    1.59760   -3.43984
N      3.37121    1.71281   -3.43984
N      2.11841    2.10113   -3.43984
24
A.het22.7
C      0.70448    0.76804    0.00005
C     -1.28691    1.68845   -0.00002
C     -1.22223   -0.60601    0.00014
C      0.17797   -0.51319    0.00004
C      2.27415   -0.76871    0.00014
H     -1.92042    2.56948   -0.00028
H      3.27085   -1.18302    0.00011
N      1.17679   -1.46431   -0.00002
N      2.06094    0.58499   -0.00014
N     -1.93534    0.52053    0.00004
N      0.01818    1.90993    0.00004
H      2.75415    1.31105   -0.00029
N     -1.86158   -1.78881   -0.00019
H     -1.33845   -2.64352   -0.00029
H     -2.86385   -1.80180    0.00052
N     -2.90885    0.21183   -3.13110
C     -1.80612   -0.53194   -3.13110
C     -1.85590   -1.90790   -3.13110
H     -0.87252    0.01787   -3.13110
H     -0.96685   -2.52302   -3.13110
C     -3.12612   -2.43938   -3.13110
H     -3.31168   -3.50687   -3.13110
N     -4.08726   -0.36368   -3.13110
N     -4.21069   -1.66946   -3.13110
24
A.het22.8
C      0.70448    0.76804    0.00005
C     -1.28691    1.68845   -0.00002
C     -1.22223   -0.60601    0.00014
C      0.17797   -0.51319    0.00004
C      2.27415   -0.76871    0.00014
H     -1.92042    2.56948   -0.00028
H      3.27085   -1.18302    0.00011
N      1.17679   -1.46431   -0.00002
N      2.06094    0.58499   -0.00014
N     -1.93534    0.52053    0.00004
N      0.01818    1.90993    0.00004
H      2.75415    1.31105   -0.00029
N     -1.86158   -1.78881   -0.00019
H     -1.33845   -2.64352   -0.00029
H     -2.86385   -1.80180    0.00052
N      0.03032   -3.05188   -3.32228
C     -1.02072   -2.23670   -3.32228
C     -0.87990   -0.86706   -3.32228
H     -1.98869   -2.72346   -3.32228
H     -1.72624   -0.19440   -3.32228
C      0.42274   -0.42089   -3.32228
H      0.67860    0.63195   -3.32228
N      1.24427   -2.55571   -3.32228
N      1.45392   -1.26097   -3.32228
24
A.het22.9
C      0.70448    0.76804    0.00005
C     -1.28691    1.68845   -0.00002
C     -1.22223   -0.60601    0.00014
C      0.17797   -0.51319    0.00004
C      2.27415   -0.76871    0.00014
H     -1.92042    2.56948   -0.00028
H      3.27085   -1.18302    0.00011
N      1.17679   -1.46431   -0.00002
N      2.06094    0.58499   -0.00014
N     -1.93534    0.52053    0.00004
N      0.01818    1.90993    0.00004
H      2.75415    1.31105   -0.00029
N     -1.86158   -1.78881   -0.00019
H     -1.33845   -2.64352   -0.00029
H     -2.86385   -1.80180    0.00052
N      0.53730    0.40519   -3.24334
C     -0.17969    1.52551   -3.24334
C      0.41207    2.76872   -3.24334
H     -1.25483    1.39136   -3.24334
H     -0.15985    3.68615   -3.24334
C      1.78890    2.75245   -3.24334
H      2.38287    3.65862   -3.24334
N      1.84734    0.46576   -3.24334
N      2.47884    1.61533   -3.24334
23
A.het23.1
C      0.70448    0.76804    0.00005
C     -1.28691    1.68845   -0.00002
C     -1.22223   -0.60601    0.00014
C      0.17797   -0.51319    0.00004
C      2.27415   -0.76871    0.00014
H     -1.92042    2.56948   -0.00028
H      3.27085   -1.18302    0.00011
N      1.17679   -1.46431   -0.00002
N      2.06094    0.58499   -0.00014
N     -1.93534    0.52053    0.00004
N      0.01818    1.90993    0.00004
H      2.75415    1.31105   -0.00029
N     -1.86158   -1.78881   -0.00019
H     -1.33845   -2.64352   -0.00029
H     -2.86385   -1.80180    0.00052
N      1.89632   -1.12294   -3.16586
C      1.56622    0.16373   -3.16586
H      0.50949    0.39891   -3.16586
N      3.17401   -1.40749   -3.16586
N      2.41090    1.18848   -3.16586
C      4.01892   -0.38250   -3.16586
H      5.07558   -0.61799   -3.16586
N      3.68894    0.90385   -3.16586
23
A.het23.10
C      0.70448    0.76804    0.00005
C     -1.28691    1.68845   -0.00002
C     -1.22223   -0.60601    0.00014
C      0.17797   -0.51319    0.00004
C      2.27415   -0.76871    0.00014
H     -1.92042    2.56948   -0.00028
H      3.27085   -1.18302    0.00011
N      1.17679   -1.46431   -0.00002
N      2.06094    0.58499   -0.00014
N     -1.93534    0.52053    0.00004
N      0.01818    1.90993    0.00004
H      2.75415    1.31105   -0.00029
N     -1.86158   -1.78881   -0.00019
H     -1.33845   -2.64352   -0.00029
H     -2.86385   -1.80180    0.00052
N      0.00754   -0.42021    3.33377
C      0.94967    0.51620    3.33377
H      0.61712    1.54644    3.33377
N      0.40946   -1.66597    3.33377
N      2.26110    0.30704    3.33377
C      1.72121   -1.87521    3.33377
H      2.05347   -2.90555    3.33377
N      2.66313   -0.93905    3.33377
23
A.het23.2
C      0.70448    0.76804    0.00005
C     -1.28691    1.68845   -0.00002
C     -1.22223   -0.60601    0.00014
C      0.17797   -0.51319    0.00004
C      2.27415   -0.76871    0.00014
H     -1.92042    2.56948   -0.00028
H      3.27085   -1.18302    0.00011
N      1.17679   -1.46431   -0.00002
N      2.06094    0.58499   -0.00014
N     -1.93534    0.52053    0.00004
N      0.01818    1.90993    0.00004
H      2.75415    1.31105   -0.00029
N     -1.86158   -1.78881   -0.00019
H     -1.33845   -2.64352   -0.00029
H     -2.86385   -1.80180    0.00052
N      0.65639   -2.49596   -3.15986
C     -0.66427   -2.35333   -3.15986
H     -1.25547   -3.26023   -3.15986
N      1.37138   -1.39949   -3.15986
N     -1.32725   -1.20265   -3.15986
C      0.70827   -0.24851   -3.15986
H      1.29973    0.65822   -3.15986
N     -0.61206   -0.10589   -3.15986
23
A.het23.3
C      0.70448    0.76804    0.00005
C     -1.28691    1.68845   -0.00002
C     -1.22223   -0.60601    0.00014
C      0.17797   -0.51319    0.00004
C      2.27415   -0.76871    0.00014
H     -1.92042    2.56948   -0.00028
H      3.27085   -1.18302    0.00011
N      1.17679   -1.46431   -0.00002
N      2.06094    0.58499   -0.00014
N     -1.93534    0.52053    0.00004
N      0.01818    1.90993    0.00004
H      2.75415    1.31105   -0.00029
N     -1.86158   -1.78881   -0.00019
H     -1.33845   -2.64352   -0.00029
H     -2.86385   -1.80180    0.00052
N      1.12379   -1.90166   -3.08816
C     -0.10627   -1.40022   -3.08816
H     -0.92473   -2.10882   -3.08816
N      2.11353   -1.04501   -3.08816
N     -0.42606   -0.11129   -3.08816
C      1.79369    0.24425   -3.08816
H      2.61235    0.95261   -3.08816
N      0.56395    0.74559   -3.08816
23
A.het23.4
C      0.70448    0.76804    0.00005
C     -1.28691    1.68845   -0.00002
C     -1.22223   -0.60601    0.00014
C      0.17797   -0.51319    0.00004
C      2.27415   -0.76871    0.00014
H     -1.92042    2.56948   -0.00028
H      3.27085   -1.18302    0.00011
N      1.17679   -1.46431   -0.00002
N      2.06094    0.58499   -0.00014
N     -1.93534    0.52053    0.00004
N      0.01818    1.90993    0.00004
H      2.75415    1.31105   -0.00029
N     -1.86158   -1.78881   -0.00019
H     -1.33845   -2.64352   -0.00029
H     -2.86385   -1.80180    0.00052
N     -2.18182   -2.50668   -3.36681
C     -2.61506   -1.25098   -3.36681
H     -3.68736   -1.10218   -3.36681
N     -0.88528   -2.68680   -3.36681
N     -1.85616   -0.16118   -3.36681
C     -0.12617   -1.59673   -3.36681
H      0.94610   -1.74585   -3.36681
N     -0.55927   -0.34134   -3.36681
23
A.het23.5
C      0.70448    0.76804    0.00005
C     -1.28691    1.68845   -0.00002
C     -1.22223   -0.60601    0.00014
C      0.17797   -0.51319    0.00004
C      2.27415   -0.76871    0.00014
H     -1.92042    2.56948   -0.00028
H      3.27085   -1.18302    0.00011
N      1.17679   -1.46431   -0.00002
N      2.06094    0.58499   -0.00014
N     -1.93534    0.52053    0.00004
N      0.01818    1.90993    0.00004
H      2.75415    1.31105   -0.00029
N     -1.86158   -1.78881   -0.00019
H     -1.33845   -2.64352   -0.00029
H     -2.86385   -1.80180    0.00052
N      0.86945   -2.04050    3.11541
C      1.10695   -0.73357    3.11541
H      0.24506   -0.07850    3.11541
N      1.91149   -2.83272    3.11541
N      2.30245   -0.15531    3.11541
C      3.10730   -2.25434    3.11541
H      3.96901   -2.90966    3.11541
N      3.34477   -0.94774    3.11541
23
A.het23.6
C      0.70448    0.76804    0.00005
C     -1.28691    1.68845   -0.00002
C     -1.22223   -0.60601    0.00014
C      0.17797   -0.51319    0.00004
C      2.27415   -0.76871    0.00014
H     -1.92042    2.56948   -0.00028
H      3.27085   -1.18302    0.00011
N      1.17679   -1.46431   -0.00002
N      2.06094    0.58499   -0.00014
N     -1.93534    0.52053    0.00004
N      0.01818    1.90993    0.00004
H      2.75415    1.31105   -0.00029
N     -1.86158   -1.78881   -0.00019
H     -1.33845   -2.64352   -0.00029
H     -2.86385   -1.80180    0.00052
N     -2.87262   -0.15247   -3.03513
C     -3.58784    0.96687   -3.03513
H     -4.66518    0.86046   -3.03513
N     -1.56995   -0.02399   -3.03513
N     -3.10522    2.20408   -3.03513
C     -1.08718    1.21352   -3.03513
H     -0.00981    1.31962   -3.03513
N     -1.80220    2.33259   -3.03513
23
A.het23.7
C      0.70448    0.76804    0.00005
C     -1.28691    1.68845   -0.00002
C     -1.22223   -0.60601    0.00014
C      0.17797   -0.51319    0.00004
C      2.27415   -0.76871    0.00014
H     -1.92042    2.56948   -0.00028
H      3.27085   -1.18302    0.00011
N      1.17679   -1.46431   -0.00002
N      2.06094    0.58499   -0.00014
N     -1.93534    0.52053    0.00004
N      0.01818    1.90993    0.00004
H      2.75415    1.31105   -0.00029
N     -1.86158   -1.78881   -0.00019
H     -1.33845   -2.64352   -0.00029
H     -2.86385   -1.80180    0.00052
N      1.29771    3.67424   -3.16140
C      1.71724    2.41389   -3.16140
H      2.78786    2.25341   -3.16140
N      0.00322    3.86848   -3.16140
N      0.94651    1.33243   -3.16140
C     -0.76773    2.78675   -3.16140
H     -1.83831    2.94755   -3.16140
N     -0.34833    1.52671   -3.16140
23
A.het23.8
C      0.70448    0.76804    0.00005
C     -1.28691    1.68845   -0.00002
C     -1.22223   -0.60601    0.00014
C      0.17797   -0.51319    0.00004
C      2.27415   -0.76871    0.00014
H     -1.92042    2.56948   -0.00028
H      3.27085   -1.18302    0.00011
N      1.17679   -1.46431   -0.00002
N      2.06094    0.58499   -0.00014
N     -1.93534    0.52053    0.00004
N      0.01818    1.90993    0.00004
H      2.75415    1.31105   -0.00029
N     -1.86158   -1.78881   -0.00019
H     -1.33845   -2.64352   -0.00029
H     -2.86385   -1.80180    0.00052
N      0.71095    0.58505    3.16108
C      0.17793    1.80176    3.16108
H     -0.90288    1.86367    3.16108
N      2.01779    0.51001    3.16108
N      0.84653    2.94917    3.16108
C      2.68659    1.65770    3.16108
H      3.76738    1.59547    3.16108
N      2.15372    2.87410    3.16108
23
A.het23.9
C      0.70448    0.76804    0.00005
C     -1.28691    1.68845   -0.00002
C     -1.22223   -0.60601    0.00014
C      0.17797   -0.51319    0.00004
C      2.27415   -0.76871    0.00014
H     -1.92042    2.56948   -0.00028
H      3.27085   -1.18302    0.00011
N      1.17679   -1.46431   -0.00002
N      2.06094    0.58499   -0.00014
N     -1.93534    0.52053    0.00004
N      0.01818    1.90993    0.00004
H      2.75415    1.31105   -0.00029
N     -1.86158   -1.78881   -0.00019
H     -1.33845   -2.64352   -0.00029
H     -2.86385   -1.80180    0.00052
N     -2.07836   -2.86900   -3.24853
C     -1.91780   -1.55040   -3.24853
H     -2.81658   -0.94694   -3.24853
N     -0.99172   -3.59884   -3.24853
N     -0.75822   -0.90313   -3.24853
C      0.16817   -2.95142   -3.24853
H      1.06678   -3.55515   -3.24853
N      0.32872   -1.63316   -3.24853
23
A.het24.1
C      0.70448    0.76804    0.00005
C     -1.28691    1.68845   -0.00002
C     -1.22223   -0.60601    0.00014
C      0.17797   -0.51319    0.00004
C      2.27415   -0.76871    0.00014
H     -1.92042    2.56948   -0.00028
H      3.27085   -1.18302    0.00011
N      1.17679   -1.46431   -0.00002
N      2.06094    0.58499   -0.00014
N     -1.93534    0.52053    0.00004
N      0.01818    1.90993    0.00004
H      2.75415    1.31105   -0.00029
N     -1.86158   -1.78881   -0.00019
H     -1.33845   -2.64352   -0.00029
H     -2.86385   -1.80180    0.00052
N      0.86988    3.56374    3.47723
C     -0.45912    3.52623    3.47723
H     -0.96609    4.48478    3.47723
N      1.52111    2.42654    3.47723
N      0.87074    1.28967    3.47723
N     -1.19102    2.42592    3.47723
C     -0.45882    1.32639    3.47723
H     -0.96480    0.36731    3.47723
23
A.het24.10
C      0.70448    0.76804    0.00005
C     -1.28691    1.68845   -0.00002
C     -1.22223   -0.60601    0.00014
C      0.17797   -0.51319    0.00004
C      2.27415   -0.76871    0.00014
H     -1.92042    2.56948   -0.00028
H      3.27085   -1.18302    0.00011
N      1.17679   -1.46431   -0.00002
N      2.06094    0.58499   -0.00014
N     -1.93534    0.52053    0.00004
N      0.01818    1.90993    0.00004
H      2.75415    1.31105   -0.00029
N     -1.86158   -1.78881   -0.00019
H     -1.33845   -2.64352   -0.00029
H     -2.86385   -1.80180    0.00052
N     -1.35271    2.79990    3.18851
C     -1.64225    1.50228    3.18851
H     -2.69585    1.24585    3.18851
N     -0.09054    3.15238    3.18851
N      0.85213    2.24308    3.18851
N     -0.75501    0.52291    3.18851
C      0.49050    0.96312    3.18851
H      1.29621    0.23741    3.18851
23
A.het24.2
C      0.70448    0.76804    0.00005
C     -1.28691    1.68845   -0.00002
C     -1.22223   -0.60601    0.00014
C      0.17797   -0.51319    0.00004
C      2.27415   -0.76871    0.00014
H     -1.92042    2.56948   -0.00028
H      3.27085   -1.18302    0.00011
N      1.17679   -1.46431   -0.00002
N      2.06094    0.58499   -0.00014
N     -1.93534    0.52053    0.00004
N      0.01818    1.90993    0.00004
H      2.75415    1.31105   -0.00029
N     -1.86158   -1.78881   -0.00019
H     -1.33845   -2.64352   -0.00029
H     -2.86385   -1.80180    0.00052
N     -0.37380   -1.36085    3.32762
C     -1.46667   -0.60370    3.32762
H     -1.30718    0.46887    3.32762
N     -0.52291   -2.66281    3.32762
N     -1.72040   -3.19336    3.32762
N     -2.70818   -1.05649    3.32762
C     -2.76974   -2.37607    3.32762
H     -3.74557   -2.84893    3.32762
23
A.het24.3
C      0.70448    0.76804    0.00005
C     -1.28691    1.68845   -0.00002
C     -1.22223   -0.60601    0.00014
C      0.17797   -0.51319    0.00004
C      2.27415   -0.76871    0.00014
H     -1.92042    2.56948   -0.00028
H      3.27085   -1.18302    0.00011
N      1.17679   -1.46431   -0.00002
N      2.06094    0.58499   -0.00014
N     -1.93534    0.52053    0.00004
N      0.01818    1.90993    0.00004
H      2.75415    1.31105   -0.00029
N     -1.86158   -1.78881   -0.00019
H     -1.33845   -2.64352   -0.00029
H     -2.86385   -1.80180    0.00052
N     -2.38597   -0.76423    3.12219
C     -1.11671   -1.15999    3.12219
H     -0.94821   -2.23118    3.12219
N     -2.63296    0.52275    3.12219
N     -1.64888    1.38707    3.12219
N     -0.06738   -0.35671    3.12219
C     -0.40317    0.92091    3.12219
H      0.38663    1.66391    3.12219
23
A.het24.4
C      0.70448    0.76804    0.00005
C     -1.28691    1.68845   -0.00002
C     -1.22223   -0.60601    0.00014
C      0.17797   -0.51319    0.00004
C      2.27415   -0.76871    0.00014
H     -1.92042    2.56948   -0.00028
H      3.27085   -1.18302    0.00011
N      1.17679   -1.46431   -0.00002
N      2.06094    0.58499   -0.00014
N     -1.93534    0.52053    0.00004
N      0.01818    1.90993    0.00004
H      2.75415    1.31105   -0.00029
N     -1.86158   -1.78881   -0.00019
H     -1.33845   -2.64352   -0.00029
H     -2.86385   -1.80180    0.00052
N     -1.73724    0.47881   -3.34554
C     -1.90157   -0.84053   -3.34554
H     -2.92588   -1.19637   -3.34554
N     -0.51448    0.95017   -3.34554
N      0.51070    0.13502   -3.34554
N     -0.92489   -1.73073   -3.34554
C      0.27291   -1.17362   -3.34554
H      1.14422   -1.81910   -3.34554
23
A.het24.5
C      0.70448    0.76804    0.00005
C     -1.28691    1.68845   -0.00002
C     -1.22223   -0.60601    0.00014
C      0.17797   -0.51319    0.00004
C      2.27415   -0.76871    0.00014
H     -1.92042    2.56948   -0.00028
H      3.27085   -1.18302    0.00011
N      1.17679   -1.46431   -0.00002
N      2.06094    0.58499   -0.00014
N     -1.93534    0.52053    0.00004
N      0.01818    1.90993    0.00004
H      2.75415    1.31105   -0.00029
N     -1.86158   -1.78881   -0.00019
H     -1.33845   -2.64352   -0.00029
H     -2.86385   -1.80180    0.00052
N     -1.88346    0.46912   -3.45649
C     -0.90222   -0.42799   -3.45649
H     -1.20436   -1.46941   -3.45649
N     -1.56078    1.73924   -3.45649
N     -0.30287    2.10410   -3.45649
N      0.38887   -0.14610   -3.45649
C      0.62716    1.15324   -3.45649
H      1.65767    1.49072   -3.45649
23
A.het24.6
C      0.70448    0.76804    0.00005
C     -1.28691    1.68845   -0.00002
C     -1.22223   -0.60601    0.00014
C      0.17797   -0.51319    0.00004
C      2.27415   -0.76871    0.00014
H     -1.92042    2.56948   -0.00028
H      3.27085   -1.18302    0.00011
N      1.17679   -1.46431   -0.00002
N      2.06094    0.58499   -0.00014
N     -1.93534    0.52053    0.00004
N      0.01818    1.90993    0.00004
H      2.75415    1.31105   -0.00029
N     -1.86158   -1.78881   -0.00019
H     -1.33845   -2.64352   -0.00029
H     -2.86385   -1.80180    0.00052
N     -2.86319    0.89171    3.45059
C     -2.46188   -0.37581    3.45059
H     -3.24420   -1.12669    3.45059
N     -1.94875    1.83039    3.45059
N     -0.67692    1.51751    3.45059
N     -1.20280   -0.77713    3.45059
C     -0.34683    0.22905    3.45059
H      0.71437    0.00613    3.45059
23
A.het24.7
C      0.70448    0.76804    0.00005
C     -1.28691    1.68845   -0.00002
C     -1.22223   -0.60601    0.00014
C      0.17797   -0.51319    0.00004
C      2.27415   -0.76871    0.00014
H     -1.92042    2.56948   -0.00028
H      3.27085   -1.18302    0.00011
N      1.17679   -1.46431   -0.00002
N      2.06094    0.58499   -0.00014
N     -1.93534    0.52053    0.00004
N      0.01818    1.90993    0.00004
H      2.75415    1.31105   -0.00029
N     -1.86158   -1.78881   -0.00019
H     -1.33845   -2.64352   -0.00029
H     -2.86385   -1.80180    0.00052
N     -0.18436   -3.20633   -3.03515
C      0.76668   -2.27725   -3.03515
H      1.78940   -2.63765   -3.03515
N     -1.43425   -2.81252   -3.03515
N     -1.72758   -1.53604   -3.03515
N      0.55806   -0.97232   -3.03515
C     -0.72578   -0.66112   -3.03515
H     -1.00459    0.38678   -3.03515
23
A.het24.8
C      0.70448    0.76804    0.00005
C     -1.28691    1.68845   -0.00002
C     -1.22223   -0.60601    0.00014
C      0.17797   -0.51319    0.00004
C      2.27415   -0.76871    0.00014
H     -1.92042    2.56948   -0.00028
H      3.27085   -1.18302    0.00011
N      1.17679   -1.46431   -0.00002
N      2.06094    0.58499   -0.00014
N     -1.93534    0.52053    0.00004
N      0.01818    1.90993    0.00004
H      2.75415    1.31105   -0.00029
N     -1.86158   -1.78881   -0.00019
H     -1.33845   -2.64352   -0.00029
H     -2.86385   -1.80180    0.00052
N      0.14931    2.08685   -3.11779
C     -0.56289    3.20954   -3.11779
H      0.00132    4.13555   -3.11779
N     -0.49459    0.94548   -3.11779
N     -1.80414    0.92262   -3.11779
N     -1.88274    3.27543   -3.11779
C     -2.45285    2.08377   -3.11779
H     -3.53576    2.02781   -3.11779
23
A.het24.9
C      0.70448    0.76804    0.00005
C     -1.28691    1.68845   -0.00002
C     -1.22223   -0.60601    0.00014
C      0.17797   -0.51319    0.00004
C      2.27415   -0.76871    0.00014
H     -1.92042    2.56948   -0.00028
H      3.27085   -1.18302    0.00011
N      1.17679   -1.46431   -0.00002
N      2.06094    0.58499   -0.00014
N     -1.93534    0.52053    0.00004
N      0.01818    1.90993    0.00004
H      2.75415    1.31105   -0.00029
N     -1.86158   -1.78881   -0.00019
H     -1.33845   -2.64352   -0.00029
H     -2.86385   -1.80180    0.00052
N     -0.13045   -2.88497    3.32413
C      1.19266   -3.01543    3.32413
H      1.57464   -4.03029    3.32413
N     -0.63300   -1.67470    3.32413
N      0.15561   -0.62897    3.32413
N      2.05754   -2.01626    3.32413
C      1.46991   -0.83314    3.32413
H      2.09285    0.05444    3.32413
23
A.het25.1
C      0.70448    0.76804    0.00005
C     -1.28691    1.68845   -0.00002
C     -1.22223   -0.60601    0.00014
C      0.17797   -0.51319    0.00004
C      2.27415   -0.76871    0.00014
H     -1.92042    2.56948   -0.00028
H      3.27085   -1.18302    0.00011
N      1.17679   -1.46431   -0.00002
N      2.06094    0.58499   -0.00014
N     -1.93534    0.52053    0.00004
N      0.01818    1.90993    0.00004
H      2.75415    1.31105   -0.00029
N     -1.86158   -1.78881   -0.00019
H     -1.33845   -2.64352   -0.00029
H     -2.86385   -1.80180    0.00052
N     -0.49478   -0.90918    3.06793
C      0.64020   -0.24213    3.06793
C      0.62625    1.14179    3.06793
H      1.55376   -0.82478    3.06793
H      1.52788    1.74274    3.06793
N     -1.62441   -0.22407    3.06793
N     -0.52195    1.78582    3.06793
N     -1.63754    1.07808    3.06793
23
A.het25.10
C      0.70448    0.76804    0.00005
C     -1.28691    1.68845   -0.00002
C     -1.22223   -0.60601    0.00014
C      0.17797   -0.51319    0.00004
C      2.27415   -0.76871    0.00014
H     -1.92042    2.56948   -0.00028
H      3.27085   -1.18302    0.00011
N      1.17679   -1.46431   -0.00002
N      2.06094    0.58499   -0.00014
N     -1.93534    0.52053    0.00004
N      0.01818    1.90993    0.00004
H      2.75415    1.31105   -0.00029
N     -1.86158   -1.78881   -0.00019
H     -1.33845   -2.64352   -0.00029
H     -2.86385   -1.80180    0.00052
N     -2.22060    0.94349   -3.36639
C     -2.83854   -0.21896   -3.36639
C     -2.10229   -1.39086   -3.36639
H     -3.92194   -0.20066   -3.36639
H     -2.55600   -2.37484   -3.36639
N     -0.89947    0.95099   -3.36639
N     -0.78684   -1.33864   -3.36639
N     -0.20672   -0.15167   -3.36639
23
A.het25.2
C      0.70448    0.76804    0.00005
C     -1.28691    1.68845   -0.00002
C     -1.22223   -0.60601    0.00014
C      0.17797   -0.51319    0.00004
C      2.27415   -0.76871    0.00014
H     -1.92042    2.56948   -0.00028
H      3.27085   -1.18302    0.00011
N      1.17679   -1.46431   -0.00002
N      2.06094    0.58499   -0.00014
N     -1.93534    0.52053    0.00004
N      0.01818    1.90993    0.00004
H      2.75415    1.31105   -0.00029
N     -1.86158   -1.78881   -0.00019
H     -1.33845   -2.64352   -0.00029
H     -2.86385   -1.80180    0.00052
N     -2.60414    2.44251    3.31153
C     -2.88085    1.15543    3.31153
C     -1.85233    0.22938    3.31153
H     -3.92799    0.87693    3.31153
H     -2.01983   -0.84114    3.31153
N     -1.33537    2.81081    3.31153
N     -0.60124    0.63914    3.31153
N     -0.36762    1.93947    3.31153
23
A.het25.3
C      0.70448    0.76804    0.00005
C     -1.28691    1.68845   -0.00002
C     -1.22223   -0.60601    0.00014
C      0.17797   -0.51319    0.00004
C      2.27415   -0.76871    0.00014
H     -1.92042    2.56948   -0.00028
H      3.27085   -1.18302    0.00011
N      1.17679   -1.46431   -0.00002
N      2.06094    0.58499   -0.00014
N     -1.93534    0.52053    0.00004
N      0.01818    1.90993    0.00004
H      2.75415    1.31105   -0.00029
N     -1.86158   -1.78881   -0.00019
H     -1.33845   -2.64352   -0.00029
H     -2.86385   -1.80180    0.00052
N      3.66875    2.12343   -3.05088
C      2.35930    2.25940   -3.05088
C      1.54984    1.13682   -3.05088
H      1.96925    3.27031   -3.05088
H      0.46748    1.18764   -3.05088
N      4.17202    0.90189   -3.05088
N      2.09241   -0.06265   -3.05088
N      3.41038   -0.15436   -3.05088
23
A.het25.4
C      0.70448    0.76804    0.00005
C     -1.28691    1.68845   -0.00002
C     -1.22223   -0.60601    0.00014
C      0.17797   -0.51319    0.00004
C      2.27415   -0.76871    0.00014
H     -1.92042    2.56948   -0.00028
H      3.27085   -1.18302    0.00011
N      1.17679   -1.46431   -0.00002
N      2.06094    0.58499   -0.00014
N     -1.93534    0.52053    0.00004
N      0.01818    1.90993    0.00004
H      2.75415    1.31105   -0.00029
N     -1.86158   -1.78881   -0.00019
H     -1.33845   -2.64352   -0.00029
H     -2.86385   -1.80180    0.00052
N      0.27854    1.31147    3.33027
C      0.07600    0.01066    3.33027
C      1.15586   -0.85498    3.33027
H     -0.95348   -0.32735    3.33027
H      1.04994   -1.93333    3.33027
N      1.52415    1.75183    3.33027
N      2.38143   -0.37424    3.33027
N      2.54020    0.93734    3.33027
23
A.het25.5
C      0.70448    0.76804    0.00005
C     -1.28691    1.68845   -0.00002
C     -1.22223   -0.60601    0.00014
C      0.17797   -0.51319    0.00004
C      2.27415   -0.76871    0.00014
H     -1.92042    2.56948   -0.00028
H      3.27085   -1.18302    0.00011
N      1.17679   -1.46431   -0.00002
N      2.06094    0.58499   -0.00014
N     -1.93534    0.52053    0.00004
N      0.01818    1.90993    0.00004
H      2.75415    1.31105   -0.00029
N     -1.86158   -1.78881   -0.00019
H     -1.33845   -2.64352   -0.00029
H     -2.86385   -1.80180    0.00052
N      2.67089   -0.48860   -3.25154
C      3.06389    0.76786   -3.25154
C      2.12417    1.78391   -3.25154
H      4.13208    0.94965   -3.25154
H      2.38866    2.83468   -3.25154
N      1.37380   -0.73958   -3.25154
N      0.84091    1.49002   -3.25154
N      0.48960    0.21643   -3.25154
23
A.het25.6
C      0.70448    0.76804    0.00005
C     -1.28691    1.68845   -0.00002
C     -1.22223   -0.60601    0.00014
C      0.17797   -0.51319    0.00004
C      2.27415   -0.76871    0.00014
H     -1.92042    2.56948   -0.00028
H      3.27085   -1.18302    0.00011
N      1.17679   -1.46431   -0.00002
N      2.06094    0.58499   -0.00014
N     -1.93534    0.52053    0.00004
N      0.01818    1.90993    0.00004
H      2.75415    1.31105   -0.00029
N     -1.86158   -1.78881   -0.00019
H     -1.33845   -2.64352   -0.00029
H     -2.86385   -1.80180    0.00052
N     -0.08446    1.02185   -3.46365
C     -1.40069    1.04818   -3.46365
C     -2.11374   -0.13798   -3.46365
H     -1.87366    2.02305   -3.46365
H     -3.19656   -0.17759   -3.46365
N      0.51890   -0.15347   -3.46365
N     -1.47304   -1.28804   -3.46365
N     -0.15202   -1.26955   -3.46365
23
A.het25.7
C      0.70448    0.76804    0.00005
C     -1.28691    1.68845   -0.00002
C     -1.22223   -0.60601    0.00014
C      0.17797   -0.51319    0.00004
C      2.27415   -0.76871    0.00014
H     -1.92042    2.56948   -0.00028
H      3.27085   -1.18302    0.00011
N      1.17679   -1.46431   -0.00002
N      2.06094    0.58499   -0.00014
N     -1.93534    0.52053    0.00004
N      0.01818    1.90993    0.00004
H      2.75415    1.31105   -0.00029
N     -1.86158   -1.78881   -0.00019
H     -1.33845   -2.64352   -0.00029
H     -2.86385   -1.80180    0.00052
N     -1.06766   -2.31988   -3.28540
C      0.07011   -1.65759   -3.28540
C      0.06196   -0.27363   -3.28540
H      0.98121   -2.24407   -3.28540
H      0.96610    0.32354   -3.28540
N     -2.19441   -1.63004   -3.28540
N     -1.08353    0.37521   -3.28540
N     -2.20208   -0.32785   -3.28540
23
A.het25.8
C      0.70448    0.76804    0.00005
C     -1.28691    1.68845   -0.00002
C     -1.22223   -0.60601    0.00014
C      0.17797   -0.51319    0.00004
C      2.27415   -0.76871    0.00014
H     -1.92042    2.56948   -0.00028
H      3.27085   -1.18302    0.00011
N      1.17679   -1.46431   -0.00002
N      2.06094    0.58499   -0.00014
N     -1.93534    0.52053    0.00004
N      0.01818    1.90993    0.00004
H      2.75415    1.31105   -0.00029
N     -1.86158   -1.78881   -0.00019
H     -1.33845   -2.64352   -0.00029
H     -2.86385   -1.80180    0.00052
N      1.35344   -0.82567    3.26347
C      0.04942   -0.64491    3.26347
C     -0.79803   -1.73909    3.26347
H     -0.30576    0.37877    3.26347
H     -1.87801   -1.65123    3.26347
N      1.81456   -2.06373    3.26347
N     -0.29687   -2.95645    3.26347
N      1.01718   -3.09327    3.26347
23
A.het25.9
C      0.70448    0.76804    0.00005
C     -1.28691    1.68845   -0.00002
C     -1.22223   -0.60601    0.00014
C      0.17797   -0.51319    0.00004
C      2.27415   -0.76871    0.00014
H     -1.92042    2.56948   -0.00028
H      3.27085   -1.18302    0.00011
N      1.17679   -1.46431   -0.00002
N      2.06094    0.58499   -0.00014
N     -1.93534    0.52053    0.00004
N      0.01818    1.90993    0.00004
H      2.75415    1.31105   -0.00029
N     -1.86158   -1.78881   -0.00019
H     -1.33845   -2.64352   -0.00029
H     -2.86385   -1.80180    0.00052
N     -0.66505   -0.12309    3.47123
C     -1.41499    0.95891    3.47123
C     -2.79400    0.84166    3.47123
H     -0.90218    1.91343    3.47123
H     -3.46060    1.69590    3.47123
N     -1.26389   -1.30072    3.47123
N     -3.35050   -0.35142    3.47123
N     -2.56143   -1.41105    3.47123
26
A.het26.1
C      0.70448    0.76804    0.00005
C     -1.28691    1.68845   -0.00002
C     -1.22223   -0.60601    0.00014
C      0.17797   -0.51319    0.00004
C      2.27415   -0.76871    0.00014
H     -1.92042    2.56948   -0.00028
H      3.27085   -1.18302    0.00011
N      1.17679   -1.46431   -0.00002
N      2.06094    0.58499   -0.00014
N     -1.93534    0.52053    0.00004
N      0.01818    1.90993    0.00004
H      2.75415    1.31105   -0.00029
N     -1.86158   -1.78881   -0.00019
H     -1.33845   -2.64352   -0.00029
H     -2.86385   -1.80180    0.00052
N     -0.15759   -0.07188   -3.10841
C     -0.76665   -1.23490   -3.10841
C     -0.12645   -2.50744   -3.10841
C      1.24295   -2.49607   -3.10841
N      1.88941   -1.30789   -3.10841
C      1.23169   -0.03001   -3.10841
O      1.90875    0.98000   -3.10841
H     -1.85960   -1.19938   -3.10841
H     -0.68725   -3.43415   -3.10841
H      1.85920   -3.39144   -3.10841
H      2.90105   -1.27070   -3.10841
26
A.het26.10
C      0.70448    0.76804    0.00005
C     -1.28691    1.68845   -0.00002
C     -1.22223   -0.60601    0.00014
C      0.17797   -0.51319    0.00004
C      2.27415   -0.76871    0.00014
H     -1.92042    2.56948   -0.00028
H      3.27085   -1.18302    0.00011
N      1.17679   -1.46431   -0.00002
N      2.06094    0.58499   -0.00014
N     -1.93534    0.52053    0.00004
N      0.01818    1.90993    0.00004
H      2.75415    1.31105   -0.00029
N     -1.86158   -1.78881   -0.00019
H     -1.33845   -2.64352   -0.00029
H     -2.86385   -1.80180    0.00052
N      0.50969   -0.75333   -3.40714
C      1.69104   -0.18064   -3.40714
C      1.93328    1.22312   -3.40714
C      0.82567    2.02847   -3.40714
N     -0.40072    1.45780   -3.40714
C     -0.63204    0.03933   -3.40714
O     -1.77705   -0.36990   -3.40714
H      2.54854   -0.85926   -3.40714
H      2.93529    1.63454   -3.40714
H      0.86282    3.11477   -3.40714
H     -1.23608    2.02961   -3.40714
26
A.het26.2
C      0.70448    0.76804    0.00005
C     -1.28691    1.68845   -0.00002
C     -1.22223   -0.60601    0.00014
C      0.17797   -0.51319    0.00004
C      2.27415   -0.76871    0.00014
H     -1.92042    2.56948   -0.00028
H      3.27085   -1.18302    0.00011
N      1.17679   -1.46431   -0.00002
N      2.06094    0.58499   -0.00014
N     -1.93534    0.52053    0.00004
N      0.01818    1.90993    0.00004
H      2.75415    1.31105   -0.00029
N     -1.86158   -1.78881   -0.00019
H     -1.33845   -2.64352   -0.00029
H     -2.86385   -1.80180    0.00052
N      0.07538   -2.72840   -3.02777
C      0.25766   -4.02853   -3.02777
C      1.51922   -4.69010   -3.02777
C      2.62576   -3.88329   -3.02777
N      2.45924   -2.54092   -3.02777
C      1.18033   -1.88522   -3.02777
O      1.14245   -0.66986   -3.02777
H     -0.65148   -4.63622   -3.02777
H      1.60309   -5.77003   -3.02777
H      3.64819   -4.25221   -3.02777
H      3.25993   -1.92150   -3.02777
26
A.het26.3
C      0.70448    0.76804    0.00005
C     -1.28691    1.68845   -0.00002
C     -1.22223   -0.60601    0.00014
C      0.17797   -0.51319    0.00004
C      2.27415   -0.76871    0.00014
H     -1.92042    2.56948   -0.00028
H      3.27085   -1.18302    0.00011
N      1.17679   -1.46431   -0.00002
N      2.06094    0.58499   -0.00014
N     -1.93534    0.52053    0.00004
N      0.01818    1.90993    0.00004
H      2.75415    1.31105   -0.00029
N     -1.86158   -1.78881   -0.00019
H     -1.33845   -2.64352   -0.00029
H     -2.86385   -1.80180    0.00052
N      2.22709   -1.14552    3.19531
C      1.07924   -0.50835    3.19531
C     -0.20850   -1.11740    3.19531
C     -0.23045   -2.48667    3.19531
N      0.94165   -3.16184    3.19531
C      2.23515   -2.53541    3.19531
O      3.22839   -3.23684    3.19531
H      1.14133    0.58342    3.19531
H     -1.12130   -0.53422    3.19531
H     -1.14055   -3.08095    3.19531
H      0.95421   -4.17408    3.19531
26
A.het26.4
C      0.70448    0.76804    0.00005
C     -1.28691    1.68845   -0.00002
C     -1.22223   -0.60601    0.00014
C      0.17797   -0.51319    0.00004
C      2.27415   -0.76871    0.00014
H     -1.92042    2.56948   -0.00028
H      3.27085   -1.18302    0.00011
N      1.17679   -1.46431   -0.00002
N      2.06094    0.58499   -0.00014
N     -1.93534    0.52053    0.00004
N      0.01818    1.90993    0.00004
H      2.75415    1.31105   -0.00029
N     -1.86158   -1.78881   -0.00019
H     -1.33845   -2.64352   -0.00029
H     -2.86385   -1.80180    0.00052
N     -0.94845    2.27288   -3.19022
C     -2.25282    2.42177   -3.19022
C     -3.20905    1.36591   -3.19022
C     -2.70484    0.09267   -3.19022
N     -1.36351   -0.08204   -3.19022
C     -0.40861    0.99208   -3.19022
O      0.77755    0.72461   -3.19022
H     -2.61366    3.45406   -3.19022
H     -4.27561    1.55497   -3.19022
H     -3.31788   -0.80489   -3.19022
H     -0.96417   -1.01227   -3.19022
26
A.het26.5
C      0.70448    0.76804    0.00005
C     -1.28691    1.68845   -0.00002
C     -1.22223   -0.60601    0.00014
C      0.17797   -0.51319    0.00004
C      2.27415   -0.76871    0.00014
H     -1.92042    2.56948   -0.00028
H      3.27085   -1.18302    0.00011
N      1.17679   -1.46431   -0.00002
N      2.06094    0.58499   -0.00014
N     -1.93534    0.52053    0.00004
N      0.01818    1.90993    0.00004
H      2.75415    1.31105   -0.00029
N     -1.86158   -1.78881   -0.00019
H     -1.33845   -2.64352   -0.00029
H     -2.86385   -1.80180    0.00052
N     -1.47604    3.00871   -3.27803
C     -2.76681    2.76900   -3.27803
C     -3.37183    1.47936   -3.27803
C     -2.51678    0.40966   -3.27803
N     -1.18311    0.63550   -3.27803
C     -0.58472    1.94221   -3.27803
O      0.62776    2.03391   -3.27803
H     -3.41419    3.65031   -3.27803
H     -4.44698    1.34772   -3.27803
H     -2.84003   -0.62811   -3.27803
H     -0.52881   -0.13696   -3.27803
26
A.het26.6
C      0.70448    0.76804    0.00005
C     -1.28691    1.68845   -0.00002
C     -1.22223   -0.60601    0.00014
C      0.17797   -0.51319    0.00004
C      2.27415   -0.76871    0.00014
H     -1.92042    2.56948   -0.00028
H      3.27085   -1.18302    0.00011
N      1.17679   -1.46431   -0.00002
N      2.06094    0.58499   -0.00014
N     -1.93534    0.52053    0.00004
N      0.01818    1.90993    0.00004
H      2.75415    1.31105   -0.00029
N     -1.86158   -1.78881   -0.00019
H     -1.33845   -2.64352   -0.00029
H     -2.86385   -1.80180    0.00052
N      0.38134    0.40208   -3.41174
C      1.45074    1.16361   -3.41174
C      1.45567    2.58811   -3.41174
C      0.22935    3.19763   -3.41174
N     -0.88480    2.43058   -3.41174
C     -0.87652    0.99340   -3.41174
O     -1.93732    0.39908   -3.41174
H      2.40933    0.63738   -3.41174
H      2.37511    3.16075   -3.41174
H      0.08496    4.27494   -3.41174
H     -1.80376    2.85519   -3.41174
26
A.het26.7
C      0.70448    0.76804    0.00005
C     -1.28691    1.68845   -0.00002
C     -1.22223   -0.60601    0.00014
C      0.17797   -0.51319    0.00004
C      2.27415   -0.76871    0.00014
H     -1.92042    2.56948   -0.00028
H      3.27085   -1.18302    0.00011
N      1.17679   -1.46431   -0.00002
N      2.06094    0.58499   -0.00014
N     -1.93534    0.52053    0.00004
N      0.01818    1.90993    0.00004
H      2.75415    1.31105   -0.00029
N     -1.86158   -1.78881   -0.00019
H     -1.33845   -2.64352   -0.00029
H     -2.86385   -1.80180    0.00052
N      2.04996   -3.51831   -3.20047
C      2.58103   -2.31768   -3.20047
C      1.85834   -1.09010   -3.20047
C      0.49267   -1.19172   -3.20047
N     -0.07406   -2.41992   -3.20047
C      0.66646   -3.65167   -3.20047
O      0.05745   -4.70411   -3.20047
H      3.67395   -2.28107   -3.20047
H      2.35683   -0.12844   -3.20047
H     -0.18126   -0.33891   -3.20047
H     -1.08105   -2.52371   -3.20047
26
A.het26.8
C      0.70448    0.76804    0.00005
C     -1.28691    1.68845   -0.00002
C     -1.22223   -0.60601    0.00014
C      0.17797   -0.51319    0.00004
C      2.27415   -0.76871    0.00014
H     -1.92042    2.56948   -0.00028
H      3.27085   -1.18302    0.00011
N      1.17679   -1.46431   -0.00002
N      2.06094    0.58499   -0.00014
N     -1.93534    0.52053    0.00004
N      0.01818    1.90993    0.00004
H      2.75415    1.31105   -0.00029
N     -1.86158   -1.78881   -0.00019
H     -1.33845   -2.64352   -0.00029
H     -2.86385   -1.80180    0.00052
N      0.93234    0.76272   -3.03420
C     -0.31181    0.34361   -3.03420
C     -0.72916   -1.01839   -3.03420
C      0.26801   -1.95700   -3.03420
N      1.55659   -1.54558   -3.03420
C      1.96498   -0.16762   -3.03420
O      3.15246    0.09393   -3.03420
H     -1.07686    1.12496   -3.03420
H     -1.77507   -1.30014   -3.03420
H      0.09414   -3.02995   -3.03420
H      2.31315   -2.21819   -3.03420
26
A.het26.9
C      0.70448    0.76804    0.00005
C     -1.28691    1.68845   -0.00002
C     -1.22223   -0.60601    0.00014
C      0.17797   -0.51319    0.00004
C      2.27415   -0.76871    0.00014
H     -1.92042    2.56948   -0.00028
H      3.27085   -1.18302    0.00011
N      1.17679   -1.46431   -0.00002
N      2.06094    0.58499   -0.00014
N     -1.93534    0.52053    0.00004
N      0.01818    1.90993    0.00004
H      2.75415    1.31105   -0.00029
N     -1.86158   -1.78881   -0.00019
H     -1.33845   -2.64352   -0.00029
H     -2.86385   -1.80180    0.00052
N     -2.35147   -1.54351    3.29164
C     -2.11979   -2.83575    3.29164
C     -0.83394   -3.44877    3.29164
C      0.24106   -2.60039    3.29164
N      0.02352   -1.26534    3.29164
C     -1.27945   -0.65884    3.29164
O     -1.36361    0.55419    3.29164
H     -3.00511   -3.47764    3.29164
H     -0.70899   -4.52473    3.29164
H      1.27680   -2.93009    3.29164
H      0.80002   -0.61586    3.29164
31
A.het27.1
C      0.70448    0.76804    0.00005
C     -1.28691    1.68845   -0.00002
C     -1.22223   -0.60601    0.00014
C      0.17797   -0.51319    0.00004
C      2.27415   -0.76871    0.00014
H     -1.92042    2.56948   -0.00028
H      3.27085   -1.18302    0.00011
N      1.17679   -1.46431   -0.00002
N      2.06094    0.58499   -0.00014
N     -1.93534    0.52053    0.00004
N      0.01818    1.90993    0.00004
H      2.75415    1.31105   -0.00029
N     -1.86158   -1.78881   -0.00019
H     -1.33845   -2.64352   -0.00029
H     -2.86385   -1.80180    0.00052
C     -1.58970    1.31871   -3.28721
C     -2.29886    0.09695   -3.28721
C     -1.62993   -1.12494   -3.28721
C     -0.23111   -1.09377   -3.28721
C      0.50837    0.12734   -3.28721
C     -0.19865    1.34488   -3.28721
C      1.89937   -0.22711   -3.28721
C      1.96749   -1.59946   -3.28721
N      0.68723   -2.12375   -3.28721
H     -2.14542    2.25336   -3.28721
H     -3.38599    0.11056   -3.28721
H     -2.17631   -2.06575   -3.28721
H      0.33671    2.29188   -3.28721
H      2.74497    0.44831   -3.28721
H      2.82714   -2.25679   -3.28721
H      0.46117   -3.10422   -3.28721
31
A.het27.10
C      0.70448    0.76804    0.00005
C     -1.28691    1.68845   -0.00002
C     -1.22223   -0.60601    0.00014
C      0.17797   -0.51319    0.00004
C      2.27415   -0.76871    0.00014
H     -1.92042    2.56948   -0.00028
H      3.27085   -1.18302    0.00011
N      1.17679   -1.46431   -0.00002
N      2.06094    0.58499   -0.00014
N     -1.93534    0.52053    0.00004
N      0.01818    1.90993    0.00004
H      2.75415    1.31105   -0.00029
N     -1.86158   -1.78881   -0.00019
H     -1.33845   -2.64352   -0.00029
H     -2.86385   -1.80180    0.00052
C     -3.91198    2.96330    3.39277
C     -4.27409    1.59783    3.39277
C     -3.30679    0.59543    3.39277
C     -1.96563    0.99415    3.39277
C     -1.57411    2.36697    3.39277
C     -2.57701    3.35514    3.39277
C     -0.13887    2.39164    3.39277
C      0.28851    1.08575    3.39277
N     -0.80832    0.24260    3.39277
H     -4.69438    3.71845    3.39277
H     -5.32637    1.32446    3.39277
H     -3.58591   -0.45611    3.39277
H     -2.31015    4.40975    3.39277
H      0.49884    3.26604    3.39277
H      1.29100    0.67822    3.39277
H     -0.76799   -0.76278    3.39277
31
A.het27.2
C      0.70448    0.76804    0.00005
C     -1.28691    1.68845   -0.00002
C     -1.22223   -0.60601    0.00014
C      0.17797   -0.51319    0.00004
C      2.27415   -0.76871    0.00014
H     -1.92042    2.56948   -0.00028
H      3.27085   -1.18302    0.00011
N      1.17679   -1.46431   -0.00002
N      2.06094    0.58499   -0.00014
N     -1.93534    0.52053    0.00004
N      0.01818    1.90993    0.00004
H      2.75415    1.31105   -0.00029
N     -1.86158   -1.78881   -0.00019
H     -1.33845   -2.64352   -0.00029
H     -2.86385   -1.80180    0.00052
C      1.25226    1.75348   -3.42673
C      0.31057    0.70046   -3.42673
C      0.71845   -0.63150   -3.42673
C      2.09465   -0.88398   -3.42673
C      3.06589    0.16226   -3.42673
C      2.61982    1.49766   -3.42673
C      4.35641   -0.46629   -3.42673
C      4.14546   -1.82404   -3.42673
N      2.78561   -2.07846   -3.42673
H      0.89712    2.78123   -3.42673
H     -0.75133    0.93374   -3.42673
H     -0.00698   -1.44231   -3.42673
H      3.33572    2.31677   -3.42673
H      5.32118    0.02408   -3.42673
H      4.85434   -2.64170   -3.42673
H      2.36585   -2.99292   -3.42673
31
A.het27.3
C      0.70448    0.76804    0.00005
C     -1.28691    1.68845   -0.00002
C     -1.22223   -0.60601    0.00014
C      0.17797   -0.51319    0.00004
C      2.27415   -0.76871    0.00014
H     -1.92042    2.56948   -0.00028
H      3.27085   -1.18302    0.00011
N      1.17679   -1.46431   -0.00002
N      2.06094    0.58499   -0.00014
N     -1.93534    0.52053    0.00004
N      0.01818    1.90993    0.00004
H      2.75415    1.31105   -0.00029
N     -1.86158   -1.78881   -0.00019
H     -1.33845   -2.64352   -0.00029
H     -2.86385   -1.80180    0.00052
C     -0.01241    1.96755   -3.40917
C     -0.66913    3.21829   -3.40917
C     -2.05959    3.30251   -3.40917
C     -2.77787    2.10179   -3.40917
C     -2.13785    0.82574   -3.40917
C     -0.73080    0.77608   -3.40917
C     -3.17841   -0.16307   -3.40917
C     -4.37640    0.50985   -3.40917
N     -4.13866    1.87272   -3.40917
H      1.07463    1.94041   -3.40917
H     -0.07886    4.13132   -3.40917
H     -2.56513    4.26588   -3.40917
H     -0.21415   -0.18126   -3.40917
H     -3.05682   -1.23846   -3.40917
H     -5.39048    0.13208   -3.40917
H     -4.84830    2.58605   -3.40917
31
A.het27.4
C      0.70448    0.76804    0.00005
C     -1.28691    1.68845   -0.00002
C     -1.22223   -0.60601    0.00014
C      0.17797   -0.51319    0.00004
C      2.27415   -0.76871    0.00014
H     -1.92042    2.56948   -0.00028
H      3.27085   -1.18302    0.00011
N      1.17679   -1.46431   -0.00002
N      2.06094    0.58499   -0.00014
N     -1.93534    0.52053    0.00004
N      0.01818    1.90993    0.00004
H      2.75415    1.31105   -0.00029
N     -1.86158   -1.78881   -0.00019
H     -1.33845   -2.64352   -0.00029
H     -2.86385   -1.80180    0.00052
C      4.13607   -1.90140   -3.31791
C      3.55768   -0.61256   -3.31791
C      2.17505   -0.44281   -3.31791
C      1.38413   -1.59697   -3.31791
C      1.94429   -2.91005   -3.31791
C      3.34561   -3.04633   -3.31791
C      0.84476   -3.83285   -3.31791
C     -0.30947   -3.08736   -3.31791
N      0.01181   -1.74174   -3.31791
H      5.21937   -1.99548   -3.31791
H      4.20310    0.26235   -3.31791
H      1.72985    0.54989   -3.31791
H      3.80228   -4.03370   -3.31791
H      0.89985   -4.91368   -3.31791
H     -1.34491   -3.40193   -3.31791
H     -0.65251   -0.98603   -3.31791
31
A.het27.5
C      0.70448    0.76804    0.00005
C     -1.28691    1.68845   -0.00002
C     -1.22223   -0.60601    0.00014
C      0.17797   -0.51319    0.00004
C      2.27415   -0.76871    0.00014
H     -1.92042    2.56948   -0.00028
H      3.27085   -1.18302    0.00011
N      1.17679   -1.46431   -0.00002
N      2.06094    0.58499   -0.00014
N     -1.93534    0.52053    0.00004
N      0.01818    1.90993    0.00004
H      2.75415    1.31105   -0.00029
N     -1.86158   -1.78881   -0.00019
H     -1.33845   -2.64352   -0.00029
H     -2.86385   -1.80180    0.00052
C     -1.21268    0.50958    3.46128
C     -1.24107   -0.90280    3.46128
C     -0.06387   -1.64757    3.46128
C      1.14468   -0.94254    3.46128
C      1.19991    0.48395    3.46128
C     -0.00850    1.20646    3.46128
C      2.58846    0.84786    3.46128
C      3.31299   -0.31965    3.46128
N      2.44707   -1.39859    3.46128
H     -2.15168    1.05793    3.46128
H     -2.19866   -1.41763    3.46128
H     -0.08599   -2.73531    3.46128
H      0.00098    2.29427    3.46128
H      3.00092    1.84842    3.46128
H      4.38348   -0.47814    3.46128
H      2.72438   -2.36582    3.46128
31
A.het27.6
C      0.70448    0.76804    0.00005
C     -1.28691    1.68845   -0.00002
C     -1.22223   -0.60601    0.00014
C      0.17797   -0.51319    0.00004
C      2.27415   -0.76871    0.00014
H     -1.92042    2.56948   -0.00028
H      3.27085   -1.18302    0.00011
N      1.17679   -1.46431   -0.00002
N      2.06094    0.58499   -0.00014
N     -1.93534    0.52053    0.00004
N      0.01818    1.90993    0.00004
H      2.75415    1.31105   -0.00029
N     -1.86158   -1.78881   -0.00019
H     -1.33845   -2.64352   -0.00029
H     -2.86385   -1.80180    0.00052
C      0.70014   -0.10466   -3.39871
C      1.80040    0.78138   -3.39871
C      1.61433    2.16191   -3.39871
C      0.29743    2.63462   -3.39871
C     -0.83088    1.76006   -3.39871
C     -0.60769    0.36993   -3.39871
C     -2.00214    2.58992   -3.39871
C     -1.57341    3.89537   -3.39871
N     -0.19029    3.92548   -3.39871
H      0.88359   -1.17646   -3.39871
H      2.81029    0.37868   -3.39871
H      2.46184    2.84409   -3.39871
H     -1.44715   -0.32198   -3.39871
H     -3.03376    2.26281   -3.39871
H     -2.14004    4.81733   -3.39871
H      0.37246    4.75960   -3.39871
31
A.het27.7
C      0.70448    0.76804    0.00005
C     -1.28691    1.68845   -0.00002
C     -1.22223   -0.60601    0.00014
C      0.17797   -0.51319    0.00004
C      2.27415   -0.76871    0.00014
H     -1.92042    2.56948   -0.00028
H      3.27085   -1.18302    0.00011
N      1.17679   -1.46431   -0.00002
N      2.06094    0.58499   -0.00014
N     -1.93534    0.52053    0.00004
N      0.01818    1.90993    0.00004
H      2.75415    1.31105   -0.00029
N     -1.86158   -1.78881   -0.00019
H     -1.33845   -2.64352   -0.00029
H     -2.86385   -1.80180    0.00052
C      1.32338   -3.50577   -3.35706
C      1.71698   -2.14904   -3.35706
C      0.77313   -1.12453   -3.35706
C     -0.57689   -1.49211   -3.35706
C     -1.00007   -2.85550   -3.35706
C     -0.02030   -3.86661   -3.35706
C     -2.43549   -2.84696   -3.35706
C     -2.83254   -1.53153   -3.35706
N     -1.71650   -0.71398   -3.35706
H      2.08810   -4.27881   -3.35706
H      2.77531   -1.90009   -3.35706
H      1.07651   -0.07972   -3.35706
H     -0.31149   -4.91477   -3.35706
H     -3.09326   -3.70636   -3.35706
H     -3.82534   -1.10091   -3.35706
H     -1.73356    0.29207   -3.35706
31
A.het27.8
C      0.70448    0.76804    0.00005
C     -1.28691    1.68845   -0.00002
C     -1.22223   -0.60601    0.00014
C      0.17797   -0.51319    0.00004
C      2.27415   -0.76871    0.00014
H     -1.92042    2.56948   -0.00028
H      3.27085   -1.18302    0.00011
N      1.17679   -1.46431   -0.00002
N      2.06094    0.58499   -0.00014
N     -1.93534    0.52053    0.00004
N      0.01818    1.90993    0.00004
H      2.75415    1.31105   -0.00029
N     -1.86158   -1.78881   -0.00019
H     -1.33845   -2.64352   -0.00029
H     -2.86385   -1.80180    0.00052
C     -3.02032    3.37803   -3.41198
C     -3.52129    2.05718   -3.41198
C     -2.66251    0.96038   -3.41198
C     -1.28739    1.21868   -3.41198
C     -0.75640    2.54381   -3.41198
C     -1.65206    3.63012   -3.41198
C      0.67373    2.42035   -3.41198
C      0.96418    1.07735   -3.41198
N     -0.21374    0.35180   -3.41198
H     -3.72068    4.20983   -3.41198
H     -4.59616    1.89376   -3.41198
H     -3.04858   -0.05678   -3.41198
H     -1.27787    4.65160   -3.41198
H      1.39820    3.22433   -3.41198
H      1.91931    0.56862   -3.41198
H     -0.27730   -0.65239   -3.41198
31
A.het27.9
C      0.70448    0.76804    0.00005
C     -1.28691    1.68845   -0.00002
C     -1.22223   -0.60601    0.00014
C      0.17797   -0.51319    0.00004
C      2.27415   -0.76871    0.00014
H     -1.92042    2.56948   -0.00028
H      3.27085   -1.18302    0.00011
N      1.17679   -1.46431   -0.00002
N      2.06094    0.58499   -0.00014
N     -1.93534    0.52053    0.00004
N      0.01818    1.90993    0.00004
H      2.75415    1.31105   -0.00029
N     -1.86158   -1.78881   -0.00019
H     -1.33845   -2.64352   -0.00029
H     -2.86385   -1.80180    0.00052
C      1.88964    1.42175    3.21614
C      0.49020    1.61460    3.21614
C     -0.38674    0.53226    3.21614
C      0.17259   -0.75025    3.21614
C      1.58292   -0.97140    3.21614
C      2.44138    0.14454    3.21614
C      1.78246   -2.39291    3.21614
C      0.53845   -2.97639    3.21614
N     -0.43219   -1.99059    3.21614
H      2.54372    2.29041    3.21614
H      0.09051    2.62569    3.21614
H     -1.46447    0.68104    3.21614
H      3.52067    0.00830    3.21614
H      2.72811   -2.91921    3.21614
H      0.25624   -4.02110    3.21614
H     -1.42515   -2.15325    3.21614
31
A.het28.1
C      0.70448    0.76804    0.00005
C     -1.28691    1.68845   -0.00002
C     -1.22223   -0.60601    0.00014
C      0.17797   -0.51319    0.00004
C      2.27415   -0.76871    0.00014
H     -1.92042    2.56948   -0.00028
H      3.27085   -1.18302    0.00011
N      1.17679   -1.46431   -0.00002
N      2.06094    0.58499   -0.00014
N     -1.93534    0.52053    0.00004
N      0.01818    1.90993    0.00004
H      2.75415    1.31105   -0.00029
N     -1.86158   -1.78881   -0.00019
H     -1.33845   -2.64352   -0.00029
H     -2.86385   -1.80180    0.00052
C     -1.24181   -0.68457    3.28188
N     -1.68383   -1.98199    3.28188
C     -0.64892   -2.88068    3.28188
C      0.53391   -2.13677    3.28188
C      1.90850   -2.49648    3.28188
C      2.85686   -1.49664    3.28188
C      2.48419   -0.11623    3.28188
C      1.16149    0.27049    3.28188
C      0.15469   -0.73212    3.28188
H     -1.93302    0.14606    3.28188
H     -2.65703   -2.24472    3.28188
H     -0.82819   -3.94631    3.28188
H      2.20396   -3.54368    3.28188
H      3.91321   -1.75570    3.28188
H      3.26664    0.63925    3.28188
H      0.88979    1.32411    3.28188
31
A.het28.10
C      0.70448    0.76804    0.00005
C     -1.28691    1.68845   -0.00002
C     -1.22223   -0.60601    0.00014
C      0.17797   -0.51319    0.00004
C      2.27415   -0.76871    0.00014
H     -1.92042    2.56948   -0.00028
H      3.27085   -1.18302    0.00011
N      1.17679   -1.46431   -0.00002
N      2.06094    0.58499   -0.00014
N     -1.93534    0.52053    0.00004
N      0.01818    1.90993    0.00004
H      2.75415    1.31105   -0.00029
N     -1.86158   -1.78881   -0.00019
H     -1.33845   -2.64352   -0.00029
H     -2.86385   -1.80180    0.00052
C     -2.41124    0.07014    3.15698
N     -3.65275   -0.51067    3.15698
C     -3.58305   -1.87954    3.15698
C     -2.22694   -2.21637    3.15698
C     -1.53331   -3.45643    3.15698
C     -0.15528   -3.44684    3.15698
C      0.58128   -2.22133    3.15698
C     -0.05690   -0.99995    3.15698
C     -1.47744   -0.96933    3.15698
H     -2.29173    1.14412    3.15698
H     -4.51674    0.00862    3.15698
H     -4.47536   -2.48905    3.15698
H     -2.08325   -4.39531    3.15698
H      0.39028   -4.38777    3.15698
H      1.66820   -2.26156    3.15698
H      0.51413   -0.07374    3.15698
31
A.het28.2
C      0.70448    0.76804    0.00005
C     -1.28691    1.68845   -0.00002
C     -1.22223   -0.60601    0.00014
C      0.17797   -0.51319    0.00004
C      2.27415   -0.76871    0.00014
H     -1.92042    2.56948   -0.00028
H      3.27085   -1.18302    0.00011
N      1.17679   -1.46431   -0.00002
N      2.06094    0.58499   -0.00014
N     -1.93534    0.52053    0.00004
N      0.01818    1.90993    0.00004
H      2.75415    1.31105   -0.00029
N     -1.86158   -1.78881   -0.00019
H     -1.33845   -2.64352   -0.00029
H     -2.86385   -1.80180    0.00052
C      1.11835    0.40840   -3.46235
N      0.58436    1.67076   -3.46235
C     -0.78616    1.65230   -3.46235
C     -1.17346    0.30973   -3.46235
C     -2.43859   -0.33705   -3.46235
C     -2.48053   -1.71448   -3.46235
C     -1.28342   -2.49635   -3.46235
C     -0.03903   -1.90428   -3.46235
C      0.04468   -0.48588   -3.46235
H      2.18710    0.24882   -3.46235
H      1.13559    2.51473   -3.46235
H     -1.36188    2.56677   -3.46235
H     -3.35625    0.24761   -3.46235
H     -3.44121   -2.22448   -3.46235
H     -1.36426   -3.58100   -3.46235
H      0.86518   -2.50955   -3.46235
31
A.het28.3
C      0.70448    0.76804    0.00005
C     -1.28691    1.68845   -0.00002
C     -1.22223   -0.60601    0.00014
C      0.17797   -0.51319    0.00004
C      2.27415   -0.76871    0.00014
H     -1.92042    2.56948   -0.00028
H      3.27085   -1.18302    0.00011
N      1.17679   -1.46431   -0.00002
N      2.06094    0.58499   -0.00014
N     -1.93534    0.52053    0.00004
N      0.01818    1.90993    0.00004
H      2.75415    1.31105   -0.00029
N     -1.86158   -1.78881   -0.00019
H     -1.33845   -2.64352   -0.00029
H     -2.86385   -1.80180    0.00052
C      0.49204   -2.76243   -3.45210
N      0.99807   -1.48860   -3.45210
C      0.00916   -0.53953   -3.45210
C     -1.20922   -1.22366   -3.45210
C     -2.56421   -0.79601   -3.45210
C     -3.56114   -1.74742   -3.45210
C     -3.25762   -3.14466   -3.45210
C     -1.95581   -3.59672   -3.45210
C     -0.90037   -2.64544   -3.45210
H      1.14106   -3.62642   -3.45210
H      1.98313   -1.27462   -3.45210
H      0.24123    0.51586   -3.45210
H     -2.80720    0.26460   -3.45210
H     -4.60330   -1.43612   -3.45210
H     -4.07670   -3.86028   -3.45210
H     -1.73687   -4.66255   -3.45210
31
A.het28.4
C      0.70448    0.76804    0.00005
C     -1.28691    1.68845   -0.00002
C     -1.22223   -0.60601    0.00014
C      0.17797   -0.51319    0.00004
C      2.27415   -0.76871    0.00014
H     -1.92042    2.56948   -0.00028
H      3.27085   -1.18302    0.00011
N      1.17679   -1.46431   -0.00002
N      2.06094    0.58499   -0.00014
N     -1.93534    0.52053    0.00004
N      0.01818    1.90993    0.00004
H      2.75415    1.31105   -0.00029
N     -1.86158   -1.78881   -0.00019
H     -1.33845   -2.64352   -0.00029
H     -2.86385   -1.80180    0.00052
C     -1.53817    2.33243    3.09851
N     -2.88553    2.08081    3.09851
C     -3.16063    0.73805    3.09851
C     -1.93197    0.07256    3.09851
C     -1.57076   -1.30163    3.09851
C     -0.23418   -1.63722    3.09851
C      0.78565   -0.63505    3.09851
C      0.47344    0.70719    3.09851
C     -0.89424    1.09234    3.09851
H     -1.15369    3.34232    3.09851
H     -3.59207    2.79980    3.09851
H     -4.17708    0.37126    3.09851
H     -2.33816   -2.07300    3.09851
H      0.05854   -2.68474    3.09851
H      1.82790   -0.94601    3.09851
H      1.25810    1.46102    3.09851
31
A.het28.5
C      0.70448    0.76804    0.00005
C     -1.28691    1.68845   -0.00002
C     -1.22223   -0.60601    0.00014
C      0.17797   -0.51319    0.00004
C      2.27415   -0.76871    0.00014
H     -1.92042    2.56948   -0.00028
H      3.27085   -1.18302    0.00011
N      1.17679   -1.46431   -0.00002
N      2.06094    0.58499   -0.00014
N     -1.93534    0.52053    0.00004
N      0.01818    1.90993    0.00004
H      2.75415    1.31105   -0.00029
N     -1.86158   -1.78881   -0.00019
H     -1.33845   -2.64352   -0.00029
H     -2.86385   -1.80180    0.00052
C      0.51881    3.10248   -3.42617
N     -0.67515    2.42931   -3.42617
C     -0.50199    1.06964   -3.42617
C      0.87574    0.83649   -3.42617
C      1.66129   -0.34748   -3.42617
C      3.03464   -0.23356   -3.42617
C      3.67628    1.04421   -3.42617
C      2.94743    2.21376   -3.42617
C      1.52865    2.13671   -3.42617
H      0.55664    4.18242   -3.42617
H     -1.57599    2.88167   -3.42617
H     -1.34557    0.39431   -3.42617
H      1.18404   -1.32531   -3.42617
H      3.64990   -1.13047   -3.42617
H      4.76312    1.08642   -3.42617
H      3.44668    3.18056   -3.42617
31
A.het28.6
C      0.70448    0.76804    0.00005
C     -1.28691    1.68845   -0.00002
C     -1.22223   -0.60601    0.00014
C      0.17797   -0.51319    0.00004
C      2.27415   -0.76871    0.00014
H     -1.92042    2.56948   -0.00028
H      3.27085   -1.18302    0.00011
N      1.17679   -1.46431   -0.00002
N      2.06094    0.58499   -0.00014
N     -1.93534    0.52053    0.00004
N      0.01818    1.90993    0.00004
H      2.75415    1.31105   -0.00029
N     -1.86158   -1.78881   -0.00019
H     -1.33845   -2.64352   -0.00029
H     -2.86385   -1.80180    0.00052
C     -3.86687   -1.23969    3.07355
N     -3.80416   -2.60890    3.07355
C     -2.51241   -3.06722    3.07355
C     -1.68326   -1.94250    3.07355
C     -0.27230   -1.77497    3.07355
C      0.24507   -0.49771    3.07355
C     -0.60630    0.65101    3.07355
C     -1.97883    0.52760    3.07355
C     -2.54958   -0.77360    3.07355
H     -4.81382   -0.71912    3.07355
H     -4.61403   -3.20912    3.07355
H     -2.28984   -4.12465    3.07355
H      0.38543   -2.64177    3.07355
H      1.32303   -0.35281    3.07355
H     -0.15406    1.64019    3.07355
H     -2.61678    1.40905    3.07355
31
A.het28.7
C      0.70448    0.76804    0.00005
C     -1.28691    1.68845   -0.00002
C     -1.22223   -0.60601    0.00014
C      0.17797   -0.51319    0.00004
C      2.27415   -0.76871    0.00014
H     -1.92042    2.56948   -0.00028
H      3.27085   -1.18302    0.00011
N      1.17679   -1.46431   -0.00002
N      2.06094    0.58499   -0.00014
N     -1.93534    0.52053    0.00004
N      0.01818    1.90993    0.00004
H      2.75415    1.31105   -0.00029
N     -1.86158   -1.78881   -0.00019
H     -1.33845   -2.64352   -0.00029
H     -2.86385   -1.80180    0.00052
C     -1.42454   -1.32752    3.19658
N     -1.33717   -2.69538    3.19658
C     -0.03736   -3.13034    3.19658
C      0.77138   -1.99086    3.19658
C      2.17909   -1.79792    3.19658
C      2.67335   -0.51154    3.19658
C      1.80142    0.62165    3.19658
C      0.43134    0.47352    3.19658
C     -0.11587   -0.83776    3.19658
H     -2.38072   -0.82410    3.19658
H     -2.13608   -3.31010    3.19658
H      0.20423   -4.18359    3.19658
H      2.85234   -2.65272    3.19658
H      3.74853   -0.34723    3.19658
H      2.23575    1.61882    3.19658
H     -0.22240    1.34332    3.19658
31
A.het28.8
C      0.70448    0.76804    0.00005
C     -1.28691    1.68845   -0.00002
C     -1.22223   -0.60601    0.00014
C      0.17797   -0.51319    0.00004
C      2.27415   -0.76871    0.00014
H     -1.92042    2.56948   -0.00028
H      3.27085   -1.18302    0.00011
N      1.17679   -1.46431   -0.00002
N      2.06094    0.58499   -0.00014
N     -1.93534    0.52053    0.00004
N      0.01818    1.90993    0.00004
H      2.75415    1.31105   -0.00029
N     -1.86158   -1.78881   -0.00019
H     -1.33845   -2.64352   -0.00029
H     -2.86385   -1.80180    0.00052
C      2.33517    0.05763   -3.14607
N      2.48133    1.42047   -3.14607
C      1.27425    2.06981   -3.14607
C      0.28377    1.08420   -3.14607
C     -1.13626    1.13310   -3.14607
C     -1.84177   -0.05067   -3.14607
C     -1.17492   -1.31546   -3.14607
C      0.20042   -1.40213   -3.14607
C      0.96234   -0.20280   -3.14607
H      3.19198   -0.60083   -3.14607
H      3.37302    1.89060   -3.14607
H      1.21501    3.14879   -3.14607
H     -1.65459    2.08980   -3.14607
H     -2.92923   -0.03003   -3.14607
H     -1.77226   -2.22440   -3.14607
H      0.69698   -2.37030   -3.14607
31
A.het28.9
C      0.70448    0.76804    0.00005
C     -1.28691    1.68845   -0.00002
C     -1.22223   -0.60601    0.00014
C      0.17797   -0.51319    0.00004
C      2.27415   -0.76871    0.00014
H     -1.92042    2.56948   -0.00028
H      3.27085   -1.18302    0.00011
N      1.17679   -1.46431   -0.00002
N      2.06094    0.58499   -0.00014
N     -1.93534    0.52053    0.00004
N      0.01818    1.90993    0.00004
H      2.75415    1.31105   -0.00029
N     -1.86158   -1.78881   -0.00019
H     -1.33845   -2.64352   -0.00029
H     -2.86385   -1.80180    0.00052
C     -2.23702    2.19098   -3.27179
N     -2.76913    0.92783   -3.27179
C     -1.79994   -0.04137   -3.27179
C     -0.56775    0.61757   -3.27179
C      0.77816    0.16215   -3.27179
C      1.79444    1.09287   -3.27179
C      1.51971    2.49605   -3.27179
C      0.22746    2.97477   -3.27179
C     -0.84731    2.04540   -3.27179
H     -2.86814    3.06813   -3.27179
H     -3.75838    0.73414   -3.27179
H     -2.05365   -1.09177   -3.27179
H      0.99929   -0.90323   -3.27179
H      2.82997    0.76021   -3.27179
H      2.35332    3.19468   -3.27179
H      0.03048    4.04488   -3.27179
31
A.het29.1
C      0.70448    0.76804    0.00005
C     -1.28691    1.68845   -0.00002
C     -1.22223   -0.60601    0.00014
C      0.17797   -0.51319    0.00004
C      2.27415   -0.76871    0.00014
H     -1.92042    2.56948   -0.00028
H      3.27085   -1.18302    0.00011
N      1.17679   -1.46431   -0.00002
N      2.06094    0.58499   -0.00014
N     -1.93534    0.52053    0.00004
N      0.01818    1.90993    0.00004
H      2.75415    1.31105   -0.00029
N     -1.86158   -1.78881   -0.00019
H     -1.33845   -2.64352   -0.00029
H     -2.86385   -1.80180    0.00052
C      0.42729   -1.02194   -3.23857
C     -0.16776    0.25758   -3.23857
C     -1.54876    0.10677   -3.23857
N     -1.82619   -1.23927   -3.23857
C     -3.04392   -1.88283   -3.23857
C     -3.09523   -3.24897   -3.23857
C     -1.89116   -4.01663   -3.23857
C     -0.67218   -3.37738   -3.23857
C     -0.60344   -1.96454   -3.23857
H      1.48401   -1.25432   -3.23857
H      0.35016    1.20883   -3.23857
H     -2.34885    0.83371   -3.23857
H     -3.91903   -1.24168   -3.23857
H     -4.06499   -3.73624   -3.23857
H     -1.94371   -5.10143   -3.23857
H      0.25932   -3.93686   -3.23857
31
A.het29.10
C      0.70448    0.76804    0.00005
C     -1.28691    1.68845   -0.00002
C     -1.22223   -0.60601    0.00014
C      0.17797   -0.51319    0.00004
C      2.27415   -0.76871    0.00014
H     -1.92042    2.56948   -0.00028
H      3.27085   -1.18302    0.00011
N      1.17679   -1.46431   -0.00002
N      2.06094    0.58499   -0.00014
N     -1.93534    0.52053    0.00004
N      0.01818    1.90993    0.00004
H      2.75415    1.31105   -0.00029
N     -1.86158   -1.78881   -0.00019
H     -1.33845   -2.64352   -0.00029
H     -2.86385   -1.80180    0.00052
C     -1.85074    2.92660   -3.45641
C     -3.19468    2.49641   -3.45641
C     -3.21793    1.10739   -3.45641
N     -1.91721    0.66364   -3.45641
C     -1.43114   -0.62507   -3.45641
C     -0.08217   -0.84700   -3.45641
C      0.83017    0.25151   -3.45641
C      0.34854    1.54093   -3.45641
C     -1.04457    1.78599   -3.45641
H     -1.48790    3.94592   -3.45641
H     -4.07362    3.12933   -3.45641
H     -4.03930    0.40458   -3.45641
H     -2.17680   -1.41304   -3.45641
H      0.27986   -1.87012   -3.45641
H      1.89986    0.06358   -3.45641
H      1.02023    2.39506   -3.45641
31
A.het29.2
C      0.70448    0.76804    0.00005
C     -1.28691    1.68845   -0.00002
C     -1.22223   -0.60601    0.00014
C      0.17797   -0.51319    0.00004
C      2.27415   -0.76871    0.00014
H     -1.92042    2.56948   -0.00028
H      3.27085   -1.18302    0.00011
N      1.17679   -1.46431   -0.00002
N      2.06094    0.58499   -0.00014
N     -1.93534    0.52053    0.00004
N      0.01818    1.90993    0.00004
H      2.75415    1.31105   -0.00029
N     -1.86158   -1.78881   -0.00019
H     -1.33845   -2.64352   -0.00029
H     -2.86385   -1.80180    0.00052
C     -1.93713   -3.65523    3.28096
C     -0.66164   -3.05162    3.28096
C     -0.82170   -1.67166    3.28096
N     -2.16957   -1.40326    3.28096
C     -2.82128   -0.18988    3.28096
C     -4.18774   -0.14772    3.28096
C     -4.94730   -1.35692    3.28096
C     -4.29989   -2.57159    3.28096
C     -2.88663   -2.63085    3.28096
H     -2.16242   -4.71349    3.28096
H      0.29307   -3.56315    3.28096
H     -0.10015   -0.86671    3.28096
H     -2.18601    0.68951    3.28096
H     -4.68149    0.81875    3.28096
H     -6.03243   -1.31164    3.28096
H     -4.85312   -3.50681    3.28096
31
A.het29.3
C      0.70448    0.76804    0.00005
C     -1.28691    1.68845   -0.00002
C     -1.22223   -0.60601    0.00014
C      0.17797   -0.51319    0.00004
C      2.27415   -0.76871    0.00014
H     -1.92042    2.56948   -0.00028
H      3.27085   -1.18302    0.00011
N      1.17679   -1.46431   -0.00002
N      2.06094    0.58499   -0.00014
N     -1.93534    0.52053    0.00004
N      0.01818    1.90993    0.00004
H      2.75415    1.31105   -0.00029
N     -1.86158   -1.78881   -0.00019
H     -1.33845   -2.64352   -0.00029
H     -2.86385   -1.80180    0.00052
C      2.13734    2.84368    3.19968
C      1.09553    3.79545    3.19968
C     -0.12094    3.12455    3.19968
N      0.14127    1.77547    3.19968
C     -0.73479    0.71266    3.19968
C     -0.25615   -0.56792    3.19968
C      1.15066   -0.81279    3.19968
C      2.02954    0.24651    3.19968
C      1.54901    1.57689    3.19968
H      3.20207    3.03608    3.19968
H      1.20726    4.87278    3.19968
H     -1.13924    3.48739    3.19968
H     -1.78929    0.96744    3.19968
H     -0.96354   -1.39100    3.19968
H      1.51984   -1.83420    3.19968
H      3.10464    0.08881    3.19968
31
A.het29.4
C      0.70448    0.76804    0.00005
C     -1.28691    1.68845   -0.00002
C     -1.22223   -0.60601    0.00014
C      0.17797   -0.51319    0.00004
C      2.27415   -0.76871    0.00014
H     -1.92042    2.56948   -0.00028
H      3.27085   -1.18302    0.00011
N      1.17679   -1.46431   -0.00002
N      2.06094    0.58499   -0.00014
N     -1.93534    0.52053    0.00004
N      0.01818    1.90993    0.00004
H      2.75415    1.31105   -0.00029
N     -1.86158   -1.78881   -0.00019
H     -1.33845   -2.64352   -0.00029
H     -2.86385   -1.80180    0.00052
C      3.15241    2.19617    3.11481
C      3.11315    3.60673    3.11481
C      1.78545    4.01555    3.11481
N      0.99731    2.88966    3.11481
C     -0.37575    2.78135    3.11481
C     -0.96425    1.54740    3.11481
C     -0.16297    0.36543    3.11481
C      1.20954    0.46928    3.11481
C      1.83254    1.73920    3.11481
H      4.03053    1.56404    3.11481
H      3.96563    4.27486    3.11481
H      1.33893    5.00003    3.11481
H     -0.92513    3.71681    3.11481
H     -2.04771    1.48433    3.11481
H     -0.64111   -0.60973    3.11481
H      1.84305   -0.41354    3.11481
31
A.het29.5
C      0.70448    0.76804    0.00005
C     -1.28691    1.68845   -0.00002
C     -1.22223   -0.60601    0.00014
C      0.17797   -0.51319    0.00004
C      2.27415   -0.76871    0.00014
H     -1.92042    2.56948   -0.00028
H      3.27085   -1.18302    0.00011
N      1.17679   -1.46431   -0.00002
N      2.06094    0.58499   -0.00014
N     -1.93534    0.52053    0.00004
N      0.01818    1.90993    0.00004
H      2.75415    1.31105   -0.00029
N     -1.86158   -1.78881   -0.00019
H     -1.33845   -2.64352   -0.00029
H     -2.86385   -1.80180    0.00052
C     -1.45975    0.00401   -3.17395
C     -2.84923    0.25013   -3.17395
C     -3.51750   -0.96779   -3.17395
N     -2.57377   -1.96687   -3.17395
C     -2.74471   -3.33355   -3.17395
C     -1.65486   -4.15890   -3.17395
C     -0.33554   -3.61256   -3.17395
C     -0.16035   -2.24732   -3.17395
C     -1.27846   -1.38092   -3.17395
H     -0.66346    0.73653   -3.17395
H     -3.33163    1.21988   -3.17395
H     -4.57183   -1.20650   -3.17395
H     -3.77177   -3.68290   -3.17395
H     -1.81168   -5.23280   -3.17395
H      0.52310   -4.27760   -3.17395
H      0.83213   -1.80494   -3.17395
31
A.het29.6
C      0.70448    0.76804    0.00005
C     -1.28691    1.68845   -0.00002
C     -1.22223   -0.60601    0.00014
C      0.17797   -0.51319    0.00004
C      2.27415   -0.76871    0.00014
H     -1.92042    2.56948   -0.00028
H      3.27085   -1.18302    0.00011
N      1.17679   -1.46431   -0.00002
N      2.06094    0.58499   -0.00014
N     -1.93534    0.52053    0.00004
N      0.01818    1.90993    0.00004
H      2.75415    1.31105   -0.00029
N     -1.86158   -1.78881   -0.00019
H     -1.33845   -2.64352   -0.00029
H     -2.86385   -1.80180    0.00052
C      0.57857    0.37690    3.37473
C      1.88202   -0.16370    3.37473
C      2.79772    0.88101    3.37473
N      2.09221    2.06043    3.37473
C      2.55447    3.35787    3.37473
C      1.66875    4.39925    3.37473
C      0.26254    4.15095    3.37473
C     -0.20357    2.85585    3.37473
C      0.70087    1.76828    3.37473
H     -0.35721   -0.16622    3.37473
H      2.14344   -1.21479    3.37473
H      3.87871    0.88622    3.37473
H      3.63276    3.47701    3.37473
H      2.05396    5.41389    3.37473
H     -0.43208    4.98585    3.37473
H     -1.26820    2.63842    3.37473
31
A.het29.7
C      0.70448    0.76804    0.00005
C     -1.28691    1.68845   -0.00002
C     -1.22223   -0.60601    0.00014
C      0.17797   -0.51319    0.00004
C      2.27415   -0.76871    0.00014
H     -1.92042    2.56948   -0.00028
H      3.27085   -1.18302    0.00011
N      1.17679   -1.46431   -0.00002
N      2.06094    0.58499   -0.00014
N     -1.93534    0.52053    0.00004
N      0.01818    1.90993    0.00004
H      2.75415    1.31105   -0.00029
N     -1.86158   -1.78881   -0.00019
H     -1.33845   -2.64352   -0.00029
H     -2.86385   -1.80180    0.00052
C      2.45177   -2.70868   -3.35784
C      3.64926   -1.96218   -3.35784
C      3.33132   -0.60984   -3.35784
N      1.96151   -0.49847   -3.35784
C      1.17437    0.63178   -3.35784
C     -0.18784    0.51627   -3.35784
C     -0.80308   -0.77236   -3.35784
C     -0.02008   -1.90438   -3.35784
C      1.39061   -1.80048   -3.35784
H      2.34987   -3.78584   -3.35784
H      4.65653   -2.36034   -3.35784
H      3.95536    0.27287   -3.35784
H      1.70413    1.57848   -3.35784
H     -0.78963    1.41944   -3.35784
H     -1.88620   -0.85237   -3.35784
H     -0.46190   -2.89710   -3.35784
31
A.het29.8
C      0.70448    0.76804    0.00005
C     -1.28691    1.68845   -0.00002
C     -1.22223   -0.60601    0.00014
C      0.17797   -0.51319    0.00004
C      2.27415   -0.76871    0.00014
H     -1.92042    2.56948   -0.00028
H      3.27085   -1.18302    0.00011
N      1.17679   -1.46431   -0.00002
N      2.06094    0.58499   -0.00014
N     -1.93534    0.52053    0.00004
N      0.01818    1.90993    0.00004
H      2.75415    1.31105   -0.00029
N     -1.86158   -1.78881   -0.00019
H     -1.33845   -2.64352   -0.00029
H     -2.86385   -1.80180    0.00052
C      2.79169   -2.26334   -3.36968
C      3.48846   -1.03625   -3.36968
C      2.56427    0.00096   -3.36968
N      1.30705   -0.55418   -3.36968
C      0.07629    0.06411   -3.36968
C     -1.06610   -0.68685   -3.36968
C     -0.99258   -2.11292   -3.36968
C      0.23538   -2.73473   -3.36968
C      1.42591   -1.97088   -3.36968
H      3.21563   -3.25880   -3.36968
H      4.56371   -0.90605   -3.36968
H      2.69202    1.07439   -3.36968
H      0.09065    1.14886   -3.36968
H     -2.02566   -0.17981   -3.36968
H     -1.90656   -2.69961   -3.36968
H      0.32026   -3.81802   -3.36968
31
A.het29.9
C      0.70448    0.76804    0.00005
C     -1.28691    1.68845   -0.00002
C     -1.22223   -0.60601    0.00014
C      0.17797   -0.51319    0.00004
C      2.27415   -0.76871    0.00014
H     -1.92042    2.56948   -0.00028
H      3.27085   -1.18302    0.00011
N      1.17679   -1.46431   -0.00002
N      2.06094    0.58499   -0.00014
N     -1.93534    0.52053    0.00004
N      0.01818    1.90993    0.00004
H      2.75415    1.31105   -0.00029
N     -1.86158   -1.78881   -0.00019
H     -1.33845   -2.64352   -0.00029
H     -2.86385   -1.80180    0.00052
C     -3.15215   -3.23063   -3.29855
C     -1.90981   -3.89984   -3.29855
C     -0.89349   -2.95274   -3.29855
N     -1.47654   -1.70822   -3.29855
C     -0.88587   -0.46397   -3.29855
C     -1.66213    0.66137   -3.29855
C     -3.08621    0.55606   -3.29855
C     -3.68047   -0.68548   -3.29855
C     -2.89024   -1.85867   -3.29855
H     -4.13790   -3.67668   -3.29855
H     -1.75565   -4.97193   -3.29855
H      0.18253   -3.05650   -3.29855
H      0.19893   -0.45412   -3.29855
H     -1.17663    1.63201   -3.29855
H     -3.69315    1.45671   -3.29855
H     -4.76159   -0.79451   -3.29855
24
A.het3.1
C      0.70448    0.76804    0.00005
C     -1.28691    1.68845   -0.00002
C     -1.22223   -0.60601    0.00014
C      0.17797   -0.51319    0.00004
C      2.27415   -0.76871    0.00014
H     -1.92042    2.56948   -0.00028
H      3.27085   -1.18302    0.00011
N      1.17679   -1.46431   -0.00002
N      2.06094    0.58499   -0.00014
N     -1.93534    0.52053    0.00004
N      0.01818    1.90993    0.00004
H      2.75415    1.31105   -0.00029
N     -1.86158   -1.78881   -0.00019
H     -1.33845   -2.64352   -0.00029
H     -2.86385   -1.80180    0.00052
C      2.36692    1.82015    3.25029
C      1.29410    2.67942    3.25029
C      0.04424    1.99421    3.25029
C      0.19170    0.62763    3.25029
S      1.85352    0.17651    3.25029
H      3.42199    2.06277    3.25029
H      1.39755    3.75991    3.25029
H     -0.92232    2.48808    3.25029
H     -0.58027   -0.13138    3.25029
24
A.het3.10
C      0.70448    0.76804    0.00005
C     -1.28691    1.68845   -0.00002
C     -1.22223   -0.60601    0.00014
C      0.17797   -0.51319    0.00004
C      2.27415   -0.76871    0.00014
H     -1.92042    2.56948   -0.00028
H      3.27085   -1.18302    0.00011
N      1.17679   -1.46431   -0.00002
N      2.06094    0.58499   -0.00014
N     -1.93534    0.52053    0.00004
N      0.01818    1.90993    0.00004
H      2.75415    1.31105   -0.00029
N     -1.86158   -1.78881   -0.00019
H     -1.33845   -2.64352   -0.00029
H     -2.86385   -1.80180    0.00052
C      0.80026    0.51914    3.06954
C     -0.13183    1.52935    3.06954
C     -1.47018    1.03899    3.06954
C     -1.52899   -0.33427    3.06954
S      0.04656   -1.02911    3.06954
H      1.87976    0.60107    3.06954
H      0.13223    2.58217    3.06954
H     -2.35192    1.67200    3.06954
H     -2.40589   -0.96915    3.06954
24
A.het3.2
C      0.70448    0.76804    0.00005
C     -1.28691    1.68845   -0.00002
C     -1.22223   -0.60601    0.00014
C      0.17797   -0.51319    0.00004
C      2.27415   -0.76871    0.00014
H     -1.92042    2.56948   -0.00028
H      3.27085   -1.18302    0.00011
N      1.17679   -1.46431   -0.00002
N      2.06094    0.58499   -0.00014
N     -1.93534    0.52053    0.00004
N      0.01818    1.90993    0.00004
H      2.75415    1.31105   -0.00029
N     -1.86158   -1.78881   -0.00019
H     -1.33845   -2.64352   -0.00029
H     -2.86385   -1.80180    0.00052
C     -0.63073   -0.03374   -3.21931
C     -1.87332    0.55385   -3.21931
C     -2.93061   -0.40207   -3.21931
C     -2.47082   -1.69740   -3.21931
S     -0.74971   -1.75158   -3.21931
H      0.33952    0.44652   -3.21931
H     -2.02279    1.62894   -3.21931
H     -3.98525   -0.14536   -3.21931
H     -3.04612   -2.61449   -3.21931
24
A.het3.3
C      0.70448    0.76804    0.00005
C     -1.28691    1.68845   -0.00002
C     -1.22223   -0.60601    0.00014
C      0.17797   -0.51319    0.00004
C      2.27415   -0.76871    0.00014
H     -1.92042    2.56948   -0.00028
H      3.27085   -1.18302    0.00011
N      1.17679   -1.46431   -0.00002
N      2.06094    0.58499   -0.00014
N     -1.93534    0.52053    0.00004
N      0.01818    1.90993    0.00004
H      2.75415    1.31105   -0.00029
N     -1.86158   -1.78881   -0.00019
H     -1.33845   -2.64352   -0.00029
H     -2.86385   -1.80180    0.00052
C      2.23770   -0.41159    3.41249
C      3.46555    0.20621    3.41249
C      3.36277    1.62786    3.41249
C      2.05882    2.06262    3.41249
S      0.95692    0.73938    3.41249
H      2.01914   -1.47190    3.41249
H      4.40493   -0.33761    3.41249
H      4.21415    2.30114    3.41249
H      1.69002    3.08047    3.41249
24
A.het3.4
C      0.70448    0.76804    0.00005
C     -1.28691    1.68845   -0.00002
C     -1.22223   -0.60601    0.00014
C      0.17797   -0.51319    0.00004
C      2.27415   -0.76871    0.00014
H     -1.92042    2.56948   -0.00028
H      3.27085   -1.18302    0.00011
N      1.17679   -1.46431   -0.00002
N      2.06094    0.58499   -0.00014
N     -1.93534    0.52053    0.00004
N      0.01818    1.90993    0.00004
H      2.75415    1.31105   -0.00029
N     -1.86158   -1.78881   -0.00019
H     -1.33845   -2.64352   -0.00029
H     -2.86385   -1.80180    0.00052
C      0.66846   -2.10401    3.14357
C      1.88619   -1.46649    3.14357
C      1.76049   -0.04668    3.14357
C      0.44969    0.36699    3.14357
S     -0.63072   -0.97385    3.14357
H      0.46703   -3.16771    3.14357
H      2.83421   -1.99508    3.14357
H      2.60089    0.64025    3.14357
H      0.06452    1.37876    3.14357
24
A.het3.5
C      0.70448    0.76804    0.00005
C     -1.28691    1.68845   -0.00002
C     -1.22223   -0.60601    0.00014
C      0.17797   -0.51319    0.00004
C      2.27415   -0.76871    0.00014
H     -1.92042    2.56948   -0.00028
H      3.27085   -1.18302    0.00011
N      1.17679   -1.46431   -0.00002
N      2.06094    0.58499   -0.00014
N     -1.93534    0.52053    0.00004
N      0.01818    1.90993    0.00004
H      2.75415    1.31105   -0.00029
N     -1.86158   -1.78881   -0.00019
H     -1.33845   -2.64352   -0.00029
H     -2.86385   -1.80180    0.00052
C      0.52655   -1.85385   -3.47535
C      1.74384   -2.49221   -3.47535
C      2.83968   -1.58073   -3.47535
C      2.43372   -0.26753   -3.47535
S      0.71631   -0.14238   -3.47535
H     -0.46268   -2.29368   -3.47535
H      1.84883   -3.57255   -3.47535
H      3.88282   -1.88073   -3.47535
H      3.04637    0.62505   -3.47535
24
A.het3.6
C      0.70448    0.76804    0.00005
C     -1.28691    1.68845   -0.00002
C     -1.22223   -0.60601    0.00014
C      0.17797   -0.51319    0.00004
C      2.27415   -0.76871    0.00014
H     -1.92042    2.56948   -0.00028
H      3.27085   -1.18302    0.00011
N      1.17679   -1.46431   -0.00002
N      2.06094    0.58499   -0.00014
N     -1.93534    0.52053    0.00004
N      0.01818    1.90993    0.00004
H      2.75415    1.31105   -0.00029
N     -1.86158   -1.78881   -0.00019
H     -1.33845   -2.64352   -0.00029
H     -2.86385   -1.80180    0.00052
C      0.51060    1.11835   -3.19995
C     -0.77898    0.64267   -3.19995
C     -0.83686   -0.78151   -3.19995
C      0.40988   -1.36026   -3.19995
S      1.65371   -0.16945   -3.19995
H      0.84711    2.14733   -3.19995
H     -1.65118    1.28876   -3.19995
H     -1.75860   -1.35470   -3.19995
H      0.66178   -2.41315   -3.19995
24
A.het3.7
C      0.70448    0.76804    0.00005
C     -1.28691    1.68845   -0.00002
C     -1.22223   -0.60601    0.00014
C      0.17797   -0.51319    0.00004
C      2.27415   -0.76871    0.00014
H     -1.92042    2.56948   -0.00028
H      3.27085   -1.18302    0.00011
N      1.17679   -1.46431   -0.00002
N      2.06094    0.58499   -0.00014
N     -1.93534    0.52053    0.00004
N      0.01818    1.90993    0.00004
H      2.75415    1.31105   -0.00029
N     -1.86158   -1.78881   -0.00019
H     -1.33845   -2.64352   -0.00029
H     -2.86385   -1.80180    0.00052
C     -1.75926   -2.66316    3.01838
C     -1.58402   -4.02646    3.01838
C     -0.20884   -4.40136    3.01838
C      0.63406   -3.31563    3.01838
S     -0.24843   -1.83700    3.01838
H     -2.68692   -2.10507    3.01838
H     -2.40879   -4.73209    3.01838
H      0.14370   -5.42795    3.01838
H      1.71662   -3.30557    3.01838
24
A.het3.8
C      0.70448    0.76804    0.00005
C     -1.28691    1.68845   -0.00002
C     -1.22223   -0.60601    0.00014
C      0.17797   -0.51319    0.00004
C      2.27415   -0.76871    0.00014
H     -1.92042    2.56948   -0.00028
H      3.27085   -1.18302    0.00011
N      1.17679   -1.46431   -0.00002
N      2.06094    0.58499   -0.00014
N     -1.93534    0.52053    0.00004
N      0.01818    1.90993    0.00004
H      2.75415    1.31105   -0.00029
N     -1.86158   -1.78881   -0.00019
H     -1.33845   -2.64352   -0.00029
H     -2.86385   -1.80180    0.00052
C      1.69521   -1.34778   -3.08581
C      1.84683    0.01835   -3.08581
C      0.59906    0.70736   -3.08581
C     -0.47637   -0.14864   -3.08581
S      0.03203   -1.79384   -3.08581
H      2.46486   -2.10914   -3.08581
H      2.81489    0.50928   -3.08581
H      0.49889    1.78816   -3.08581
H     -1.53069    0.09720   -3.08581
24
A.het3.9
C      0.70448    0.76804    0.00005
C     -1.28691    1.68845   -0.00002
C     -1.22223   -0.60601    0.00014
C      0.17797   -0.51319    0.00004
C      2.27415   -0.76871    0.00014
H     -1.92042    2.56948   -0.00028
H      3.27085   -1.18302    0.00011
N      1.17679   -1.46431   -0.00002
N      2.06094    0.58499   -0.00014
N     -1.93534    0.52053    0.00004
N      0.01818    1.90993    0.00004
H      2.75415    1.31105   -0.00029
N     -1.86158   -1.78881   -0.00019
H     -1.33845   -2.64352   -0.00029
H     -2.86385   -1.80180    0.00052
C     -1.56409   -0.18254   -3.02881
C     -0.49733   -1.04932   -3.02881
C      0.75731   -0.37290   -3.02881
C      0.61944    0.99469   -3.02881
S     -1.03917    1.45746   -3.02881
H     -2.62084   -0.41775   -3.02881
H     -0.60836   -2.12905   -3.02881
H      1.72039   -0.87353   -3.02881
H      1.39672    1.74826   -3.02881
30
A.het30.1
C      0.70448    0.76804    0.00005
C     -1.28691    1.68845   -0.00002
C     -1.22223   -0.60601    0.00014
C      0.17797   -0.51319    0.00004
C      2.27415   -0.76871    0.00014
H     -1.92042    2.56948   -0.00028
H      3.27085   -1.18302    0.00011
N      1.17679   -1.46431   -0.00002
N      2.06094    0.58499   -0.00014
N     -1.93534    0.52053    0.00004
N      0.01818    1.90993    0.00004
H      2.75415    1.31105   -0.00029
N     -1.86158   -1.78881   -0.00019
H     -1.33845   -2.64352   -0.00029
H     -2.86385   -1.80180    0.00052
C      1.18660   -0.90996   -3.04531
C      2.58931   -0.74909   -3.04531
C      3.17817    0.51362   -3.04531
C      2.33469    1.63405   -3.04531
C      0.92557    1.45139   -3.04531
C      0.32704    0.18890   -3.04531
N      2.64788    2.98741   -3.04531
C      1.48851    3.59851   -3.04531
N      0.41251    2.73695   -3.04531
H      0.76697   -1.91268   -3.04531
H      3.22057   -1.63414   -3.04531
H      4.25732    0.63954   -3.04531
H     -0.75269    0.06115   -3.04531
H      1.34627    4.67327   -3.04531
H     -0.56116    2.99608   -3.04531
30
A.het30.10
C      0.70448    0.76804    0.00005
C     -1.28691    1.68845   -0.00002
C     -1.22223   -0.60601    0.00014
C      0.17797   -0.51319    0.00004
C      2.27415   -0.76871    0.00014
H     -1.92042    2.56948   -0.00028
H      3.27085   -1.18302    0.00011
N      1.17679   -1.46431   -0.00002
N      2.06094    0.58499   -0.00014
N     -1.93534    0.52053    0.00004
N      0.01818    1.90993    0.00004
H      2.75415    1.31105   -0.00029
N     -1.86158   -1.78881   -0.00019
H     -1.33845   -2.64352   -0.00029
H     -2.86385   -1.80180    0.00052
C      1.96408   -2.16436    3.18020
C      1.97541   -0.75250    3.18020
C      0.79390   -0.01409    3.18020
C     -0.42100   -0.71469    3.18020
C     -0.41148   -2.13557    3.18020
C      0.76863   -2.88354    3.18020
N     -1.72608   -0.23885    3.18020
C     -2.47396   -1.31508    3.18020
N     -1.75000   -2.48809    3.18020
H      2.90816   -2.70310    3.18020
H      2.93081   -0.23384    3.18020
H      0.80048    1.07236    3.18020
H      0.76380   -3.97080    3.18020
H     -3.55804   -1.32523    3.18020
H     -2.12589   -3.42290    3.18020
30
A.het30.2
C      0.70448    0.76804    0.00005
C     -1.28691    1.68845   -0.00002
C     -1.22223   -0.60601    0.00014
C      0.17797   -0.51319    0.00004
C      2.27415   -0.76871    0.00014
H     -1.92042    2.56948   -0.00028
H      3.27085   -1.18302    0.00011
N      1.17679   -1.46431   -0.00002
N      2.06094    0.58499   -0.00014
N     -1.93534    0.52053    0.00004
N      0.01818    1.90993    0.00004
H      2.75415    1.31105   -0.00029
N     -1.86158   -1.78881   -0.00019
H     -1.33845   -2.64352   -0.00029
H     -2.86385   -1.80180    0.00052
C     -3.58387   -3.47689   -3.16572
C     -2.38384   -4.22079   -3.16572
C     -1.13870   -3.59562   -3.16572
C     -1.10532   -2.19358   -3.16572
C     -2.32389   -1.46279   -3.16572
C     -3.57647   -2.08180   -3.16572
N     -0.02018   -1.32631   -3.16572
C     -0.55051   -0.12784   -3.16572
N     -1.92891   -0.13619   -3.16572
H     -4.53499   -4.00309   -3.16572
H     -2.43768   -5.30656   -3.16572
H     -0.21414   -4.16623   -3.16572
H     -4.50263   -1.51225   -3.16572
H      0.00459    0.80340   -3.16572
H     -2.53189    0.67102   -3.16572
30
A.het30.3
C      0.70448    0.76804    0.00005
C     -1.28691    1.68845   -0.00002
C     -1.22223   -0.60601    0.00014
C      0.17797   -0.51319    0.00004
C      2.27415   -0.76871    0.00014
H     -1.92042    2.56948   -0.00028
H      3.27085   -1.18302    0.00011
N      1.17679   -1.46431   -0.00002
N      2.06094    0.58499   -0.00014
N     -1.93534    0.52053    0.00004
N      0.01818    1.90993    0.00004
H      2.75415    1.31105   -0.00029
N     -1.86158   -1.78881   -0.00019
H     -1.33845   -2.64352   -0.00029
H     -2.86385   -1.80180    0.00052
C     -0.84859    1.63162   -3.04178
C     -0.23984    0.35769   -3.04178
C      1.14579    0.21196   -3.04178
C      1.93060    1.37424   -3.04178
C      1.29917    2.64714   -3.04178
C     -0.08940    2.80208   -3.04178
N      3.31220    1.51867   -3.04178
C      3.51259    2.81383   -3.04178
N      2.34768    3.55075   -3.04178
H     -1.93329    1.70198   -3.04178
H     -0.87118   -0.52731   -3.04178
H      1.61615   -0.76741   -3.04178
H     -0.56168    3.78141   -3.04178
H      4.48250    3.29819   -3.04178
H      2.27573    4.55574   -3.04178
30
A.het30.4
C      0.70448    0.76804    0.00005
C     -1.28691    1.68845   -0.00002
C     -1.22223   -0.60601    0.00014
C      0.17797   -0.51319    0.00004
C      2.27415   -0.76871    0.00014
H     -1.92042    2.56948   -0.00028
H      3.27085   -1.18302    0.00011
N      1.17679   -1.46431   -0.00002
N      2.06094    0.58499   -0.00014
N     -1.93534    0.52053    0.00004
N      0.01818    1.90993    0.00004
H      2.75415    1.31105   -0.00029
N     -1.86158   -1.78881   -0.00019
H     -1.33845   -2.64352   -0.00029
H     -2.86385   -1.80180    0.00052
C     -1.43053   -3.76752    3.05873
C     -0.23094   -3.02292    3.05873
C     -0.23784   -1.62966    3.05873
C     -1.47908   -0.97686    3.05873
C     -2.67516   -1.74390    3.05873
C     -2.67709   -3.14109    3.05873
N     -1.77396    0.38060    3.05873
C     -3.08327    0.43794    3.05873
N     -3.68818   -0.80066    3.05873
H     -1.38167   -4.85340    3.05873
H      0.71788   -3.55353    3.05873
H      0.68413   -1.05486    3.05873
H     -3.59881   -3.71779    3.05873
H     -3.67094    1.34898    3.05873
H     -4.67924   -0.98224    3.05873
30
A.het30.5
C      0.70448    0.76804    0.00005
C     -1.28691    1.68845   -0.00002
C     -1.22223   -0.60601    0.00014
C      0.17797   -0.51319    0.00004
C      2.27415   -0.76871    0.00014
H     -1.92042    2.56948   -0.00028
H      3.27085   -1.18302    0.00011
N      1.17679   -1.46431   -0.00002
N      2.06094    0.58499   -0.00014
N     -1.93534    0.52053    0.00004
N      0.01818    1.90993    0.00004
H      2.75415    1.31105   -0.00029
N     -1.86158   -1.78881   -0.00019
H     -1.33845   -2.64352   -0.00029
H     -2.86385   -1.80180    0.00052
C     -3.82902   -1.19723   -3.49407
C     -3.11441   -2.41494   -3.49407
C     -1.72142   -2.44261   -3.49407
C     -1.03802   -1.21795   -3.49407
C     -1.77514   -0.00320   -3.49407
C     -3.17185    0.03340   -3.49407
N      0.32635   -0.95685   -3.49407
C      0.41616    0.35064   -3.49407
N     -0.80706    0.98609   -3.49407
H     -4.91578   -1.21914   -3.49407
H     -3.66841   -3.35030   -3.49407
H     -1.16968   -3.37856   -3.49407
H     -3.72550    0.96914   -3.49407
H      1.34149    0.91552   -3.49407
H     -0.96399    1.98136   -3.49407
30
A.het30.6
C      0.70448    0.76804    0.00005
C     -1.28691    1.68845   -0.00002
C     -1.22223   -0.60601    0.00014
C      0.17797   -0.51319    0.00004
C      2.27415   -0.76871    0.00014
H     -1.92042    2.56948   -0.00028
H      3.27085   -1.18302    0.00011
N      1.17679   -1.46431   -0.00002
N      2.06094    0.58499   -0.00014
N     -1.93534    0.52053    0.00004
N      0.01818    1.90993    0.00004
H      2.75415    1.31105   -0.00029
N     -1.86158   -1.78881   -0.00019
H     -1.33845   -2.64352   -0.00029
H     -2.86385   -1.80180    0.00052
C     -3.99508   -0.38624   -3.49013
C     -4.10300   -1.79401   -3.49013
C     -2.97479   -2.61154   -3.49013
C     -1.71480   -1.99571   -3.49013
C     -1.62706   -0.57752   -3.49013
C     -2.75322    0.24946   -3.49013
N     -0.44534   -2.55975   -3.49013
C      0.37443   -1.53722   -3.49013
N     -0.26756   -0.31742   -3.49013
H     -4.90008    0.21585   -3.49013
H     -5.09166   -2.24607   -3.49013
H     -3.05570   -3.69499   -3.49013
H     -2.67400    1.33383   -3.49013
H      1.45667   -1.60128   -3.49013
H      0.17143    0.58948   -3.49013
30
A.het30.7
C      0.70448    0.76804    0.00005
C     -1.28691    1.68845   -0.00002
C     -1.22223   -0.60601    0.00014
C      0.17797   -0.51319    0.00004
C      2.27415   -0.76871    0.00014
H     -1.92042    2.56948   -0.00028
H      3.27085   -1.18302    0.00011
N      1.17679   -1.46431   -0.00002
N      2.06094    0.58499   -0.00014
N     -1.93534    0.52053    0.00004
N      0.01818    1.90993    0.00004
H      2.75415    1.31105   -0.00029
N     -1.86158   -1.78881   -0.00019
H     -1.33845   -2.64352   -0.00029
H     -2.86385   -1.80180    0.00052
C      0.15424    1.97748   -3.01919
C     -1.23417    1.72099   -3.01919
C     -1.73524    0.42093   -3.01919
C     -0.81705   -0.63914   -3.01919
C      0.57626   -0.36047   -3.01919
C      1.08699    0.94002   -3.01919
N     -1.03688   -2.01076   -3.01919
C      0.16159   -2.54108   -3.01919
N      1.17611   -1.60790   -3.01919
H      0.50427    3.00656   -3.01919
H     -1.92452    2.56076   -3.01919
H     -2.80323    0.22145   -3.01919
H      2.15545    1.14137   -3.01919
H      0.37705   -3.60359   -3.01919
H      2.16522   -1.79979   -3.01919
30
A.het30.8
C      0.70448    0.76804    0.00005
C     -1.28691    1.68845   -0.00002
C     -1.22223   -0.60601    0.00014
C      0.17797   -0.51319    0.00004
C      2.27415   -0.76871    0.00014
H     -1.92042    2.56948   -0.00028
H      3.27085   -1.18302    0.00011
N      1.17679   -1.46431   -0.00002
N      2.06094    0.58499   -0.00014
N     -1.93534    0.52053    0.00004
N      0.01818    1.90993    0.00004
H      2.75415    1.31105   -0.00029
N     -1.86158   -1.78881   -0.00019
H     -1.33845   -2.64352   -0.00029
H     -2.86385   -1.80180    0.00052
C     -0.45268    2.29333   -3.08303
C     -0.55942    0.88547   -3.08303
C      0.56947    0.06888   -3.08303
C      1.82895    0.68576   -3.08303
C      1.91551    2.10402   -3.08303
C      0.78866    2.93006   -3.08303
N      3.09889    0.12278   -3.08303
C      3.91780    1.14599   -3.08303
N      3.27479    2.36525   -3.08303
H     -1.35818    2.89466   -3.08303
H     -1.54770    0.43257   -3.08303
H      0.48947   -1.01464   -3.08303
H      0.86697    4.01450   -3.08303
H      5.00009    1.08284   -3.08303
H      3.71302    3.27252   -3.08303
30
A.het30.9
C      0.70448    0.76804    0.00005
C     -1.28691    1.68845   -0.00002
C     -1.22223   -0.60601    0.00014
C      0.17797   -0.51319    0.00004
C      2.27415   -0.76871    0.00014
H     -1.92042    2.56948   -0.00028
H      3.27085   -1.18302    0.00011
N      1.17679   -1.46431   -0.00002
N      2.06094    0.58499   -0.00014
N     -1.93534    0.52053    0.00004
N      0.01818    1.90993    0.00004
H      2.75415    1.31105   -0.00029
N     -1.86158   -1.78881   -0.00019
H     -1.33845   -2.64352   -0.00029
H     -2.86385   -1.80180    0.00052
C      0.49457   -3.50216    3.24907
C      1.56377   -2.58005    3.24907
C      1.34028   -1.20482    3.24907
C      0.01262   -0.75300    3.24907
C     -1.04963   -1.69673    3.24907
C     -0.83424   -3.07721    3.24907
N     -0.48979    0.54209    3.24907
C     -1.79209    0.39510    3.24907
N     -2.19701   -0.92251    3.24907
H      0.71172   -4.56723    3.24907
H      2.58357   -2.95665    3.24907
H      2.16164   -0.49363    3.24907
H     -1.65506   -3.79024    3.24907
H     -2.51430    1.20366    3.24907
H     -3.14777   -1.25601    3.24907
28
A.het31.1
C      0.70448    0.76804    0.00005
C     -1.28691    1.68845   -0.00002
C     -1.22223   -0.60601    0.00014
C      0.17797   -0.51319    0.00004
C      2.27415   -0.76871    0.00014
H     -1.92042    2.56948   -0.00028
H      3.27085   -1.18302    0.00011
N      1.17679   -1.46431   -0.00002
N      2.06094    0.58499   -0.00014
N     -1.93534    0.52053    0.00004
N      0.01818    1.90993    0.00004
H      2.75415    1.31105   -0.00029
N     -1.86158   -1.78881   -0.00019
H     -1.33845   -2.64352   -0.00029
H     -2.86385   -1.80180    0.00052
N     -0.39484   -1.41609    3.23269
C     -1.55322   -0.71808    3.23269
N     -1.72501    0.60752    3.23269
C     -0.58115    1.30077    3.23269
C      0.69215    0.66753    3.23269
C      0.74853   -0.72250    3.23269
N     -0.43693    2.67572    3.23269
C      0.86128    2.86747    3.23269
N      1.60253    1.70548    3.23269
H     -2.46095   -1.32038    3.23269
H      1.68359   -1.28478    3.23269
H      1.34736    3.83674    3.23269
H      2.60895    1.63721    3.23269
28
A.het31.10
C      0.70448    0.76804    0.00005
C     -1.28691    1.68845   -0.00002
C     -1.22223   -0.60601    0.00014
C      0.17797   -0.51319    0.00004
C      2.27415   -0.76871    0.00014
H     -1.92042    2.56948   -0.00028
H      3.27085   -1.18302    0.00011
N      1.17679   -1.46431   -0.00002
N      2.06094    0.58499   -0.00014
N     -1.93534    0.52053    0.00004
N      0.01818    1.90993    0.00004
H      2.75415    1.31105   -0.00029
N     -1.86158   -1.78881   -0.00019
H     -1.33845   -2.64352   -0.00029
H     -2.86385   -1.80180    0.00052
N     -3.08633    0.83005    3.37492
C     -1.91672    1.50908    3.37492
N     -0.67224    1.02122    3.37492
C     -0.61558   -0.31513    3.37492
C     -1.78377   -1.12606    3.37492
C     -3.02913   -0.50602    3.37492
N      0.51996   -1.10370    3.37492
C      0.06278   -2.33378    3.37492
N     -1.31257   -2.42378    3.37492
H     -2.00740    2.59467    3.37492
H     -3.97223   -1.05469    3.37492
H      0.67814   -3.22658    3.37492
H     -1.85709   -3.27292    3.37492
28
A.het31.2
C      0.70448    0.76804    0.00005
C     -1.28691    1.68845   -0.00002
C     -1.22223   -0.60601    0.00014
C      0.17797   -0.51319    0.00004
C      2.27415   -0.76871    0.00014
H     -1.92042    2.56948   -0.00028
H      3.27085   -1.18302    0.00011
N      1.17679   -1.46431   -0.00002
N      2.06094    0.58499   -0.00014
N     -1.93534    0.52053    0.00004
N      0.01818    1.90993    0.00004
H      2.75415    1.31105   -0.00029
N     -1.86158   -1.78881   -0.00019
H     -1.33845   -2.64352   -0.00029
H     -2.86385   -1.80180    0.00052
N     -2.96627   -2.95892    3.47650
C     -3.54141   -1.73488    3.47650
N     -2.94757   -0.53735    3.47650
C     -1.61134   -0.59667    3.47650
C     -0.90466   -1.83073    3.47650
C     -1.63027   -3.01769    3.47650
N     -0.72735    0.46627    3.47650
C      0.45850   -0.09576    3.47650
N      0.42900   -1.47373    3.47650
H     -4.63078   -1.73116    3.47650
H     -1.16537   -4.00478    3.47650
H      1.40126    0.43993    3.47650
H      1.22777   -2.08978    3.47650
28
A.het31.3
C      0.70448    0.76804    0.00005
C     -1.28691    1.68845   -0.00002
C     -1.22223   -0.60601    0.00014
C      0.17797   -0.51319    0.00004
C      2.27415   -0.76871    0.00014
H     -1.92042    2.56948   -0.00028
H      3.27085   -1.18302    0.00011
N      1.17679   -1.46431   -0.00002
N      2.06094    0.58499   -0.00014
N     -1.93534    0.52053    0.00004
N      0.01818    1.90993    0.00004
H      2.75415    1.31105   -0.00029
N     -1.86158   -1.78881   -0.00019
H     -1.33845   -2.64352   -0.00029
H     -2.86385   -1.80180    0.00052
N      2.57841   -3.73833   -3.02572
C      1.25411   -3.46396   -3.02572
N      0.65244   -2.27034   -3.02572
C      1.50168   -1.23699   -3.02572
C      2.91293   -1.41214   -3.02572
C      3.42707   -2.70482   -3.02572
N      1.18178    0.10798   -3.02572
C      2.34294    0.71940   -3.02572
N      3.42758   -0.13104   -3.02572
H      0.59747   -4.33319   -3.02572
H      4.49568   -2.92520   -3.02572
H      2.48009    1.79501   -3.02572
H      4.39969    0.13831   -3.02572
28
A.het31.4
C      0.70448    0.76804    0.00005
C     -1.28691    1.68845   -0.00002
C     -1.22223   -0.60601    0.00014
C      0.17797   -0.51319    0.00004
C      2.27415   -0.76871    0.00014
H     -1.92042    2.56948   -0.00028
H      3.27085   -1.18302    0.00011
N      1.17679   -1.46431   -0.00002
N      2.06094    0.58499   -0.00014
N     -1.93534    0.52053    0.00004
N      0.01818    1.90993    0.00004
H      2.75415    1.31105   -0.00029
N     -1.86158   -1.78881   -0.00019
H     -1.33845   -2.64352   -0.00029
H     -2.86385   -1.80180    0.00052
N      2.04661   -2.26186    3.46835
C      0.92134   -3.01206    3.46835
N     -0.35099   -2.60226    3.46835
C     -0.49036   -1.27200    3.46835
C      0.62533   -0.39023    3.46835
C      1.90672   -0.93190    3.46835
N     -1.67258   -0.55531    3.46835
C     -1.29251    0.70074    3.46835
N      0.07461    0.87579    3.46835
H      1.07911   -4.08995    3.46835
H      2.81401   -0.32583    3.46835
H     -1.96201    1.55369    3.46835
H      0.56547    1.75705    3.46835
28
A.het31.5
C      0.70448    0.76804    0.00005
C     -1.28691    1.68845   -0.00002
C     -1.22223   -0.60601    0.00014
C      0.17797   -0.51319    0.00004
C      2.27415   -0.76871    0.00014
H     -1.92042    2.56948   -0.00028
H      3.27085   -1.18302    0.00011
N      1.17679   -1.46431   -0.00002
N      2.06094    0.58499   -0.00014
N     -1.93534    0.52053    0.00004
N      0.01818    1.90993    0.00004
H      2.75415    1.31105   -0.00029
N     -1.86158   -1.78881   -0.00019
H     -1.33845   -2.64352   -0.00029
H     -2.86385   -1.80180    0.00052
N     -3.49985    1.01419    3.20859
C     -2.37147    1.75972    3.20859
N     -1.10086    1.34464    3.20859
C     -0.96702    0.01381    3.20859
C     -2.08636   -0.86332    3.20859
C     -3.36549   -0.31634    3.20859
N      0.21222   -0.70778    3.20859
C     -0.17306   -1.96224    3.20859
N     -1.54090   -2.13162    3.20859
H     -2.52477    2.83825    3.20859
H     -4.27529   -0.91863    3.20859
H      0.49289   -2.81796    3.20859
H     -2.03541   -3.01083    3.20859
28
A.het31.6
C      0.70448    0.76804    0.00005
C     -1.28691    1.68845   -0.00002
C     -1.22223   -0.60601    0.00014
C      0.17797   -0.51319    0.00004
C      2.27415   -0.76871    0.00014
H     -1.92042    2.56948   -0.00028
H      3.27085   -1.18302    0.00011
N      1.17679   -1.46431   -0.00002
N      2.06094    0.58499   -0.00014
N     -1.93534    0.52053    0.00004
N      0.01818    1.90993    0.00004
H      2.75415    1.31105   -0.00029
N     -1.86158   -1.78881   -0.00019
H     -1.33845   -2.64352   -0.00029
H     -2.86385   -1.80180    0.00052
N     -0.83587    1.28009   -3.19156
C     -0.54321    2.60047   -3.19156
N      0.65863    3.18556   -3.19156
C      1.68013    2.32210   -3.19156
C      1.48546    0.91342   -3.19156
C      0.18580    0.41721   -3.19156
N      3.02940    2.62337   -3.19156
C      3.62468    1.45385   -3.19156
N      2.75932    0.38109   -3.19156
H     -1.40327    3.26907   -3.19156
H     -0.04935   -0.64825   -3.19156
H      4.69830    1.30184   -3.19156
H      3.01520   -0.59466   -3.19156
28
A.het31.7
C      0.70448    0.76804    0.00005
C     -1.28691    1.68845   -0.00002
C     -1.22223   -0.60601    0.00014
C      0.17797   -0.51319    0.00004
C      2.27415   -0.76871    0.00014
H     -1.92042    2.56948   -0.00028
H      3.27085   -1.18302    0.00011
N      1.17679   -1.46431   -0.00002
N      2.06094    0.58499   -0.00014
N     -1.93534    0.52053    0.00004
N      0.01818    1.90993    0.00004
H      2.75415    1.31105   -0.00029
N     -1.86158   -1.78881   -0.00019
H     -1.33845   -2.64352   -0.00029
H     -2.86385   -1.80180    0.00052
N      1.18197    3.81188    3.06802
C      2.30259    3.05474    3.06802
N      2.40540    1.72201    3.06802
C      1.22712    1.08901    3.06802
C     -0.01162    1.78743    3.06802
C      0.00416    3.17852    3.06802
N      1.01180   -0.27661    3.06802
C     -0.29461   -0.40077    3.06802
N     -0.97460    0.79810    3.06802
H      3.24033    3.60914    3.06802
H     -0.90047    3.78854    3.06802
H     -0.83031   -1.34353    3.06802
H     -1.97613    0.91847    3.06802
28
A.het31.8
C      0.70448    0.76804    0.00005
C     -1.28691    1.68845   -0.00002
C     -1.22223   -0.60601    0.00014
C      0.17797   -0.51319    0.00004
C      2.27415   -0.76871    0.00014
H     -1.92042    2.56948   -0.00028
H      3.27085   -1.18302    0.00011
N      1.17679   -1.46431   -0.00002
N      2.06094    0.58499   -0.00014
N     -1.93534    0.52053    0.00004
N      0.01818    1.90993    0.00004
H      2.75415    1.31105   -0.00029
N     -1.86158   -1.78881   -0.00019
H     -1.33845   -2.64352   -0.00029
H     -2.86385   -1.80180    0.00052
N      4.01794   -2.89947   -3.49846
C      3.05667   -3.85078   -3.49846
N      1.72950   -3.69153   -3.49846
C      1.33862   -2.41237   -3.49846
C      2.26536   -1.33375   -3.49846
C      3.62662   -1.62071   -3.49846
N      0.04128   -1.93468   -3.49846
C      0.17446   -0.62915   -3.49846
N      1.48298   -0.19621   -3.49846
H      3.41741   -4.87869   -3.49846
H      4.40145   -0.85252   -3.49846
H     -0.64563    0.08022   -3.49846
H      1.79649    0.76257   -3.49846
28
A.het31.9
C      0.70448    0.76804    0.00005
C     -1.28691    1.68845   -0.00002
C     -1.22223   -0.60601    0.00014
C      0.17797   -0.51319    0.00004
C      2.27415   -0.76871    0.00014
H     -1.92042    2.56948   -0.00028
H      3.27085   -1.18302    0.00011
N      1.17679   -1.46431   -0.00002
N      2.06094    0.58499   -0.00014
N     -1.93534    0.52053    0.00004
N      0.01818    1.90993    0.00004
H      2.75415    1.31105   -0.00029
N     -1.86158   -1.78881   -0.00019
H     -1.33845   -2.64352   -0.00029
H     -2.86385   -1.80180    0.00052
N     -2.80922    0.85115    3.11107
C     -3.19102    2.14856    3.11107
N     -2.42154    3.24155    3.11107
C     -1.10998    2.97920    3.11107
C     -0.59971    1.65183    3.11107
C     -1.49780    0.58937    3.11107
N     -0.07427    3.89494    3.11107
C      1.01203    3.15868    3.11107
N      0.77279    1.80132    3.11107
H     -4.26709    2.31833    3.11107
H     -1.18883   -0.45706    3.11107
H      2.02544    3.54438    3.11107
H      1.46829    1.07069    3.11107
28
A.het32.1
C      0.70448    0.76804    0.00005
C     -1.28691    1.68845   -0.00002
C     -1.22223   -0.60601    0.00014
C      0.17797   -0.51319    0.00004
C      2.27415   -0.76871    0.00014
H     -1.92042    2.56948   -0.00028
H      3.27085   -1.18302    0.00011
N      1.17679   -1.46431   -0.00002
N      2.06094    0.58499   -0.00014
N     -1.93534    0.52053    0.00004
N      0.01818    1.90993    0.00004
H      2.75415    1.31105   -0.00029
N     -1.86158   -1.78881   -0.00019
H     -1.33845   -2.64352   -0.00029
H     -2.86385   -1.80180    0.00052
N      5.26173   -0.76100   -3.28100
C      4.68608    0.45725   -3.28100
N      3.37578    0.75535   -3.28100
C      2.61756   -0.33609   -3.28100
C      3.07598   -1.67701   -3.28100
C      4.46317   -1.83758   -3.28100
N      1.24476   -0.43414   -3.28100
C      0.95005   -1.78627   -3.28100
N      2.00766   -2.56115   -3.28100
H      5.36771    1.30656   -3.28100
H      4.93346   -2.82098   -3.28100
H     -0.07722   -2.13271   -3.28100
H      0.59326    0.33665   -3.28100
28
A.het32.10
C      0.70448    0.76804    0.00005
C     -1.28691    1.68845   -0.00002
C     -1.22223   -0.60601    0.00014
C      0.17797   -0.51319    0.00004
C      2.27415   -0.76871    0.00014
H     -1.92042    2.56948   -0.00028
H      3.27085   -1.18302    0.00011
N      1.17679   -1.46431   -0.00002
N      2.06094    0.58499   -0.00014
N     -1.93534    0.52053    0.00004
N      0.01818    1.90993    0.00004
H      2.75415    1.31105   -0.00029
N     -1.86158   -1.78881   -0.00019
H     -1.33845   -2.64352   -0.00029
H     -2.86385   -1.80180    0.00052
N      1.62595   -1.60676    3.23563
C      0.33870   -1.20864    3.23563
N     -0.76601   -1.97374    3.23563
C     -0.47304   -3.27000    3.23563
C      0.82552   -3.83742    3.23563
C      1.88072   -2.92274    3.23563
N     -1.32777   -4.34873    3.23563
C     -0.52953   -5.47918    3.23563
N      0.75618   -5.22242    3.23563
H      0.17260   -0.13237    3.23563
H      2.92360   -3.23997    3.23563
H     -0.96773   -6.47079    3.23563
H     -2.33622   -4.30873    3.23563
28
A.het32.2
C      0.70448    0.76804    0.00005
C     -1.28691    1.68845   -0.00002
C     -1.22223   -0.60601    0.00014
C      0.17797   -0.51319    0.00004
C      2.27415   -0.76871    0.00014
H     -1.92042    2.56948   -0.00028
H      3.27085   -1.18302    0.00011
N      1.17679   -1.46431   -0.00002
N      2.06094    0.58499   -0.00014
N     -1.93534    0.52053    0.00004
N      0.01818    1.90993    0.00004
H      2.75415    1.31105   -0.00029
N     -1.86158   -1.78881   -0.00019
H     -1.33845   -2.64352   -0.00029
H     -2.86385   -1.80180    0.00052
N      0.25428   -2.49082    3.03584
C      1.40101   -3.19829    3.03584
N      2.66199   -2.73387    3.03584
C      2.70261   -1.40553    3.03584
C      1.58728   -0.53131    3.03584
C      0.33682   -1.15295    3.03584
N      3.80002   -0.57493    3.03584
C      3.30995    0.71927    3.03584
N      2.00089    0.79231    3.03584
H      1.29259   -4.28189    3.03584
H     -0.59355   -0.58491    3.03584
H      3.98228    1.56973    3.03584
H      4.76640   -0.86593    3.03584
28
A.het32.3
C      0.70448    0.76804    0.00005
C     -1.28691    1.68845   -0.00002
C     -1.22223   -0.60601    0.00014
C      0.17797   -0.51319    0.00004
C      2.27415   -0.76871    0.00014
H     -1.92042    2.56948   -0.00028
H      3.27085   -1.18302    0.00011
N      1.17679   -1.46431   -0.00002
N      2.06094    0.58499   -0.00014
N     -1.93534    0.52053    0.00004
N      0.01818    1.90993    0.00004
H      2.75415    1.31105   -0.00029
N     -1.86158   -1.78881   -0.00019
H     -1.33845   -2.64352   -0.00029
H     -2.86385   -1.80180    0.00052
N     -3.76296   -0.15856   -3.05301
C     -2.90671   -1.19893   -3.05301
N     -1.56330   -1.16735   -3.05301
C     -1.09520    0.07644   -3.05301
C     -1.86779    1.26443   -3.05301
C     -3.25210    1.08069   -3.05301
N      0.21189    0.50742   -3.05301
C      0.16679    1.89056   -3.05301
N     -1.04827    2.38310   -3.05301
H     -3.35981   -2.18920   -3.05301
H     -3.94871    1.91912   -3.05301
H      1.07806    2.47782   -3.05301
H      1.03219   -0.08053   -3.05301
28
A.het32.4
C      0.70448    0.76804    0.00005
C     -1.28691    1.68845   -0.00002
C     -1.22223   -0.60601    0.00014
C      0.17797   -0.51319    0.00004
C      2.27415   -0.76871    0.00014
H     -1.92042    2.56948   -0.00028
H      3.27085   -1.18302    0.00011
N      1.17679   -1.46431   -0.00002
N      2.06094    0.58499   -0.00014
N     -1.93534    0.52053    0.00004
N      0.01818    1.90993    0.00004
H      2.75415    1.31105   -0.00029
N     -1.86158   -1.78881   -0.00019
H     -1.33845   -2.64352   -0.00029
H     -2.86385   -1.80180    0.00052
N     -0.73287    2.37295   -3.06807
C     -1.94516    2.96106   -3.06807
N     -3.15282    2.37174   -3.06807
C     -3.05916    1.04609   -3.06807
C     -1.86129    0.28890   -3.06807
C     -0.67996    1.03358   -3.06807
N     -4.06713    0.10896   -3.06807
C     -3.44894   -1.12916   -3.06807
N     -2.13919   -1.06970   -3.06807
H     -1.94665    4.05008   -3.06807
H      0.30299    0.56235   -3.06807
H     -4.03200   -2.04313   -3.06807
H     -5.05795    0.30094   -3.06807
28
A.het32.5
C      0.70448    0.76804    0.00005
C     -1.28691    1.68845   -0.00002
C     -1.22223   -0.60601    0.00014
C      0.17797   -0.51319    0.00004
C      2.27415   -0.76871    0.00014
H     -1.92042    2.56948   -0.00028
H      3.27085   -1.18302    0.00011
N      1.17679   -1.46431   -0.00002
N      2.06094    0.58499   -0.00014
N     -1.93534    0.52053    0.00004
N      0.01818    1.90993    0.00004
H      2.75415    1.31105   -0.00029
N     -1.86158   -1.78881   -0.00019
H     -1.33845   -2.64352   -0.00029
H     -2.86385   -1.80180    0.00052
N      0.66903    3.32415    3.06508
C     -0.47069    2.60543    3.06508
N     -0.60818    1.26870    3.06508
C      0.56692    0.64801    3.06508
C      1.84259    1.26519    3.06508
C      1.83426    2.66162    3.06508
N      0.83024   -0.70287    3.06508
C      2.20808   -0.83194    3.06508
N      2.84941    0.31160    3.06508
H     -1.39617    3.17939    3.06508
H      2.75359    3.24735    3.06508
H      2.67617   -1.80979    3.06508
H      0.14387   -1.44278    3.06508
28
A.het32.6
C      0.70448    0.76804    0.00005
C     -1.28691    1.68845   -0.00002
C     -1.22223   -0.60601    0.00014
C      0.17797   -0.51319    0.00004
C      2.27415   -0.76871    0.00014
H     -1.92042    2.56948   -0.00028
H      3.27085   -1.18302    0.00011
N      1.17679   -1.46431   -0.00002
N      2.06094    0.58499   -0.00014
N     -1.93534    0.52053    0.00004
N      0.01818    1.90993    0.00004
H      2.75415    1.31105   -0.00029
N     -1.86158   -1.78881   -0.00019
H     -1.33845   -2.64352   -0.00029
H     -2.86385   -1.80180    0.00052
N      0.61621    3.85343   -3.21963
C     -0.71483    3.64403   -3.21963
N     -1.36975    2.47064   -3.21963
C     -0.53591    1.43583   -3.21963
C      0.87984    1.49821   -3.21963
C      1.42444    2.78409   -3.21963
N     -0.82829    0.09095   -3.21963
C      0.38618   -0.57250   -3.21963
N      1.42746    0.22419   -3.21963
H     -1.33789    4.53719   -3.21963
H      2.50046    2.95851   -3.21963
H      0.42941   -1.65575   -3.21963
H     -1.75132   -0.31721   -3.21963
28
A.het32.7
C      0.70448    0.76804    0.00005
C     -1.28691    1.68845   -0.00002
C     -1.22223   -0.60601    0.00014
C      0.17797   -0.51319    0.00004
C      2.27415   -0.76871    0.00014
H     -1.92042    2.56948   -0.00028
H      3.27085   -1.18302    0.00011
N      1.17679   -1.46431   -0.00002
N      2.06094    0.58499   -0.00014
N     -1.93534    0.52053    0.00004
N      0.01818    1.90993    0.00004
H      2.75415    1.31105   -0.00029
N     -1.86158   -1.78881   -0.00019
H     -1.33845   -2.64352   -0.00029
H     -2.86385   -1.80180    0.00052
N     -1.51626   -0.73683    3.14619
C     -0.62117   -1.74397    3.14619
N      0.72008   -1.66145    3.14619
C      1.14066   -0.40080    3.14619
C      0.32356    0.75703    3.14619
C     -1.05279    0.52090    3.14619
N      2.43045    0.07945    3.14619
C      2.33291    1.45989    3.14619
N      1.10004    1.90598    3.14619
H     -1.03637   -2.75072    3.14619
H     -1.78070    1.33231    3.14619
H      3.22126    2.08130    3.14619
H      3.27247   -0.47695    3.14619
28
A.het32.8
C      0.70448    0.76804    0.00005
C     -1.28691    1.68845   -0.00002
C     -1.22223   -0.60601    0.00014
C      0.17797   -0.51319    0.00004
C      2.27415   -0.76871    0.00014
H     -1.92042    2.56948   -0.00028
H      3.27085   -1.18302    0.00011
N      1.17679   -1.46431   -0.00002
N      2.06094    0.58499   -0.00014
N     -1.93534    0.52053    0.00004
N      0.01818    1.90993    0.00004
H      2.75415    1.31105   -0.00029
N     -1.86158   -1.78881   -0.00019
H     -1.33845   -2.64352   -0.00029
H     -2.86385   -1.80180    0.00052
N      3.02450    2.70484   -3.00701
C      2.21167    3.77947   -3.00701
N      0.86810    3.80305   -3.00701
C      0.34935    2.57952   -3.00701
C      1.07253    1.36082   -3.00701
C      2.46322    1.48760   -3.00701
N     -0.97432    2.20255   -3.00701
C     -0.98602    0.81872   -3.00701
N      0.20780    0.27672   -3.00701
H      2.70503    4.75031   -3.00701
H      3.12483    0.62128   -3.00701
H     -1.92064    0.26935   -3.00701
H     -1.76980    2.82366   -3.00701
28
A.het32.9
C      0.70448    0.76804    0.00005
C     -1.28691    1.68845   -0.00002
C     -1.22223   -0.60601    0.00014
C      0.17797   -0.51319    0.00004
C      2.27415   -0.76871    0.00014
H     -1.92042    2.56948   -0.00028
H      3.27085   -1.18302    0.00011
N      1.17679   -1.46431   -0.00002
N      2.06094    0.58499   -0.00014
N     -1.93534    0.52053    0.00004
N      0.01818    1.90993    0.00004
H      2.75415    1.31105   -0.00029
N     -1.86158   -1.78881   -0.00019
H     -1.33845   -2.64352   -0.00029
H     -2.86385   -1.80180    0.00052
N      2.65348   -1.22464    3.33438
C      2.30219    0.07618    3.33438
N      1.06520    0.60115    3.33438
C      0.12603   -0.33911    3.33438
C      0.34025   -1.73994    3.33438
C      1.67723   -2.14314    3.33438
N     -1.24250   -0.19300    3.33438
C     -1.77153   -1.47176    3.33438
N     -0.86752   -2.42136    3.33438
H      3.12320    0.79165    3.33438
H      1.96631   -3.19417    3.33438
H     -2.84386   -1.63119    3.33438
H     -1.74752    0.68080    3.33438
29
A.het33.1
C      0.70448    0.76804    0.00005
C     -1.28691    1.68845   -0.00002
C     -1.22223   -0.60601    0.00014
C      0.17797   -0.51319    0.00004
C      2.27415   -0.76871    0.00014
H     -1.92042    2.56948   -0.00028
H      3.27085   -1.18302    0.00011
N      1.17679   -1.46431   -0.00002
N      2.06094    0.58499   -0.00014
N     -1.93534    0.52053    0.00004
N      0.01818    1.90993    0.00004
H      2.75415    1.31105   -0.00029
N     -1.86158   -1.78881   -0.00019
H     -1.33845   -2.64352   -0.00029
H     -2.86385   -1.80180    0.00052
C     -0.92688   -0.78703    3.49324
C     -1.11663   -2.17582    3.49324
N     -2.45735   -2.47411    3.49324
C     -3.06064   -1.30000    3.49324
N     -2.18772   -0.24349    3.49324
C      0.36344   -0.16522    3.49324
N      1.34817   -1.19405    3.49324
N     -0.09283   -3.08538    3.49324
C      1.08992   -2.54670    3.49324
O      0.65815    1.02456    3.49324
H     -4.13334   -1.14853    3.49324
H      2.30942   -0.87450    3.49324
H      1.97480   -3.18153    3.49324
H     -2.40532    0.74237    3.49324
29
A.het33.10
C      0.70448    0.76804    0.00005
C     -1.28691    1.68845   -0.00002
C     -1.22223   -0.60601    0.00014
C      0.17797   -0.51319    0.00004
C      2.27415   -0.76871    0.00014
H     -1.92042    2.56948   -0.00028
H      3.27085   -1.18302    0.00011
N      1.17679   -1.46431   -0.00002
N      2.06094    0.58499   -0.00014
N     -1.93534    0.52053    0.00004
N      0.01818    1.90993    0.00004
H      2.75415    1.31105   -0.00029
N     -1.86158   -1.78881   -0.00019
H     -1.33845   -2.64352   -0.00029
H     -2.86385   -1.80180    0.00052
C      0.97211   -2.33380   -3.31467
C      0.45273   -1.03188   -3.31467
N      1.47228   -0.11154   -3.31467
C      2.57589   -0.83581   -3.31467
N      2.33707   -2.18532   -3.31467
C      0.15586   -3.51079   -3.31467
N     -1.20804   -3.10094   -3.31467
N     -0.88637   -0.74506   -3.31467
C     -1.65000   -1.79670   -3.31467
O      0.48582   -4.69128   -3.31467
H      3.58391   -0.43891   -3.31467
H     -1.88693   -3.85274   -3.31467
H     -2.73282   -1.68046   -3.31467
H      3.01229   -2.93587   -3.31467
29
A.het33.2
C      0.70448    0.76804    0.00005
C     -1.28691    1.68845   -0.00002
C     -1.22223   -0.60601    0.00014
C      0.17797   -0.51319    0.00004
C      2.27415   -0.76871    0.00014
H     -1.92042    2.56948   -0.00028
H      3.27085   -1.18302    0.00011
N      1.17679   -1.46431   -0.00002
N      2.06094    0.58499   -0.00014
N     -1.93534    0.52053    0.00004
N      0.01818    1.90993    0.00004
H      2.75415    1.31105   -0.00029
N     -1.86158   -1.78881   -0.00019
H     -1.33845   -2.64352   -0.00029
H     -2.86385   -1.80180    0.00052
C      1.04475    1.52158   -3.32983
C      2.41515    1.81606   -3.32983
N      3.15216    0.65704   -3.32983
C      2.25364   -0.31000   -3.32983
N      0.96302    0.15100   -3.32983
C      0.02072    2.52305   -3.32983
N      0.65275    3.79927   -3.32983
N      2.92174    3.08840   -3.32983
C      2.01251    4.01704   -3.32983
O     -1.19830    2.39502   -3.32983
H      2.47649   -1.37017   -3.32983
H      0.02499    4.59426   -3.32983
H      2.30809    5.06521   -3.32983
H      0.11017   -0.38929   -3.32983
29
A.het33.3
C      0.70448    0.76804    0.00005
C     -1.28691    1.68845   -0.00002
C     -1.22223   -0.60601    0.00014
C      0.17797   -0.51319    0.00004
C      2.27415   -0.76871    0.00014
H     -1.92042    2.56948   -0.00028
H      3.27085   -1.18302    0.00011
N      1.17679   -1.46431   -0.00002
N      2.06094    0.58499   -0.00014
N     -1.93534    0.52053    0.00004
N      0.01818    1.90993    0.00004
H      2.75415    1.31105   -0.00029
N     -1.86158   -1.78881   -0.00019
H     -1.33845   -2.64352   -0.00029
H     -2.86385   -1.80180    0.00052
C     -2.43352   -0.04570    3.00052
C     -3.72858    0.49055    3.00052
N     -3.67659    1.86306    3.00052
C     -2.38776    2.14838    3.00052
N     -1.58758    1.03575    3.00052
C     -2.15980   -1.45163    3.00052
N     -3.40500   -2.14279    3.00052
N     -4.86834   -0.26869    3.00052
C     -4.64771   -1.54947    3.00052
O     -1.08389   -2.03885    3.00052
H     -1.96882    3.14744    3.00052
H     -3.34006   -3.15367    3.00052
H     -5.48645   -2.24410    3.00052
H     -0.57879    0.99584    3.00052
29
A.het33.4
C      0.70448    0.76804    0.00005
C     -1.28691    1.68845   -0.00002
C     -1.22223   -0.60601    0.00014
C      0.17797   -0.51319    0.00004
C      2.27415   -0.76871    0.00014
H     -1.92042    2.56948   -0.00028
H      3.27085   -1.18302    0.00011
N      1.17679   -1.46431   -0.00002
N      2.06094    0.58499   -0.00014
N     -1.93534    0.52053    0.00004
N      0.01818    1.90993    0.00004
H      2.75415    1.31105   -0.00029
N     -1.86158   -1.78881   -0.00019
H     -1.33845   -2.64352   -0.00029
H     -2.86385   -1.80180    0.00052
C      1.04620   -2.79021    3.02097
C     -0.30375   -2.41286    3.02097
N     -0.41645   -1.04399    3.02097
C      0.82896   -0.60642    3.02097
N      1.75658   -1.61525    3.02097
C      1.48626   -4.15326    3.02097
N      0.33277   -4.98851    3.02097
N     -1.34441   -3.30308    3.02097
C     -0.97203   -4.54824    3.02097
O      2.62474   -4.60745    3.02097
H      1.12528    0.43560    3.02097
H      0.51827   -5.98435    3.02097
H     -1.72159   -5.33829    3.02097
H      2.76290   -1.53411    3.02097
29
A.het33.5
C      0.70448    0.76804    0.00005
C     -1.28691    1.68845   -0.00002
C     -1.22223   -0.60601    0.00014
C      0.17797   -0.51319    0.00004
C      2.27415   -0.76871    0.00014
H     -1.92042    2.56948   -0.00028
H      3.27085   -1.18302    0.00011
N      1.17679   -1.46431   -0.00002
N      2.06094    0.58499   -0.00014
N     -1.93534    0.52053    0.00004
N      0.01818    1.90993    0.00004
H      2.75415    1.31105   -0.00029
N     -1.86158   -1.78881   -0.00019
H     -1.33845   -2.64352   -0.00029
H     -2.86385   -1.80180    0.00052
C     -0.25851    1.21076   -3.35657
C     -0.76645   -0.09566   -3.35657
N     -2.13977   -0.07355   -3.35657
C     -2.45307    1.20877   -3.35657
N     -1.35812    2.03297   -3.35657
C      1.14113    1.51501   -3.35657
N      1.85922    0.28516   -3.35657
N      0.01741   -1.21862   -3.35657
C      1.29308   -0.97017   -3.35657
O      1.70480    2.60345   -3.35657
H     -3.46101    1.60587   -3.35657
H      2.86845    0.37208   -3.35657
H      2.00581   -1.79360   -3.35657
H     -1.34016    3.04240   -3.35657
29
A.het33.6
C      0.70448    0.76804    0.00005
C     -1.28691    1.68845   -0.00002
C     -1.22223   -0.60601    0.00014
C      0.17797   -0.51319    0.00004
C      2.27415   -0.76871    0.00014
H     -1.92042    2.56948   -0.00028
H      3.27085   -1.18302    0.00011
N      1.17679   -1.46431   -0.00002
N      2.06094    0.58499   -0.00014
N     -1.93534    0.52053    0.00004
N      0.01818    1.90993    0.00004
H      2.75415    1.31105   -0.00029
N     -1.86158   -1.78881   -0.00019
H     -1.33845   -2.64352   -0.00029
H     -2.86385   -1.80180    0.00052
C     -0.46633    1.86011   -3.33773
C      0.02121    3.17428   -3.33773
N      1.39471    3.17355   -3.33773
C      1.72793    1.89626   -3.33773
N      0.64594    1.05512   -3.33773
C     -1.86107    1.53411   -3.33773
N     -2.59821    2.75264   -3.33773
N     -0.78003    4.28491   -3.33773
C     -2.05168    4.01663   -3.33773
O     -2.40773    0.43703   -3.33773
H      2.74193    1.51490   -3.33773
H     -3.60597    2.65002   -3.33773
H     -2.77714    4.82887   -3.33773
H      0.64370    0.04554   -3.33773
29
A.het33.7
C      0.70448    0.76804    0.00005
C     -1.28691    1.68845   -0.00002
C     -1.22223   -0.60601    0.00014
C      0.17797   -0.51319    0.00004
C      2.27415   -0.76871    0.00014
H     -1.92042    2.56948   -0.00028
H      3.27085   -1.18302    0.00011
N      1.17679   -1.46431   -0.00002
N      2.06094    0.58499   -0.00014
N     -1.93534    0.52053    0.00004
N      0.01818    1.90993    0.00004
H      2.75415    1.31105   -0.00029
N     -1.86158   -1.78881   -0.00019
H     -1.33845   -2.64352   -0.00029
H     -2.86385   -1.80180    0.00052
C      1.55994    1.60761   -3.26691
C      2.94311    1.83474   -3.26691
N      3.62256    0.64107   -3.26691
C      2.67783   -0.28088   -3.26691
N      1.41130    0.24267   -3.26691
C      0.58610    2.65795   -3.26691
N      1.27978    3.90174   -3.26691
N      3.51129    3.08079   -3.26691
C      2.64855    4.05277   -3.26691
O     -0.63772    2.58967   -3.26691
H      2.84859   -1.35069   -3.26691
H      0.69163    4.72647   -3.26691
H      2.99502    5.08523   -3.26691
H      0.53306   -0.25528   -3.26691
29
A.het33.8
C      0.70448    0.76804    0.00005
C     -1.28691    1.68845   -0.00002
C     -1.22223   -0.60601    0.00014
C      0.17797   -0.51319    0.00004
C      2.27415   -0.76871    0.00014
H     -1.92042    2.56948   -0.00028
H      3.27085   -1.18302    0.00011
N      1.17679   -1.46431   -0.00002
N      2.06094    0.58499   -0.00014
N     -1.93534    0.52053    0.00004
N      0.01818    1.90993    0.00004
H      2.75415    1.31105   -0.00029
N     -1.86158   -1.78881   -0.00019
H     -1.33845   -2.64352   -0.00029
H     -2.86385   -1.80180    0.00052
C     -1.12415    2.09699   -3.11420
C      0.09860    1.41169   -3.11420
N     -0.11497    0.05490   -3.11420
C     -1.42846   -0.07637   -3.11420
N     -2.09178    1.12290   -3.11420
C     -1.23008    3.52540   -3.11420
N      0.08796    4.06481   -3.11420
N      1.31997    2.03114   -3.11420
C      1.25199    3.32901   -3.11420
O     -2.22919    4.23546   -3.11420
H     -1.96235   -1.01902   -3.11420
H      0.14275    5.07629   -3.11420
H      2.16684    3.91983   -3.11420
H     -3.08881    1.28156   -3.11420
29
A.het33.9
C      0.70448    0.76804    0.00005
C     -1.28691    1.68845   -0.00002
C     -1.22223   -0.60601    0.00014
C      0.17797   -0.51319    0.00004
C      2.27415   -0.76871    0.00014
H     -1.92042    2.56948   -0.00028
H      3.27085   -1.18302    0.00011
N      1.17679   -1.46431   -0.00002
N      2.06094    0.58499   -0.00014
N     -1.93534    0.52053    0.00004
N      0.01818    1.90993    0.00004
H      2.75415    1.31105   -0.00029
N     -1.86158   -1.78881   -0.00019
H     -1.33845   -2.64352   -0.00029
H     -2.86385   -1.80180    0.00052
C     -1.94069   -2.77995   -3.14575
C     -1.11999   -3.91626   -3.14575
N     -1.88481   -5.05711   -3.14575
C     -3.13154   -4.62332   -3.14575
N     -3.22844   -3.25626   -3.14575
C     -1.43555   -1.43966   -3.14575
N     -0.01290   -1.50514   -3.14575
N      0.24865   -3.86844   -3.14575
C      0.73328   -2.66254   -3.14575
O     -2.04297   -0.37502   -3.14575
H     -4.01260   -5.25368   -3.14575
H      0.46254   -0.61068   -3.14575
H      1.81182   -2.51167   -3.14575
H     -4.06607   -2.69268   -3.14575
29
A.het34.1
C      0.70448    0.76804    0.00005
C     -1.28691    1.68845   -0.00002
C     -1.22223   -0.60601    0.00014
C      0.17797   -0.51319    0.00004
C      2.27415   -0.76871    0.00014
H     -1.92042    2.56948   -0.00028
H      3.27085   -1.18302    0.00011
N      1.17679   -1.46431   -0.00002
N      2.06094    0.58499   -0.00014
N     -1.93534    0.52053    0.00004
N      0.01818    1.90993    0.00004
H      2.75415    1.31105   -0.00029
N     -1.86158   -1.78881   -0.00019
H     -1.33845   -2.64352   -0.00029
H     -2.86385   -1.80180    0.00052
C     -0.77972    0.48786    3.17080
C      0.27006   -0.44095    3.17080
N      1.41330    0.31846    3.17080
C      1.01119    1.63965    3.17080
N     -0.29486    1.77658    3.17080
C     -2.14362    0.00425    3.17080
N     -2.12269   -1.44124    3.17080
N      0.21363   -1.79864    3.17080
C     -1.01618   -2.23977    3.17080
O     -3.20477    0.59991    3.17080
H      1.73013    2.44997    3.17080
H     -3.03984   -1.87177    3.17080
H     -1.20326   -3.31217    3.17080
H      2.35632   -0.04161    3.17080
29
A.het34.10
C      0.70448    0.76804    0.00005
C     -1.28691    1.68845   -0.00002
C     -1.22223   -0.60601    0.00014
C      0.17797   -0.51319    0.00004
C      2.27415   -0.76871    0.00014
H     -1.92042    2.56948   -0.00028
H      3.27085   -1.18302    0.00011
N      1.17679   -1.46431   -0.00002
N      2.06094    0.58499   -0.00014
N     -1.93534    0.52053    0.00004
N      0.01818    1.90993    0.00004
H      2.75415    1.31105   -0.00029
N     -1.86158   -1.78881   -0.00019
H     -1.33845   -2.64352   -0.00029
H     -2.86385   -1.80180    0.00052
C      3.04442    0.05447   -3.07794
C      1.64746    0.16942   -3.07794
N      1.18687   -1.12346   -3.07794
C      2.30022   -1.94057   -3.07794
N      3.42809   -1.26792   -3.07794
C      3.84691    1.25867   -3.07794
N      2.96433    2.40363   -3.07794
N      0.87942    1.29041   -3.07794
C      1.59997    2.38029   -3.07794
O      5.05343    1.41729   -3.07794
H      2.20989   -3.02007   -3.07794
H      3.44087    3.29774   -3.07794
H      1.10744    3.35108   -3.07794
H      0.21606   -1.39998   -3.07794
29
A.het34.2
C      0.70448    0.76804    0.00005
C     -1.28691    1.68845   -0.00002
C     -1.22223   -0.60601    0.00014
C      0.17797   -0.51319    0.00004
C      2.27415   -0.76871    0.00014
H     -1.92042    2.56948   -0.00028
H      3.27085   -1.18302    0.00011
N      1.17679   -1.46431   -0.00002
N      2.06094    0.58499   -0.00014
N     -1.93534    0.52053    0.00004
N      0.01818    1.90993    0.00004
H      2.75415    1.31105   -0.00029
N     -1.86158   -1.78881   -0.00019
H     -1.33845   -2.64352   -0.00029
H     -2.86385   -1.80180    0.00052
C      0.37038   -2.03996   -3.05781
C      1.76202   -1.87243   -3.05781
N      1.95398   -0.51344   -3.05781
C      0.69938    0.06379   -3.05781
N     -0.27068   -0.82138   -3.05781
C     -0.17431   -3.38063   -3.05781
N      0.91994   -4.32534   -3.05781
N      2.73926   -2.81663   -3.05781
C      2.25191   -4.02886   -3.05781
O     -1.32452   -3.77799   -3.05781
H      0.57139    1.13948   -3.05781
H      0.63239   -5.29685   -3.05781
H      2.92912   -4.88116   -3.05781
H      2.84961   -0.04786   -3.05781
29
A.het34.3
C      0.70448    0.76804    0.00005
C     -1.28691    1.68845   -0.00002
C     -1.22223   -0.60601    0.00014
C      0.17797   -0.51319    0.00004
C      2.27415   -0.76871    0.00014
H     -1.92042    2.56948   -0.00028
H      3.27085   -1.18302    0.00011
N      1.17679   -1.46431   -0.00002
N      2.06094    0.58499   -0.00014
N     -1.93534    0.52053    0.00004
N      0.01818    1.90993    0.00004
H      2.75415    1.31105   -0.00029
N     -1.86158   -1.78881   -0.00019
H     -1.33845   -2.64352   -0.00029
H     -2.86385   -1.80180    0.00052
C     -0.22096    1.14904    3.05926
C     -1.55963    1.56462    3.05926
N     -2.28999    0.40262    3.05926
C     -1.38066   -0.63677    3.05926
N     -0.13364   -0.22511    3.05926
C      0.82389    2.15023    3.05926
N      0.21102    3.45953    3.05926
N     -2.06589    2.82565    3.05926
C     -1.12585    3.73304    3.05926
O      2.03606    2.04305    3.05926
H     -1.70327   -1.67089    3.05926
H      0.87036    4.22881    3.05926
H     -1.39581    4.78763    3.05926
H     -3.29769    0.34352    3.05926
29
A.het34.4
C      0.70448    0.76804    0.00005
C     -1.28691    1.68845   -0.00002
C     -1.22223   -0.60601    0.00014
C      0.17797   -0.51319    0.00004
C      2.27415   -0.76871    0.00014
H     -1.92042    2.56948   -0.00028
H      3.27085   -1.18302    0.00011
N      1.17679   -1.46431   -0.00002
N      2.06094    0.58499   -0.00014
N     -1.93534    0.52053    0.00004
N      0.01818    1.90993    0.00004
H      2.75415    1.31105   -0.00029
N     -1.86158   -1.78881   -0.00019
H     -1.33845   -2.64352   -0.00029
H     -2.86385   -1.80180    0.00052
C      2.53735   -0.20720    3.22867
C      2.51813    1.19436    3.22867
N      1.18712    1.52916    3.22867
C      0.48027    0.34274    3.22867
N      1.25773   -0.71560    3.22867
C      3.81280   -0.89080    3.22867
N      4.86807    0.09726    3.22867
N      3.56051    2.06611    3.22867
C      4.71432    1.45313    3.22867
O      4.08611   -2.07662    3.22867
H     -0.60292    0.32939    3.22867
H      5.80367   -0.29157    3.22867
H      5.63355    2.03627    3.22867
H      0.81900    2.46906    3.22867
29
A.het34.5
C      0.70448    0.76804    0.00005
C     -1.28691    1.68845   -0.00002
C     -1.22223   -0.60601    0.00014
C      0.17797   -0.51319    0.00004
C      2.27415   -0.76871    0.00014
H     -1.92042    2.56948   -0.00028
H      3.27085   -1.18302    0.00011
N      1.17679   -1.46431   -0.00002
N      2.06094    0.58499   -0.00014
N     -1.93534    0.52053    0.00004
N      0.01818    1.90993    0.00004
H      2.75415    1.31105   -0.00029
N     -1.86158   -1.78881   -0.00019
H     -1.33845   -2.64352   -0.00029
H     -2.86385   -1.80180    0.00052
C     -0.26601    1.74809    3.18569
C     -1.64376    2.00601    3.18569
N     -2.23479    0.76732    3.18569
C     -1.21132   -0.15989    3.18569
N     -0.02029    0.39327    3.18569
C      0.65600    2.86343    3.18569
N     -0.10422    4.09304    3.18569
N     -2.29251    3.20001    3.18569
C     -1.46376    4.21005    3.18569
O      1.87244    2.89721    3.18569
H     -1.41212   -1.22439    3.18569
H      0.46169    4.93343    3.18569
H     -1.85390    5.22633    3.18569
H     -3.22888    0.59204    3.18569
29
A.het34.6
C      0.70448    0.76804    0.00005
C     -1.28691    1.68845   -0.00002
C     -1.22223   -0.60601    0.00014
C      0.17797   -0.51319    0.00004
C      2.27415   -0.76871    0.00014
H     -1.92042    2.56948   -0.00028
H      3.27085   -1.18302    0.00011
N      1.17679   -1.46431   -0.00002
N      2.06094    0.58499   -0.00014
N     -1.93534    0.52053    0.00004
N      0.01818    1.90993    0.00004
H      2.75415    1.31105   -0.00029
N     -1.86158   -1.78881   -0.00019
H     -1.33845   -2.64352   -0.00029
H     -2.86385   -1.80180    0.00052
C     -1.04585   -0.45670   -3.00984
C     -0.80843   -1.83813   -3.00984
N      0.55849   -1.96139   -3.00984
C      1.07180   -0.67931   -3.00984
N      0.13889    0.24493   -3.00984
C     -2.41226    0.01977   -3.00984
N     -3.30065   -1.12068   -3.00984
N     -1.70221   -2.86169   -3.00984
C     -2.93745   -2.43602   -3.00984
O     -2.86705    1.14850   -3.00984
H      2.13967   -0.49730   -3.00984
H     -4.28541   -0.88243   -3.00984
H     -3.75456   -3.15531   -3.00984
H      1.06861   -2.83244   -3.00984
29
A.het34.7
C      0.70448    0.76804    0.00005
C     -1.28691    1.68845   -0.00002
C     -1.22223   -0.60601    0.00014
C      0.17797   -0.51319    0.00004
C      2.27415   -0.76871    0.00014
H     -1.92042    2.56948   -0.00028
H      3.27085   -1.18302    0.00011
N      1.17679   -1.46431   -0.00002
N      2.06094    0.58499   -0.00014
N     -1.93534    0.52053    0.00004
N      0.01818    1.90993    0.00004
H      2.75415    1.31105   -0.00029
N     -1.86158   -1.78881   -0.00019
H     -1.33845   -2.64352   -0.00029
H     -2.86385   -1.80180    0.00052
C     -0.26428   -0.36389   -3.25660
C      0.94547   -1.07186   -3.25660
N      1.92004   -0.10547   -3.25660
C      1.26974    1.11286   -3.25660
N     -0.03811    0.99433   -3.25660
C     -1.50873   -1.10242   -3.25660
N     -1.20833   -2.51650   -3.25660
N      1.15298   -2.41479   -3.25660
C      0.03185   -3.08569   -3.25660
O     -2.66513   -0.72348   -3.25660
H      1.81818    2.04704   -3.25660
H     -2.02477   -3.11646   -3.25660
H      0.05594   -4.17401   -3.25660
H      2.91493   -0.27615   -3.25660
29
A.het34.8
C      0.70448    0.76804    0.00005
C     -1.28691    1.68845   -0.00002
C     -1.22223   -0.60601    0.00014
C      0.17797   -0.51319    0.00004
C      2.27415   -0.76871    0.00014
H     -1.92042    2.56948   -0.00028
H      3.27085   -1.18302    0.00011
N      1.17679   -1.46431   -0.00002
N      2.06094    0.58499   -0.00014
N     -1.93534    0.52053    0.00004
N      0.01818    1.90993    0.00004
H      2.75415    1.31105   -0.00029
N     -1.86158   -1.78881   -0.00019
H     -1.33845   -2.64352   -0.00029
H     -2.86385   -1.80180    0.00052
C     -1.91991    2.47824   -3.27414
C     -1.69939    1.09400   -3.27414
N     -0.33408    0.95404   -3.27414
C      0.19487    2.22975   -3.27414
N     -0.72667    3.16533   -3.27414
C     -3.28039    2.97138   -3.27414
N     -4.18265    1.84187   -3.27414
N     -2.60562    0.08145   -3.27414
C     -3.83557    0.52219   -3.27414
O     -3.72134    4.10558   -3.27414
H      1.26489    2.39869   -3.27414
H     -5.16442    2.09215   -3.27414
H     -4.66141   -0.18705   -3.27414
H      0.16535    0.07682   -3.27414
29
A.het34.9
C      0.70448    0.76804    0.00005
C     -1.28691    1.68845   -0.00002
C     -1.22223   -0.60601    0.00014
C      0.17797   -0.51319    0.00004
C      2.27415   -0.76871    0.00014
H     -1.92042    2.56948   -0.00028
H      3.27085   -1.18302    0.00011
N      1.17679   -1.46431   -0.00002
N      2.06094    0.58499   -0.00014
N     -1.93534    0.52053    0.00004
N      0.01818    1.90993    0.00004
H      2.75415    1.31105   -0.00029
N     -1.86158   -1.78881   -0.00019
H     -1.33845   -2.64352   -0.00029
H     -2.86385   -1.80180    0.00052
C      0.44949    0.14076    3.03365
C      1.78856    0.55504    3.03365
N      1.73380    1.92642    3.03365
C      0.39605    2.26941    3.03365
N     -0.39962    1.22469    3.03365
C      0.15395   -1.27584    3.03365
N      1.39983   -2.00908    3.03365
N      2.91923   -0.19868    3.03365
C      2.65708   -1.47864    3.03365
O     -0.90639   -1.87294    3.03365
H      0.07731    3.30473    3.03365
H      1.29109   -3.01641    3.03365
H      3.47610   -2.19574    3.03365
H      2.53147    2.54502    3.03365
30
A.het35.1
C      0.70448    0.76804    0.00005
C     -1.28691    1.68845   -0.00002
C     -1.22223   -0.60601    0.00014
C      0.17797   -0.51319    0.00004
C      2.27415   -0.76871    0.00014
H     -1.92042    2.56948   -0.00028
H      3.27085   -1.18302    0.00011
N      1.17679   -1.46431   -0.00002
N      2.06094    0.58499   -0.00014
N     -1.93534    0.52053    0.00004
N      0.01818    1.90993    0.00004
H      2.75415    1.31105   -0.00029
N     -1.86158   -1.78881   -0.00019
H     -1.33845   -2.64352   -0.00029
H     -2.86385   -1.80180    0.00052
N      0.57273    0.89175    3.14966
C      0.13787   -0.44400    3.14966
N      1.17350   -1.37767    3.14966
C      2.49267   -0.99281    3.14966
C      2.84497    0.34651    3.14966
C      1.88977    1.42116    3.14966
N      3.58198   -1.80709    3.14966
C      4.61194   -0.96395    3.14966
N      4.22590    0.34066    3.14966
O     -1.03880   -0.75540    3.14966
O      2.10835    2.62446    3.14966
H     -0.17694    1.57269    3.14966
H      0.91438   -2.35377    3.14966
H      5.65368   -1.25770    3.14966
H      4.81375    1.16112    3.14966
30
A.het35.10
C      0.70448    0.76804    0.00005
C     -1.28691    1.68845   -0.00002
C     -1.22223   -0.60601    0.00014
C      0.17797   -0.51319    0.00004
C      2.27415   -0.76871    0.00014
H     -1.92042    2.56948   -0.00028
H      3.27085   -1.18302    0.00011
N      1.17679   -1.46431   -0.00002
N      2.06094    0.58499   -0.00014
N     -1.93534    0.52053    0.00004
N      0.01818    1.90993    0.00004
H      2.75415    1.31105   -0.00029
N     -1.86158   -1.78881   -0.00019
H     -1.33845   -2.64352   -0.00029
H     -2.86385   -1.80180    0.00052
N      0.47777   -3.48401   -3.09861
C      1.82878   -3.09915   -3.09861
N      2.02530   -1.71870   -3.09861
C      0.96958   -0.83905   -3.09861
C     -0.33830   -1.29441   -3.09861
C     -0.69669   -2.68683   -3.09861
N      1.03708    0.51929   -3.09861
C     -0.23742    0.90316   -3.09861
N     -1.10433   -0.14541   -3.09861
O      2.74400   -3.90157   -3.09861
O     -1.81706   -3.17721   -3.09861
H      0.33130   -4.48613   -3.09861
H      2.97980   -1.38879   -3.09861
H     -0.57523    1.93146   -3.09861
H     -2.11321   -0.11569   -3.09861
30
A.het35.2
C      0.70448    0.76804    0.00005
C     -1.28691    1.68845   -0.00002
C     -1.22223   -0.60601    0.00014
C      0.17797   -0.51319    0.00004
C      2.27415   -0.76871    0.00014
H     -1.92042    2.56948   -0.00028
H      3.27085   -1.18302    0.00011
N      1.17679   -1.46431   -0.00002
N      2.06094    0.58499   -0.00014
N     -1.93534    0.52053    0.00004
N      0.01818    1.90993    0.00004
H      2.75415    1.31105   -0.00029
N     -1.86158   -1.78881   -0.00019
H     -1.33845   -2.64352   -0.00029
H     -2.86385   -1.80180    0.00052
N     -2.10905   -0.22058    3.24765
C     -2.45205   -1.58281    3.24765
N     -1.35532   -2.44388    3.24765
C     -0.06538   -1.97018    3.24765
C      0.19500   -0.61000    3.24765
C     -0.83107    0.39719    3.24765
N      1.07679   -2.70849    3.24765
C      2.04702   -1.79725    3.24765
N      1.57314   -0.52192    3.24765
O     -3.60482   -1.97352    3.24765
O     -0.69485    1.61257    3.24765
H     -2.90331    0.40780    3.24765
H     -1.54744   -3.43534    3.24765
H      3.10633   -2.01946    3.24765
H      2.10382    0.33663    3.24765
30
A.het35.3
C      0.70448    0.76804    0.00005
C     -1.28691    1.68845   -0.00002
C     -1.22223   -0.60601    0.00014
C      0.17797   -0.51319    0.00004
C      2.27415   -0.76871    0.00014
H     -1.92042    2.56948   -0.00028
H      3.27085   -1.18302    0.00011
N      1.17679   -1.46431   -0.00002
N      2.06094    0.58499   -0.00014
N     -1.93534    0.52053    0.00004
N      0.01818    1.90993    0.00004
H      2.75415    1.31105   -0.00029
N     -1.86158   -1.78881   -0.00019
H     -1.33845   -2.64352   -0.00029
H     -2.86385   -1.80180    0.00052
N     -1.72615    0.28829   -3.18877
C     -3.08133   -0.08158   -3.18877
N     -3.29314   -1.45977   -3.18877
C     -2.24723   -2.35106   -3.18877
C     -0.93439   -1.91022   -3.18877
C     -0.56059   -0.52186   -3.18877
N     -2.32978   -3.70857   -3.18877
C     -1.05961   -4.10654   -3.18877
N     -0.18114   -3.06764   -3.18877
O     -3.98761    0.73093   -3.18877
O      0.56514   -0.04393   -3.18877
H     -1.56859    1.28872   -3.18877
H     -4.25124   -1.77909   -3.18877
H     -0.73321   -5.13852   -3.18877
H      0.82735   -3.10853   -3.18877
30
A.het35.4
C      0.70448    0.76804    0.00005
C     -1.28691    1.68845   -0.00002
C     -1.22223   -0.60601    0.00014
C      0.17797   -0.51319    0.00004
C      2.27415   -0.76871    0.00014
H     -1.92042    2.56948   -0.00028
H      3.27085   -1.18302    0.00011
N      1.17679   -1.46431   -0.00002
N      2.06094    0.58499   -0.00014
N     -1.93534    0.52053    0.00004
N      0.01818    1.90993    0.00004
H      2.75415    1.31105   -0.00029
N     -1.86158   -1.78881   -0.00019
H     -1.33845   -2.64352   -0.00029
H     -2.86385   -1.80180    0.00052
N      0.49197   -2.02532    3.32569
C     -0.69135   -1.26831    3.32569
N     -1.85559   -2.03565    3.32569
C     -1.81509   -3.40922    3.32569
C     -0.60753   -4.08722    3.32569
C      0.67292   -3.43320    3.32569
N     -2.87729   -4.25856    3.32569
C     -2.32048   -5.46755    3.32569
N     -0.96071   -5.42224    3.32569
O     -0.69662   -0.05115    3.32569
O      1.78248   -3.94756    3.32569
H      1.33966   -1.47114    3.32569
H     -2.73507   -1.53924    3.32569
H     -2.86693   -6.40184    3.32569
H     -0.31458   -6.19764    3.32569
30
A.het35.5
C      0.70448    0.76804    0.00005
C     -1.28691    1.68845   -0.00002
C     -1.22223   -0.60601    0.00014
C      0.17797   -0.51319    0.00004
C      2.27415   -0.76871    0.00014
H     -1.92042    2.56948   -0.00028
H      3.27085   -1.18302    0.00011
N      1.17679   -1.46431   -0.00002
N      2.06094    0.58499   -0.00014
N     -1.93534    0.52053    0.00004
N      0.01818    1.90993    0.00004
H      2.75415    1.31105   -0.00029
N     -1.86158   -1.78881   -0.00019
H     -1.33845   -2.64352   -0.00029
H     -2.86385   -1.80180    0.00052
N      3.54231   -1.60204   -3.25642
C      4.17615   -0.34842   -3.25642
N      3.29534    0.73252   -3.25642
C      1.93285    0.55373   -3.25642
C      1.38006   -0.71604   -3.25642
C      2.15985   -1.92401   -3.25642
N      0.98075    1.52488   -3.25642
C     -0.16594    0.84901   -3.25642
N      0.01624   -0.49926   -3.25642
O      5.38658   -0.22045   -3.25642
O      1.75999   -3.07979   -3.25642
H      4.17915   -2.38953   -3.25642
H      3.70055    1.65757   -3.25642
H     -1.15057    1.29848   -3.25642
H     -0.69007   -1.22027   -3.25642
30
A.het35.6
C      0.70448    0.76804    0.00005
C     -1.28691    1.68845   -0.00002
C     -1.22223   -0.60601    0.00014
C      0.17797   -0.51319    0.00004
C      2.27415   -0.76871    0.00014
H     -1.92042    2.56948   -0.00028
H      3.27085   -1.18302    0.00011
N      1.17679   -1.46431   -0.00002
N      2.06094    0.58499   -0.00014
N     -1.93534    0.52053    0.00004
N      0.01818    1.90993    0.00004
H      2.75415    1.31105   -0.00029
N     -1.86158   -1.78881   -0.00019
H     -1.33845   -2.64352   -0.00029
H     -2.86385   -1.80180    0.00052
N      1.90992    1.13192    3.32766
C      0.84867    2.05228    3.32766
N     -0.41441    1.46160    3.32766
C     -0.57321    0.09664    3.32766
C      0.52346   -0.74906    3.32766
C      1.88511   -0.28733    3.32766
N     -1.74719   -0.58995    3.32766
C     -1.37130   -1.86682    3.32766
N     -0.01930   -2.01887    3.32766
O      1.01969    3.25739    3.32766
O      2.90851   -0.95692    3.32766
H      2.82891    1.55753    3.32766
H     -1.21274    2.08012    3.32766
H     -2.04727   -2.71215    3.32766
H      0.50775   -2.87965    3.32766
30
A.het35.7
C      0.70448    0.76804    0.00005
C     -1.28691    1.68845   -0.00002
C     -1.22223   -0.60601    0.00014
C      0.17797   -0.51319    0.00004
C      2.27415   -0.76871    0.00014
H     -1.92042    2.56948   -0.00028
H      3.27085   -1.18302    0.00011
N      1.17679   -1.46431   -0.00002
N      2.06094    0.58499   -0.00014
N     -1.93534    0.52053    0.00004
N      0.01818    1.90993    0.00004
H      2.75415    1.31105   -0.00029
N     -1.86158   -1.78881   -0.00019
H     -1.33845   -2.64352   -0.00029
H     -2.86385   -1.80180    0.00052
N      1.72359   -0.62164   -3.03350
C      3.12789   -0.65737   -3.03350
N      3.72732    0.60158   -3.03350
C      2.98212    1.75614   -3.03350
C      1.59795    1.71171   -3.03350
C      0.84046    0.48963   -3.03350
N      3.45180    3.03248   -3.03350
C      2.34987    3.77911   -3.03350
N      1.20961    3.03693   -3.03350
O      3.76203   -1.69630   -3.03350
O     -0.37519    0.35585   -3.03350
H      1.28482   -1.53442   -3.03350
H      4.73678    0.63169   -3.03350
H      2.33423    4.86136   -3.03350
H      0.25554    3.36629   -3.03350
30
A.het35.8
C      0.70448    0.76804    0.00005
C     -1.28691    1.68845   -0.00002
C     -1.22223   -0.60601    0.00014
C      0.17797   -0.51319    0.00004
C      2.27415   -0.76871    0.00014
H     -1.92042    2.56948   -0.00028
H      3.27085   -1.18302    0.00011
N      1.17679   -1.46431   -0.00002
N      2.06094    0.58499   -0.00014
N     -1.93534    0.52053    0.00004
N      0.01818    1.90993    0.00004
H      2.75415    1.31105   -0.00029
N     -1.86158   -1.78881   -0.00019
H     -1.33845   -2.64352   -0.00029
H     -2.86385   -1.80180    0.00052
N     -1.37216    3.97161    3.11818
C     -2.67559    3.44778    3.11818
N     -2.72690    2.05436    3.11818
C     -1.58511    1.28975    3.11818
C     -0.33193    1.87918    3.11818
C     -0.12088    3.30141    3.11818
N     -1.51041   -0.06821    3.11818
C     -0.20280   -0.31691    3.11818
N      0.54989    0.81644    3.11818
O     -3.66959    4.15026    3.11818
O      0.94217    3.90609    3.11818
H     -1.33112    4.98354    3.11818
H     -3.64174    1.62659    3.11818
H      0.24054   -1.30432    3.11818
H      1.55636    0.89223    3.11818
30
A.het35.9
C      0.70448    0.76804    0.00005
C     -1.28691    1.68845   -0.00002
C     -1.22223   -0.60601    0.00014
C      0.17797   -0.51319    0.00004
C      2.27415   -0.76871    0.00014
H     -1.92042    2.56948   -0.00028
H      3.27085   -1.18302    0.00011
N      1.17679   -1.46431   -0.00002
N      2.06094    0.58499   -0.00014
N     -1.93534    0.52053    0.00004
N      0.01818    1.90993    0.00004
H      2.75415    1.31105   -0.00029
N     -1.86158   -1.78881   -0.00019
H     -1.33845   -2.64352   -0.00029
H     -2.86385   -1.80180    0.00052
N      1.16954    3.38860    3.17355
C     -0.22235    3.19895    3.17355
N     -0.61241    1.86025    3.17355
C      0.30809    0.83995    3.17355
C      1.66727    1.10549    3.17355
C      2.21926    2.43311    3.17355
N      0.04888   -0.49514    3.17355
C      1.25617   -1.05565    3.17355
N      2.26285   -0.14043    3.17355
O     -1.01470    4.12291    3.17355
O      3.39779    2.75986    3.17355
H      1.45646    4.35987    3.17355
H     -1.60401    1.66885    3.17355
H      1.44494   -2.12143    3.17355
H      3.25735   -0.31273    3.17355
30
A.het36.1
C      0.70448    0.76804    0.00005
C     -1.28691    1.68845   -0.00002
C     -1.22223   -0.60601    0.00014
C      0.17797   -0.51319    0.00004
C      2.27415   -0.76871    0.00014
H     -1.92042    2.56948   -0.00028
H      3.27085   -1.18302    0.00011
N      1.17679   -1.46431   -0.00002
N      2.06094    0.58499   -0.00014
N     -1.93534    0.52053    0.00004
N      0.01818    1.90993    0.00004
H      2.75415    1.31105   -0.00029
N     -1.86158   -1.78881   -0.00019
H     -1.33845   -2.64352   -0.00029
H     -2.86385   -1.80180    0.00052
N      3.53689    0.86762    3.21232
C      4.17426   -0.36715    3.21232
N      3.28748   -1.45721    3.21232
C      1.93441   -1.24815    3.21232
C      1.32476   -0.00295    3.21232
C      2.13882    1.20098    3.21232
N      0.92726   -2.16822    3.21232
C     -0.26212   -1.43476    3.21232
N     -0.04968   -0.14751    3.21232
O      5.38226   -0.51911    3.21232
O      1.78890    2.36401    3.21232
H      4.16502    1.66230    3.21232
H      3.71330   -2.37197    3.21232
H     -1.22462   -1.93030    3.21232
H      1.01922   -3.17316    3.21232
30
A.het36.10
C      0.70448    0.76804    0.00005
C     -1.28691    1.68845   -0.00002
C     -1.22223   -0.60601    0.00014
C      0.17797   -0.51319    0.00004
C      2.27415   -0.76871    0.00014
H     -1.92042    2.56948   -0.00028
H      3.27085   -1.18302    0.00011
N      1.17679   -1.46431   -0.00002
N      2.06094    0.58499   -0.00014
N     -1.93534    0.52053    0.00004
N      0.01818    1.90993    0.00004
H      2.75415    1.31105   -0.00029
N     -1.86158   -1.78881   -0.00019
H     -1.33845   -2.64352   -0.00029
H     -2.86385   -1.80180    0.00052
N     -1.62372   -1.72108    3.30439
C     -3.01323   -1.73322    3.30439
N     -3.58636   -0.45021    3.30439
C     -2.78966    0.66325    3.30439
C     -1.40334    0.64596    3.30439
C     -0.69579   -0.62349    3.30439
N     -3.15679    1.97707    3.30439
C     -1.96583    2.70797    3.30439
N     -0.91264    1.93794    3.30439
O     -3.69355   -2.74294    3.30439
O      0.50008   -0.83557    3.30439
H     -1.19762   -2.64004    3.30439
H     -4.59485   -0.41783    3.30439
H     -1.97416    3.79051    3.30439
H     -4.09524    2.34810    3.30439
30
A.het36.2
C      0.70448    0.76804    0.00005
C     -1.28691    1.68845   -0.00002
C     -1.22223   -0.60601    0.00014
C      0.17797   -0.51319    0.00004
C      2.27415   -0.76871    0.00014
H     -1.92042    2.56948   -0.00028
H      3.27085   -1.18302    0.00011
N      1.17679   -1.46431   -0.00002
N      2.06094    0.58499   -0.00014
N     -1.93534    0.52053    0.00004
N      0.01818    1.90993    0.00004
H      2.75415    1.31105   -0.00029
N     -1.86158   -1.78881   -0.00019
H     -1.33845   -2.64352   -0.00029
H     -2.86385   -1.80180    0.00052
N      0.62598    3.72523   -3.45925
C      1.75717    2.91819   -3.45925
N      1.46653    1.54336   -3.45925
C      0.16747    1.11100   -3.45925
C     -0.94383    1.93998   -3.45925
C     -0.76990    3.38285   -3.45925
N     -0.30792   -0.16763   -3.45925
C     -1.70102   -0.05875   -3.45925
N     -2.10031    1.18331   -3.45925
O      2.90111    3.33505   -3.45925
O     -1.61263    4.25745   -3.45925
H      0.82154    4.71912   -3.45925
H      2.26331    0.92430   -3.45925
H     -2.33069   -0.93936   -3.45925
H      0.23311   -1.01948   -3.45925
30
A.het36.3
C      0.70448    0.76804    0.00005
C     -1.28691    1.68845   -0.00002
C     -1.22223   -0.60601    0.00014
C      0.17797   -0.51319    0.00004
C      2.27415   -0.76871    0.00014
H     -1.92042    2.56948   -0.00028
H      3.27085   -1.18302    0.00011
N      1.17679   -1.46431   -0.00002
N      2.06094    0.58499   -0.00014
N     -1.93534    0.52053    0.00004
N      0.01818    1.90993    0.00004
H      2.75415    1.31105   -0.00029
N     -1.86158   -1.78881   -0.00019
H     -1.33845   -2.64352   -0.00029
H     -2.86385   -1.80180    0.00052
N      2.42338    0.57185   -3.37323
C      2.89959   -0.73357   -3.37323
N      1.88216   -1.70282   -3.37323
C      0.56636   -1.32444   -3.37323
C      0.11896   -0.01218   -3.37323
C      1.07864    1.07922   -3.37323
N     -0.54899   -2.10986   -3.37323
C     -1.63615   -1.23197   -3.37323
N     -1.26273    0.01812   -3.37323
O      4.07870   -1.03698   -3.37323
O      0.87852    2.27715   -3.37323
H      3.14690    1.28078   -3.37323
H      2.18896   -2.66406   -3.37323
H     -2.65355   -1.60190   -3.37323
H     -0.58477   -3.11836   -3.37323
30
A.het36.4
C      0.70448    0.76804    0.00005
C     -1.28691    1.68845   -0.00002
C     -1.22223   -0.60601    0.00014
C      0.17797   -0.51319    0.00004
C      2.27415   -0.76871    0.00014
H     -1.92042    2.56948   -0.00028
H      3.27085   -1.18302    0.00011
N      1.17679   -1.46431   -0.00002
N      2.06094    0.58499   -0.00014
N     -1.93534    0.52053    0.00004
N      0.01818    1.90993    0.00004
H      2.75415    1.31105   -0.00029
N     -1.86158   -1.78881   -0.00019
H     -1.33845   -2.64352   -0.00029
H     -2.86385   -1.80180    0.00052
N     -2.16402   -1.66246   -3.03757
C     -3.55131   -1.74204   -3.03757
N     -4.18603   -0.48835   -3.03757
C     -3.44432    0.66246   -3.03757
C     -2.05879    0.71249   -3.03757
C     -1.29047   -0.52113   -3.03757
N     -3.87478    1.95691   -3.03757
C     -2.72071    2.74476   -3.03757
N     -1.63139    2.02675   -3.03757
O     -4.18182   -2.78359   -3.03757
O     -0.08571   -0.67491   -3.03757
H     -1.69383   -2.55966   -3.03757
H     -5.19491   -0.50496   -3.03757
H     -2.78157    3.82562   -3.03757
H     -4.83014    2.28196   -3.03757
30
A.het36.5
C      0.70448    0.76804    0.00005
C     -1.28691    1.68845   -0.00002
C     -1.22223   -0.60601    0.00014
C      0.17797   -0.51319    0.00004
C      2.27415   -0.76871    0.00014
H     -1.92042    2.56948   -0.00028
H      3.27085   -1.18302    0.00011
N      1.17679   -1.46431   -0.00002
N      2.06094    0.58499   -0.00014
N     -1.93534    0.52053    0.00004
N      0.01818    1.90993    0.00004
H      2.75415    1.31105   -0.00029
N     -1.86158   -1.78881   -0.00019
H     -1.33845   -2.64352   -0.00029
H     -2.86385   -1.80180    0.00052
N      3.03682    0.59058   -3.36382
C      2.32896   -0.60518   -3.36382
N      0.93439   -0.43258   -3.36382
C      0.39306    0.82498   -3.36382
C      1.12447    2.00279   -3.36382
C      2.57691    1.95227   -3.36382
N     -0.92139    1.18984   -3.36382
C     -0.93145    2.58716   -3.36382
N      0.27214    3.09068   -3.36382
O      2.84165   -1.70950   -3.36382
O      3.37662    2.86636   -3.36382
H      4.04374    0.48030   -3.36382
H      0.38537   -1.27915   -3.36382
H     -1.86245    3.13961   -3.36382
H     -1.72411    0.57828   -3.36382
30
A.het36.6
C      0.70448    0.76804    0.00005
C     -1.28691    1.68845   -0.00002
C     -1.22223   -0.60601    0.00014
C      0.17797   -0.51319    0.00004
C      2.27415   -0.76871    0.00014
H     -1.92042    2.56948   -0.00028
H      3.27085   -1.18302    0.00011
N      1.17679   -1.46431   -0.00002
N      2.06094    0.58499   -0.00014
N     -1.93534    0.52053    0.00004
N      0.01818    1.90993    0.00004
H      2.75415    1.31105   -0.00029
N     -1.86158   -1.78881   -0.00019
H     -1.33845   -2.64352   -0.00029
H     -2.86385   -1.80180    0.00052
N      2.28683   -0.43279    3.29957
C      3.34927   -1.32841    3.29957
N      2.94874   -2.67533    3.29957
C      1.61904   -3.00155    3.29957
C      0.57819   -2.08567    3.29957
C      0.86788   -0.66152    3.29957
N      1.04212   -4.23769    3.29957
C     -0.33768   -4.01685    3.29957
N     -0.63552   -2.74664    3.29957
O      4.52309   -1.00513    3.29957
O      0.09841    0.27817    3.29957
H      2.56188    0.54209    3.29957
H      3.69301   -3.35661    3.29957
H     -1.03629   -4.84383    3.29957
H      1.51271   -5.13038    3.29957
30
A.het36.7
C      0.70448    0.76804    0.00005
C     -1.28691    1.68845   -0.00002
C     -1.22223   -0.60601    0.00014
C      0.17797   -0.51319    0.00004
C      2.27415   -0.76871    0.00014
H     -1.92042    2.56948   -0.00028
H      3.27085   -1.18302    0.00011
N      1.17679   -1.46431   -0.00002
N      2.06094    0.58499   -0.00014
N     -1.93534    0.52053    0.00004
N      0.01818    1.90993    0.00004
H      2.75415    1.31105   -0.00029
N     -1.86158   -1.78881   -0.00019
H     -1.33845   -2.64352   -0.00029
H     -2.86385   -1.80180    0.00052
N      3.61567    0.94052    3.12328
C      3.23358   -0.39548    3.12328
N      1.84075   -0.58156    3.12328
C      0.99869    0.49799    3.12328
C      1.40810    1.82260    3.12328
C      2.82601    2.14143    3.12328
N     -0.36531    0.51821    3.12328
C     -0.72879    1.86746    3.12328
N      0.30812    2.65928    3.12328
O      4.00914   -1.33404    3.12328
O      3.36827    3.22819    3.12328
H      4.61771    1.08875    3.12328
H      1.52393   -1.53954    3.12328
H     -1.76931    2.16623    3.12328
H     -0.98706   -0.27664    3.12328
30
A.het36.8
C      0.70448    0.76804    0.00005
C     -1.28691    1.68845   -0.00002
C     -1.22223   -0.60601    0.00014
C      0.17797   -0.51319    0.00004
C      2.27415   -0.76871    0.00014
H     -1.92042    2.56948   -0.00028
H      3.27085   -1.18302    0.00011
N      1.17679   -1.46431   -0.00002
N      2.06094    0.58499   -0.00014
N     -1.93534    0.52053    0.00004
N      0.01818    1.90993    0.00004
H      2.75415    1.31105   -0.00029
N     -1.86158   -1.78881   -0.00019
H     -1.33845   -2.64352   -0.00029
H     -2.86385   -1.80180    0.00052
N      1.88091    3.01948   -3.34606
C      2.01821    1.63671   -3.34606
N      0.79205    0.95031   -3.34606
C     -0.38866    1.64344   -3.34606
C     -0.49636    3.02568   -3.34606
C      0.70418    3.84473   -3.34606
N     -1.66405    1.15943   -3.34606
C     -2.49930    2.27968   -3.34606
N     -1.82729    3.39797   -3.34606
O      3.08512    1.05013   -3.34606
O      0.80765    5.05485   -3.34606
H      2.75775    3.52664   -3.34606
H      0.85067   -0.05700   -3.34606
H     -3.57668    2.17385   -3.34606
H     -1.94902    0.19136   -3.34606
30
A.het36.9
C      0.70448    0.76804    0.00005
C     -1.28691    1.68845   -0.00002
C     -1.22223   -0.60601    0.00014
C      0.17797   -0.51319    0.00004
C      2.27415   -0.76871    0.00014
H     -1.92042    2.56948   -0.00028
H      3.27085   -1.18302    0.00011
N      1.17679   -1.46431   -0.00002
N      2.06094    0.58499   -0.00014
N     -1.93534    0.52053    0.00004
N      0.01818    1.90993    0.00004
H      2.75415    1.31105   -0.00029
N     -1.86158   -1.78881   -0.00019
H     -1.33845   -2.64352   -0.00029
H     -2.86385   -1.80180    0.00052
N     -1.16801    0.19304   -3.47510
C     -2.38783    0.85857   -3.47510
N     -2.26420    2.25833   -3.47510
C     -1.02637    2.84339   -3.47510
C      0.17634    2.15369   -3.47510
C      0.17674    0.70037   -3.47510
N     -0.70778    4.16981   -3.47510
C      0.68833    4.22882   -3.47510
N      1.23371    3.04361   -3.47510
O     -3.47351    0.30751   -3.47510
O      1.11828   -0.06683   -3.47510
H     -1.24294   -0.81713   -3.47510
H     -3.12948    2.77736   -3.47510
H      1.20782    5.17860   -3.47510
H     -1.34708    4.95061   -3.47510
32
A.het37.1
C      0.70448    0.76804    0.00005
C     -1.28691    1.68845   -0.00002
C     -1.22223   -0.60601    0.00014
C      0.17797   -0.51319    0.00004
C      2.27415   -0.76871    0.00014
H     -1.92042    2.56948   -0.00028
H      3.27085   -1.18302    0.00011
N      1.17679   -1.46431   -0.00002
N      2.06094    0.58499   -0.00014
N     -1.93534    0.52053    0.00004
N      0.01818    1.90993    0.00004
H      2.75415    1.31105   -0.00029
N     -1.86158   -1.78881   -0.00019
H     -1.33845   -2.64352   -0.00029
H     -2.86385   -1.80180    0.00052
C      2.33382   -1.45374   -3.26691
C      1.02528   -2.05361   -3.26691
C     -0.11531   -1.20693   -3.26691
C      0.03206    0.16524   -3.26691
C      1.32214    0.75490   -3.26691
C      3.45199   -2.32478   -3.26691
N      0.83826   -3.40701   -3.26691
C      2.45047   -0.03891   -3.26691
C      1.91270   -4.17483   -3.26691
C      3.24574   -3.68669   -3.26691
H     -1.09539   -1.67650   -3.26691
H     -0.84739    0.80507   -3.26691
H      1.41757    1.83807   -3.26691
H      4.45647   -1.90466   -3.26691
H      3.44405    0.40610   -3.26691
H      1.73725   -5.25212   -3.26691
H      4.07821   -4.38578   -3.26691
32
A.het37.10
C      0.70448    0.76804    0.00005
C     -1.28691    1.68845   -0.00002
C     -1.22223   -0.60601    0.00014
C      0.17797   -0.51319    0.00004
C      2.27415   -0.76871    0.00014
H     -1.92042    2.56948   -0.00028
H      3.27085   -1.18302    0.00011
N      1.17679   -1.46431   -0.00002
N      2.06094    0.58499   -0.00014
N     -1.93534    0.52053    0.00004
N      0.01818    1.90993    0.00004
H      2.75415    1.31105   -0.00029
N     -1.86158   -1.78881   -0.00019
H     -1.33845   -2.64352   -0.00029
H     -2.86385   -1.80180    0.00052
C     -0.09331   -2.29253   -3.35141
C      1.00842   -1.36607   -3.35141
C      2.33319   -1.87869   -3.35141
C      2.55629   -3.24061   -3.35141
C      1.46965   -4.15231   -3.35141
C     -1.40295   -1.75046   -3.35141
N      0.82854   -0.01171   -3.35141
C      0.17075   -3.68739   -3.35141
C     -0.41149    0.44251   -3.35141
C     -1.56657   -0.38277   -3.35141
H      3.15298   -1.16524   -3.35141
H      3.57429   -3.62333   -3.35141
H      1.66590   -5.22181   -3.35141
H     -2.25941   -2.42274   -3.35141
H     -0.66857   -4.38076   -3.35141
H     -0.52905    1.52764   -3.35141
H     -2.55505    0.06958   -3.35141
32
A.het37.2
C      0.70448    0.76804    0.00005
C     -1.28691    1.68845   -0.00002
C     -1.22223   -0.60601    0.00014
C      0.17797   -0.51319    0.00004
C      2.27415   -0.76871    0.00014
H     -1.92042    2.56948   -0.00028
H      3.27085   -1.18302    0.00011
N      1.17679   -1.46431   -0.00002
N      2.06094    0.58499   -0.00014
N     -1.93534    0.52053    0.00004
N      0.01818    1.90993    0.00004
H      2.75415    1.31105   -0.00029
N     -1.86158   -1.78881   -0.00019
H     -1.33845   -2.64352   -0.00029
H     -2.86385   -1.80180    0.00052
C     -1.22377   -0.50434    3.10490
C      0.11352    0.02836    3.10490
C      1.20968   -0.87509    3.10490
C      0.99289   -2.23803    3.10490
C     -0.32545   -2.76146    3.10490
C     -2.29630    0.42231    3.10490
N      0.36897    1.37053    3.10490
C     -1.41205   -1.91143    3.10490
C     -0.66512    2.19188    3.10490
C     -2.02122    1.77200    3.10490
H      2.21233   -0.45586    3.10490
H      1.83874   -2.92165    3.10490
H     -0.47572   -3.83840    3.10490
H     -3.32080    0.05370    3.10490
H     -2.42693   -2.30545    3.10490
H     -0.43525    3.25888    3.10490
H     -2.81715    2.51243    3.10490
32
A.het37.3
C      0.70448    0.76804    0.00005
C     -1.28691    1.68845   -0.00002
C     -1.22223   -0.60601    0.00014
C      0.17797   -0.51319    0.00004
C      2.27415   -0.76871    0.00014
H     -1.92042    2.56948   -0.00028
H      3.27085   -1.18302    0.00011
N      1.17679   -1.46431   -0.00002
N      2.06094    0.58499   -0.00014
N     -1.93534    0.52053    0.00004
N      0.01818    1.90993    0.00004
H      2.75415    1.31105   -0.00029
N     -1.86158   -1.78881   -0.00019
H     -1.33845   -2.64352   -0.00029
H     -2.86385   -1.80180    0.00052
C      1.68833   -1.52909    3.25505
C      0.26503   -1.31383    3.25505
C     -0.22511    0.01942    3.25505
C      0.65007    1.08649    3.25505
C      2.05234    0.87281    3.25505
C      2.14637   -2.87043    3.25505
N     -0.63304   -2.34346    3.25505
C      2.56120   -0.40951    3.25505
C     -0.15502   -3.57450    3.25505
C      1.22755   -3.89665    3.25505
H     -1.30226    0.16369    3.25505
H      0.26503    2.10362    3.25505
H      2.72571    1.72658    3.25505
H      3.21682   -3.06943    3.25505
H      3.63618   -0.58171    3.25505
H     -0.89211   -4.37952    3.25505
H      1.54083   -4.93760    3.25505
32
A.het37.4
C      0.70448    0.76804    0.00005
C     -1.28691    1.68845   -0.00002
C     -1.22223   -0.60601    0.00014
C      0.17797   -0.51319    0.00004
C      2.27415   -0.76871    0.00014
H     -1.92042    2.56948   -0.00028
H      3.27085   -1.18302    0.00011
N      1.17679   -1.46431   -0.00002
N      2.06094    0.58499   -0.00014
N     -1.93534    0.52053    0.00004
N      0.01818    1.90993    0.00004
H      2.75415    1.31105   -0.00029
N     -1.86158   -1.78881   -0.00019
H     -1.33845   -2.64352   -0.00029
H     -2.86385   -1.80180    0.00052
C     -1.36384    2.97692    3.32856
C     -2.19864    1.80421    3.32856
C     -3.60955    1.96897    3.32856
C     -4.16640    3.23171    3.32856
C     -3.34250    4.38635    3.32856
C      0.03978    2.77986    3.32856
N     -1.68554    0.53797    3.32856
C     -1.96859    4.26130    3.32856
C     -0.37130    0.40855    3.32856
C      0.54048    1.49664    3.32856
H     -4.22470    1.07306    3.32856
H     -5.24779    3.34748    3.32856
H     -3.80017    5.37270    3.32856
H      0.70074    3.64508    3.32856
H     -1.32950    5.14266    3.32856
H      0.01410   -0.61264    3.32856
H      1.61072    1.30608    3.32856
32
A.het37.5
C      0.70448    0.76804    0.00005
C     -1.28691    1.68845   -0.00002
C     -1.22223   -0.60601    0.00014
C      0.17797   -0.51319    0.00004
C      2.27415   -0.76871    0.00014
H     -1.92042    2.56948   -0.00028
H      3.27085   -1.18302    0.00011
N      1.17679   -1.46431   -0.00002
N      2.06094    0.58499   -0.00014
N     -1.93534    0.52053    0.00004
N      0.01818    1.90993    0.00004
H      2.75415    1.31105   -0.00029
N     -1.86158   -1.78881   -0.00019
H     -1.33845   -2.64352   -0.00029
H     -2.86385   -1.80180    0.00052
C     -2.30508   -0.87131    3.23352
C     -0.89486   -1.16012    3.23352
C     -0.47455   -2.51700    3.23352
C     -1.40391   -3.53723    3.23352
C     -2.79320   -3.25109    3.23352
C     -2.69291    0.49199    3.23352
N      0.05541   -0.17847    3.23352
C     -3.23485   -1.94410    3.23352
C     -0.35809    1.07572    3.23352
C     -1.72210    1.46916    3.23352
H      0.59366   -2.71696    3.23352
H     -1.07216   -4.57296    3.23352
H     -3.50997   -4.06877    3.23352
H     -3.75160    0.74626    3.23352
H     -4.29945   -1.71636    3.23352
H      0.41976    1.84141    3.23352
H     -1.98094    2.52496    3.23352
32
A.het37.6
C      0.70448    0.76804    0.00005
C     -1.28691    1.68845   -0.00002
C     -1.22223   -0.60601    0.00014
C      0.17797   -0.51319    0.00004
C      2.27415   -0.76871    0.00014
H     -1.92042    2.56948   -0.00028
H      3.27085   -1.18302    0.00011
N      1.17679   -1.46431   -0.00002
N      2.06094    0.58499   -0.00014
N     -1.93534    0.52053    0.00004
N      0.01818    1.90993    0.00004
H      2.75415    1.31105   -0.00029
N     -1.86158   -1.78881   -0.00019
H     -1.33845   -2.64352   -0.00029
H     -2.86385   -1.80180    0.00052
C     -0.13434    0.17085    3.29955
C     -1.38892   -0.53494    3.29955
C     -2.59548    0.21474    3.29955
C     -2.56183    1.59440    3.29955
C     -1.32480    2.28848    3.29955
C      1.05188   -0.60496    3.29955
N     -1.46365   -1.89915    3.29955
C     -0.13482    1.59048    3.29955
C     -0.32952   -2.57571    3.29955
C      0.95871   -1.97925    3.29955
H     -3.53348   -0.33408    3.29955
H     -3.49107    2.15949    3.29955
H     -1.31906    3.37583    3.29955
H      2.01827   -0.10341    3.29955
H      0.81866    2.11595    3.29955
H     -0.41548   -3.66381    3.29955
H      1.84602   -2.60727    3.29955
32
A.het37.7
C      0.70448    0.76804    0.00005
C     -1.28691    1.68845   -0.00002
C     -1.22223   -0.60601    0.00014
C      0.17797   -0.51319    0.00004
C      2.27415   -0.76871    0.00014
H     -1.92042    2.56948   -0.00028
H      3.27085   -1.18302    0.00011
N      1.17679   -1.46431   -0.00002
N      2.06094    0.58499   -0.00014
N     -1.93534    0.52053    0.00004
N      0.01818    1.90993    0.00004
H      2.75415    1.31105   -0.00029
N     -1.86158   -1.78881   -0.00019
H     -1.33845   -2.64352   -0.00029
H     -2.86385   -1.80180    0.00052
C      0.17807    1.39079    3.41525
C      0.62672    0.02301    3.41525
C     -0.34304   -1.01495    3.41525
C     -1.68989   -0.71396    3.41525
C     -2.13047    0.63433    3.41525
C      1.16952    2.40373    3.41525
N      1.95044   -0.31528    3.41525
C     -1.21461    1.66607    3.41525
C      2.83440    0.66583    3.41525
C      2.49953    2.04538    3.41525
H      0.01313   -2.04169    3.41525
H     -2.42470   -1.51573    3.41525
H     -3.19599    0.85117    3.41525
H      0.86522    3.44913    3.41525
H     -1.54487    2.70345    3.41525
H      3.88508    0.37016    3.41525
H      3.28794    2.79380    3.41525
32
A.het37.8
C      0.70448    0.76804    0.00005
C     -1.28691    1.68845   -0.00002
C     -1.22223   -0.60601    0.00014
C      0.17797   -0.51319    0.00004
C      2.27415   -0.76871    0.00014
H     -1.92042    2.56948   -0.00028
H      3.27085   -1.18302    0.00011
N      1.17679   -1.46431   -0.00002
N      2.06094    0.58499   -0.00014
N     -1.93534    0.52053    0.00004
N      0.01818    1.90993    0.00004
H      2.75415    1.31105   -0.00029
N     -1.86158   -1.78881   -0.00019
H     -1.33845   -2.64352   -0.00029
H     -2.86385   -1.80180    0.00052
C     -1.34942    0.51485    3.41217
C     -2.17404   -0.66503    3.41217
C     -3.58632   -0.51249    3.41217
C     -4.15407    0.74538    3.41217
C     -3.34020    1.90711    3.41217
C      0.05586    0.32994    3.41217
N     -1.65000   -1.92679    3.41217
C     -1.96525    1.79395    3.41217
C     -0.33469   -2.04484    3.41217
C      0.56764   -0.94889    3.41217
H     -4.19369   -1.41369    3.41217
H     -5.23642    0.85179    3.41217
H     -3.80638    2.88947    3.41217
H      0.70931    1.20085    3.41217
H     -1.33381    2.68080    3.41217
H      0.05953   -3.06265    3.41217
H      1.63949   -1.13020    3.41217
32
A.het37.9
C      0.70448    0.76804    0.00005
C     -1.28691    1.68845   -0.00002
C     -1.22223   -0.60601    0.00014
C      0.17797   -0.51319    0.00004
C      2.27415   -0.76871    0.00014
H     -1.92042    2.56948   -0.00028
H      3.27085   -1.18302    0.00011
N      1.17679   -1.46431   -0.00002
N      2.06094    0.58499   -0.00014
N     -1.93534    0.52053    0.00004
N      0.01818    1.90993    0.00004
H      2.75415    1.31105   -0.00029
N     -1.86158   -1.78881   -0.00019
H     -1.33845   -2.64352   -0.00029
H     -2.86385   -1.80180    0.00052
C     -0.53330   -1.86186    3.12705
C      0.88519   -2.10683    3.12705
C      1.34736   -3.45003    3.12705
C      0.45006   -4.49858    3.12705
C     -0.94743   -4.25562    3.12705
C     -0.96320   -0.51124    3.12705
N      1.80459   -1.09620    3.12705
C     -1.42938   -2.96295    3.12705
C      1.35241    0.14457    3.12705
C     -0.02313    0.49555    3.12705
H      2.42125   -3.61679    3.12705
H      0.81375   -5.52352    3.12705
H     -1.63851   -5.09513    3.12705
H     -2.02926   -0.28991    3.12705
H     -2.50052   -2.76831    3.12705
H      2.10616    0.93400    3.12705
H     -0.31458    1.54283    3.12705
31
A.het38.1
C      0.70448    0.76804    0.00005
C     -1.28691    1.68845   -0.00002
C     -1.22223   -0.60601    0.00014
C      0.17797   -0.51319    0.00004
C      2.27415   -0.76871    0.00014
H     -1.92042    2.56948   -0.00028
H      3.27085   -1.18302    0.00011
N      1.17679   -1.46431   -0.00002
N      2.06094    0.58499   -0.00014
N     -1.93534    0.52053    0.00004
N      0.01818    1.90993    0.00004
H      2.75415    1.31105   -0.00029
N     -1.86158   -1.78881   -0.00019
H     -1.33845   -2.64352   -0.00029
H     -2.86385   -1.80180    0.00052
C      0.50887    1.25447   -3.35636
C     -0.92910    1.34825   -3.35636
N     -1.57212    2.54909   -3.35636
C     -0.83221    3.64259   -3.35636
C      0.58799    3.65876   -3.35636
C      1.09565   -0.03476   -3.35636
N     -1.72265    0.24112   -3.35636
C      1.25814    2.45655   -3.35636
C     -1.13104   -0.93923   -3.35636
C      0.27502   -1.13973   -3.35636
H     -1.37436    4.59014   -3.35636
H      1.11993    4.60659   -3.35636
H      2.18049   -0.13021   -3.35636
H      2.34619    2.41028   -3.35636
H     -1.79168   -1.80833   -3.35636
H      0.67935   -2.14863   -3.35636
31
A.het38.10
C      0.70448    0.76804    0.00005
C     -1.28691    1.68845   -0.00002
C     -1.22223   -0.60601    0.00014
C      0.17797   -0.51319    0.00004
C      2.27415   -0.76871    0.00014
H     -1.92042    2.56948   -0.00028
H      3.27085   -1.18302    0.00011
N      1.17679   -1.46431   -0.00002
N      2.06094    0.58499   -0.00014
N     -1.93534    0.52053    0.00004
N      0.01818    1.90993    0.00004
H      2.75415    1.31105   -0.00029
N     -1.86158   -1.78881   -0.00019
H     -1.33845   -2.64352   -0.00029
H     -2.86385   -1.80180    0.00052
C     -0.98340    2.34165   -3.35379
C     -1.81995    1.16832   -3.35379
N     -3.17944    1.25357   -3.35379
C     -3.71982    2.45823   -3.35379
C     -2.98611    3.67433   -3.35379
C      0.42166    2.16207   -3.35379
N     -1.29621   -0.08912   -3.35379
C     -1.61117    3.61143   -3.35379
C      0.01880   -0.20731   -3.35379
C      0.92930    0.88273   -3.35379
H     -4.81085    2.49595   -3.35379
H     -3.51208    4.62549   -3.35379
H      1.07377    3.03426   -3.35379
H     -0.99918    4.51223   -3.35379
H      0.41009   -1.22646   -3.35379
H      1.99996    0.69554   -3.35379
31
A.het38.2
C      0.70448    0.76804    0.00005
C     -1.28691    1.68845   -0.00002
C     -1.22223   -0.60601    0.00014
C      0.17797   -0.51319    0.00004
C      2.27415   -0.76871    0.00014
H     -1.92042    2.56948   -0.00028
H      3.27085   -1.18302    0.00011
N      1.17679   -1.46431   -0.00002
N      2.06094    0.58499   -0.00014
N     -1.93534    0.52053    0.00004
N      0.01818    1.90993    0.00004
H      2.75415    1.31105   -0.00029
N     -1.86158   -1.78881   -0.00019
H     -1.33845   -2.64352   -0.00029
H     -2.86385   -1.80180    0.00052
C     -0.14046    2.63580   -3.04942
C      1.29569    2.51745   -3.04942
N      1.91808    1.30579   -3.04942
C      1.15958    0.22510   -3.04942
C     -0.26068    0.23322   -3.04942
C     -0.70512    3.93487   -3.04942
N      2.10805    3.61085   -3.04942
C     -0.91018    1.44670   -3.04942
C      1.53671    4.80114   -3.04942
C      0.13428    5.02566   -3.04942
H      1.68545   -0.73158   -3.04942
H     -0.80876   -0.70538   -3.04942
H     -1.78817    4.04886   -3.04942
H     -1.99728    1.51157   -3.04942
H      2.21211    5.65882   -3.04942
H     -0.25274    6.04132   -3.04942
31
A.het38.3
C      0.70448    0.76804    0.00005
C     -1.28691    1.68845   -0.00002
C     -1.22223   -0.60601    0.00014
C      0.17797   -0.51319    0.00004
C      2.27415   -0.76871    0.00014
H     -1.92042    2.56948   -0.00028
H      3.27085   -1.18302    0.00011
N      1.17679   -1.46431   -0.00002
N      2.06094    0.58499   -0.00014
N     -1.93534    0.52053    0.00004
N      0.01818    1.90993    0.00004
H      2.75415    1.31105   -0.00029
N     -1.86158   -1.78881   -0.00019
H     -1.33845   -2.64352   -0.00029
H     -2.86385   -1.80180    0.00052
C      2.50963    1.56922    3.27873
C      2.13410    0.17799    3.27873
N      0.83003   -0.21557    3.27873
C     -0.09607    0.72546    3.27873
C      0.16816    2.12095    3.27873
C      3.88926    1.89022    3.27873
N      3.06299   -0.81832    3.27873
C      1.47892    2.54085    3.27873
C      4.33682   -0.47111    3.27873
C      4.81069    0.86779    3.27873
H     -1.13193    0.38084    3.27873
H     -0.65614    2.82938    3.27873
H      4.19678    2.93493    3.27873
H      1.73887    3.59840    3.27873
H      5.05857   -1.29018    3.27873
H      5.87951    1.06520    3.27873
31
A.het38.4
C      0.70448    0.76804    0.00005
C     -1.28691    1.68845   -0.00002
C     -1.22223   -0.60601    0.00014
C      0.17797   -0.51319    0.00004
C      2.27415   -0.76871    0.00014
H     -1.92042    2.56948   -0.00028
H      3.27085   -1.18302    0.00011
N      1.17679   -1.46431   -0.00002
N      2.06094    0.58499   -0.00014
N     -1.93534    0.52053    0.00004
N      0.01818    1.90993    0.00004
H      2.75415    1.31105   -0.00029
N     -1.86158   -1.78881   -0.00019
H     -1.33845   -2.64352   -0.00029
H     -2.86385   -1.80180    0.00052
C      1.43726   -1.53993   -3.29084
C      1.42916   -2.98092   -3.29084
N      0.26869   -3.69422   -3.29084
C     -0.86688   -3.02065   -3.29084
C     -0.96748   -1.60393   -3.29084
C      2.68931   -0.87751   -3.29084
N      2.58153   -3.70722   -3.29084
C      0.19274   -0.86347   -3.29084
C      3.72460   -3.04647   -3.29084
C      3.84113   -1.63097   -3.29084
H     -1.78051   -3.61819   -3.29084
H     -1.94527   -1.12929   -3.29084
H      2.72007    0.21109   -3.29084
H      0.17422    0.22541   -3.29084
H      4.63145   -3.65425   -3.29084
H      4.82419   -1.16736   -3.29084
31
A.het38.5
C      0.70448    0.76804    0.00005
C     -1.28691    1.68845   -0.00002
C     -1.22223   -0.60601    0.00014
C      0.17797   -0.51319    0.00004
C      2.27415   -0.76871    0.00014
H     -1.92042    2.56948   -0.00028
H      3.27085   -1.18302    0.00011
N      1.17679   -1.46431   -0.00002
N      2.06094    0.58499   -0.00014
N     -1.93534    0.52053    0.00004
N      0.01818    1.90993    0.00004
H      2.75415    1.31105   -0.00029
N     -1.86158   -1.78881   -0.00019
H     -1.33845   -2.64352   -0.00029
H     -2.86385   -1.80180    0.00052
C     -1.68408   -2.71833    3.19655
C     -2.87363   -1.90500    3.19655
N     -2.81511   -0.54410    3.19655
C     -1.62130    0.01985    3.19655
C     -0.39103   -0.68982    3.19655
C     -1.83602   -4.12664    3.19655
N     -4.12054   -2.45335    3.19655
C     -0.42689   -2.06572    3.19655
C     -4.21286   -3.77042    3.19655
C     -3.10513   -4.65933    3.19655
H     -1.60504    1.11142    3.19655
H      0.54962   -0.14526    3.19655
H     -0.95118   -4.76149    3.19655
H      0.48576   -2.65989    3.19655
H     -5.22412   -4.18167    3.19655
H     -3.27125   -5.73347    3.19655
31
A.het38.6
C      0.70448    0.76804    0.00005
C     -1.28691    1.68845   -0.00002
C     -1.22223   -0.60601    0.00014
C      0.17797   -0.51319    0.00004
C      2.27415   -0.76871    0.00014
H     -1.92042    2.56948   -0.00028
H      3.27085   -1.18302    0.00011
N      1.17679   -1.46431   -0.00002
N      2.06094    0.58499   -0.00014
N     -1.93534    0.52053    0.00004
N      0.01818    1.90993    0.00004
H      2.75415    1.31105   -0.00029
N     -1.86158   -1.78881   -0.00019
H     -1.33845   -2.64352   -0.00029
H     -2.86385   -1.80180    0.00052
C     -0.34616   -1.74829   -3.07438
C     -1.78572   -1.68354   -3.07438
N     -2.45284   -0.49592   -3.07438
C     -1.73515    0.61229   -3.07438
C     -0.31557    0.65711   -3.07438
C      0.26652   -3.02541   -3.07438
N     -2.55677   -2.80646   -3.07438
C      0.37870   -0.53133   -3.07438
C     -1.94147   -3.97463   -3.07438
C     -0.53165   -4.14672   -3.07438
H     -2.29631    1.54870   -3.07438
H      0.19714    1.61549   -3.07438
H      1.35306   -3.09895   -3.07438
H      1.46746   -0.55563   -3.07438
H     -2.58443   -4.85688   -3.07438
H     -0.10704   -5.14725   -3.07438
31
A.het38.7
C      0.70448    0.76804    0.00005
C     -1.28691    1.68845   -0.00002
C     -1.22223   -0.60601    0.00014
C      0.17797   -0.51319    0.00004
C      2.27415   -0.76871    0.00014
H     -1.92042    2.56948   -0.00028
H      3.27085   -1.18302    0.00011
N      1.17679   -1.46431   -0.00002
N      2.06094    0.58499   -0.00014
N     -1.93534    0.52053    0.00004
N      0.01818    1.90993    0.00004
H      2.75415    1.31105   -0.00029
N     -1.86158   -1.78881   -0.00019
H     -1.33845   -2.64352   -0.00029
H     -2.86385   -1.80180    0.00052
C      1.49090   -1.66403    3.01552
C      2.92528   -1.52593    3.01552
N      3.75260   -2.60807    3.01552
C      3.19769   -3.80610    3.01552
C      1.79848   -4.04988    3.01552
C      0.70490   -0.48563    3.01552
N      3.53095   -0.30584    3.01552
C      0.94415   -2.97074    3.01552
C      2.75766    0.76432    3.01552
C      1.33765    0.73668    3.01552
H      3.88482   -4.65441    3.01552
H      1.42547   -5.07077    3.01552
H     -0.38120   -0.56544    3.01552
H     -0.13722   -3.09961    3.01552
H      3.27033    1.72814    3.01552
H      0.77671    1.66765    3.01552
31
A.het38.8
C      0.70448    0.76804    0.00005
C     -1.28691    1.68845   -0.00002
C     -1.22223   -0.60601    0.00014
C      0.17797   -0.51319    0.00004
C      2.27415   -0.76871    0.00014
H     -1.92042    2.56948   -0.00028
H      3.27085   -1.18302    0.00011
N      1.17679   -1.46431   -0.00002
N      2.06094    0.58499   -0.00014
N     -1.93534    0.52053    0.00004
N      0.01818    1.90993    0.00004
H      2.75415    1.31105   -0.00029
N     -1.86158   -1.78881   -0.00019
H     -1.33845   -2.64352   -0.00029
H     -2.86385   -1.80180    0.00052
C     -0.86972    0.83451    3.40977
C      0.34203    0.05464    3.40977
N      0.32146   -1.30736    3.40977
C     -0.85617   -1.90436    3.40977
C     -2.10574   -1.22925    3.40977
C     -0.75709    2.24651    3.40977
N      1.57317    0.63753    3.40977
C     -2.10823    0.14712    3.40977
C      1.62875    1.95667    3.40977
C      0.49669    2.81436    3.40977
H     -0.84201   -2.99595    3.40977
H     -3.03085   -1.79982    3.40977
H     -1.65928    2.85645    3.40977
H     -3.03710    0.71562    3.40977
H      2.62816    2.39594    3.40977
H      0.63280    3.89271    3.40977
31
A.het38.9
C      0.70448    0.76804    0.00005
C     -1.28691    1.68845   -0.00002
C     -1.22223   -0.60601    0.00014
C      0.17797   -0.51319    0.00004
C      2.27415   -0.76871    0.00014
H     -1.92042    2.56948   -0.00028
H      3.27085   -1.18302    0.00011
N      1.17679   -1.46431   -0.00002
N      2.06094    0.58499   -0.00014
N     -1.93534    0.52053    0.00004
N      0.01818    1.90993    0.00004
H      2.75415    1.31105   -0.00029
N     -1.86158   -1.78881   -0.00019
H     -1.33845   -2.64352   -0.00029
H     -2.86385   -1.80180    0.00052
C      0.63107    1.66653    3.35528
C     -0.49104    0.76244    3.35528
N     -1.77711    1.21135    3.35528
C     -1.97240    2.51713    3.35528
C     -0.93778    3.49015    3.35528
C      1.93556    1.11450    3.35528
N     -0.32601   -0.58968    3.35528
C      0.36919    3.05860    3.35528
C      0.90834   -1.05830    3.35528
C      2.07919   -0.25436    3.35528
H     -3.01279    2.84783    3.35528
H     -1.18760    4.54795    3.35528
H      2.79882    1.77839    3.35528
H      1.20154    3.76087    3.35528
H      1.01013   -2.14523    3.35528
H      3.05963   -0.72350    3.35528
31
A.het39.1
C      0.70448    0.76804    0.00005
C     -1.28691    1.68845   -0.00002
C     -1.22223   -0.60601    0.00014
C      0.17797   -0.51319    0.00004
C      2.27415   -0.76871    0.00014
H     -1.92042    2.56948   -0.00028
H      3.27085   -1.18302    0.00011
N      1.17679   -1.46431   -0.00002
N      2.06094    0.58499   -0.00014
N     -1.93534    0.52053    0.00004
N      0.01818    1.90993    0.00004
H      2.75415    1.31105   -0.00029
N     -1.86158   -1.78881   -0.00019
H     -1.33845   -2.64352   -0.00029
H     -2.86385   -1.80180    0.00052
C     -1.18173    1.50053    3.01203
C      0.16648    1.94636    3.01203
C      1.20096    1.03370    3.01203
C      0.91428   -0.35455    3.01203
C     -0.44514   -0.80714    3.01203
C     -1.48867    0.15441    3.01203
C      1.90384   -1.37030    3.01203
N      1.61415   -2.65795    3.01203
C      0.28474   -2.96877    3.01203
N     -0.74099   -2.14029    3.01203
H     -1.98236    2.23665    3.01203
H      0.37679    3.01292    3.01203
H      2.23911    1.36119    3.01203
H     -2.51548   -0.20087    3.01203
H      2.96121   -1.09300    3.01203
H      0.05525   -4.03468    3.01203
31
A.het39.10
C      0.70448    0.76804    0.00005
C     -1.28691    1.68845   -0.00002
C     -1.22223   -0.60601    0.00014
C      0.17797   -0.51319    0.00004
C      2.27415   -0.76871    0.00014
H     -1.92042    2.56948   -0.00028
H      3.27085   -1.18302    0.00011
N      1.17679   -1.46431   -0.00002
N      2.06094    0.58499   -0.00014
N     -1.93534    0.52053    0.00004
N      0.01818    1.90993    0.00004
H      2.75415    1.31105   -0.00029
N     -1.86158   -1.78881   -0.00019
H     -1.33845   -2.64352   -0.00029
H     -2.86385   -1.80180    0.00052
C      0.41579   -1.70166   -3.14930
C     -0.99819   -1.57098   -3.14930
C     -1.58125   -0.32072   -3.14930
C     -0.76320    0.83696   -3.14930
C      0.66377    0.70799   -3.14930
C      1.23556   -0.59070   -3.14930
C     -1.26384    2.16373   -3.14930
N     -0.48328    3.22800   -3.14930
C      0.85948    2.98111   -3.14930
N      1.46818    1.81150   -3.14930
H      0.85513   -2.69658   -3.14930
H     -1.61757   -2.46438   -3.14930
H     -2.66372   -0.20561   -3.14930
H      2.31876   -0.67581   -3.14930
H     -2.34386    2.33253   -3.14930
H      1.49617    3.86623   -3.14930
31
A.het39.2
C      0.70448    0.76804    0.00005
C     -1.28691    1.68845   -0.00002
C     -1.22223   -0.60601    0.00014
C      0.17797   -0.51319    0.00004
C      2.27415   -0.76871    0.00014
H     -1.92042    2.56948   -0.00028
H      3.27085   -1.18302    0.00011
N      1.17679   -1.46431   -0.00002
N      2.06094    0.58499   -0.00014
N     -1.93534    0.52053    0.00004
N      0.01818    1.90993    0.00004
H      2.75415    1.31105   -0.00029
N     -1.86158   -1.78881   -0.00019
H     -1.33845   -2.64352   -0.00029
H     -2.86385   -1.80180    0.00052
C     -2.55023   -1.41856   -3.47382
C     -2.12696   -0.06310   -3.47382
C     -0.78247    0.24582   -3.47382
C      0.17871   -0.79608   -3.47382
C     -0.24559   -2.16460   -3.47382
C     -1.63509   -2.45239   -3.47382
C      1.58081   -0.58374   -3.47382
N      2.45848   -1.56947   -3.47382
C      1.93645   -2.83099   -3.47382
N      0.66546   -3.18185   -3.47382
H     -3.61498   -1.64031   -3.47382
H     -2.87121    0.72929   -3.47382
H     -0.44370    1.28034   -3.47382
H     -1.94467   -3.49389   -3.47382
H      1.97157    0.43716   -3.47382
H      2.66898   -3.63858   -3.47382
31
A.het39.3
C      0.70448    0.76804    0.00005
C     -1.28691    1.68845   -0.00002
C     -1.22223   -0.60601    0.00014
C      0.17797   -0.51319    0.00004
C      2.27415   -0.76871    0.00014
H     -1.92042    2.56948   -0.00028
H      3.27085   -1.18302    0.00011
N      1.17679   -1.46431   -0.00002
N      2.06094    0.58499   -0.00014
N     -1.93534    0.52053    0.00004
N      0.01818    1.90993    0.00004
H      2.75415    1.31105   -0.00029
N     -1.86158   -1.78881   -0.00019
H     -1.33845   -2.64352   -0.00029
H     -2.86385   -1.80180    0.00052
C     -2.07863   -2.26355   -3.02185
C     -2.48501   -0.90294   -3.02185
C     -1.54262    0.10454   -3.02185
C     -0.16331   -0.22244   -3.02185
C      0.24952   -1.59446   -3.02185
C     -0.74201   -2.60955   -3.02185
C      0.88082    0.73713   -3.02185
N      2.15949    0.41008   -3.02185
C      2.43148   -0.92783   -3.02185
N      1.57348   -1.92900   -3.02185
H     -2.83774   -3.04241   -3.02185
H     -3.54500   -0.66167   -3.02185
H     -1.83975    1.15177   -3.02185
H     -0.41678   -3.64627   -3.02185
H      0.63442    1.80213   -3.02185
H      3.49025   -1.18825   -3.02185
31
A.het39.4
C      0.70448    0.76804    0.00005
C     -1.28691    1.68845   -0.00002
C     -1.22223   -0.60601    0.00014
C      0.17797   -0.51319    0.00004
C      2.27415   -0.76871    0.00014
H     -1.92042    2.56948   -0.00028
H      3.27085   -1.18302    0.00011
N      1.17679   -1.46431   -0.00002
N      2.06094    0.58499   -0.00014
N     -1.93534    0.52053    0.00004
N      0.01818    1.90993    0.00004
H      2.75415    1.31105   -0.00029
N     -1.86158   -1.78881   -0.00019
H     -1.33845   -2.64352   -0.00029
H     -2.86385   -1.80180    0.00052
C      3.90768    1.92911   -3.09265
C      3.76475    0.51632   -3.09265
C      2.50948   -0.05588   -3.09265
C      1.35894    0.77217   -3.09265
C      1.50027    2.19797   -3.09265
C      2.80386    2.75848   -3.09265
C      0.02787    0.28305   -3.09265
N     -1.02959    1.07281   -3.09265
C     -0.77107    2.41338   -3.09265
N      0.40377    3.01192   -3.09265
H      4.90637    2.35982   -3.09265
H      4.65274   -0.11078   -3.09265
H      2.38499   -1.13731   -3.09265
H      2.89836    3.84090   -3.09265
H     -0.15028   -0.79546   -3.09265
H     -1.65064    3.05772   -3.09265
31
A.het39.5
C      0.70448    0.76804    0.00005
C     -1.28691    1.68845   -0.00002
C     -1.22223   -0.60601    0.00014
C      0.17797   -0.51319    0.00004
C      2.27415   -0.76871    0.00014
H     -1.92042    2.56948   -0.00028
H      3.27085   -1.18302    0.00011
N      1.17679   -1.46431   -0.00002
N      2.06094    0.58499   -0.00014
N     -1.93534    0.52053    0.00004
N      0.01818    1.90993    0.00004
H      2.75415    1.31105   -0.00029
N     -1.86158   -1.78881   -0.00019
H     -1.33845   -2.64352   -0.00029
H     -2.86385   -1.80180    0.00052
C      1.61947   -1.16523   -3.18122
C      1.17092   -2.51253   -3.18122
C     -0.17912   -2.79625   -3.18122
C     -1.12064   -1.73654   -3.18122
C     -0.67081   -0.37621   -3.18122
C      0.72383   -0.11447   -3.18122
C     -2.52647   -1.92262   -3.18122
N     -3.38554   -0.92064   -3.18122
C     -2.84000    0.33089   -3.18122
N     -1.56267    0.65791   -3.18122
H      2.68819   -0.96345   -3.18122
H      1.90020   -3.31871   -3.18122
H     -0.53719   -3.82425   -3.18122
H      1.05284    0.92106   -3.18122
H     -2.93625   -2.93603   -3.18122
H     -3.55730    1.15205   -3.18122
31
A.het39.6
C      0.70448    0.76804    0.00005
C     -1.28691    1.68845   -0.00002
C     -1.22223   -0.60601    0.00014
C      0.17797   -0.51319    0.00004
C      2.27415   -0.76871    0.00014
H     -1.92042    2.56948   -0.00028
H      3.27085   -1.18302    0.00011
N      1.17679   -1.46431   -0.00002
N      2.06094    0.58499   -0.00014
N     -1.93534    0.52053    0.00004
N      0.01818    1.90993    0.00004
H      2.75415    1.31105   -0.00029
N     -1.86158   -1.78881   -0.00019
H     -1.33845   -2.64352   -0.00029
H     -2.86385   -1.80180    0.00052
C     -0.50373    1.10668    3.19703
C      0.81773    1.62645    3.19703
C      1.90114    0.77245    3.19703
C      1.69175   -0.62954    3.19703
C      0.35946   -1.15669    3.19703
C     -0.73569   -0.25437    3.19703
C      2.73601   -1.58896    3.19703
N      2.51804   -2.89066    3.19703
C      1.20787   -3.27460    3.19703
N      0.13786   -2.50417    3.19703
H     -1.34389    1.79735    3.19703
H      0.96868    2.70301    3.19703
H      2.91957    1.15690    3.19703
H     -1.74127   -0.66594    3.19703
H      3.77641   -1.25355    3.19703
H      1.03774   -4.35157    3.19703
31
A.het39.7
C      0.70448    0.76804    0.00005
C     -1.28691    1.68845   -0.00002
C     -1.22223   -0.60601    0.00014
C      0.17797   -0.51319    0.00004
C      2.27415   -0.76871    0.00014
H     -1.92042    2.56948   -0.00028
H      3.27085   -1.18302    0.00011
N      1.17679   -1.46431   -0.00002
N      2.06094    0.58499   -0.00014
N     -1.93534    0.52053    0.00004
N      0.01818    1.90993    0.00004
H      2.75415    1.31105   -0.00029
N     -1.86158   -1.78881   -0.00019
H     -1.33845   -2.64352   -0.00029
H     -2.86385   -1.80180    0.00052
C      3.83202   -3.38664   -3.40583
C      2.44588   -3.69492   -3.40583
C      1.50821   -2.68305   -3.40583
C      1.93276   -1.33057   -3.40583
C      3.33074   -1.01669   -3.40583
C      4.27250   -2.07811   -3.40583
C      1.05013   -0.22065   -3.40583
N      1.46757    1.03142   -3.40583
C      2.82147    1.20727   -3.40583
N      3.75888    0.28004   -3.40583
H      4.55474   -4.19938   -3.40583
H      2.12960   -4.73498   -3.40583
H      0.44244   -2.90470   -3.40583
H      5.32979   -1.82767   -3.40583
H     -0.02973   -0.39044   -3.40583
H      3.15676    2.24477   -3.40583
31
A.het39.8
C      0.70448    0.76804    0.00005
C     -1.28691    1.68845   -0.00002
C     -1.22223   -0.60601    0.00014
C      0.17797   -0.51319    0.00004
C      2.27415   -0.76871    0.00014
H     -1.92042    2.56948   -0.00028
H      3.27085   -1.18302    0.00011
N      1.17679   -1.46431   -0.00002
N      2.06094    0.58499   -0.00014
N     -1.93534    0.52053    0.00004
N      0.01818    1.90993    0.00004
H      2.75415    1.31105   -0.00029
N     -1.86158   -1.78881   -0.00019
H     -1.33845   -2.64352   -0.00029
H     -2.86385   -1.80180    0.00052
C      0.76005    0.61780   -3.19991
C      2.17971    0.64906   -3.19991
C      2.90141   -0.52663   -3.19991
C      2.22058   -1.76998   -3.19991
C      0.78821   -1.80442   -3.19991
C      0.07219   -0.57933   -3.19991
C      2.86912   -3.03107   -3.19991
N      2.21489   -4.17734   -3.19991
C      0.85275   -4.08503   -3.19991
N      0.11476   -2.99239   -3.19991
H      0.21021    1.55618   -3.19991
H      2.69327    1.60720   -3.19991
H      3.98995   -0.51767   -3.19991
H     -1.01366   -0.61818   -3.19991
H      3.96134   -3.07572   -3.19991
H      0.32104   -5.03693   -3.19991
31
A.het39.9
C      0.70448    0.76804    0.00005
C     -1.28691    1.68845   -0.00002
C     -1.22223   -0.60601    0.00014
C      0.17797   -0.51319    0.00004
C      2.27415   -0.76871    0.00014
H     -1.92042    2.56948   -0.00028
H      3.27085   -1.18302    0.00011
N      1.17679   -1.46431   -0.00002
N      2.06094    0.58499   -0.00014
N     -1.93534    0.52053    0.00004
N      0.01818    1.90993    0.00004
H      2.75415    1.31105   -0.00029
N     -1.86158   -1.78881   -0.00019
H     -1.33845   -2.64352   -0.00029
H     -2.86385   -1.80180    0.00052
C      1.40888    0.46250   -3.15912
C      2.02320   -0.81775   -3.15912
C      1.25010   -1.96030   -3.15912
C     -0.16340   -1.85322   -3.15912
C     -0.78586   -0.56271   -3.15912
C      0.03458    0.59505   -3.15912
C     -1.04449   -2.96437   -3.15912
N     -2.35858   -2.84146   -3.15912
C     -2.83660   -1.56261   -3.15912
N     -2.14587   -0.43950   -3.15912
H      2.03675    1.35057   -3.15912
H      3.10788   -0.89016   -3.15912
H      1.70745   -2.94813   -3.15912
H     -0.44889    1.56810   -3.15912
H     -0.63444   -3.97768   -3.15912
H     -3.92308   -1.47110   -3.15912
23
A.het4.1
C      0.70448    0.76804    0.00005
C     -1.28691    1.68845   -0.00002
C     -1.22223   -0.60601    0.00014
C      0.17797   -0.51319    0.00004
C      2.27415   -0.76871    0.00014
H     -1.92042    2.56948   -0.00028
H      3.27085   -1.18302    0.00011
N      1.17679   -1.46431   -0.00002
N      2.06094    0.58499   -0.00014
N     -1.93534    0.52053    0.00004
N      0.01818    1.90993    0.00004
H      2.75415    1.31105   -0.00029
N     -1.86158   -1.78881   -0.00019
H     -1.33845   -2.64352   -0.00029
H     -2.86385   -1.80180    0.00052
C     -0.05199    1.98470    3.48255
C     -0.54129    0.71298    3.48255
C      0.63642   -0.08648    3.48255
N      1.73627    0.63467    3.48255
O      1.29711    1.97140    3.48255
H     -0.51492    2.96300    3.48255
H     -1.57393    0.39442    3.48255
H      0.72276   -1.16751    3.48255
23
A.het4.10
C      0.70448    0.76804    0.00005
C     -1.28691    1.68845   -0.00002
C     -1.22223   -0.60601    0.00014
C      0.17797   -0.51319    0.00004
C      2.27415   -0.76871    0.00014
H     -1.92042    2.56948   -0.00028
H      3.27085   -1.18302    0.00011
N      1.17679   -1.46431   -0.00002
N      2.06094    0.58499   -0.00014
N     -1.93534    0.52053    0.00004
N      0.01818    1.90993    0.00004
H      2.75415    1.31105   -0.00029
N     -1.86158   -1.78881   -0.00019
H     -1.33845   -2.64352   -0.00029
H     -2.86385   -1.80180    0.00052
C      0.42850    1.69632   -3.39958
C      1.71315    1.24205   -3.39958
C      2.48003    2.44123   -3.39958
N      1.72901    3.52091   -3.39958
O      0.40482    3.04528   -3.39958
H     -0.53674    1.20675   -3.39958
H      2.05989    0.21854   -3.39958
H      3.55829    2.55717   -3.39958
23
A.het4.2
C      0.70448    0.76804    0.00005
C     -1.28691    1.68845   -0.00002
C     -1.22223   -0.60601    0.00014
C      0.17797   -0.51319    0.00004
C      2.27415   -0.76871    0.00014
H     -1.92042    2.56948   -0.00028
H      3.27085   -1.18302    0.00011
N      1.17679   -1.46431   -0.00002
N      2.06094    0.58499   -0.00014
N     -1.93534    0.52053    0.00004
N      0.01818    1.90993    0.00004
H      2.75415    1.31105   -0.00029
N     -1.86158   -1.78881   -0.00019
H     -1.33845   -2.64352   -0.00029
H     -2.86385   -1.80180    0.00052
C     -1.42237    0.97067    3.38960
C     -0.06701    0.83031    3.38960
C      0.39729    2.17588    3.38960
N     -0.58596    3.04935    3.38960
O     -1.76170    2.27646    3.38960
H     -2.24590    0.26841    3.38960
H      0.51007   -0.08336    3.38960
H      1.41830    2.54142    3.38960
23
A.het4.3
C      0.70448    0.76804    0.00005
C     -1.28691    1.68845   -0.00002
C     -1.22223   -0.60601    0.00014
C      0.17797   -0.51319    0.00004
C      2.27415   -0.76871    0.00014
H     -1.92042    2.56948   -0.00028
H      3.27085   -1.18302    0.00011
N      1.17679   -1.46431   -0.00002
N      2.06094    0.58499   -0.00014
N     -1.93534    0.52053    0.00004
N      0.01818    1.90993    0.00004
H      2.75415    1.31105   -0.00029
N     -1.86158   -1.78881   -0.00019
H     -1.33845   -2.64352   -0.00029
H     -2.86385   -1.80180    0.00052
C     -1.63439   -0.18582   -3.06089
C     -0.37831   -0.71401   -3.06089
C      0.45698    0.43857   -3.06089
N     -0.23001    1.56008   -3.06089
O     -1.57961    1.16223   -3.06089
H     -2.62646   -0.61846   -3.06089
H     -0.09166   -1.75594   -3.06089
H      1.54015    0.49163   -3.06089
23
A.het4.4
C      0.70448    0.76804    0.00005
C     -1.28691    1.68845   -0.00002
C     -1.22223   -0.60601    0.00014
C      0.17797   -0.51319    0.00004
C      2.27415   -0.76871    0.00014
H     -1.92042    2.56948   -0.00028
H      3.27085   -1.18302    0.00011
N      1.17679   -1.46431   -0.00002
N      2.06094    0.58499   -0.00014
N     -1.93534    0.52053    0.00004
N      0.01818    1.90993    0.00004
H      2.75415    1.31105   -0.00029
N     -1.86158   -1.78881   -0.00019
H     -1.33845   -2.64352   -0.00029
H     -2.86385   -1.80180    0.00052
C      1.93108    0.91557   -3.49790
C      2.74687    2.00699   -3.49790
C      1.83002    3.09582   -3.49790
N      0.57584    2.69989   -3.49790
O      0.63613    1.29415   -3.49790
H      2.11144   -0.15160   -3.49790
H      3.82719    2.03364   -3.49790
H      2.04002    4.15976   -3.49790
23
A.het4.5
C      0.70448    0.76804    0.00005
C     -1.28691    1.68845   -0.00002
C     -1.22223   -0.60601    0.00014
C      0.17797   -0.51319    0.00004
C      2.27415   -0.76871    0.00014
H     -1.92042    2.56948   -0.00028
H      3.27085   -1.18302    0.00011
N      1.17679   -1.46431   -0.00002
N      2.06094    0.58499   -0.00014
N     -1.93534    0.52053    0.00004
N      0.01818    1.90993    0.00004
H      2.75415    1.31105   -0.00029
N     -1.86158   -1.78881   -0.00019
H     -1.33845   -2.64352   -0.00029
H     -2.86385   -1.80180    0.00052
C     -0.58063   -1.47173   -3.47561
C      0.05775   -0.26792   -3.47561
C     -1.01551    0.66709   -3.47561
N     -2.19395    0.08315   -3.47561
O     -1.91838   -1.29663   -3.47561
H     -0.23844   -2.49851   -3.47561
H      1.12115   -0.07558   -3.47561
H     -0.97150    1.75067   -3.47561
23
A.het4.6
C      0.70448    0.76804    0.00005
C     -1.28691    1.68845   -0.00002
C     -1.22223   -0.60601    0.00014
C      0.17797   -0.51319    0.00004
C      2.27415   -0.76871    0.00014
H     -1.92042    2.56948   -0.00028
H      3.27085   -1.18302    0.00011
N      1.17679   -1.46431   -0.00002
N      2.06094    0.58499   -0.00014
N     -1.93534    0.52053    0.00004
N      0.01818    1.90993    0.00004
H      2.75415    1.31105   -0.00029
N     -1.86158   -1.78881   -0.00019
H     -1.33845   -2.64352   -0.00029
H     -2.86385   -1.80180    0.00052
C      0.35223    1.25025    3.28371
C     -0.05417    2.55084    3.28371
C     -1.47372    2.44590    3.28371
N     -1.88779    1.19760    3.28371
O     -0.71335    0.42274    3.28371
H      1.32267    0.77107    3.28371
H      0.55726    3.44188    3.28371
H     -2.21283    3.23951    3.28371
23
A.het4.7
C      0.70448    0.76804    0.00005
C     -1.28691    1.68845   -0.00002
C     -1.22223   -0.60601    0.00014
C      0.17797   -0.51319    0.00004
C      2.27415   -0.76871    0.00014
H     -1.92042    2.56948   -0.00028
H      3.27085   -1.18302    0.00011
N      1.17679   -1.46431   -0.00002
N      2.06094    0.58499   -0.00014
N     -1.93534    0.52053    0.00004
N      0.01818    1.90993    0.00004
H      2.75415    1.31105   -0.00029
N     -1.86158   -1.78881   -0.00019
H     -1.33845   -2.64352   -0.00029
H     -2.86385   -1.80180    0.00052
C     -1.26403    2.13231    3.20406
C     -1.60247    0.81240    3.20406
C     -0.33994    0.15501    3.20406
N      0.66880    0.99890    3.20406
O      0.07749    2.27565    3.20406
H     -1.83736    3.05028    3.20406
H     -2.59116    0.37617    3.20406
H     -0.12874   -0.90870    3.20406
23
A.het4.8
C      0.70448    0.76804    0.00005
C     -1.28691    1.68845   -0.00002
C     -1.22223   -0.60601    0.00014
C      0.17797   -0.51319    0.00004
C      2.27415   -0.76871    0.00014
H     -1.92042    2.56948   -0.00028
H      3.27085   -1.18302    0.00011
N      1.17679   -1.46431   -0.00002
N      2.06094    0.58499   -0.00014
N     -1.93534    0.52053    0.00004
N      0.01818    1.90993    0.00004
H      2.75415    1.31105   -0.00029
N     -1.86158   -1.78881   -0.00019
H     -1.33845   -2.64352   -0.00029
H     -2.86385   -1.80180    0.00052
C      1.44726   -0.06652    3.09130
C      0.10763   -0.31569    3.09130
C      0.04336   -1.73767    3.09130
N      1.23370   -2.29696    3.09130
O      2.14247   -1.22278    3.09130
H      2.03822    0.84020    3.09130
H     -0.70455    0.39717    3.09130
H     -0.83235   -2.37736    3.09130
23
A.het4.9
C      0.70448    0.76804    0.00005
C     -1.28691    1.68845   -0.00002
C     -1.22223   -0.60601    0.00014
C      0.17797   -0.51319    0.00004
C      2.27415   -0.76871    0.00014
H     -1.92042    2.56948   -0.00028
H      3.27085   -1.18302    0.00011
N      1.17679   -1.46431   -0.00002
N      2.06094    0.58499   -0.00014
N     -1.93534    0.52053    0.00004
N      0.01818    1.90993    0.00004
H      2.75415    1.31105   -0.00029
N     -1.86158   -1.78881   -0.00019
H     -1.33845   -2.64352   -0.00029
H     -2.86385   -1.80180    0.00052
C     -1.00884   -0.37159   -3.46204
C     -0.17756   -1.45126   -3.46204
C      1.11802   -0.86167   -3.46204
N      1.07463    0.45281   -3.46204
O     -0.29537    0.77349   -3.46204
H     -2.08514   -0.25776   -3.46204
H     -0.44296   -2.49881   -3.46204
H      2.08604   -1.35054   -3.46204
33
A.het40.1
C      0.70448    0.76804    0.00005
C     -1.28691    1.68845   -0.00002
C     -1.22223   -0.60601    0.00014
C      0.17797   -0.51319    0.00004
C      2.27415   -0.76871    0.00014
H     -1.92042    2.56948   -0.00028
H      3.27085   -1.18302    0.00011
N      1.17679   -1.46431   -0.00002
N      2.06094    0.58499   -0.00014
N     -1.93534    0.52053    0.00004
N      0.01818    1.90993    0.00004
H      2.75415    1.31105   -0.00029
N     -1.86158   -1.78881   -0.00019
H     -1.33845   -2.64352   -0.00029
H     -2.86385   -1.80180    0.00052
C     -1.78802    0.95620    3.48444
C     -2.20981   -0.39595    3.48444
C     -1.26750   -1.44233    3.48444
C      0.08745   -1.14342    3.48444
C      0.52320    0.19527    3.48444
C     -2.78174    2.07025    3.48444
N     -3.56737   -0.67577    3.48444
C     -0.40736    1.22512    3.48444
C     -4.51108    0.31445    3.48444
C     -4.17482    1.63422    3.48444
H     -1.61023   -2.47576    3.48444
H      0.81418   -1.95217    3.48444
H      1.58703    0.41790    3.48444
H     -0.10444    2.26874    3.48444
H     -5.54134   -0.03034    3.48444
H     -4.95142    2.39197    3.48444
O     -2.44375    3.25776    3.48444
H     -3.86083   -1.64033    3.48444
33
A.het40.10
C      0.70448    0.76804    0.00005
C     -1.28691    1.68845   -0.00002
C     -1.22223   -0.60601    0.00014
C      0.17797   -0.51319    0.00004
C      2.27415   -0.76871    0.00014
H     -1.92042    2.56948   -0.00028
H      3.27085   -1.18302    0.00011
N      1.17679   -1.46431   -0.00002
N      2.06094    0.58499   -0.00014
N     -1.93534    0.52053    0.00004
N      0.01818    1.90993    0.00004
H      2.75415    1.31105   -0.00029
N     -1.86158   -1.78881   -0.00019
H     -1.33845   -2.64352   -0.00029
H     -2.86385   -1.80180    0.00052
C      1.13574   -1.98478   -3.20283
C      0.21992   -3.06528   -3.20283
C      0.67941   -4.39634   -3.20283
C      2.04362   -4.64964   -3.20283
C      2.96705   -3.58698   -3.20283
C      0.65530   -0.57135   -3.20283
N     -1.13926   -2.79338   -3.20283
C      2.51192   -2.27573   -3.20283
C     -1.62194   -1.51348   -3.20283
C     -0.79751   -0.42943   -3.20283
H     -0.03929   -5.21422   -3.20283
H      2.39731   -5.67781   -3.20283
H      4.03345   -3.79696   -3.20283
H      3.19794   -1.43294   -3.20283
H     -2.70508   -1.42908   -3.20283
H     -1.21700    0.57123   -3.20283
O      1.42974    0.39025   -3.20283
H     -1.78571   -3.56706   -3.20283
33
A.het40.2
C      0.70448    0.76804    0.00005
C     -1.28691    1.68845   -0.00002
C     -1.22223   -0.60601    0.00014
C      0.17797   -0.51319    0.00004
C      2.27415   -0.76871    0.00014
H     -1.92042    2.56948   -0.00028
H      3.27085   -1.18302    0.00011
N      1.17679   -1.46431   -0.00002
N      2.06094    0.58499   -0.00014
N     -1.93534    0.52053    0.00004
N      0.01818    1.90993    0.00004
H      2.75415    1.31105   -0.00029
N     -1.86158   -1.78881   -0.00019
H     -1.33845   -2.64352   -0.00029
H     -2.86385   -1.80180    0.00052
C      1.20958    2.33142    3.02282
C      0.96961    0.93549    3.02282
C      2.04156    0.02239    3.02282
C      3.34532    0.49721    3.02282
C      3.60090    1.88164    3.02282
C      0.07774    3.30484    3.02282
N     -0.33926    0.47925    3.02282
C      2.54277    2.77990    3.02282
C     -1.40520    1.33651    3.02282
C     -1.24575    2.68907    3.02282
H      1.83798   -1.04719    3.02282
H      4.17227   -0.20874    3.02282
H      4.62612    2.24249    3.02282
H      2.70554    3.85434    3.02282
H     -2.38105    0.85898    3.02282
H     -2.11542    3.33790    3.02282
O      0.25632    4.52653    3.02282
H     -0.50307   -0.51556    3.02282
33
A.het40.3
C      0.70448    0.76804    0.00005
C     -1.28691    1.68845   -0.00002
C     -1.22223   -0.60601    0.00014
C      0.17797   -0.51319    0.00004
C      2.27415   -0.76871    0.00014
H     -1.92042    2.56948   -0.00028
H      3.27085   -1.18302    0.00011
N      1.17679   -1.46431   -0.00002
N      2.06094    0.58499   -0.00014
N     -1.93534    0.52053    0.00004
N      0.01818    1.90993    0.00004
H      2.75415    1.31105   -0.00029
N     -1.86158   -1.78881   -0.00019
H     -1.33845   -2.64352   -0.00029
H     -2.86385   -1.80180    0.00052
C      0.08243    0.40486   -3.37545
C      1.49630    0.48956   -3.37545
C      2.14089    1.74150   -3.37545
C      1.38126    2.90262   -3.37545
C     -0.02497    2.83575   -3.37545
C     -0.60723   -0.91914   -3.37545
N      2.23901   -0.68078   -3.37545
C     -0.65827    1.60065   -3.37545
C      1.64742   -1.91413   -3.37545
C      0.29413   -2.06733   -3.37545
H      3.22871    1.78719   -3.37545
H      1.88003    3.86877   -3.37545
H     -0.61012    3.75166   -3.37545
H     -1.74151    1.51412   -3.37545
H      2.33490   -2.75537   -3.37545
H     -0.13927   -3.06204   -3.37545
O     -1.83745   -1.02386   -3.37545
H      3.24496   -0.61341   -3.37545
33
A.het40.4
C      0.70448    0.76804    0.00005
C     -1.28691    1.68845   -0.00002
C     -1.22223   -0.60601    0.00014
C      0.17797   -0.51319    0.00004
C      2.27415   -0.76871    0.00014
H     -1.92042    2.56948   -0.00028
H      3.27085   -1.18302    0.00011
N      1.17679   -1.46431   -0.00002
N      2.06094    0.58499   -0.00014
N     -1.93534    0.52053    0.00004
N      0.01818    1.90993    0.00004
H      2.75415    1.31105   -0.00029
N     -1.86158   -1.78881   -0.00019
H     -1.33845   -2.64352   -0.00029
H     -2.86385   -1.80180    0.00052
C      1.34897    0.81090    3.33342
C      0.16454    0.03416    3.33342
C      0.22807   -1.37254    3.33342
C      1.46461   -2.00199    3.33342
C      2.65128   -1.24452    3.33342
C      1.28870    2.30254    3.33342
N     -1.06190    0.68002    3.33342
C      2.58633    0.14196    3.33342
C     -1.16216    2.04424    3.33342
C     -0.06436    2.85027    3.33342
H     -0.69291   -1.95327    3.33342
H      1.51249   -3.08824    3.33342
H      3.61448   -1.74804    3.33342
H      3.48302    0.75584    3.33342
H     -2.17700    2.43207    3.33342
H     -0.18315    3.92878    3.33342
O      2.30385    3.00530    3.33342
H     -1.90107    0.12121    3.33342
33
A.het40.5
C      0.70448    0.76804    0.00005
C     -1.28691    1.68845   -0.00002
C     -1.22223   -0.60601    0.00014
C      0.17797   -0.51319    0.00004
C      2.27415   -0.76871    0.00014
H     -1.92042    2.56948   -0.00028
H      3.27085   -1.18302    0.00011
N      1.17679   -1.46431   -0.00002
N      2.06094    0.58499   -0.00014
N     -1.93534    0.52053    0.00004
N      0.01818    1.90993    0.00004
H      2.75415    1.31105   -0.00029
N     -1.86158   -1.78881   -0.00019
H     -1.33845   -2.64352   -0.00029
H     -2.86385   -1.80180    0.00052
C      3.06659   -0.21778    3.38928
C      3.48568    1.13521    3.38928
C      2.54129    2.17970    3.38928
C      1.18694    1.87809    3.38928
C      0.75386    0.53854    3.38928
C      4.06253   -1.32985    3.38928
N      4.84269    1.41774    3.38928
C      1.68647   -0.48945    3.38928
C      5.78837    0.42939    3.38928
C      5.45474   -0.89104    3.38928
H      2.88196    3.21382    3.38928
H      0.45860    2.68539    3.38928
H     -0.30952    0.31378    3.38928
H      1.38563   -1.53367    3.38928
H      6.81794    0.77624    3.38928
H      6.23285   -1.64724    3.38928
O      3.72691   -2.51803    3.38928
H      5.13422    2.38287    3.38928
33
A.het40.6
C      0.70448    0.76804    0.00005
C     -1.28691    1.68845   -0.00002
C     -1.22223   -0.60601    0.00014
C      0.17797   -0.51319    0.00004
C      2.27415   -0.76871    0.00014
H     -1.92042    2.56948   -0.00028
H      3.27085   -1.18302    0.00011
N      1.17679   -1.46431   -0.00002
N      2.06094    0.58499   -0.00014
N     -1.93534    0.52053    0.00004
N      0.01818    1.90993    0.00004
H      2.75415    1.31105   -0.00029
N     -1.86158   -1.78881   -0.00019
H     -1.33845   -2.64352   -0.00029
H     -2.86385   -1.80180    0.00052
C      1.54052    1.60063    3.08484
C      0.13062    1.46502    3.08484
C     -0.46842    0.19066    3.08484
C      0.33256   -0.94232    3.08484
C      1.73547   -0.82481    3.08484
C      2.18201    2.94863    3.08484
N     -0.65379    2.60782    3.08484
C      2.32384    0.43232    3.08484
C     -0.10704    3.86170    3.08484
C      1.23984    4.06358    3.08484
H     -1.55389    0.10579    3.08484
H     -0.13105   -1.92582    3.08484
H      2.35325   -1.71904    3.08484
H      3.40325    0.55784    3.08484
H     -0.82440    4.67761    3.08484
H      1.63711    5.07327    3.08484
O      3.40766    3.09762    3.08484
H     -1.65666    2.50424    3.08484
33
A.het40.7
C      0.70448    0.76804    0.00005
C     -1.28691    1.68845   -0.00002
C     -1.22223   -0.60601    0.00014
C      0.17797   -0.51319    0.00004
C      2.27415   -0.76871    0.00014
H     -1.92042    2.56948   -0.00028
H      3.27085   -1.18302    0.00011
N      1.17679   -1.46431   -0.00002
N      2.06094    0.58499   -0.00014
N     -1.93534    0.52053    0.00004
N      0.01818    1.90993    0.00004
H      2.75415    1.31105   -0.00029
N     -1.86158   -1.78881   -0.00019
H     -1.33845   -2.64352   -0.00029
H     -2.86385   -1.80180    0.00052
C      0.93588   -0.68509    3.30641
C      0.21110    0.53183    3.30641
C     -1.19704    0.52921    3.30641
C     -1.87939   -0.67894    3.30641
C     -1.17395   -1.89727    3.30641
C      2.42872   -0.68940    3.30641
N      0.90940    1.72919    3.30641
C      0.21404   -1.89235    3.30641
C      2.27668    1.77034    3.30641
C      3.03447    0.63871    3.30641
H     -1.73738    1.47445    3.30641
H     -2.96668   -0.67979    3.30641
H     -1.71866   -2.83779    3.30641
H      0.78855   -2.81476    3.30641
H      2.70805    2.76746    3.30641
H      4.11711    0.71073    3.30641
O      3.08692   -1.73400    3.30641
H      0.38742    2.59175    3.30641
33
A.het40.8
C      0.70448    0.76804    0.00005
C     -1.28691    1.68845   -0.00002
C     -1.22223   -0.60601    0.00014
C      0.17797   -0.51319    0.00004
C      2.27415   -0.76871    0.00014
H     -1.92042    2.56948   -0.00028
H      3.27085   -1.18302    0.00011
N      1.17679   -1.46431   -0.00002
N      2.06094    0.58499   -0.00014
N     -1.93534    0.52053    0.00004
N      0.01818    1.90993    0.00004
H      2.75415    1.31105   -0.00029
N     -1.86158   -1.78881   -0.00019
H     -1.33845   -2.64352   -0.00029
H     -2.86385   -1.80180    0.00052
C      0.22430   -2.98939    3.05995
C      1.49324   -2.36010    3.05995
C      1.59866   -0.95592    3.05995
C      0.44642   -0.18289    3.05995
C     -0.82244   -0.79278    3.05995
C      0.10547   -4.47750    3.05995
N      2.63349   -3.14822    3.05995
C     -0.92403   -2.17706    3.05995
C      2.56963   -4.51462    3.05995
C      1.38319   -5.18336    3.05995
H      2.58257   -0.48968    3.05995
H      0.52899    0.90126    3.05995
H     -1.71840   -0.17752    3.05995
H     -1.88779   -2.67911    3.05995
H      3.53071   -5.02122    3.05995
H      1.37194   -6.26834    3.05995
O     -0.98655   -5.05362    3.05995
H      3.53356   -2.69395    3.05995
33
A.het40.9
C      0.70448    0.76804    0.00005
C     -1.28691    1.68845   -0.00002
C     -1.22223   -0.60601    0.00014
C      0.17797   -0.51319    0.00004
C      2.27415   -0.76871    0.00014
H     -1.92042    2.56948   -0.00028
H      3.27085   -1.18302    0.00011
N      1.17679   -1.46431   -0.00002
N      2.06094    0.58499   -0.00014
N     -1.93534    0.52053    0.00004
N      0.01818    1.90993    0.00004
H      2.75415    1.31105   -0.00029
N     -1.86158   -1.78881   -0.00019
H     -1.33845   -2.64352   -0.00029
H     -2.86385   -1.80180    0.00052
C      0.69203   -0.26123    3.20790
C      1.73431    0.69786    3.20790
C      1.44277    2.07549    3.20790
C      0.12030    2.49538    3.20790
C     -0.92733    1.55493    3.20790
C      0.99418   -1.72319    3.20790
N      3.04949    0.26014    3.20790
C     -0.63767    0.19749    3.20790
C      3.37036   -1.06959    3.20790
C      2.41833   -2.04349    3.20790
H      2.25700    2.79832    3.20790
H     -0.10366    3.55935    3.20790
H     -1.95962    1.89503    3.20790
H     -1.42255   -0.55409    3.20790
H      4.43478   -1.28715    3.20790
H      2.71100   -3.08831    3.20790
O      0.10688   -2.58175    3.20790
H      3.78657    0.94803    3.20790
23
A.het41.1
C      0.70448    0.76804    0.00005
C     -1.28691    1.68845   -0.00002
C     -1.22223   -0.60601    0.00014
C      0.17797   -0.51319    0.00004
C      2.27415   -0.76871    0.00014
H     -1.92042    2.56948   -0.00028
H      3.27085   -1.18302    0.00011
N      1.17679   -1.46431   -0.00002
N      2.06094    0.58499   -0.00014
N     -1.93534    0.52053    0.00004
N      0.01818    1.90993    0.00004
H      2.75415    1.31105   -0.00029
N     -1.86158   -1.78881   -0.00019
H     -1.33845   -2.64352   -0.00029
H     -2.86385   -1.80180    0.00052
C     -0.21230   -0.15798    3.36205
N     -1.45277    0.22794    3.36205
N     -2.23335   -0.89997    3.36205
C     -1.43513   -1.92493    3.36205
N     -0.13965   -1.51487    3.36205
H      0.65009    0.48814    3.36205
H     -1.73598   -2.95967    3.36205
H      0.68530   -2.08577    3.36205
23
A.het41.10
C      0.70448    0.76804    0.00005
C     -1.28691    1.68845   -0.00002
C     -1.22223   -0.60601    0.00014
C      0.17797   -0.51319    0.00004
C      2.27415   -0.76871    0.00014
H     -1.92042    2.56948   -0.00028
H      3.27085   -1.18302    0.00011
N      1.17679   -1.46431   -0.00002
N      2.06094    0.58499   -0.00014
N     -1.93534    0.52053    0.00004
N      0.01818    1.90993    0.00004
H      2.75415    1.31105   -0.00029
N     -1.86158   -1.78881   -0.00019
H     -1.33845   -2.64352   -0.00029
H     -2.86385   -1.80180    0.00052
C     -0.36792   -0.90079    3.40580
N      0.20527   -2.06661    3.40580
N      1.56088   -1.85728    3.40580
C      1.75572   -0.57286    3.40580
N      0.56695    0.08533    3.40580
H     -1.43012   -0.71931    3.40580
H      2.71371   -0.07943    3.40580
H      0.41385    1.07682    3.40580
23
A.het41.2
C      0.70448    0.76804    0.00005
C     -1.28691    1.68845   -0.00002
C     -1.22223   -0.60601    0.00014
C      0.17797   -0.51319    0.00004
C      2.27415   -0.76871    0.00014
H     -1.92042    2.56948   -0.00028
H      3.27085   -1.18302    0.00011
N      1.17679   -1.46431   -0.00002
N      2.06094    0.58499   -0.00014
N     -1.93534    0.52053    0.00004
N      0.01818    1.90993    0.00004
H      2.75415    1.31105   -0.00029
N     -1.86158   -1.78881   -0.00019
H     -1.33845   -2.64352   -0.00029
H     -2.86385   -1.80180    0.00052
C     -1.57014   -0.80818   -3.00294
N     -0.39627   -1.36471   -3.00294
N      0.53516   -0.35778   -3.00294
C     -0.11099    0.76925   -3.00294
N     -1.45126    0.54544   -3.00294
H     -2.51483   -1.32661   -3.00294
H      0.33239    1.75140   -3.00294
H     -2.18772    1.22668   -3.00294
23
A.het41.3
C      0.70448    0.76804    0.00005
C     -1.28691    1.68845   -0.00002
C     -1.22223   -0.60601    0.00014
C      0.17797   -0.51319    0.00004
C      2.27415   -0.76871    0.00014
H     -1.92042    2.56948   -0.00028
H      3.27085   -1.18302    0.00011
N      1.17679   -1.46431   -0.00002
N      2.06094    0.58499   -0.00014
N     -1.93534    0.52053    0.00004
N      0.01818    1.90993    0.00004
H      2.75415    1.31105   -0.00029
N     -1.86158   -1.78881   -0.00019
H     -1.33845   -2.64352   -0.00029
H     -2.86385   -1.80180    0.00052
C     -1.98422    1.09793    3.33537
N     -2.54626   -0.07331    3.33537
N     -1.54372   -1.00947    3.33537
C     -0.41367   -0.36863    3.33537
N     -0.63117    0.97268    3.33537
H     -2.49820    2.04504    3.33537
H      0.56639   -0.81662    3.33537
H      0.05353    1.70593    3.33537
23
A.het41.4
C      0.70448    0.76804    0.00005
C     -1.28691    1.68845   -0.00002
C     -1.22223   -0.60601    0.00014
C      0.17797   -0.51319    0.00004
C      2.27415   -0.76871    0.00014
H     -1.92042    2.56948   -0.00028
H      3.27085   -1.18302    0.00011
N      1.17679   -1.46431   -0.00002
N      2.06094    0.58499   -0.00014
N     -1.93534    0.52053    0.00004
N      0.01818    1.90993    0.00004
H      2.75415    1.31105   -0.00029
N     -1.86158   -1.78881   -0.00019
H     -1.33845   -2.64352   -0.00029
H     -2.86385   -1.80180    0.00052
C     -1.57099   -0.96869   -3.36386
N     -0.57994   -1.80864   -3.36386
N      0.57931   -1.07540   -3.36386
C      0.24505    0.17997   -3.36386
N     -1.10767    0.30871   -3.36386
H     -2.61730   -1.22646   -3.36386
H      0.92630    1.01490   -3.36386
H     -1.64395    1.15658   -3.36386
23
A.het41.5
C      0.70448    0.76804    0.00005
C     -1.28691    1.68845   -0.00002
C     -1.22223   -0.60601    0.00014
C      0.17797   -0.51319    0.00004
C      2.27415   -0.76871    0.00014
H     -1.92042    2.56948   -0.00028
H      3.27085   -1.18302    0.00011
N      1.17679   -1.46431   -0.00002
N      2.06094    0.58499   -0.00014
N     -1.93534    0.52053    0.00004
N      0.01818    1.90993    0.00004
H      2.75415    1.31105   -0.00029
N     -1.86158   -1.78881   -0.00019
H     -1.33845   -2.64352   -0.00029
H     -2.86385   -1.80180    0.00052
C      0.54080   -0.89428   -3.15648
N      1.44978   -1.82243   -3.15648
N      2.67197   -1.19974   -3.15648
C      2.45544    0.08120   -3.15648
N      1.12047    0.33470   -3.15648
H     -0.52488   -1.05402   -3.15648
H      3.21111    0.84942   -3.15648
H      0.66504    1.22860   -3.15648
23
A.het41.6
C      0.70448    0.76804    0.00005
C     -1.28691    1.68845   -0.00002
C     -1.22223   -0.60601    0.00014
C      0.17797   -0.51319    0.00004
C      2.27415   -0.76871    0.00014
H     -1.92042    2.56948   -0.00028
H      3.27085   -1.18302    0.00011
N      1.17679   -1.46431   -0.00002
N      2.06094    0.58499   -0.00014
N     -1.93534    0.52053    0.00004
N      0.01818    1.90993    0.00004
H      2.75415    1.31105   -0.00029
N     -1.86158   -1.78881   -0.00019
H     -1.33845   -2.64352   -0.00029
H     -2.86385   -1.80180    0.00052
C     -2.21512   -0.28685    3.08529
N     -2.06458   -1.57721    3.08529
N     -0.71697   -1.83305    3.08529
C     -0.10401   -0.68764    3.08529
N     -1.00440    0.33006    3.08529
H     -3.15556    0.23924    3.08529
H      0.96380   -0.54280    3.08529
H     -0.81729    1.31569    3.08529
23
A.het41.7
C      0.70448    0.76804    0.00005
C     -1.28691    1.68845   -0.00002
C     -1.22223   -0.60601    0.00014
C      0.17797   -0.51319    0.00004
C      2.27415   -0.76871    0.00014
H     -1.92042    2.56948   -0.00028
H      3.27085   -1.18302    0.00011
N      1.17679   -1.46431   -0.00002
N      2.06094    0.58499   -0.00014
N     -1.93534    0.52053    0.00004
N      0.01818    1.90993    0.00004
H      2.75415    1.31105   -0.00029
N     -1.86158   -1.78881   -0.00019
H     -1.33845   -2.64352   -0.00029
H     -2.86385   -1.80180    0.00052
C     -2.02163    2.26138   -3.10804
N     -3.29091    2.53818   -3.10804
N     -3.97064    1.34677   -3.10804
C     -3.08648    0.39496   -3.10804
N     -1.83148    0.91592   -3.10804
H     -1.21856    2.97991   -3.10804
H     -3.29638   -0.66199   -3.10804
H     -0.96009    0.41876   -3.10804
23
A.het41.8
C      0.70448    0.76804    0.00005
C     -1.28691    1.68845   -0.00002
C     -1.22223   -0.60601    0.00014
C      0.17797   -0.51319    0.00004
C      2.27415   -0.76871    0.00014
H     -1.92042    2.56948   -0.00028
H      3.27085   -1.18302    0.00011
N      1.17679   -1.46431   -0.00002
N      2.06094    0.58499   -0.00014
N     -1.93534    0.52053    0.00004
N      0.01818    1.90993    0.00004
H      2.75415    1.31105   -0.00029
N     -1.86158   -1.78881   -0.00019
H     -1.33845   -2.64352   -0.00029
H     -2.86385   -1.80180    0.00052
C      1.15827    1.53845   -3.40324
N      0.41107    2.60117   -3.40324
N     -0.89562    2.18396   -3.40324
C     -0.88873    0.88487   -3.40324
N      0.38780    0.41917   -3.40324
H      2.23577    1.52405   -3.40324
H     -1.75852    0.24873   -3.40324
H      0.69294   -0.53653   -3.40324
23
A.het41.9
C      0.70448    0.76804    0.00005
C     -1.28691    1.68845   -0.00002
C     -1.22223   -0.60601    0.00014
C      0.17797   -0.51319    0.00004
C      2.27415   -0.76871    0.00014
H     -1.92042    2.56948   -0.00028
H      3.27085   -1.18302    0.00011
N      1.17679   -1.46431   -0.00002
N      2.06094    0.58499   -0.00014
N     -1.93534    0.52053    0.00004
N      0.01818    1.90993    0.00004
H      2.75415    1.31105   -0.00029
N     -1.86158   -1.78881   -0.00019
H     -1.33845   -2.64352   -0.00029
H     -2.86385   -1.80180    0.00052
C      0.31342   -0.94427    3.03996
N      1.03928    0.13314    3.03996
N      0.18300    1.20472    3.03996
C     -1.02800    0.73442    3.03996
N     -1.00719   -0.62425    3.03996
H      0.68470   -1.95588    3.03996
H     -1.93277    1.31973    3.03996
H     -1.79093   -1.25052    3.03996
22
A.het42.1
C      0.70448    0.76804    0.00005
C     -1.28691    1.68845   -0.00002
C     -1.22223   -0.60601    0.00014
C      0.17797   -0.51319    0.00004
C      2.27415   -0.76871    0.00014
H     -1.92042    2.56948   -0.00028
H      3.27085   -1.18302    0.00011
N      1.17679   -1.46431   -0.00002
N      2.06094    0.58499   -0.00014
N     -1.93534    0.52053    0.00004
N      0.01818    1.90993    0.00004
H      2.75415    1.31105   -0.00029
N     -1.86158   -1.78881   -0.00019
H     -1.33845   -2.64352   -0.00029
H     -2.86385   -1.80180    0.00052
N      2.33143    2.43947   -3.37996
N      2.81064    1.23849   -3.37996
N      1.81358    0.30231   -3.37996
C      0.68622    0.98526   -3.37996
N      0.98381    2.30112   -3.37996
H     -0.31654    0.58098   -3.37996
H      0.38340    3.11359   -3.37996
22
A.het42.10
C      0.70448    0.76804    0.00005
C     -1.28691    1.68845   -0.00002
C     -1.22223   -0.60601    0.00014
C      0.17797   -0.51319    0.00004
C      2.27415   -0.76871    0.00014
H     -1.92042    2.56948   -0.00028
H      3.27085   -1.18302    0.00011
N      1.17679   -1.46431   -0.00002
N      2.06094    0.58499   -0.00014
N     -1.93534    0.52053    0.00004
N      0.01818    1.90993    0.00004
H      2.75415    1.31105   -0.00029
N     -1.86158   -1.78881   -0.00019
H     -1.33845   -2.64352   -0.00029
H     -2.86385   -1.80180    0.00052
N      1.46226    0.31756    3.43951
N      0.79621   -0.79077    3.43951
N     -0.55248   -0.56362    3.43951
C     -0.69109    0.74716    3.43951
N      0.53653    1.30663    3.43951
H     -1.61980    1.30076    3.43951
H      0.81994    2.27631    3.43951
22
A.het42.2
C      0.70448    0.76804    0.00005
C     -1.28691    1.68845   -0.00002
C     -1.22223   -0.60601    0.00014
C      0.17797   -0.51319    0.00004
C      2.27415   -0.76871    0.00014
H     -1.92042    2.56948   -0.00028
H      3.27085   -1.18302    0.00011
N      1.17679   -1.46431   -0.00002
N      2.06094    0.58499   -0.00014
N     -1.93534    0.52053    0.00004
N      0.01818    1.90993    0.00004
H      2.75415    1.31105   -0.00029
N     -1.86158   -1.78881   -0.00019
H     -1.33845   -2.64352   -0.00029
H     -2.86385   -1.80180    0.00052
N      0.15253    1.41880    3.40713
N     -0.49198    2.53978    3.40713
N      0.36241    3.60777    3.40713
C      1.57514    3.09140    3.40713
N      1.46696    1.74666    3.40713
H      2.51052    3.63365    3.40713
H      2.17641    1.02743    3.40713
22
A.het42.3
C      0.70448    0.76804    0.00005
C     -1.28691    1.68845   -0.00002
C     -1.22223   -0.60601    0.00014
C      0.17797   -0.51319    0.00004
C      2.27415   -0.76871    0.00014
H     -1.92042    2.56948   -0.00028
H      3.27085   -1.18302    0.00011
N      1.17679   -1.46431   -0.00002
N      2.06094    0.58499   -0.00014
N     -1.93534    0.52053    0.00004
N      0.01818    1.90993    0.00004
H      2.75415    1.31105   -0.00029
N     -1.86158   -1.78881   -0.00019
H     -1.33845   -2.64352   -0.00029
H     -2.86385   -1.80180    0.00052
N      1.30514   -2.48345   -3.12251
N      0.43670   -1.52543   -3.12251
N      1.04406   -0.30000   -3.12251
C      2.33894   -0.54626   -3.12251
N      2.51960   -1.88319   -3.12251
H      3.13739    0.18275   -3.12251
H      3.36595   -2.43484   -3.12251
22
A.het42.4
C      0.70448    0.76804    0.00005
C     -1.28691    1.68845   -0.00002
C     -1.22223   -0.60601    0.00014
C      0.17797   -0.51319    0.00004
C      2.27415   -0.76871    0.00014
H     -1.92042    2.56948   -0.00028
H      3.27085   -1.18302    0.00011
N      1.17679   -1.46431   -0.00002
N      2.06094    0.58499   -0.00014
N     -1.93534    0.52053    0.00004
N      0.01818    1.90993    0.00004
H      2.75415    1.31105   -0.00029
N     -1.86158   -1.78881   -0.00019
H     -1.33845   -2.64352   -0.00029
H     -2.86385   -1.80180    0.00052
N      3.09171    0.38550    3.01694
N      1.79921    0.42359    3.01694
N      1.33693    1.71079    3.01694
C      2.41199    2.47342    3.01694
N      3.50086    1.67694    3.01694
H      2.43998    3.55425    3.01694
H      4.48513    1.90459    3.01694
22
A.het42.5
C      0.70448    0.76804    0.00005
C     -1.28691    1.68845   -0.00002
C     -1.22223   -0.60601    0.00014
C      0.17797   -0.51319    0.00004
C      2.27415   -0.76871    0.00014
H     -1.92042    2.56948   -0.00028
H      3.27085   -1.18302    0.00011
N      1.17679   -1.46431   -0.00002
N      2.06094    0.58499   -0.00014
N     -1.93534    0.52053    0.00004
N      0.01818    1.90993    0.00004
H      2.75415    1.31105   -0.00029
N     -1.86158   -1.78881   -0.00019
H     -1.33845   -2.64352   -0.00029
H     -2.86385   -1.80180    0.00052
N      1.62563   -1.13883   -3.47821
N      1.78773   -2.42169   -3.47821
N      0.58744   -3.07733   -3.47821
C     -0.33217   -2.13305   -3.47821
N      0.28648   -0.93416   -3.47821
H     -1.40434   -2.27242   -3.47821
H     -0.09055    0.00310   -3.47821
22
A.het42.6
C      0.70448    0.76804    0.00005
C     -1.28691    1.68845   -0.00002
C     -1.22223   -0.60601    0.00014
C      0.17797   -0.51319    0.00004
C      2.27415   -0.76871    0.00014
H     -1.92042    2.56948   -0.00028
H      3.27085   -1.18302    0.00011
N      1.17679   -1.46431   -0.00002
N      2.06094    0.58499   -0.00014
N     -1.93534    0.52053    0.00004
N      0.01818    1.90993    0.00004
H      2.75415    1.31105   -0.00029
N     -1.86158   -1.78881   -0.00019
H     -1.33845   -2.64352   -0.00029
H     -2.86385   -1.80180    0.00052
N      0.95267   -1.36511   -3.29455
N     -0.28998   -1.00759   -3.29455
N     -0.41851    0.35405   -3.29455
C      0.81213    0.82616   -3.29455
N      1.66939   -0.21554   -3.29455
H      1.10736    1.86626   -3.29455
H      2.67937   -0.23916   -3.29455
22
A.het42.7
C      0.70448    0.76804    0.00005
C     -1.28691    1.68845   -0.00002
C     -1.22223   -0.60601    0.00014
C      0.17797   -0.51319    0.00004
C      2.27415   -0.76871    0.00014
H     -1.92042    2.56948   -0.00028
H      3.27085   -1.18302    0.00011
N      1.17679   -1.46431   -0.00002
N      2.06094    0.58499   -0.00014
N     -1.93534    0.52053    0.00004
N      0.01818    1.90993    0.00004
H      2.75415    1.31105   -0.00029
N     -1.86158   -1.78881   -0.00019
H     -1.33845   -2.64352   -0.00029
H     -2.86385   -1.80180    0.00052
N      2.59277   -0.69532    3.18152
N      2.38271   -1.97121    3.18152
N      1.04539   -2.25778    3.18152
C      0.43287   -1.09065    3.18152
N      1.36740   -0.11767    3.18152
H     -0.63458   -0.91883    3.18152
H      1.27298    0.88816    3.18152
22
A.het42.8
C      0.70448    0.76804    0.00005
C     -1.28691    1.68845   -0.00002
C     -1.22223   -0.60601    0.00014
C      0.17797   -0.51319    0.00004
C      2.27415   -0.76871    0.00014
H     -1.92042    2.56948   -0.00028
H      3.27085   -1.18302    0.00011
N      1.17679   -1.46431   -0.00002
N      2.06094    0.58499   -0.00014
N     -1.93534    0.52053    0.00004
N      0.01818    1.90993    0.00004
H      2.75415    1.31105   -0.00029
N     -1.86158   -1.78881   -0.00019
H     -1.33845   -2.64352   -0.00029
H     -2.86385   -1.80180    0.00052
N     -0.44714    0.27942   -3.38779
N     -1.44580    1.10082   -3.38779
N     -1.02330    2.40161   -3.38779
C      0.29363    2.34648   -3.38779
N      0.66700    1.05008   -3.38779
H      0.97745    3.18395   -3.38779
H      1.58463    0.62752   -3.38779
22
A.het42.9
C      0.70448    0.76804    0.00005
C     -1.28691    1.68845   -0.00002
C     -1.22223   -0.60601    0.00014
C      0.17797   -0.51319    0.00004
C      2.27415   -0.76871    0.00014
H     -1.92042    2.56948   -0.00028
H      3.27085   -1.18302    0.00011
N      1.17679   -1.46431   -0.00002
N      2.06094    0.58499   -0.00014
N     -1.93534    0.52053    0.00004
N      0.01818    1.90993    0.00004
H      2.75415    1.31105   -0.00029
N     -1.86158   -1.78881   -0.00019
H     -1.33845   -2.64352   -0.00029
H     -2.86385   -1.80180    0.00052
N     -1.11617   -2.17054   -3.13434
N     -0.64572   -0.96609   -3.13434
N      0.72196   -0.96352   -3.13434
C      1.07873   -2.23241   -3.13434
N     -0.03749   -2.99009   -3.13434
H      2.08723   -2.62217   -3.13434
H     -0.15403   -3.99360   -3.13434
22
A.het43.1
C      0.70448    0.76804    0.00005
C     -1.28691    1.68845   -0.00002
C     -1.22223   -0.60601    0.00014
C      0.17797   -0.51319    0.00004
C      2.27415   -0.76871    0.00014
H     -1.92042    2.56948   -0.00028
H      3.27085   -1.18302    0.00011
N      1.17679   -1.46431   -0.00002
N      2.06094    0.58499   -0.00014
N     -1.93534    0.52053    0.00004
N      0.01818    1.90993    0.00004
H      2.75415    1.31105   -0.00029
N     -1.86158   -1.78881   -0.00019
H     -1.33845   -2.64352   -0.00029
H     -2.86385   -1.80180    0.00052
C      0.04829   -0.80960   -3.47454
C     -1.62519   -2.02906   -3.47454
O     -0.56164   -2.85010   -3.47454
H      0.67441    0.07493   -3.47454
H     -2.60475   -2.49191   -3.47454
N      0.57593   -2.00807   -3.47454
N     -1.32940   -0.76394   -3.47454
22
A.het43.10
C      0.70448    0.76804    0.00005
C     -1.28691    1.68845   -0.00002
C     -1.22223   -0.60601    0.00014
C      0.17797   -0.51319    0.00004
C      2.27415   -0.76871    0.00014
H     -1.92042    2.56948   -0.00028
H      3.27085   -1.18302    0.00011
N      1.17679   -1.46431   -0.00002
N      2.06094    0.58499   -0.00014
N     -1.93534    0.52053    0.00004
N      0.01818    1.90993    0.00004
H      2.75415    1.31105   -0.00029
N     -1.86158   -1.78881   -0.00019
H     -1.33845   -2.64352   -0.00029
H     -2.86385   -1.80180    0.00052
C     -1.46852    1.94164    3.25957
C     -0.08167    3.47926    3.25957
O     -1.29137    4.06396    3.25957
H     -1.89930    0.94722    3.25957
H      0.78173    4.13370    3.25957
N     -2.23140    3.00594    3.25957
N     -0.11090    2.18034    3.25957
22
A.het43.2
C      0.70448    0.76804    0.00005
C     -1.28691    1.68845   -0.00002
C     -1.22223   -0.60601    0.00014
C      0.17797   -0.51319    0.00004
C      2.27415   -0.76871    0.00014
H     -1.92042    2.56948   -0.00028
H      3.27085   -1.18302    0.00011
N      1.17679   -1.46431   -0.00002
N      2.06094    0.58499   -0.00014
N     -1.93534    0.52053    0.00004
N      0.01818    1.90993    0.00004
H      2.75415    1.31105   -0.00029
N     -1.86158   -1.78881   -0.00019
H     -1.33845   -2.64352   -0.00029
H     -2.86385   -1.80180    0.00052
C      2.63277    1.67800   -3.48631
C      1.70390   -0.17262   -3.48631
O      3.02542   -0.41520   -3.48631
H      2.78409    2.75110   -3.48631
H      1.04522   -1.03280   -3.48631
N      3.65083    0.85443   -3.48631
N      1.38724    1.08744   -3.48631
22
A.het43.3
C      0.70448    0.76804    0.00005
C     -1.28691    1.68845   -0.00002
C     -1.22223   -0.60601    0.00014
C      0.17797   -0.51319    0.00004
C      2.27415   -0.76871    0.00014
H     -1.92042    2.56948   -0.00028
H      3.27085   -1.18302    0.00011
N      1.17679   -1.46431   -0.00002
N      2.06094    0.58499   -0.00014
N     -1.93534    0.52053    0.00004
N      0.01818    1.90993    0.00004
H      2.75415    1.31105   -0.00029
N     -1.86158   -1.78881   -0.00019
H     -1.33845   -2.64352   -0.00029
H     -2.86385   -1.80180    0.00052
C      0.39104   -1.41472   -3.47021
C     -1.36759   -0.32163   -3.47021
O     -1.72917   -1.61566   -3.47021
H      1.44596   -1.66286   -3.47021
H     -2.16440    0.41244   -3.47021
N     -0.52158   -2.35379   -3.47021
N     -0.08398   -0.12071   -3.47021
22
A.het43.4
C      0.70448    0.76804    0.00005
C     -1.28691    1.68845   -0.00002
C     -1.22223   -0.60601    0.00014
C      0.17797   -0.51319    0.00004
C      2.27415   -0.76871    0.00014
H     -1.92042    2.56948   -0.00028
H      3.27085   -1.18302    0.00011
N      1.17679   -1.46431   -0.00002
N      2.06094    0.58499   -0.00014
N     -1.93534    0.52053    0.00004
N      0.01818    1.90993    0.00004
H      2.75415    1.31105   -0.00029
N     -1.86158   -1.78881   -0.00019
H     -1.33845   -2.64352   -0.00029
H     -2.86385   -1.80180    0.00052
C      1.88837    0.31278   -3.02330
C      0.26136   -0.96801   -3.02330
O      1.35468   -1.74897   -3.02330
H      2.48119    1.21998   -3.02330
H     -0.70033   -1.46693   -3.02330
N      2.46018   -0.86525   -3.02330
N      0.50994    0.30723   -3.02330
22
A.het43.5
C      0.70448    0.76804    0.00005
C     -1.28691    1.68845   -0.00002
C     -1.22223   -0.60601    0.00014
C      0.17797   -0.51319    0.00004
C      2.27415   -0.76871    0.00014
H     -1.92042    2.56948   -0.00028
H      3.27085   -1.18302    0.00011
N      1.17679   -1.46431   -0.00002
N      2.06094    0.58499   -0.00014
N     -1.93534    0.52053    0.00004
N      0.01818    1.90993    0.00004
H      2.75415    1.31105   -0.00029
N     -1.86158   -1.78881   -0.00019
H     -1.33845   -2.64352   -0.00029
H     -2.86385   -1.80180    0.00052
C      1.42797   -0.94856    3.30762
C      3.48196   -1.21079    3.30762
O      3.27232    0.11635    3.30762
H      0.36546   -1.16186    3.30762
H      4.51196   -1.54676    3.30762
N      1.86711    0.28508    3.30762
N      2.39834   -1.92759    3.30762
22
A.het43.6
C      0.70448    0.76804    0.00005
C     -1.28691    1.68845   -0.00002
C     -1.22223   -0.60601    0.00014
C      0.17797   -0.51319    0.00004
C      2.27415   -0.76871    0.00014
H     -1.92042    2.56948   -0.00028
H      3.27085   -1.18302    0.00011
N      1.17679   -1.46431   -0.00002
N      2.06094    0.58499   -0.00014
N     -1.93534    0.52053    0.00004
N      0.01818    1.90993    0.00004
H      2.75415    1.31105   -0.00029
N     -1.86158   -1.78881   -0.00019
H     -1.33845   -2.64352   -0.00029
H     -2.86385   -1.80180    0.00052
C     -0.61045   -1.63059   -3.44386
C      1.18014   -0.59069   -3.44386
O      0.20717    0.33591   -3.44386
H     -1.32466   -2.44566   -3.44386
H      2.20230   -0.23160   -3.44386
N     -1.01136   -0.38400   -3.44386
N      0.75513   -1.81845   -3.44386
22
A.het43.7
C      0.70448    0.76804    0.00005
C     -1.28691    1.68845   -0.00002
C     -1.22223   -0.60601    0.00014
C      0.17797   -0.51319    0.00004
C      2.27415   -0.76871    0.00014
H     -1.92042    2.56948   -0.00028
H      3.27085   -1.18302    0.00011
N      1.17679   -1.46431   -0.00002
N      2.06094    0.58499   -0.00014
N     -1.93534    0.52053    0.00004
N      0.01818    1.90993    0.00004
H      2.75415    1.31105   -0.00029
N     -1.86158   -1.78881   -0.00019
H     -1.33845   -2.64352   -0.00029
H     -2.86385   -1.80180    0.00052
C     -1.75766   -2.88738    3.32383
C      0.07124   -3.85831    3.32383
O      0.34396   -2.54268    3.32383
H     -2.82702   -2.71157    3.32383
H      0.91614   -4.53648    3.32383
N     -0.91103   -1.88841    3.32383
N     -1.19573   -4.14608    3.32383
22
A.het43.8
C      0.70448    0.76804    0.00005
C     -1.28691    1.68845   -0.00002
C     -1.22223   -0.60601    0.00014
C      0.17797   -0.51319    0.00004
C      2.27415   -0.76871    0.00014
H     -1.92042    2.56948   -0.00028
H      3.27085   -1.18302    0.00011
N      1.17679   -1.46431   -0.00002
N      2.06094    0.58499   -0.00014
N     -1.93534    0.52053    0.00004
N      0.01818    1.90993    0.00004
H      2.75415    1.31105   -0.00029
N     -1.86158   -1.78881   -0.00019
H     -1.33845   -2.64352   -0.00029
H     -2.86385   -1.80180    0.00052
C      0.07216    0.40082   -3.23186
C      0.69049   -1.57536   -3.23186
O      1.80926   -0.83131   -3.23186
H     -0.56485    1.27755   -3.23186
H      0.81473   -2.65162   -3.23186
N      1.37654    0.51622   -3.23186
N     -0.41294   -0.88945   -3.23186
22
A.het43.9
C      0.70448    0.76804    0.00005
C     -1.28691    1.68845   -0.00002
C     -1.22223   -0.60601    0.00014
C      0.17797   -0.51319    0.00004
C      2.27415   -0.76871    0.00014
H     -1.92042    2.56948   -0.00028
H      3.27085   -1.18302    0.00011
N      1.17679   -1.46431   -0.00002
N      2.06094    0.58499   -0.00014
N     -1.93534    0.52053    0.00004
N      0.01818    1.90993    0.00004
H      2.75415    1.31105   -0.00029
N     -1.86158   -1.78881   -0.00019
H     -1.33845   -2.64352   -0.00029
H     -2.86385   -1.80180    0.00052
C      0.52916   -0.39120    3.42269
C     -1.47644   -0.90615    3.42269
O     -0.79145   -2.06202    3.42269
H      1.43777    0.19945    3.42269
H     -2.55770   -0.97436    3.42269
N      0.57672   -1.69981    3.42269
N     -0.73419    0.16020    3.42269
22
A.het44.1
C      0.70448    0.76804    0.00005
C     -1.28691    1.68845   -0.00002
C     -1.22223   -0.60601    0.00014
C      0.17797   -0.51319    0.00004
C      2.27415   -0.76871    0.00014
H     -1.92042    2.56948   -0.00028
H      3.27085   -1.18302    0.00011
N      1.17679   -1.46431   -0.00002
N      2.06094    0.58499   -0.00014
N     -1.93534    0.52053    0.00004
N      0.01818    1.90993    0.00004
H      2.75415    1.31105   -0.00029
N     -1.86158   -1.78881   -0.00019
H     -1.33845   -2.64352   -0.00029
H     -2.86385   -1.80180    0.00052
C      0.18389    0.17546    3.01150
O      0.77560   -1.05738    3.01150
H     -0.89648    0.21589    3.01150
N      1.02895    1.15305    3.01150
C      2.09978   -0.71613    3.01150
H      2.82511   -1.51783    3.01150
N      2.30392    0.55980    3.01150
22
A.het44.10
C      0.70448    0.76804    0.00005
C     -1.28691    1.68845   -0.00002
C     -1.22223   -0.60601    0.00014
C      0.17797   -0.51319    0.00004
C      2.27415   -0.76871    0.00014
H     -1.92042    2.56948   -0.00028
H      3.27085   -1.18302    0.00011
N      1.17679   -1.46431   -0.00002
N      2.06094    0.58499   -0.00014
N     -1.93534    0.52053    0.00004
N      0.01818    1.90993    0.00004
H      2.75415    1.31105   -0.00029
N     -1.86158   -1.78881   -0.00019
H     -1.33845   -2.64352   -0.00029
H     -2.86385   -1.80180    0.00052
C     -1.74022   -1.57288   -3.00109
O     -0.39093   -1.79519   -3.00109
H     -2.39294   -2.43472   -3.00109
N     -2.05640   -0.31995   -3.00109
C      0.08896   -0.51472   -3.00109
H      1.16169   -0.38032   -3.00109
N     -0.83921    0.38428   -3.00109
22
A.het44.2
C      0.70448    0.76804    0.00005
C     -1.28691    1.68845   -0.00002
C     -1.22223   -0.60601    0.00014
C      0.17797   -0.51319    0.00004
C      2.27415   -0.76871    0.00014
H     -1.92042    2.56948   -0.00028
H      3.27085   -1.18302    0.00011
N      1.17679   -1.46431   -0.00002
N      2.06094    0.58499   -0.00014
N     -1.93534    0.52053    0.00004
N      0.01818    1.90993    0.00004
H      2.75415    1.31105   -0.00029
N     -1.86158   -1.78881   -0.00019
H     -1.33845   -2.64352   -0.00029
H     -2.86385   -1.80180    0.00052
C      2.56861   -0.25147    3.13195
O      2.54458    1.11580    3.13195
H      3.53381   -0.73851    3.13195
N      1.39299   -0.78787    3.13195
C      1.19868    1.35753    3.13195
H      0.87351    2.38859    3.13195
N      0.48130    0.28279    3.13195
22
A.het44.3
C      0.70448    0.76804    0.00005
C     -1.28691    1.68845   -0.00002
C     -1.22223   -0.60601    0.00014
C      0.17797   -0.51319    0.00004
C      2.27415   -0.76871    0.00014
H     -1.92042    2.56948   -0.00028
H      3.27085   -1.18302    0.00011
N      1.17679   -1.46431   -0.00002
N      2.06094    0.58499   -0.00014
N     -1.93534    0.52053    0.00004
N      0.01818    1.90993    0.00004
H      2.75415    1.31105   -0.00029
N     -1.86158   -1.78881   -0.00019
H     -1.33845   -2.64352   -0.00029
H     -2.86385   -1.80180    0.00052
C      1.61599    0.45182   -3.26340
O      0.56743   -0.42598   -3.26340
H      1.38842    1.50872   -3.26340
N      2.77197   -0.12570   -3.26340
C      1.22507   -1.62490   -3.26340
H      0.62729   -2.52572   -3.26340
N      2.51191   -1.50767   -3.26340
22
A.het44.4
C      0.70448    0.76804    0.00005
C     -1.28691    1.68845   -0.00002
C     -1.22223   -0.60601    0.00014
C      0.17797   -0.51319    0.00004
C      2.27415   -0.76871    0.00014
H     -1.92042    2.56948   -0.00028
H      3.27085   -1.18302    0.00011
N      1.17679   -1.46431   -0.00002
N      2.06094    0.58499   -0.00014
N     -1.93534    0.52053    0.00004
N      0.01818    1.90993    0.00004
H      2.75415    1.31105   -0.00029
N     -1.86158   -1.78881   -0.00019
H     -1.33845   -2.64352   -0.00029
H     -2.86385   -1.80180    0.00052
C      0.87271   -3.34611    3.09093
O      1.22923   -2.02592    3.09093
H      1.66474   -4.08198    3.09093
N     -0.40561   -3.53504    3.09093
C      0.00334   -1.42003    3.09093
H     -0.02279   -0.33923    3.09093
N     -0.98421   -2.25336    3.09093
22
A.het44.5
C      0.70448    0.76804    0.00005
C     -1.28691    1.68845   -0.00002
C     -1.22223   -0.60601    0.00014
C      0.17797   -0.51319    0.00004
C      2.27415   -0.76871    0.00014
H     -1.92042    2.56948   -0.00028
H      3.27085   -1.18302    0.00011
N      1.17679   -1.46431   -0.00002
N      2.06094    0.58499   -0.00014
N     -1.93534    0.52053    0.00004
N      0.01818    1.90993    0.00004
H      2.75415    1.31105   -0.00029
N     -1.86158   -1.78881   -0.00019
H     -1.33845   -2.64352   -0.00029
H     -2.86385   -1.80180    0.00052
C     -2.38628    0.38765    3.22027
O     -1.02605    0.52826    3.22027
H     -2.78919   -0.61558    3.22027
N     -3.02104    1.51321    3.22027
C     -0.90005    1.88988    3.22027
H      0.09951    2.30184    3.22027
N     -2.03208    2.51293    3.22027
22
A.het44.6
C      0.70448    0.76804    0.00005
C     -1.28691    1.68845   -0.00002
C     -1.22223   -0.60601    0.00014
C      0.17797   -0.51319    0.00004
C      2.27415   -0.76871    0.00014
H     -1.92042    2.56948   -0.00028
H      3.27085   -1.18302    0.00011
N      1.17679   -1.46431   -0.00002
N      2.06094    0.58499   -0.00014
N     -1.93534    0.52053    0.00004
N      0.01818    1.90993    0.00004
H      2.75415    1.31105   -0.00029
N     -1.86158   -1.78881   -0.00019
H     -1.33845   -2.64352   -0.00029
H     -2.86385   -1.80180    0.00052
C     -0.94815    0.10677    3.30618
O     -0.55353    1.41607    3.30618
H     -0.17777   -0.65175    3.30618
N     -2.23141   -0.04504    3.30618
C     -1.76134    2.05723    3.30618
H     -1.75614    3.13834    3.30618
N     -2.77262    1.25287    3.30618
22
A.het44.7
C      0.70448    0.76804    0.00005
C     -1.28691    1.68845   -0.00002
C     -1.22223   -0.60601    0.00014
C      0.17797   -0.51319    0.00004
C      2.27415   -0.76871    0.00014
H     -1.92042    2.56948   -0.00028
H      3.27085   -1.18302    0.00011
N      1.17679   -1.46431   -0.00002
N      2.06094    0.58499   -0.00014
N     -1.93534    0.52053    0.00004
N      0.01818    1.90993    0.00004
H      2.75415    1.31105   -0.00029
N     -1.86158   -1.78881   -0.00019
H     -1.33845   -2.64352   -0.00029
H     -2.86385   -1.80180    0.00052
C      0.46188    1.01450   -3.27081
O     -0.90546    1.03413   -3.27081
H      0.97949    1.96367   -3.27081
N      0.96049   -0.17764   -3.27081
C     -1.19002   -0.30337   -3.27081
H     -2.23094   -0.59547   -3.27081
N     -0.13873   -1.05468   -3.27081
22
A.het44.8
C      0.70448    0.76804    0.00005
C     -1.28691    1.68845   -0.00002
C     -1.22223   -0.60601    0.00014
C      0.17797   -0.51319    0.00004
C      2.27415   -0.76871    0.00014
H     -1.92042    2.56948   -0.00028
H      3.27085   -1.18302    0.00011
N      1.17679   -1.46431   -0.00002
N      2.06094    0.58499   -0.00014
N     -1.93534    0.52053    0.00004
N      0.01818    1.90993    0.00004
H      2.75415    1.31105   -0.00029
N     -1.86158   -1.78881   -0.00019
H     -1.33845   -2.64352   -0.00029
H     -2.86385   -1.80180    0.00052
C     -2.85350    0.36948    3.03881
O     -3.21186   -0.95021    3.03881
H     -3.64451    1.10646    3.03881
N     -1.57491    0.55663    3.03881
C     -1.98683   -1.55781    3.03881
H     -1.96220   -2.63865    3.03881
N     -0.99811   -0.72586    3.03881
22
A.het44.9
C      0.70448    0.76804    0.00005
C     -1.28691    1.68845   -0.00002
C     -1.22223   -0.60601    0.00014
C      0.17797   -0.51319    0.00004
C      2.27415   -0.76871    0.00014
H     -1.92042    2.56948   -0.00028
H      3.27085   -1.18302    0.00011
N      1.17679   -1.46431   -0.00002
N      2.06094    0.58499   -0.00014
N     -1.93534    0.52053    0.00004
N      0.01818    1.90993    0.00004
H      2.75415    1.31105   -0.00029
N     -1.86158   -1.78881   -0.00019
H     -1.33845   -2.64352   -0.00029
H     -2.86385   -1.80180    0.00052
C      1.23425   -0.36590   -3.37549
O      0.26013    0.59384   -3.37549
H      2.26451   -0.03822   -3.37549
N      0.77001   -1.57184   -3.37549
C     -0.87035   -0.17551   -3.37549
H     -1.82424    0.33332   -3.37549
N     -0.63051   -1.44522   -3.37549
30
A.het45.1
C      0.70448    0.76804    0.00005
C     -1.28691    1.68845   -0.00002
C     -1.22223   -0.60601    0.00014
C      0.17797   -0.51319    0.00004
C      2.27415   -0.76871    0.00014
H     -1.92042    2.56948   -0.00028
H      3.27085   -1.18302    0.00011
N      1.17679   -1.46431   -0.00002
N      2.06094    0.58499   -0.00014
N     -1.93534    0.52053    0.00004
N      0.01818    1.90993    0.00004
H      2.75415    1.31105   -0.00029
N     -1.86158   -1.78881   -0.00019
H     -1.33845   -2.64352   -0.00029
H     -2.86385   -1.80180    0.00052
C     -1.49052    2.16512   -3.27425
C     -0.54212    3.23631   -3.27425
C     -2.10226    4.85006   -3.27425
C     -3.14081    3.89701   -3.27425
C     -2.84333    2.53496   -3.27425
C     -0.74083    0.94387   -3.27425
C      0.59002    1.29285   -3.27425
H     -2.34258    5.91279   -3.27425
H     -4.17271    4.23785   -3.27425
H     -3.63484    1.78845   -3.27425
H     -1.12941   -0.06625   -3.27425
H      1.47230    0.66653   -3.27425
N     -0.79767    4.54256   -3.27425
N      0.71230    2.67034   -3.27425
H      1.57178    3.19594   -3.27425
30
A.het45.10
C      0.70448    0.76804    0.00005
C     -1.28691    1.68845   -0.00002
C     -1.22223   -0.60601    0.00014
C      0.17797   -0.51319    0.00004
C      2.27415   -0.76871    0.00014
H     -1.92042    2.56948   -0.00028
H      3.27085   -1.18302    0.00011
N      1.17679   -1.46431   -0.00002
N      2.06094    0.58499   -0.00014
N     -1.93534    0.52053    0.00004
N      0.01818    1.90993    0.00004
H      2.75415    1.31105   -0.00029
N     -1.86158   -1.78881   -0.00019
H     -1.33845   -2.64352   -0.00029
H     -2.86385   -1.80180    0.00052
C     -1.90355    1.09308    3.29770
C     -2.90996    0.07620    3.29770
C     -1.44182   -1.62169    3.29770
C     -0.35196   -0.72776    3.29770
C     -0.57336    0.64870    3.29770
C     -2.58427    2.35407    3.29770
C     -3.93245    2.07951    3.29770
H     -1.26087   -2.69612    3.29770
H      0.65943   -1.12537    3.29770
H      0.25838    1.35011    3.29770
H     -2.14021    3.34105    3.29770
H     -4.77859    2.75385    3.29770
N     -2.72733   -1.24222    3.29770
N     -4.13101    0.71094    3.29770
H     -5.01835    0.23387    3.29770
30
A.het45.2
C      0.70448    0.76804    0.00005
C     -1.28691    1.68845   -0.00002
C     -1.22223   -0.60601    0.00014
C      0.17797   -0.51319    0.00004
C      2.27415   -0.76871    0.00014
H     -1.92042    2.56948   -0.00028
H      3.27085   -1.18302    0.00011
N      1.17679   -1.46431   -0.00002
N      2.06094    0.58499   -0.00014
N     -1.93534    0.52053    0.00004
N      0.01818    1.90993    0.00004
H      2.75415    1.31105   -0.00029
N     -1.86158   -1.78881   -0.00019
H     -1.33845   -2.64352   -0.00029
H     -2.86385   -1.80180    0.00052
C     -1.64290    0.02392    3.19287
C     -0.35852   -0.60640    3.19287
C      0.78363    1.32589    3.19287
C     -0.41075    2.07445    3.19287
C     -1.64511    1.42637    3.19287
C     -2.62157   -1.02283    3.19287
C     -1.93210   -2.21346    3.19287
H      1.74456    1.83947    3.19287
H     -0.35581    3.15981    3.19287
H     -2.57481    1.99153    3.19287
H     -3.69857   -0.91609    3.19287
H     -2.30198   -3.23026    3.19287
N      0.83316   -0.01354    3.19287
N     -0.57151   -1.96600    3.19287
H      0.16323   -2.65529    3.19287
30
A.het45.3
C      0.70448    0.76804    0.00005
C     -1.28691    1.68845   -0.00002
C     -1.22223   -0.60601    0.00014
C      0.17797   -0.51319    0.00004
C      2.27415   -0.76871    0.00014
H     -1.92042    2.56948   -0.00028
H      3.27085   -1.18302    0.00011
N      1.17679   -1.46431   -0.00002
N      2.06094    0.58499   -0.00014
N     -1.93534    0.52053    0.00004
N      0.01818    1.90993    0.00004
H      2.75415    1.31105   -0.00029
N     -1.86158   -1.78881   -0.00019
H     -1.33845   -2.64352   -0.00029
H     -2.86385   -1.80180    0.00052
C      0.11615   -1.56355   -3.43895
C     -0.83604   -2.63138   -3.43895
C      0.71838   -4.25065   -3.43895
C      1.76030   -3.30128   -3.43895
C      1.46764   -1.93819   -3.43895
C     -0.62920   -0.33966   -3.43895
C     -1.96128   -0.68393   -3.43895
H      0.95494   -5.31422   -3.43895
H      2.79099   -3.64578   -3.43895
H      2.26179   -1.19449   -3.43895
H     -0.23705    0.66907   -3.43895
H     -2.84134   -0.05448   -3.43895
N     -0.58511   -3.93853   -3.43895
N     -2.08843   -2.06097   -3.43895
H     -2.94977   -2.58353   -3.43895
30
A.het45.4
C      0.70448    0.76804    0.00005
C     -1.28691    1.68845   -0.00002
C     -1.22223   -0.60601    0.00014
C      0.17797   -0.51319    0.00004
C      2.27415   -0.76871    0.00014
H     -1.92042    2.56948   -0.00028
H      3.27085   -1.18302    0.00011
N      1.17679   -1.46431   -0.00002
N      2.06094    0.58499   -0.00014
N     -1.93534    0.52053    0.00004
N      0.01818    1.90993    0.00004
H      2.75415    1.31105   -0.00029
N     -1.86158   -1.78881   -0.00019
H     -1.33845   -2.64352   -0.00029
H     -2.86385   -1.80180    0.00052
C      1.59851   -1.36467    3.28570
C      0.89019   -2.60774    3.28570
C      2.74837   -3.86687    3.28570
C      3.56916   -2.72092    3.28570
C      2.99843   -1.44894    3.28570
C      0.61410   -0.32332    3.28570
C     -0.61678   -0.93806    3.28570
H      3.20172   -4.85764    3.28570
H      4.64906   -2.84269    3.28570
H      3.61984   -0.55586    3.28570
H      0.78705    0.74505    3.28570
H     -1.60883   -0.50618    3.28570
N      1.40843   -3.83371    3.28570
N     -0.45369   -2.31132    3.28570
H     -1.18698   -3.00215    3.28570
30
A.het45.5
C      0.70448    0.76804    0.00005
C     -1.28691    1.68845   -0.00002
C     -1.22223   -0.60601    0.00014
C      0.17797   -0.51319    0.00004
C      2.27415   -0.76871    0.00014
H     -1.92042    2.56948   -0.00028
H      3.27085   -1.18302    0.00011
N      1.17679   -1.46431   -0.00002
N      2.06094    0.58499   -0.00014
N     -1.93534    0.52053    0.00004
N      0.01818    1.90993    0.00004
H      2.75415    1.31105   -0.00029
N     -1.86158   -1.78881   -0.00019
H     -1.33845   -2.64352   -0.00029
H     -2.86385   -1.80180    0.00052
C     -0.42833   -1.47388   -3.45820
C     -0.34882   -2.90238   -3.45820
C      1.89524   -2.95178   -3.45820
C      1.96291   -1.54384   -3.45820
C      0.79331   -0.78507   -3.45820
C     -1.82026   -1.13331   -3.45820
C     -2.52063   -2.31756   -3.45820
H      2.81365   -3.53803   -3.45820
H      2.93608   -1.06016   -3.45820
H      0.83071    0.30229   -3.45820
H     -2.25468   -0.14204   -3.45820
H     -3.58828   -2.49308   -3.45820
N      0.75172   -3.65098   -3.45820
N     -1.63850   -3.38258   -3.45820
H     -1.87960   -4.36076   -3.45820
30
A.het45.6
C      0.70448    0.76804    0.00005
C     -1.28691    1.68845   -0.00002
C     -1.22223   -0.60601    0.00014
C      0.17797   -0.51319    0.00004
C      2.27415   -0.76871    0.00014
H     -1.92042    2.56948   -0.00028
H      3.27085   -1.18302    0.00011
N      1.17679   -1.46431   -0.00002
N      2.06094    0.58499   -0.00014
N     -1.93534    0.52053    0.00004
N      0.01818    1.90993    0.00004
H      2.75415    1.31105   -0.00029
N     -1.86158   -1.78881   -0.00019
H     -1.33845   -2.64352   -0.00029
H     -2.86385   -1.80180    0.00052
C     -1.09875    0.26430   -3.04890
C     -2.34102   -0.44541   -3.04890
C     -1.38203   -2.47484   -3.04890
C     -0.09235   -1.90596   -3.04890
C      0.06352   -0.52055   -3.04890
C     -1.41634    1.66166   -3.04890
C     -2.78876    1.75875   -3.04890
H     -1.49588   -3.55844   -3.04890
H      0.77535   -2.56027   -3.04890
H      1.05290   -0.06791   -3.04890
H     -0.72384    2.49339   -3.04890
H     -3.42304    2.63531   -3.04890
N     -2.51867   -1.76451   -3.04890
N     -3.34710    0.49356   -3.04890
H     -4.32988    0.27195   -3.04890
30
A.het45.7
C      0.70448    0.76804    0.00005
C     -1.28691    1.68845   -0.00002
C     -1.22223   -0.60601    0.00014
C      0.17797   -0.51319    0.00004
C      2.27415   -0.76871    0.00014
H     -1.92042    2.56948   -0.00028
H      3.27085   -1.18302    0.00011
N      1.17679   -1.46431   -0.00002
N      2.06094    0.58499   -0.00014
N     -1.93534    0.52053    0.00004
N      0.01818    1.90993    0.00004
H      2.75415    1.31105   -0.00029
N     -1.86158   -1.78881   -0.00019
H     -1.33845   -2.64352   -0.00029
H     -2.86385   -1.80180    0.00052
C     -1.36119   -2.16732   -3.02769
C     -1.36296   -0.73661   -3.02769
C     -3.60102   -0.56534   -3.02769
C     -3.74509   -1.96753   -3.02769
C     -2.61846   -2.78873   -3.02769
C      0.01018   -2.58303   -3.02769
C      0.77386   -1.43859   -3.02769
H     -4.48621    0.06994   -3.02769
H     -4.74311   -2.39761   -3.02769
H     -2.71489   -3.87245   -3.02769
H      0.39009   -3.59644   -3.02769
H      1.84947   -1.32134   -3.02769
N     -2.42119    0.07069   -3.02769
N     -0.04909   -0.32720   -3.02769
H      0.24481    0.63643   -3.02769
30
A.het45.8
C      0.70448    0.76804    0.00005
C     -1.28691    1.68845   -0.00002
C     -1.22223   -0.60601    0.00014
C      0.17797   -0.51319    0.00004
C      2.27415   -0.76871    0.00014
H     -1.92042    2.56948   -0.00028
H      3.27085   -1.18302    0.00011
N      1.17679   -1.46431   -0.00002
N      2.06094    0.58499   -0.00014
N     -1.93534    0.52053    0.00004
N      0.01818    1.90993    0.00004
H      2.75415    1.31105   -0.00029
N     -1.86158   -1.78881   -0.00019
H     -1.33845   -2.64352   -0.00029
H     -2.86385   -1.80180    0.00052
C     -0.57744    0.76783    3.40078
C     -1.72693    1.61965    3.40078
C     -3.19914   -0.07470    3.40078
C     -2.15952   -1.02658    3.40078
C     -0.82844   -0.61198    3.40078
C      0.57411    1.62071    3.40078
C      0.11091    2.91624    3.40078
H     -4.23699   -0.40637    3.40078
H     -2.40949   -2.08419    3.40078
H     -0.01604   -1.33569    3.40078
H      1.61415    1.32129    3.40078
H      0.65827    3.84956    3.40078
N     -3.00606    1.25167    3.40078
N     -1.27200    2.91846    3.40078
H     -1.87023    3.72907    3.40078
30
A.het45.9
C      0.70448    0.76804    0.00005
C     -1.28691    1.68845   -0.00002
C     -1.22223   -0.60601    0.00014
C      0.17797   -0.51319    0.00004
C      2.27415   -0.76871    0.00014
H     -1.92042    2.56948   -0.00028
H      3.27085   -1.18302    0.00011
N      1.17679   -1.46431   -0.00002
N      2.06094    0.58499   -0.00014
N     -1.93534    0.52053    0.00004
N      0.01818    1.90993    0.00004
H      2.75415    1.31105   -0.00029
N     -1.86158   -1.78881   -0.00019
H     -1.33845   -2.64352   -0.00029
H     -2.86385   -1.80180    0.00052
C     -1.74739    0.72888   -3.37350
C     -2.93109    1.53249   -3.37350
C     -4.33205   -0.22124   -3.37350
C     -3.25399   -1.12936   -3.37350
C     -1.94118   -0.66012   -3.37350
C     -0.63206    1.62861   -3.37350
C     -1.14839    2.90390   -3.37350
H     -5.35531   -0.59550   -3.37350
H     -3.46006   -2.19639   -3.37350
H     -1.09957   -1.34965   -3.37350
H      0.41946    1.37241   -3.37350
H     -0.64005    3.85903   -3.37350
N     -4.19392    1.11197   -3.37350
N     -2.53020    2.84899   -3.37350
H     -3.16141    3.63419   -3.37350
30
A.het46.1
C      0.70448    0.76804    0.00005
C     -1.28691    1.68845   -0.00002
C     -1.22223   -0.60601    0.00014
C      0.17797   -0.51319    0.00004
C      2.27415   -0.76871    0.00014
H     -1.92042    2.56948   -0.00028
H      3.27085   -1.18302    0.00011
N      1.17679   -1.46431   -0.00002
N      2.06094    0.58499   -0.00014
N     -1.93534    0.52053    0.00004
N      0.01818    1.90993    0.00004
H      2.75415    1.31105   -0.00029
N     -1.86158   -1.78881   -0.00019
H     -1.33845   -2.64352   -0.00029
H     -2.86385   -1.80180    0.00052
C      0.09586   -1.86662    3.16447
C     -0.22048    0.52581    3.16447
C     -1.63140    0.33531    3.16447
C     -2.16178   -0.92800    3.16447
C     -1.56842   -3.36494    3.16447
H      0.18389    1.53394    3.16447
H     -2.30603    1.18529    3.16447
H     -3.22503   -1.14275    3.16447
H     -2.57500   -3.75780    3.16447
C      0.62961   -0.55964    3.16447
H      1.70943   -0.45050    3.16447
C     -0.32218   -3.96848    3.16447
N      0.69214   -3.05779    3.16447
N     -1.31672   -2.01057    3.16447
H     -0.12145   -5.03376    3.16447
30
A.het46.10
C      0.70448    0.76804    0.00005
C     -1.28691    1.68845   -0.00002
C     -1.22223   -0.60601    0.00014
C      0.17797   -0.51319    0.00004
C      2.27415   -0.76871    0.00014
H     -1.92042    2.56948   -0.00028
H      3.27085   -1.18302    0.00011
N      1.17679   -1.46431   -0.00002
N      2.06094    0.58499   -0.00014
N     -1.93534    0.52053    0.00004
N      0.01818    1.90993    0.00004
H      2.75415    1.31105   -0.00029
N     -1.86158   -1.78881   -0.00019
H     -1.33845   -2.64352   -0.00029
H     -2.86385   -1.80180    0.00052
C      0.68856   -1.33407   -3.43150
C      1.32487    0.99379   -3.43150
C     -0.04949    1.36541   -3.43150
C     -1.02832    0.40669   -3.43150
C     -1.42656   -2.06963   -3.43150
H      2.08858    1.76617   -3.43150
H     -0.34166    2.41052   -3.43150
H     -2.09164    0.62113   -3.43150
H     -2.50672   -2.04133   -3.43150
C      1.68743   -0.33640   -3.43150
H      2.72506   -0.65461   -3.43150
C     -0.51195   -3.10927   -3.43150
N      0.77617   -2.66327   -3.43150
N     -0.66928   -0.91889   -3.43150
H     -0.74010   -4.16902   -3.43150
30
A.het46.2
C      0.70448    0.76804    0.00005
C     -1.28691    1.68845   -0.00002
C     -1.22223   -0.60601    0.00014
C      0.17797   -0.51319    0.00004
C      2.27415   -0.76871    0.00014
H     -1.92042    2.56948   -0.00028
H      3.27085   -1.18302    0.00011
N      1.17679   -1.46431   -0.00002
N      2.06094    0.58499   -0.00014
N     -1.93534    0.52053    0.00004
N      0.01818    1.90993    0.00004
H      2.75415    1.31105   -0.00029
N     -1.86158   -1.78881   -0.00019
H     -1.33845   -2.64352   -0.00029
H     -2.86385   -1.80180    0.00052
C     -2.20827    2.89292    3.30576
C     -3.82359    1.10001    3.30576
C     -2.76324    0.14995    3.30576
C     -1.45780    0.56597    3.30576
C      0.01167    2.59856    3.30576
H     -4.85309    0.75366    3.30576
H     -2.97235   -0.91489    3.30576
H     -0.60455   -0.10381    3.30576
H      0.96368    2.08747    3.30576
C     -3.54913    2.45113    3.30576
H     -4.33276    3.20203    3.30576
C     -0.33761    3.93848    3.30576
N     -1.68869    4.11949    3.30576
N     -1.18227    1.91139    3.30576
H      0.34280    4.78237    3.30576
30
A.het46.3
C      0.70448    0.76804    0.00005
C     -1.28691    1.68845   -0.00002
C     -1.22223   -0.60601    0.00014
C      0.17797   -0.51319    0.00004
C      2.27415   -0.76871    0.00014
H     -1.92042    2.56948   -0.00028
H      3.27085   -1.18302    0.00011
N      1.17679   -1.46431   -0.00002
N      2.06094    0.58499   -0.00014
N     -1.93534    0.52053    0.00004
N      0.01818    1.90993    0.00004
H      2.75415    1.31105   -0.00029
N     -1.86158   -1.78881   -0.00019
H     -1.33845   -2.64352   -0.00029
H     -2.86385   -1.80180    0.00052
C      1.55204    1.78695    3.25787
C      1.65580    4.19798    3.25787
C      0.23324    4.25528    3.25787
C     -0.50838    3.10323    3.25787
C     -0.34706    0.60028    3.25787
H      2.22903    5.12060    3.25787
H     -0.28361    5.20948    3.25787
H     -1.59278    3.07631    3.25787
H     -1.40656    0.38812    3.25787
C      2.30457    2.98144    3.25787
H      3.38694    2.90148    3.25787
C      0.77549   -0.21043    3.25787
N      1.93249    0.51036    3.25787
N      0.13592    1.89040    3.25787
H      0.78825   -1.29438    3.25787
30
A.het46.4
C      0.70448    0.76804    0.00005
C     -1.28691    1.68845   -0.00002
C     -1.22223   -0.60601    0.00014
C      0.17797   -0.51319    0.00004
C      2.27415   -0.76871    0.00014
H     -1.92042    2.56948   -0.00028
H      3.27085   -1.18302    0.00011
N      1.17679   -1.46431   -0.00002
N      2.06094    0.58499   -0.00014
N     -1.93534    0.52053    0.00004
N      0.01818    1.90993    0.00004
H      2.75415    1.31105   -0.00029
N     -1.86158   -1.78881   -0.00019
H     -1.33845   -2.64352   -0.00029
H     -2.86385   -1.80180    0.00052
C     -0.14237    1.17207   -3.03409
C      1.80263    2.60063   -3.03409
C      0.95669    3.74578   -3.03409
C     -0.40595    3.60280   -3.03409
C     -2.25667    1.91000   -3.03409
H      2.88094    2.73127   -3.03409
H      1.37716    4.74619   -3.03409
H     -1.10585    4.43153   -3.03409
H     -3.08542    2.60333   -3.03409
C      1.26018    1.33311   -3.03409
H      1.87547    0.43905   -3.03409
C     -2.18604    0.52711   -3.03409
N     -0.89964    0.07617   -3.03409
N     -0.94830    2.34108   -3.03409
H     -3.02329   -0.16147   -3.03409
30
A.het46.5
C      0.70448    0.76804    0.00005
C     -1.28691    1.68845   -0.00002
C     -1.22223   -0.60601    0.00014
C      0.17797   -0.51319    0.00004
C      2.27415   -0.76871    0.00014
H     -1.92042    2.56948   -0.00028
H      3.27085   -1.18302    0.00011
N      1.17679   -1.46431   -0.00002
N      2.06094    0.58499   -0.00014
N     -1.93534    0.52053    0.00004
N      0.01818    1.90993    0.00004
H      2.75415    1.31105   -0.00029
N     -1.86158   -1.78881   -0.00019
H     -1.33845   -2.64352   -0.00029
H     -2.86385   -1.80180    0.00052
C     -2.83872   -1.36220   -3.36319
C     -1.41011   -3.30717   -3.36319
C     -0.26499   -2.46121   -3.36319
C     -0.40799   -1.09856   -3.36319
C     -2.10084    0.75212   -3.36319
H     -1.27945   -4.38548   -3.36319
H      0.73543   -2.88165   -3.36319
H      0.42071   -0.39865   -3.36319
H     -1.40753    1.58088   -3.36319
C     -2.67765   -2.76475   -3.36319
H     -3.57169   -3.38006   -3.36319
C     -3.48373    0.68145   -3.36319
N     -3.93464   -0.60496   -3.36319
N     -1.66973   -0.55625   -3.36319
H     -4.17233    1.51868   -3.36319
30
A.het46.6
C      0.70448    0.76804    0.00005
C     -1.28691    1.68845   -0.00002
C     -1.22223   -0.60601    0.00014
C      0.17797   -0.51319    0.00004
C      2.27415   -0.76871    0.00014
H     -1.92042    2.56948   -0.00028
H      3.27085   -1.18302    0.00011
N      1.17679   -1.46431   -0.00002
N      2.06094    0.58499   -0.00014
N     -1.93534    0.52053    0.00004
N      0.01818    1.90993    0.00004
H      2.75415    1.31105   -0.00029
N     -1.86158   -1.78881   -0.00019
H     -1.33845   -2.64352   -0.00029
H     -2.86385   -1.80180    0.00052
C      0.95694   -0.38709    3.36944
C      3.30807   -0.93115    3.36944
[truncated: 2,226,430 more chars]
