# Supplementary material for: Stacking Interactions of Druglike Heterocycles with Nucleobases
Source: J Chem Inf Model. 2025 Mar 27;65(7):3502–16. doi: 10.1021/acs.jcim.4c02420 (PMC12004538; doi:10.1021/acs.jcim.4c02420)
Supplement: Supplementary file 2 — ci4c02420_si_002.xyz [file ci4c02420_si_002.xyz]

23
A_het10_0.0.rand
C      1.41549    0.42500   -0.00004
C     -0.53605    1.42636   -0.00014
C     -0.56789   -0.87223    0.00018
C      0.83644   -0.83454    0.00005
C      2.92197   -1.17403    0.00014
H     -1.13235    2.33306   -0.00077
H      3.90102   -1.62841   -0.00212
N      1.79737   -1.82456    0.00005
N      2.76339    0.18762   -0.00023
N     -1.23119    0.28627    0.00001
N      0.77757    1.59458   -0.00011
H      3.48510    0.88549   -0.01519
N     -1.25826   -2.02610   -0.00005
H     -0.76890   -2.88040    0.20078
H     -2.24182   -1.98006    0.20197
C     -1.73056   -1.43270    2.99339
N     -0.50614   -1.97393    2.99248
N     -0.58651   -3.31477    2.99173
C     -1.88639   -3.51163    2.99225
N     -2.63760   -2.38230    2.99328
H     -1.91161   -0.37024    2.96711
H     -2.30886   -4.50372    3.00070
H      0.38942   -1.52159    2.94024
23
A_het10_1.4.rand
C      1.55520    0.62917   -0.00004
C     -0.42528    1.57744   -0.00014
C     -0.39151   -0.71877    0.00018
C      1.00870   -0.64403    0.00005
C      3.09952   -0.92743    0.00014
H     -1.04617    2.46807   -0.00275
H      4.09035   -1.35506    0.00706
N      1.99316   -1.60846    0.00005
N      2.90629    0.42775   -0.00023
N     -1.08997    0.41941    0.00001
N      0.88308    1.78156   -0.00011
H      3.61073    1.14112    0.04515
N     -1.04760   -1.89467   -0.00005
H     -0.53445   -2.71882    0.25779
H     -2.03321   -1.87045    0.18997
C      0.08654   -0.56282    3.47970
N      1.10896    0.30034    3.48002
N      2.27876   -0.36255    3.48038
C      1.88463   -1.61635    3.48026
N      0.54073   -1.79506    3.47984
H     -0.94702   -0.25712    3.45625
H      2.58965   -2.43123    3.47305
H      1.09379    1.30245    3.41312
23
A_het10_2.5.rand
C     -0.40666    0.71254   -0.00004
C     -2.35817    1.72133   -0.00014
C     -2.39443   -0.57347    0.00018
C     -0.99200   -0.54356    0.00005
C      1.09028   -0.89284    0.00014
H     -2.95054    2.63063   -0.00283
H      2.06686   -1.34964    0.02842
N     -0.03791   -1.53922    0.00005
N      0.93840    0.46819   -0.00023
N     -3.05779    0.58371    0.00001
N     -1.04371    1.88397   -0.00011
H      1.66399    1.15965    0.07247
N     -3.08700   -1.72758   -0.00005
H     -2.60133   -2.59817   -0.10828
H     -4.08415   -1.69052   -0.10046
C      0.21783    0.22286    3.07462
N      0.14746    1.55966    3.07659
N      1.37942    2.09317    3.07825
C      2.14296    1.02215    3.07715
N      1.47534   -0.15758    3.07490
H     -0.64811   -0.41897    3.04752
H      3.21896    1.09392    3.09162
H     -0.66085    2.15392    3.01214
23
A_het10_3.1.rand
C      0.28928    0.22518   -0.00004
C     -1.68101    1.19214   -0.00014
C     -1.66824   -1.09901    0.00018
C     -0.26981   -1.04342    0.00005
C      1.81884   -1.34711    0.00014
H     -2.29301    2.08758    0.00214
H      2.80545   -1.78403    0.01188
N      0.70525   -2.01942    0.00005
N      1.63907    0.00790   -0.00023
N     -2.35540    0.03838    0.00001
N     -0.37113    1.38069   -0.00011
H      2.35066    0.71243    0.06810
N     -2.34149   -2.27789   -0.00005
H     -1.83275   -3.10536   -0.25556
H     -3.31987   -2.23621   -0.22471
C      0.20913   -1.48450    3.13599
N     -1.12924   -1.48099    3.13394
N     -1.59308   -0.22022    3.13125
C     -0.48374    0.48208    3.13184
N      0.65923   -0.25085    3.13474
H      0.80095   -2.38502    3.11547
H     -0.49765    1.55974    3.12163
H     -1.76715   -2.25428    3.07151
23
A_het10_4.0.rand
C      0.34692   -0.18421   -0.00004
C     -1.61564    0.79180   -0.00014
C     -1.61766   -1.50306    0.00018
C     -0.21564   -1.45062    0.00005
C      1.87449   -1.75948    0.00014
H     -2.22328    1.69100   -0.00032
H      2.86028   -2.19942   -0.00324
N      0.75884   -2.42838    0.00005
N      1.69675   -0.40299   -0.00023
N     -2.29693   -0.35719    0.00001
N     -0.30546    0.97573   -0.00011
H      2.40627    0.30618    0.03577
N     -2.29708   -2.66741   -0.00005
H     -1.79503   -3.51592    0.18324
H     -3.27675   -2.62957    0.21525
C      0.54597   -1.73381    3.18799
N     -0.57543   -2.46373    3.18898
N     -1.65334   -1.66228    3.19055
C     -1.10810   -0.46610    3.19042
N      0.24894   -0.45614    3.18886
H      1.53399   -2.16500    3.18002
H     -1.70792    0.42921    3.18136
H     -0.68172   -3.46076    3.14762
23
A_het10_5.2.rand
C      1.05122    1.19670   -0.00004
C     -0.87792    2.24259   -0.00014
C     -0.95916   -0.05236    0.00018
C      0.44534   -0.04913    0.00005
C      2.52352   -0.43506    0.00014
H     -1.45338    3.16131    0.01268
H      3.49269   -0.91015   -0.00345
N      1.38430   -1.06104    0.00005
N      2.39470    0.92897   -0.00023
N     -1.59582    1.11753    0.00001
N      0.44066    2.37957   -0.00011
H      3.13152    1.61059   -0.02336
N     -1.67798   -1.19116   -0.00005
H     -1.20450   -2.06078    0.16251
H     -2.65111   -1.12106    0.23856
C     -0.41202    1.43922    3.16618
N     -0.50488    0.10295    3.16576
N     -1.79501   -0.27515    3.16539
C     -2.41881    0.88191    3.16561
N     -1.61128    1.97044    3.16610
H      0.52645    1.96964    3.14614
H     -3.49483    0.94579    3.16188
H      0.22646   -0.58416    3.12701
23
A_het10_5.4.rand
C      1.03507    0.45322   -0.00004
C     -0.91433    1.45256   -0.00014
C     -0.94339   -0.84364    0.00018
C      0.46007   -0.80740    0.00005
C      2.54797   -1.14051    0.00014
H     -1.51086    2.35838    0.00592
H      3.52880   -1.59150   -0.00985
N      1.42501   -1.79511    0.00005
N      2.38516    0.22010   -0.00023
N     -1.60746    0.31116    0.00001
N      0.39860    1.62043   -0.00011
H      3.10312    0.92125   -0.02904
N     -1.63632   -2.00076   -0.00005
H     -1.15193   -2.84114    0.25904
H     -2.61734   -1.94068    0.20614
C      0.51527   -0.35074    3.22444
N     -0.01346   -1.58093    3.22773
N     -1.35483   -1.51047    3.23202
C     -1.56241   -0.21177    3.23105
N     -0.44034    0.54789    3.22641
H      1.57632   -0.15969    3.20985
H     -2.55645    0.20491    3.22640
H      0.44665   -2.47058    3.15858
23
A_het10_m.0.4.rand
C      0.94580    0.62777   -0.00004
C     -0.99706    1.65006   -0.00014
C     -1.04909   -0.64637    0.00018
C      0.35285   -0.62453    0.00005
C      2.43168   -0.98455    0.00014
H     -1.58385    2.56343   -0.00269
H      3.40633   -1.44733    0.01165
N      1.30103   -1.62475    0.00005
N      2.28825    0.37650   -0.00023
N     -1.70488    0.51693    0.00001
N      0.31732    1.80442   -0.00011
H      3.01871    1.06280    0.05033
N     -1.74930   -1.79652   -0.00005
H     -1.26608   -2.64501    0.23353
H     -2.73425   -1.73956    0.18471
C      0.75599    1.14407    3.02126
N     -0.39007    0.45392    3.02220
N     -0.13993   -0.86702    3.02326
C      1.17363   -0.89825    3.02288
N      1.77626    0.31684    3.02165
H      0.79935    2.22102    2.99649
H      1.71813   -1.82809    3.01467
H     -1.33348    0.79188    2.95420
23
A_het10_m.1.1.rand
C      1.41428    1.58725   -0.00004
C     -0.55300    2.55805   -0.00014
C     -0.54822    0.25884    0.00018
C      0.85462    0.31922    0.00005
C      2.94395    0.01112    0.00014
H     -1.16370    3.45528   -0.00158
H      3.92960   -0.42873   -0.00115
N      1.82954   -0.65591    0.00005
N      2.76524    1.37067   -0.00023
N     -1.23113    1.40674    0.00001
N      0.75726    2.74678   -0.00011
H      3.47668    2.07900   -0.01157
N     -1.21782   -0.90746   -0.00005
H     -0.71057   -1.74953    0.20952
H     -2.20103   -0.88033    0.20643
C     -0.28818   -1.00209    3.36801
N     -1.39925   -0.25570    3.36673
N     -2.48911   -1.04002    3.36528
C     -1.96105   -2.24451    3.36578
N     -0.60546   -2.27636    3.36745
H      0.70676   -0.58738    3.34848
H     -2.57338   -3.13214    3.37459
H     -1.49381    0.74235    3.29532
23
A_het10_m.2.0.rand
C      1.43234    0.03969   -0.00004
C     -0.72182    0.46250   -0.00014
C     -0.11450   -1.75238    0.00018
C      1.22495   -1.33022    0.00005
C      3.32332   -1.07997    0.00014
H     -1.54498    1.16825    0.01138
H      4.39013   -1.24448   -0.00321
N      2.42244   -2.01612    0.00005
N      2.79434    0.18461   -0.00023
N     -1.07123   -0.82422    0.00001
N      0.49649    0.98739   -0.00011
H      3.29530    1.05423   -0.02722
N     -0.46174   -3.05335   -0.00005
H      0.25103   -3.73450    0.18953
H     -1.40566   -3.27003    0.26850
C     -0.29628   -1.08005    2.98936
N     -0.40339    0.25446    2.98827
N     -1.69585    0.61871    2.98678
C     -2.30954   -0.54246    2.98706
N     -1.49106   -1.62428    2.98863
H      0.64818   -1.60054    2.97526
H     -3.38500   -0.61382    2.98391
H      0.31766    0.95105    2.92734
23
A_het10_m.2.6.rand
C      2.10611    0.41295   -0.00004
C     -0.05251    0.78172   -0.00014
C      0.60836   -1.41832    0.00018
C      1.93617   -0.96224    0.00005
C      4.02779   -0.65319    0.00014
H     -0.89341    1.46721    0.00266
H      5.09889   -0.78880   -0.01156
N      3.15314   -1.61431    0.00005
N      3.46351    0.59605   -0.00023
N     -0.37169   -0.51495    0.00001
N      1.14904    1.33593   -0.00011
H      3.93631    1.48122   -0.03013
N      0.29310   -2.72959   -0.00005
H      1.00805   -3.38170    0.26861
H     -0.65619   -2.96169    0.23288
C      2.30695   -1.65952    3.16652
N      2.41635   -0.32527    3.16688
N      1.19963    0.24470    3.16713
C      0.40592   -0.80175    3.16691
N      1.04050   -2.00255    3.16653
H      3.15484   -2.32476    3.14891
H     -0.66682   -0.69898    3.15453
H      3.24258    0.24383    3.14296
23
A_het10_m.3.0.rand
C      0.75260    0.20884   -0.00004
C     -1.19662    1.21154   -0.00014
C     -1.22890   -1.08230    0.00018
C      0.17364   -1.04869    0.00005
C      2.25997   -1.38869    0.00014
H     -1.79143    2.11904    0.00109
H      3.23926   -1.84279   -0.00515
N      1.13403   -2.04048    0.00005
N      2.10123   -0.02918   -0.00023
N     -1.89286    0.07234    0.00001
N      0.11673    1.37790   -0.00011
H      2.82254    0.66904   -0.00441
N     -1.92026   -2.23925   -0.00005
H     -1.42280   -3.09356    0.17050
H     -2.89449   -2.20120    0.24109
C     -1.41994   -3.59679    3.31202
N     -0.65832   -2.49575    3.31413
N     -1.42811   -1.39633    3.31777
C     -2.63929   -1.90576    3.31765
N     -2.68948   -3.26218    3.31416
H     -1.01734   -4.59733    3.30713
H     -3.51664   -1.28001    3.31023
H      0.34064   -2.41381    3.24893
23
A_het10_m.4.0.rand
C      0.47486   -0.21901   -0.00004
C     -1.67989    0.19294   -0.00014
C     -1.06085   -2.01492    0.00018
C      0.27374   -1.59066    0.00005
C      2.36864   -1.32749    0.00014
H     -2.50637    0.89463    0.00516
H      3.43617   -1.48528    0.00970
N      1.47380   -2.27198    0.00005
N      1.83428   -0.06953   -0.00023
N     -2.02420   -1.09856    0.00001
N     -0.46649    0.72079   -0.00011
H      2.33222    0.80040    0.05035
N     -1.39896   -3.32720   -0.00005
H     -0.69002   -3.99972   -0.22986
H     -2.35662   -3.55125   -0.20299
C     -0.67794   -1.74489    3.20071
N      0.65863   -1.82958    3.20214
N      1.20346   -0.60105    3.20375
C      0.13914    0.17125    3.20318
N     -1.04599   -0.48548    3.20131
H     -1.32844   -2.60436    3.17669
H      0.21693    1.24640    3.20025
H      1.24318   -2.64263    3.12776
23
A_het10_m.5.5.rand
C     -1.59614    0.76718   -0.00004
C     -3.76654    1.09684   -0.00014
C     -3.06556   -1.08879    0.00018
C     -1.74682   -0.61060    0.00005
C      0.33826   -0.27054    0.00014
H     -4.61929    1.76775   -0.00214
H      1.41009   -0.38929    0.02519
N     -0.52227   -1.24655    0.00005
N     -0.24319    0.96783   -0.00023
N     -4.06409   -0.20590    0.00001
N     -2.57419    1.67181   -0.00011
H      0.21970    1.85676    0.07462
N     -3.35173   -2.40588   -0.00005
H     -2.61430   -3.06959   -0.14701
H     -4.30656   -2.68518   -0.12972
C     -0.25796    1.04428    3.36189
N      0.32448   -0.16098    3.36188
N      1.66183   -0.03463    3.36188
C      1.81441    1.27121    3.36188
N      0.66039    1.98371    3.36189
H     -1.32619    1.18970    3.33868
H      2.79137    1.72774    3.37484
H     -0.09749   -1.07110    3.29763
23
A_het11_1.3.rand
C      0.88914   -0.60997   -0.00004
C     -1.04808    0.42487   -0.00014
C     -1.11454   -1.86944    0.00018
C      0.28702   -1.85854    0.00005
C      2.36294   -2.23355    0.00014
H     -1.62930    1.34155   -0.00445
H      3.33468   -2.70150    0.02150
N      1.22644   -2.86613    0.00005
N      2.22949   -0.87189   -0.00023
N     -1.76307   -0.70346    0.00001
N      0.26779    0.57033   -0.00011
H      2.96599   -0.19573    0.09810
N     -1.82373   -3.01427   -0.00005
H     -1.34900   -3.88990   -0.11612
H     -2.81876   -2.96281   -0.11436
C      0.37574   -1.11887    2.97805
N      0.92116    0.11015    2.97600
N      2.58385   -1.19419    2.97685
C      1.45871   -1.95174    2.97858
H     -0.68557   -1.29153    2.95293
H      0.46088    1.00154    2.91654
H      1.49465   -3.02670    2.96361
N      2.25267    0.05605    2.97529
23
A_het11_3.1.rand
C      1.06640    1.17921   -0.00004
C     -0.87898    2.19421   -0.00014
C     -0.92102   -0.09895    0.00018
C      0.48007   -0.07704    0.00005
C      2.56290   -0.42972    0.00014
H     -1.47041    3.10259    0.01128
H      3.53932   -0.88978   -0.00241
N      1.43409   -1.07428    0.00005
N      2.41340    0.93196   -0.00023
N     -1.57780    1.05593    0.00001
N      0.43684    2.35012   -0.00011
H      3.14006    1.62464   -0.01163
N     -1.62715   -1.25602   -0.00005
H     -1.14444   -2.10442   -0.23574
H     -2.60550   -1.18626   -0.21817
C     -1.06621    0.11087    3.08965
N     -2.40973    0.02044    3.09271
N     -2.03358    2.09814    3.09100
C     -0.83694    1.45735    3.08857
H     -0.42193   -0.74984    3.06978
H     -2.98527   -0.80119    3.04275
H      0.09349    1.99694    3.07300
N     -2.98224    1.22316    3.09349
23
A_het11_4.7.rand
C      2.54785    0.03784   -0.00004
C      1.00143    1.59321   -0.00014
C      0.26110   -0.58191    0.00018
C      1.60837   -0.98010    0.00005
C      3.48830   -1.94761    0.00014
H      0.71569    2.64014   -0.00071
H      4.27915   -2.68221   -0.00524
N      2.21692   -2.21897    0.00005
N      3.75745   -0.60436   -0.00023
N     -0.01101    0.72482    0.00001
N      2.30377    1.34729   -0.00011
H      4.65944   -0.16385   -0.02140
N     -0.75190   -1.46605   -0.00005
H     -0.55129   -2.42449    0.22492
H     -1.66605   -1.11770    0.23050
C      0.39016   -0.11213    3.06655
N      0.46698   -1.45514    3.06715
N     -1.60791   -1.05472    3.06684
C     -0.95339    0.13313    3.06635
H      1.25335    0.52892    3.04133
H      1.28186   -2.04127    3.01410
H     -1.47623    1.07314    3.05248
N     -0.74277   -2.01535    3.06732
23
A_het11_m.0.1.rand
C      0.75419    0.98685   -0.00004
C     -1.18081    2.02025   -0.00014
C     -1.24859   -0.27778    0.00018
C      0.15596   -0.26227    0.00005
C      2.23515   -0.63453    0.00014
H     -1.76190    2.93706   -0.00247
H      3.20719   -1.10373   -0.00276
N      1.10031   -1.26692    0.00005
N      2.09839    0.72931   -0.00023
N     -1.89462    0.89154    0.00001
N      0.13491    2.16735   -0.00011
H      2.83099    1.41557   -0.01593
N     -1.95615   -1.42106   -0.00005
H     -1.47982   -2.27430    0.23478
H     -2.93339   -1.36007    0.22659
C     -0.98821   -0.61309    3.28719
N     -2.31672   -0.81902    3.29094
N     -1.49167   -2.76426    3.28887
C     -0.46647   -1.87593    3.28589
H     -0.54668    0.36719    3.26444
H     -3.05819   -0.14268    3.23623
H      0.56173   -2.19207    3.27019
N     -2.61166   -2.11836    3.29193
23
A_het11_m.0.7.rand
C      2.10230    0.54188   -0.00004
C      0.17355    1.58629   -0.00014
C      0.09260   -0.71022    0.00018
C      1.49636   -0.70377    0.00005
C      3.57248   -1.08912    0.00014
H     -0.40172    2.50706   -0.00364
H      4.54186   -1.56395   -0.00452
N      2.43451   -1.71382    0.00005
N      3.44473    0.27652   -0.00023
N     -0.54596    0.46321    0.00001
N      1.49132    1.72605   -0.00011
H      4.18159    0.95767   -0.02626
N     -0.62294   -1.85088   -0.00005
H     -0.14775   -2.69228    0.27822
H     -1.59277   -1.76862    0.25097
C      1.18043   -0.00543    3.50721
N     -0.16533   -0.01125    3.50830
N      0.36143   -2.05716    3.50788
C      1.50740   -1.33182    3.50695
H      1.76149    0.89900    3.48848
H     -0.80101    0.76532    3.45614
H      2.47514   -1.80101    3.49419
N     -0.64924   -1.25174    3.50869
23
A_het11_m.3.7.rand
C      1.22621    0.56449   -0.00004
C     -0.94256    0.89669   -0.00014
C     -0.24357   -1.28827    0.00018
C      1.07331   -0.81362    0.00005
C      3.15640   -0.47578    0.00014
H     -1.79524    1.56777   -0.00274
H      4.22841   -0.59606    0.01952
N      2.29562   -1.45199    0.00005
N      2.57818    0.76231   -0.00023
N     -1.24181   -0.40711    0.00001
N      0.24914    1.46885   -0.00011
H      3.04188    1.64681    0.10609
N     -0.53186   -2.61132   -0.00005
H      0.20386   -3.25735   -0.22190
H     -1.47974   -2.87470   -0.20103
C      0.21456    0.17807    3.14251
N      1.36601   -0.51857    3.14082
N      1.98368    1.50202    3.14154
C      0.62724    1.48014    3.14296
H     -0.75515   -0.28566    3.11468
H      1.50307   -1.51220    3.07930
H      0.04430    2.38384    3.12886
N      2.42608    0.28710    3.14025
23
A_het11_m.4.0.rand
C     -0.05440   -0.81941   -0.00004
C     -1.99745    0.20181   -0.00014
C     -2.04946   -2.09284    0.00018
C     -0.64779   -2.07234    0.00005
C      1.43326   -2.43175    0.00014
H     -2.58455    1.11441   -0.00311
H      2.40859   -2.89232    0.02184
N      0.30125   -3.07410    0.00005
N      1.28880   -1.07211   -0.00023
N     -2.70506   -0.93229    0.00001
N     -0.68330    0.35494   -0.00011
H      2.02005   -0.38956    0.09675
N     -2.75221   -3.24453   -0.00005
H     -2.27232   -4.10941   -0.16736
H     -3.74329   -3.19245   -0.14811
C      0.33849   -0.53187    2.96015
N      0.76676   -1.80662    2.95587
N      2.54402   -0.66353    2.95695
C      1.49441    0.19599    2.96081
H     -0.70175   -0.25992    2.93462
H      0.22645   -2.65259    2.89623
H      1.63002    1.26310    2.95218
N      2.09741   -1.87729    2.95396
23
A_het11_m.5.7.rand
C      2.15150    0.46233   -0.00004
C      0.21798    1.50139   -0.00014
C      0.14672   -0.79361    0.00018
C      1.54829   -0.78446    0.00005
C      3.62051   -1.16941    0.00014
H     -0.36141    2.41943   -0.00274
H      4.58972   -1.64339    0.01155
N      2.48347   -1.79473    0.00005
N      3.49213    0.19613   -0.00023
N     -0.50070    0.37405    0.00001
N      1.53300    1.64435   -0.00011
H      4.23009    0.87603    0.00819
N     -0.55880   -1.93829   -0.00005
H     -0.08216   -2.81204    0.12463
H     -1.55814   -1.89334    0.06484
C      1.83578    0.85582    3.55714
N      0.87590   -0.08616    3.55439
N      2.67852   -1.18789    3.55452
C      2.99361    0.13152    3.55719
H      1.62625    1.90971    3.53010
H     -0.12056    0.03141    3.49808
H      4.01404    0.47228    3.56362
N      1.39363   -1.31533    3.55283
23
A_het12_0.0.rand
C      1.36142   -0.36340   -0.00004
C     -0.59279    0.63306   -0.00014
C     -0.61710   -1.66301    0.00018
C      0.78525   -1.62377    0.00005
C      2.87026   -1.95959    0.00014
H     -1.19113    1.53842   -0.00017
H      3.85024   -2.41199   -0.00079
N      1.74714   -2.61212    0.00005
N      2.70981   -0.59806   -0.00023
N     -1.28494   -0.50895    0.00001
N      0.72028    0.80416   -0.00011
H      3.43042    0.10083   -0.00755
N     -1.30443   -2.82279   -0.00005
H     -0.80394   -3.66571    0.21965
H     -2.28221   -2.77334    0.22600
C     -1.20308   -2.13124    3.01233
N     -1.98076   -3.20467    3.01308
N      0.15514   -3.87638    3.00923
C      0.13106   -2.55106    3.00993
H     -1.62041   -1.13941    2.99207
H      1.04142   -1.97699    2.99242
N     -1.12008   -4.20061    3.01117
H     -1.42051   -5.15893    3.03938
23
A_het12_0.2.rand
C      0.31010    0.61257   -0.00004
C     -1.84522    1.02342   -0.00014
C     -1.22315   -1.18698    0.00018
C      0.11120   -0.75904    0.00005
C      2.20488   -0.49549    0.00014
H     -2.67239    1.72446    0.00804
H      3.27265   -0.65270    0.00438
N      1.31154   -1.43858    0.00005
N      1.66821    0.76468   -0.00023
N     -2.18915   -0.26843    0.00001
N     -0.63243    1.55246   -0.00011
H      2.16275    1.63742    0.02506
N     -1.55962   -2.49363   -0.00005
H     -0.84509   -3.18382   -0.13723
H     -2.52201   -2.73626   -0.14584
C     -0.95029    2.31697    3.21102
N     -1.66419    1.20076    3.21113
N      0.50402    0.65221    3.21354
C      0.40441    1.97447    3.21253
H     -1.42558    3.28264    3.20558
H      1.28105    2.59940    3.22097
N     -0.74954    0.25657    3.21264
H     -0.99706   -0.71692    3.16989
23
A_het12_0.3.rand
C      1.12726    0.09742   -0.00004
C     -0.38414    1.68741   -0.00014
C     -1.16990   -0.46939    0.00018
C      0.16509   -0.89936    0.00005
C      2.02202   -1.90541    0.00014
H     -0.64689    2.74040   -0.00008
H      2.79816   -2.65518    0.00451
N      0.74529   -2.15147    0.00005
N      2.31993   -0.57030   -0.00023
N     -1.41681    0.84118    0.00001
N      0.91065    1.41194   -0.00011
H      3.23135   -0.15172    0.03683
N     -2.20520   -1.33161   -0.00005
H     -2.02480   -2.29455    0.21693
H     -3.11639   -0.95783    0.19400
C     -1.15770    0.07148    3.36320
N     -1.31000   -1.24634    3.36314
N      0.87867   -0.78786    3.36350
C      0.20994    0.35795    3.36342
H     -2.00648    0.73296    3.35008
H      0.72136    1.30482    3.35107
N     -0.07421   -1.69304    3.36332
H      0.13159   -2.67479    3.30720
23
A_het12_0.6.rand
C      0.22774    0.63561   -0.00004
C     -1.71062    1.66058   -0.00014
C     -1.76814   -0.63280    0.00018
C     -0.36551   -0.61557    0.00005
C      1.71581   -0.97871    0.00014
H     -2.29588    2.57442   -0.00094
H      2.69077   -1.44107    0.01096
N      0.58287   -1.61835    0.00005
N      1.57173    0.38154   -0.00023
N     -2.42005    0.52955    0.00001
N     -0.39563    1.81236   -0.00011
H      2.30263    1.06715    0.05719
N     -2.47257   -1.77906   -0.00005
H     -1.99928   -2.66020   -0.05952
H     -3.47299   -1.73341   -0.04439
C      1.21477    1.63079    3.37229
N      0.75155    0.38901    3.37269
N      2.98648    0.30566    3.37460
C      2.61184    1.57920    3.37349
H      0.54747    2.47482    3.35806
H      3.33771    2.37457    3.38469
N      1.84287   -0.34294    3.37406
H      1.80224   -1.34654    3.32504
23
A_het12_2.1.rand
C      1.49948    0.34601   -0.00004
C     -0.42786    1.39647   -0.00014
C     -0.51198   -0.89809    0.00018
C      0.89137   -0.89857    0.00005
C      2.96710   -1.28912    0.00014
H     -1.00094    2.31701    0.01038
H      3.93533   -1.76610   -0.00147
N      1.82733   -1.91184    0.00005
N      2.84208    0.07625   -0.00023
N     -1.14852    0.27290    0.00001
N      0.89036    1.53092   -0.00011
H      3.58053    0.75600   -0.01938
N     -1.23109   -2.03624   -0.00005
H     -0.76428   -2.90312    0.19284
H     -2.21710   -1.96199    0.17040
C     -2.02296   -0.71928    3.28949
N     -0.74643   -1.07686    3.29022
N     -0.85754    1.15712    3.28815
C     -2.09237    0.67651    3.28820
H     -2.80867   -1.45535    3.29562
H     -2.94621    1.33184    3.28489
N     -0.11230    0.07459    3.28937
H      0.89047    0.12642    3.24688
23
A_het12_2.7.rand
C      1.41639    0.92517   -0.00004
C     -0.73910    1.33850   -0.00014
C     -0.12251   -0.87204    0.00018
C      1.21363   -0.44534    0.00005
C      3.30797   -0.18852    0.00014
H     -1.56535    2.04182   -0.00164
H      4.37454   -0.35011    0.01618
N      2.41104   -1.12859    0.00005
N      2.77576    1.07356   -0.00023
N     -1.08686    0.04860    0.00001
N      0.47432    1.86752   -0.00011
H      3.27118    1.94532    0.05392
N     -0.45765   -2.17579   -0.00005
H      0.25679   -2.87342   -0.08819
H     -1.42493   -2.42689   -0.08137
C      2.02355   -0.24638    3.27157
N      3.34757   -0.31057    3.27186
N      2.74194    1.84524    3.26973
C      1.64509    1.10050    3.27024
H      1.42173   -1.13863    3.25283
H      0.66608    1.54745    3.24724
N      3.71111    0.95368    3.27073
H      4.67774    1.22486    3.30767
23
A_het12_3.7.rand
C      1.51794   -1.04911   -0.00004
C     -0.42190   -0.02241   -0.00014
C     -0.47972   -2.31449    0.00018
C      0.92207   -2.29982    0.00005
C      3.00034   -2.66707    0.00014
H     -1.00645    0.89144    0.00183
H      3.97368   -3.13313    0.00644
N      1.86668   -3.30396    0.00005
N      2.86094   -1.30610   -0.00023
N     -1.13102   -1.15352    0.00001
N      0.89390    0.12813   -0.00011
H      3.59341   -0.62231    0.05588
N     -1.18495   -3.46374   -0.00005
H     -0.70804   -4.33524   -0.13576
H     -2.17919   -3.41219   -0.12209
C      1.95060   -1.78642    3.39404
N      2.42201   -0.54646    3.39379
N      0.18700   -0.45525    3.39495
C      0.55393   -1.72899    3.39476
H      2.61031   -2.63670    3.38439
H     -0.17560   -2.52037    3.38355
N      1.33127    0.18938    3.39436
H      1.36809    1.19222    3.34608
23
A_het12_4.0.rand
C      0.90427   -0.13350   -0.00004
C     -1.04269    0.87639   -0.00014
C     -1.08054   -1.41936    0.00018
C      0.32112   -1.38910    0.00005
C      2.40325   -1.73719    0.00014
H     -1.63529    1.78565   -0.00086
H      3.38079   -2.19477   -0.00042
N      1.27590   -2.38373    0.00005
N      2.25080   -0.37590   -0.00023
N     -1.74363   -0.26202    0.00001
N      0.27004    1.03823   -0.00011
H      2.97546    0.31864    0.00484
N     -1.77275   -2.57568   -0.00005
H     -1.27693   -3.42344    0.20829
H     -2.75223   -2.53344    0.21773
C     -0.57524   -3.25089    3.02430
N     -0.97651   -1.98707    3.02461
N     -2.78639   -3.29984    3.02766
C     -1.70670   -4.07186    3.02620
H      0.47078   -3.50391    3.01285
H     -1.78882   -5.14549    3.03611
N     -2.28646   -2.08433    3.02661
H     -2.87344   -1.26964    2.96967
23
A_het12_4.3.rand
C      1.05218    0.27207   -0.00004
C     -0.89449    1.28478   -0.00014
C     -0.93765   -1.00910    0.00018
C      0.46501   -0.98278    0.00005
C      2.54630   -1.33420    0.00014
H     -1.48513    2.19562   -0.00346
H      3.52300   -1.79351    0.00287
N      1.41789   -1.97940    0.00005
N      2.39684    0.02619   -0.00023
N     -1.59677    0.14976    0.00001
N      0.42000    1.44536   -0.00011
H      3.12203    0.71869    0.04408
N     -1.63494   -2.16038   -0.00005
H     -1.14790   -3.02470    0.14615
H     -2.62222   -2.11310    0.17243
C      1.33746   -1.51285    3.10422
N      1.13633   -0.20274    3.10408
N     -0.85307   -1.22509    3.10497
C      0.09481   -2.15148    3.10478
H      2.33105   -1.92617    3.10143
H     -0.14811   -3.20001    3.10289
N     -0.17520   -0.09903    3.10453
H     -0.63387    0.79411    3.05703
23
A_het12_5.0.rand
C      0.46232   -0.07843   -0.00004
C     -1.70582    0.23950   -0.00014
C     -0.99241   -1.94441    0.00018
C      0.32279   -1.45697    0.00005
C      2.40435   -1.10259    0.00014
H     -2.56318    0.90489   -0.00038
H      3.47799   -1.21462   -0.00164
N      1.55184   -2.08288    0.00005
N      1.81359    0.13359   -0.00023
N     -1.99625   -1.06575    0.00001
N     -0.51862    0.82137   -0.00011
H      2.26841    1.02844    0.00409
N     -1.27161   -3.26282   -0.00005
H     -0.53396   -3.90489    0.22600
H     -2.21840   -3.53432    0.19348
C      1.47298   -0.90860    3.30025
N      0.21626   -0.48680    3.29924
N      0.21334   -2.72348    3.30252
C      1.47141   -2.30600    3.30231
H      2.29450   -0.21316    3.30199
H      2.29205   -3.00219    3.29353
N     -0.47646   -1.60278    3.30066
H     -1.48023   -1.60007    3.24658
23
A_het12_5.5.rand
C      0.84884   -0.28044   -0.00004
C     -1.09874    0.72822   -0.00014
C     -1.13672   -1.56706    0.00018
C      0.26589   -1.53658    0.00005
C      2.34928   -1.88517    0.00014
H     -1.69057    1.63697    0.00879
H      3.32670   -2.34305   -0.00185
N      1.22183   -2.53127    0.00005
N      2.19645   -0.52330   -0.00023
N     -1.79788   -0.41006    0.00001
N      0.21547    0.89034   -0.00011
H      2.92115    0.17120   -0.01482
N     -1.82964   -2.72323   -0.00005
H     -1.33473   -3.57391    0.19722
H     -2.80469   -2.67433    0.23398
C     -0.61755    0.31787    3.50641
N     -1.90247    0.64491    3.50637
N     -1.74141   -1.58569    3.50757
C     -0.51647   -1.07617    3.50716
H      0.14894    1.07334    3.49429
H      0.35341   -1.71061    3.49757
N     -2.50972   -0.51903    3.50707
H     -3.51114   -0.58968    3.47418
22
A_het13_0.0.rand
C      1.56977   -0.22129   -0.00004
C     -0.36130    0.82214   -0.00014
C     -0.43483   -1.47063    0.00018
C      0.96497   -1.46871    0.00005
C      3.04031   -1.85207    0.00014
H     -0.94022    1.73911    0.00709
H      4.01002   -2.32597    0.00074
N      1.90263   -2.47960    0.00005
N      2.91155   -0.48809   -0.00023
N     -1.07706   -0.30585    0.00001
N      0.95597    0.95942   -0.00011
H      3.64905    0.19293    0.00166
N     -1.15802   -2.61720   -0.00005
H     -0.68427   -3.47406   -0.22335
H     -2.13403   -2.53695   -0.22457
N     -1.46903   -0.69352    3.18830
N     -2.45210    0.17206    3.18829
N     -1.89255    1.34391    3.18831
C     -0.56321    1.12244    3.18833
N     -0.26546   -0.16173    3.18832
H      0.17712    1.90296    3.17791
H     -1.62723   -1.68613    3.13292
22
A_het13_0.3.rand
C      1.60770   -1.14544   -0.00004
C      0.08087    0.42922   -0.00014
C     -0.68523   -1.73479    0.00018
C      0.65509   -2.15235    0.00005
C      2.52448   -3.13881    0.00014
H     -0.19193    1.47962   -0.00037
H      3.30832   -3.88087   -0.00299
N      1.25013   -3.39846    0.00005
N      2.80790   -1.80051   -0.00023
N     -0.94174   -0.42655    0.00001
N      1.37972    0.16631   -0.00011
H      3.71450   -1.37027    0.02305
N     -1.71524   -2.60371   -0.00005
H     -1.52569   -3.56188    0.23235
H     -2.61835   -2.23132    0.23473
N      0.82300   -2.66773    3.48117
N     -0.48640   -2.70354    3.48011
N     -0.87482   -1.46355    3.48194
C      0.24861   -0.72034    3.48408
N      1.34114   -1.45995    3.48364
H      0.25918    0.35557    3.47307
H      1.38016   -3.50381    3.42309
22
A_het13_0.8.rand
C      2.50450    0.45657   -0.00004
C      0.56480    1.48494   -0.00014
C      0.50628   -0.81021    0.00018
C      1.90940   -0.79544    0.00005
C      3.98944   -1.16052    0.00014
H     -0.01810    2.39906    0.01005
H      4.96319   -1.62586    0.00347
N      2.85708   -1.79894    0.00005
N      3.84761    0.20123   -0.00023
N     -0.14369    0.35220    0.00001
N      1.88096    1.63275   -0.00011
H      4.57740    0.88926    0.03990
N     -0.20086   -1.95795   -0.00005
H      0.27294   -2.83075   -0.13896
H     -1.19525   -1.90333   -0.12130
N      1.42739    0.94870    3.20314
N      0.30126    1.61901    3.20164
N      0.63461    2.87361    3.20316
C      1.98107    2.90114    3.20556
N      2.51168    1.69460    3.20561
H      2.56227    3.80652    3.20461
H      1.45230   -0.05726    3.16351
22
A_het13_2.2.rand
C      1.53057    1.13656   -0.00004
C     -0.41475    2.15589   -0.00014
C     -0.46236   -0.14087    0.00018
C      0.94111   -0.11663    0.00005
C      3.02203   -0.47578    0.00014
H     -1.00322    3.06728    0.00834
H      3.99717   -0.93841   -0.00136
N      1.89179   -1.11509    0.00005
N      2.87659    0.88788   -0.00023
N     -1.11739    1.02174    0.00001
N      0.90163    2.31273   -0.00011
H      3.60525    1.57802   -0.02147
N     -1.16266   -1.29037   -0.00005
H     -0.67172   -2.13814    0.22168
H     -2.13341   -1.23002    0.25241
N     -0.49306    1.77629    3.29882
N     -0.89348    0.52870    3.30016
N     -2.19222    0.57423    3.29778
C     -2.51896    1.88108    3.29504
N     -1.46050    2.66572    3.29563
H     -3.53022    2.24842    3.28920
H      0.48082    2.02775    3.24746
22
A_het13_2.7.rand
C      1.69102    0.80286   -0.00004
C     -0.24134    1.83942   -0.00014
C     -0.31193   -0.45621    0.00018
C      1.09153   -0.44592    0.00005
C      3.16852   -0.82564    0.00014
H     -0.82049    2.75665    0.00394
H      4.13919   -1.29764   -0.00274
N      2.03303   -1.45324    0.00005
N      3.03599    0.54145   -0.00023
N     -0.95637    0.71147    0.00001
N      1.07498    1.98296   -0.00011
H      3.76929    1.22510   -0.05259
N     -1.02010   -1.60112   -0.00005
H     -0.54713   -2.45885    0.22063
H     -2.00943   -1.53818    0.15625
N      1.76730    0.87970    3.21369
N      1.93749   -0.42032    3.21371
N      0.74356   -0.93137    3.21499
C     -0.11015    0.11267    3.21570
N      0.51277    1.27334    3.21489
H     -1.18163    0.01606    3.20389
H      2.54120    1.52240    3.19624
22
A_het13_3.0.rand
C      1.61756    0.77211   -0.00004
C     -0.32992    1.78316   -0.00014
C     -0.36802   -0.51406    0.00018
C      1.03360   -0.48413    0.00005
C      3.11386   -0.83437    0.00014
H     -0.92268    2.69243   -0.00226
H      4.09079   -1.29310    0.00204
N      1.98668   -1.47888    0.00005
N      2.96307    0.52861   -0.00023
N     -1.03155    0.64458    0.00001
N      0.98268    1.94455   -0.00011
H      3.68883    1.22206    0.00373
N     -1.06024   -1.66766   -0.00005
H     -0.57232   -2.53090    0.15550
H     -2.05640   -1.62975    0.11431
N     -1.19499   -0.78351    2.95766
N     -0.02123   -1.36493    2.95762
N     -0.25777   -2.64260    2.95765
C     -1.59850   -2.77224    2.95772
N     -2.21866   -1.60820    2.95773
H     -2.11076   -3.71889    2.96668
H     -1.29690    0.21666    2.88958
22
A_het13_4.6.rand
C      1.43335   -0.51571   -0.00004
C     -0.50359    0.51557   -0.00014
C     -0.56844   -1.78002    0.00018
C      0.83423   -1.76540    0.00005
C      2.91206   -2.13575    0.00014
H     -1.08604    1.43171   -0.00471
H      3.88425   -2.60338    0.01482
N      1.77752   -2.77103    0.00005
N      2.77512   -0.77486   -0.00023
N     -1.21778   -0.61442    0.00001
N      0.81090    0.66317   -0.00011
H      3.50751   -0.09114    0.06182
N     -1.27460   -2.92505   -0.00005
H     -0.79692   -3.79500    0.14325
H     -2.26526   -2.87277    0.14814
N      0.87406   -0.15540    3.10655
N      2.18420   -0.15521    3.10742
N      2.53903   -1.40522    3.10451
C      1.39545   -2.11772    3.10196
N      0.32414   -1.35038    3.10317
H      1.35739   -3.19265    3.08715
H      0.33726    0.69523    3.05623
22
A_het13_m.0.0.rand
C     -1.68506   -0.73883   -0.00004
C     -3.64290    0.25249   -0.00014
C     -3.66140   -2.04041    0.00018
C     -2.25954   -1.99975    0.00005
C     -0.17309   -2.32908    0.00014
H     -4.24334    1.15641   -0.00211
H      0.80804   -2.77774    0.01432
N     -1.29606   -2.98729    0.00005
N     -0.33736   -0.97196   -0.00023
N     -4.33287   -0.89055    0.00001
N     -2.33049    0.42641   -0.00011
H      0.38068   -0.27438    0.08015
N     -4.34577   -3.20189   -0.00005
H     -3.85623   -4.06230   -0.15978
H     -5.34141   -3.16558   -0.11741
N     -1.49215   -1.57130    3.42001
N     -0.38088   -0.87769    3.42079
N     -0.74257    0.37105    3.41868
C     -2.09046    0.36865    3.41667
N     -2.59153   -0.85038    3.41746
H     -2.69361    1.25903    3.40245
H     -1.49527   -2.57680    3.36432
22
A_het13_m.1.8.rand
C      1.66385    0.62353   -0.00004
C     -0.29171    1.62237   -0.00014
C     -0.31394   -0.67420    0.00018
C      1.08634   -0.63695    0.00005
C      3.16918   -0.97092    0.00014
H     -0.88940    2.52740    0.00648
H      4.14941   -1.42212    0.00931
N      2.04676   -1.62599    0.00005
N      3.00898    0.38892   -0.00023
N     -0.98468    0.47891    0.00001
N      1.02065    1.79010   -0.00011
H      3.72717    1.08590    0.08099
N     -1.00360   -1.83397   -0.00005
H     -0.51031   -2.69561   -0.14358
H     -1.99381   -1.79661   -0.15693
N      0.33605    1.31182    3.19297
N      1.63798    1.16284    3.19370
N      2.13174    2.36507    3.19228
C      1.07528    3.20151    3.19073
N     -0.07512    2.55999    3.19113
H      1.15628    4.27425    3.18292
H     -0.29413    0.52735    3.14558
22
A_het13_m.2.7.rand
C      0.86046    0.12348   -0.00004
C     -1.08742    1.13913   -0.00014
C     -1.12995   -1.15571    0.00018
C      0.27257   -1.13011    0.00005
C      2.35193   -1.48795    0.00014
H     -1.67686    2.05056   -0.00230
H      3.32720   -1.94847    0.01899
N      1.22258   -2.12826    0.00005
N      2.20516   -0.12446   -0.00023
N     -1.79002    0.00466    0.00001
N      0.22831    1.29843   -0.00011
H      2.93391    0.56617    0.01578
N     -1.82493   -2.30556   -0.00005
H     -1.34207   -3.18235    0.05438
H     -2.82576   -2.27026    0.04451
N      1.73449    0.50291    2.93258
N      1.91408   -0.79494    2.93283
N      3.20120   -0.97504    2.93265
C      3.74897    0.25560    2.93229
N      2.84080    1.21232    2.93223
H      4.80898    0.44287    2.94513
H      0.81825    0.91767    2.86465
22
A_het13_m.3.7.rand
C      1.64468    0.44693   -0.00004
C     -0.30084    1.46393   -0.00014
C     -0.34896   -0.83163    0.00018
C      1.05472   -0.80721    0.00005
C      3.13677   -1.16135    0.00014
H     -0.88919    2.37624   -0.00287
H      4.11286   -1.62188    0.00206
N      2.00770   -1.80456    0.00005
N      2.98899    0.19960   -0.00023
N     -1.00392    0.33111    0.00001
N      1.01544    1.62212   -0.00011
H      3.71647    0.89069    0.02538
N     -1.05060   -1.98078   -0.00005
H     -0.56787   -2.82562    0.24985
H     -2.02767   -1.91389    0.22386
N      0.56494    0.35780    3.40854
N     -0.21032   -0.69740    3.40944
N      0.58686   -1.72377    3.40707
C      1.83776   -1.22411    3.40480
N      1.85442    0.09377    3.40566
H      2.72575   -1.83076    3.39272
H      0.19711    1.29417    3.35797
22
A_het13_m.4.0.rand
C      1.73188   -0.32555   -0.00004
C      0.77181    1.64610   -0.00014
C     -0.62945   -0.17466    0.00018
C      0.51486   -0.98546    0.00005
C      1.97860   -2.50690    0.00014
H      0.83862    2.72941   -0.00249
H      2.49035   -3.45720   -0.00118
N      0.68792   -2.35313    0.00005
N      2.66776   -1.32313   -0.00023
N     -0.47010    1.15072    0.00001
N      1.92199    0.99322   -0.00011
H      3.66379   -1.19822    0.00228
N     -1.87342   -0.68758   -0.00005
H     -1.99755   -1.66797    0.17605
H     -2.64219   -0.06596    0.17426
N     -0.63258    0.25453    3.06682
N     -1.84295   -0.24694    3.06662
N     -1.69122   -1.53821    3.06704
C     -0.36173   -1.75733    3.06749
N      0.33276   -0.63665    3.06736
H      0.08801   -2.73456    3.05520
H     -0.46191    1.24551    3.00831
22
A_het14_0.6.rand
C      0.84730    0.09888   -0.00004
C     -1.32486    0.41416   -0.00014
C     -0.60812   -1.76580    0.00018
C      0.70562   -1.28007    0.00005
C      2.78653   -0.92658    0.00014
H     -2.18248    1.07885   -0.00214
H      3.85922   -1.03862    0.02415
N      1.93342   -1.90809    0.00005
N      2.19774    0.30762   -0.00023
N     -1.61362   -0.89132    0.00001
N     -0.13675    0.99632   -0.00011
H      2.65734    1.19717    0.07179
N     -0.88471   -3.08722   -0.00005
H     -0.14056   -3.74036   -0.16044
H     -1.83494   -3.37154   -0.15127
S      0.83131   -3.36231    3.10794
C      2.54024   -3.43718    3.10805
C      1.00965   -1.65966    3.10838
N      2.23736   -1.25359    3.10858
N      3.12511   -2.28445    3.10839
H      3.08447   -4.36918    3.10177
H      0.16757   -0.98399    3.09565
22
A_het14_1.0.rand
C      0.27873   -0.40216   -0.00004
C     -1.87314    0.02985   -0.00014
C     -1.27117   -2.18696    0.00018
C      0.06853   -1.77157    0.00005
C      2.16612   -1.52680    0.00014
H     -2.69323    0.73915    0.01114
H      3.23253   -1.69380   -0.00225
N      1.26336   -2.46115    0.00005
N      1.64048   -0.26090   -0.00023
N     -2.22734   -1.25923    0.00001
N     -0.65405    0.54708   -0.00011
H      2.14325    0.60787   -0.02076
N     -1.61977   -3.48891   -0.00005
H     -0.91241   -4.18832   -0.12690
H     -2.58490   -3.72328   -0.14111
S     -1.62914   -1.23424    3.24662
C     -1.13315    0.40557    3.24656
C     -3.23447   -0.63691    3.24687
N     -3.32297    0.65229    3.24691
N     -2.10501    1.25666    3.24673
H     -0.09553    0.70186    3.23550
H     -4.09754   -1.28449    3.23282
22
A_het14_1.1.rand
C      1.15294   -1.06495   -0.00004
C     -0.76895   -0.00408   -0.00014
C     -0.86432   -2.29725    0.00018
C      0.53793   -2.30683    0.00005
C      2.61110   -2.70839    0.00014
H     -1.33900    0.91840    0.00726
H      3.57679   -3.19047   -0.00150
N      1.46771   -3.32566    0.00005
N      2.49335   -1.34308   -0.00023
N     -1.49471   -1.12450    0.00001
N      0.55053    0.12228   -0.00011
H      3.23611   -0.66782   -0.01296
N     -1.59391   -3.43121   -0.00005
H     -1.13651   -4.31142   -0.14780
H     -2.58501   -3.35387   -0.13760
S     -0.72573   -2.17718    3.32383
C     -0.69113   -0.46499    3.32336
C     -2.43308   -2.03658    3.32365
N     -2.86660   -0.81945    3.32328
N     -1.85815    0.09106    3.32311
H      0.22889    0.09909    3.30942
H     -3.08837   -2.89400    3.31591
22
A_het14_1.3.rand
C      0.28356   -0.99289   -0.00004
C     -1.69213   -1.95108   -0.00014
C      0.12293   -3.35423    0.00018
C      0.93860   -2.21463    0.00005
C      2.46442   -0.75694    0.00014
H     -2.77510   -1.88147   -0.00342
H      3.41553   -0.24812    0.01854
N      2.30688   -2.04806    0.00005
N      1.28525   -0.06338   -0.00023
N     -1.20000   -3.19339    0.00001
N     -1.03552   -0.80183   -0.00011
H      1.16874    0.93026    0.08812
N      0.63458   -4.60206   -0.00005
H      1.61807   -4.72736   -0.15213
H      0.00694   -5.37207   -0.14011
S      0.03751   -2.42513    3.40547
C      1.72303   -2.12451    3.40544
C     -0.15951   -0.72514    3.40549
N      0.94902   -0.05931    3.40547
N      2.04107   -0.87130    3.40544
H      2.45744   -2.91510    3.38615
H     -1.12848   -0.25046    3.38757
22
A_het14_2.0.rand
C      1.82818   -0.72480   -0.00004
C      0.27969    0.82780   -0.00014
C     -0.45666   -1.34902    0.00018
C      0.89053   -1.74478    0.00005
C      2.77096   -2.70832    0.00014
H     -0.00809    1.87431   -0.00156
H      3.56326   -3.44135   -0.00498
N      1.50079   -2.98184    0.00005
N      3.03834   -1.36394   -0.00023
N     -0.73199   -0.04271    0.00001
N      1.58154    0.58380   -0.00011
H      3.93949   -0.92166   -0.01486
N     -1.46999   -2.23596   -0.00005
H     -1.25997   -3.18691    0.24820
H     -2.37806   -1.88297    0.24739
S      0.64786   -0.76281    3.35806
C     -1.01556   -0.35397    3.35795
C      0.13817   -2.39756    3.35816
N     -1.14475   -2.55570    3.35811
N     -1.81327   -1.37094    3.35799
H     -1.36574    0.66661    3.34146
H      0.82975   -3.22588    3.34179
22
A_het14_4.1.rand
C      0.92872    0.22811   -0.00004
C     -1.24113    0.55157   -0.00014
C     -0.53448   -1.63276    0.00018
C      0.78248   -1.14881    0.00005
C      2.86570   -0.80630    0.00014
H     -2.09605    1.22030   -0.00078
H      3.93861   -0.92418    0.00003
N      2.00736   -1.78064    0.00005
N      2.28157    0.43420   -0.00023
N     -1.53541   -0.75051    0.00001
N     -0.05124    1.13244   -0.00011
H      2.74369    1.32513   -0.01067
N     -0.81555   -2.95038   -0.00005
H     -0.07342   -3.58309    0.24153
H     -1.75131   -3.21179    0.25540
S     -2.57356    0.00319    3.43470
C     -2.50584   -1.70616    3.43425
C     -0.86214   -0.03363    3.43406
N     -0.35494   -1.22260    3.43357
N     -1.30804   -2.19274    3.43368
H     -3.38952   -2.32598    3.43019
H     -0.26086    0.86244    3.41666
27
A_het15_0.7.rand
C      2.64116    1.02581   -0.00004
C      0.70050    2.04708   -0.00014
C      0.64839   -0.24593    0.00018
C      2.05024   -0.22643    0.00005
C      4.12903   -0.58850    0.00014
H      0.11368    2.95999    0.00065
H      5.10361   -1.05223    0.00195
N      2.99800   -1.22736    0.00005
N      3.98559    0.77386   -0.00023
N     -0.00704    0.91434    0.00001
N      2.01476    2.20141   -0.00011
H      4.71480    1.46323    0.00773
N     -0.05165   -1.39529   -0.00005
H      0.42877   -2.26988    0.09344
H     -1.04991   -1.35283    0.08058
C      1.69552    1.89577    3.45466
C      3.03177    1.52160    3.45466
C      3.37553    0.17867    3.45464
C      2.38445   -0.79181    3.45462
C      1.04979   -0.41789    3.45462
C      0.70513    0.92643    3.45464
H      1.42866    2.94461    3.43887
H      3.80396    2.28069    3.44738
H      4.41818   -0.11450    3.44959
H      2.65425   -1.84006    3.43992
H      0.27515   -1.17423    3.44620
H     -0.33713    1.21819    3.43709
27
A_het15_1.0.rand
C      1.22744    0.65999   -0.00004
C     -0.71025    1.68744   -0.00014
C     -0.77096   -0.60782    0.00018
C      0.63211   -0.59095    0.00005
C      2.71247   -0.95793    0.00014
H     -1.29361    2.60260    0.00020
H      3.68586   -1.42440   -0.00174
N      1.57950   -1.59378    0.00005
N      2.57248    0.40531   -0.00023
N     -1.41999    0.55707    0.00001
N      0.60556    1.83786   -0.00011
H      3.30319    1.09351   -0.00787
N     -1.47758   -1.75630   -0.00005
H     -0.99379   -2.59460    0.27102
H     -2.44515   -1.68319    0.26186
C     -3.13719   -1.93895    3.44985
C     -2.41606   -0.75402    3.44990
C     -1.02977   -0.78593    3.44890
C     -0.36352   -2.00259    3.44785
C     -1.08432   -3.18828    3.44781
C     -2.47200   -3.15715    3.44881
H     -4.21992   -1.91303    3.44984
H     -2.93455    0.19573    3.43329
H     -0.46811    0.13950    3.43392
H      0.71860   -2.02605    3.43103
H     -0.56399   -4.13819    3.44796
H     -3.03488   -4.08233    3.45234
27
A_het15_2.8.rand
C      1.04314    0.64558   -0.00004
C     -1.12385    0.98972   -0.00014
C     -0.43713   -1.19983    0.00018
C      0.88414   -0.73098    0.00005
C      2.96838   -0.40447    0.00014
H     -1.97269    1.66588   -0.00179
H      4.04001   -0.52890    0.01455
N      2.10344   -1.37508    0.00005
N      2.39605    0.83779   -0.00023
N     -1.43066   -0.31076    0.00001
N      0.07152    1.55721   -0.00011
H      2.86539    1.72018    0.09683
N     -0.73192   -2.51413   -0.00005
H      0.00322   -3.18811   -0.10037
H     -1.69047   -2.79337   -0.09258
C      1.94533   -0.10412    3.46566
C      1.40088    1.17151    3.46489
C      2.23274    2.28130    3.46458
C      3.61114    2.11618    3.46506
C      4.15564    0.83940    3.46583
C      3.32256   -0.27005    3.46613
H      1.29619   -0.97011    3.45172
H      0.32655    1.30075    3.44711
H      1.80592    3.27644    3.46086
H      4.26082    2.98279    3.47152
H      5.23109    0.70963    3.47088
H      3.74458   -1.26686    3.45550
27
A_het15_4.4.rand
C      0.29770    0.99832   -0.00004
C     -1.86471    1.36126   -0.00014
C     -1.19682   -0.83325    0.00018
C      0.12852   -0.37599    0.00005
C      2.21632   -0.06906    0.00014
H     -2.70755    2.04484    0.00063
H      3.28715   -0.20440    0.00210
N      1.34202   -1.02986    0.00005
N      1.65356    1.17967   -0.00023
N     -2.18231    0.06392    0.00001
N     -0.66478    1.91909   -0.00011
H      2.13001    2.06281    0.00828
N     -1.50139   -2.14390   -0.00005
H     -0.77073   -2.82461    0.08416
H     -2.46312   -2.41805    0.06833
C      1.42251   -0.35239    3.18065
C      0.26770   -1.12064    3.18036
C     -0.97406   -0.50485    3.18049
C     -1.06248    0.87991    3.18091
C      0.09124    1.64778    3.18120
C      1.33455    1.03102    3.18108
H      2.39173   -0.83503    3.17220
H      0.33804   -2.20102    3.16850
H     -1.87604   -1.10341    3.16925
H     -2.03288    1.35911    3.16491
H      0.02291    2.72790    3.16447
H      2.23562    1.63182    3.17931
26
A_het16_1.3.rand
C      1.15344   -0.39942   -0.00004
C     -1.00635   -0.02103   -0.00014
C     -0.35413   -2.22239    0.00018
C      0.97492   -1.77306    0.00005
C      3.06574   -1.47871    0.00014
H     -1.84410    0.66885    0.00064
H      4.13577   -1.62088   -0.00155
N      2.18541   -2.43343    0.00005
N      2.51060   -0.22563   -0.00023
N     -1.33207   -1.31536    0.00001
N      0.19823    0.52870   -0.00011
H      2.99252    0.65467   -0.01327
N     -0.67100   -3.53229   -0.00005
H      0.04313   -4.18931    0.25951
H     -1.62591   -3.76945    0.20076
C      2.05374   -1.18246    3.21610
C      1.33860    0.00194    3.21586
C     -0.04457   -0.06034    3.21524
C     -0.64838   -1.30718    3.21488
C      1.35356   -2.37942    3.21571
H      3.13576   -1.18764    3.21062
H      1.84534    0.95863    3.20111
H     -0.64671    0.83768    3.19925
H     -1.73029   -1.38845    3.20162
H      1.88681   -3.32381    3.20326
N      0.02676   -2.45344    3.21511
26
A_het16_1.8.rand
C      0.65826    0.69755   -0.00004
C     -1.26634    1.75201   -0.00014
C     -1.35703   -0.54115    0.00018
C      0.04496   -0.54494    0.00005
C      2.11795   -0.94146    0.00014
H     -1.83780    2.67461   -0.00232
H      3.08500   -1.41913    0.02233
N      0.97540   -1.56218    0.00005
N      1.99670    0.42203   -0.00023
N     -1.99296    0.63104    0.00001
N      0.05070    1.88350   -0.00011
H      2.73826    1.09511    0.07072
N     -2.07781   -1.67858   -0.00005
H     -1.61318   -2.56119   -0.10105
H     -3.07397   -1.61777   -0.09696
C      2.74246    1.64094    3.41549
C      1.36591    1.48811    3.41534
C      0.84419    0.20622    3.41445
C      1.72241   -0.86715    3.41375
C      3.53430    0.50273    3.41474
H      3.19689    2.62290    3.41290
H      0.71379    2.35122    3.39825
H     -0.22391    0.03488    3.39961
H      1.34320   -1.88316    3.39792
H      4.61679    0.58814    3.41905
N      3.04599   -0.73434    3.41389
26
A_het16_2.3.rand
C      2.53906   -0.93097   -0.00004
C      0.60154    0.09874   -0.00014
C      0.54026   -2.19414    0.00018
C      1.94111   -2.18091    0.00005
C      4.01815   -2.55104    0.00014
H      0.01850    1.01406   -0.00145
H      4.99069   -3.01819    0.01296
N      2.88390   -3.18636    0.00005
N      3.88107   -1.18991   -0.00023
N     -0.11101   -1.03177    0.00001
N      1.91605    0.24681   -0.00011
H      4.61471   -0.50774    0.06023
N     -0.16627   -3.34301   -0.00005
H      0.31340   -4.21276   -0.13842
H     -1.15770   -3.29169   -0.14296
C      1.34294   -0.13037    3.16316
C      0.66255   -1.33528    3.16307
C      1.39655   -2.50900    3.16298
C      2.77973   -2.42469    3.16297
C      2.72881   -0.15444    3.16315
H      0.81611    0.81400    3.14707
H     -0.41944   -1.35928    3.14122
H      0.90998   -3.47481    3.14632
H      3.38137   -3.32730    3.15070
H      3.28873    0.77497    3.15211
N      3.44663   -1.27409    3.16306
26
A_het16_4.1.rand
C      1.19222    0.72395   -0.00004
C     -0.73979    1.76272   -0.00014
C     -0.81107   -0.53062    0.00018
C      0.59134   -0.52368    0.00005
C      2.66897   -0.90302    0.00014
H     -1.31868    2.67951    0.01053
H      3.63971   -1.37488   -0.00214
N      1.53189   -1.53273    0.00005
N      2.53606    0.46061   -0.00023
N     -1.45478    0.63467    0.00001
N      0.57720    1.90397   -0.00011
H      3.27083    1.14453   -0.01057
N     -1.52287   -1.67368   -0.00005
H     -1.05438   -2.55345   -0.10511
H     -2.52023   -1.61710   -0.08601
C     -2.67077   -0.35599    3.33802
C     -1.35164   -0.77374    3.33796
C     -0.35415    0.18587    3.33785
C     -0.72221    1.52289    3.33780
C     -2.93266    1.00539    3.33796
H     -3.48491   -1.06834    3.33125
H     -1.10390   -1.82762    3.32211
H      0.69159   -0.09208    3.32568
H      0.03597    2.29868    3.32461
H     -3.95640    1.36531    3.33055
N     -1.98530    1.93677    3.33785
26
A_het16_5.0.rand
C      1.37215   -0.22336   -0.00004
C     -0.16734    1.33927   -0.00014
C     -0.91492   -0.83122    0.00018
C      0.42835   -1.23667    0.00005
C      2.30124   -2.21372    0.00014
H     -0.44861    2.38741   -0.00024
H      3.08860   -2.95201   -0.00319
N      1.02918   -2.47829    0.00005
N      2.57827   -0.87142   -0.00023
N     -1.18421    0.47480    0.00001
N      1.13305    1.08716   -0.00011
H      3.48264   -0.43587   -0.01358
N     -1.93192   -1.71449   -0.00005
H     -1.72132   -2.67131    0.22109
H     -2.84168   -1.36625    0.24742
C     -0.15670   -3.01957    3.34451
C      0.19738   -1.68049    3.34534
C     -0.80688   -0.72956    3.34662
C     -2.12532   -1.16050    3.34701
C     -1.50389   -3.34526    3.34501
H      0.59352   -3.79864    3.33007
H      1.23881   -1.38457    3.32751
H     -0.57946    0.32781    3.32685
H     -2.93477   -0.43831    3.33451
H     -1.81512   -4.38531    3.34369
N     -2.48018   -2.44136    3.34623
26
A_het16_5.4.rand
C      1.03823    0.23764   -0.00004
C     -1.12670    0.58516   -0.00014
C     -0.44208   -1.60465    0.00018
C      0.88011   -1.13832    0.00005
C      2.96637   -0.81411    0.00014
H     -1.97423    1.26161    0.00573
H      4.03828   -0.94130   -0.00059
N      2.09951   -1.78243    0.00005
N      2.39356    0.42963   -0.00023
N     -1.43271   -0.71548    0.00001
N      0.07001    1.15059   -0.00011
H      2.86247    1.31700   -0.00084
N     -0.73902   -2.91978   -0.00005
H     -0.00556   -3.59113   -0.12771
H     -1.69611   -3.19241   -0.12483
C      0.81773   -2.34478    3.45462
C      1.98592   -1.60297    3.45489
C      1.89119   -0.22185    3.45482
C      0.63021    0.35533    3.45449
C     -0.39402   -1.67065    3.45429
H      0.83831   -3.42613    3.44052
H      2.95115   -2.09278    3.44230
H      2.77564    0.40173    3.45509
H      0.52108    1.43492    3.44299
H     -1.32736   -2.22349    3.43888
N     -0.49809   -0.34595    3.45423
25
A_het17_0.5.rand
C      0.65910    0.40257   -0.00004
C     -1.28192    1.42613   -0.00014
C     -1.33711   -0.86656    0.00018
C      0.06507   -0.84964    0.00005
C      2.14451   -1.21392    0.00014
H     -1.86766    2.33918    0.00219
H      3.11845   -1.67821    0.01079
N      1.01149   -1.85220    0.00005
N      2.00266    0.14689   -0.00023
N     -1.98947    0.29405    0.00001
N      0.03354    1.57827   -0.00011
H      2.73511    0.83155    0.04507
N     -2.04073   -2.01617   -0.00005
H     -1.56392   -2.88873   -0.12841
H     -3.03645   -1.96651   -0.10968
N      1.41323   -0.04590    3.13666
C      0.26670   -0.71437    3.13666
C     -0.96077   -0.06552    3.13712
C      1.31557    1.27867    3.13711
H      0.32072   -1.79689    3.12180
H     -1.88619   -0.63038    3.12403
H      2.24023    1.84539    3.13590
N     -1.05691    1.25739    3.13757
C      0.08927    1.92569    3.13756
H      0.03360    3.00819    3.12546
25
A_het17_1.5.rand
C      1.29784    1.52164   -0.00004
C     -0.86376    1.89488   -0.00014
C     -0.20700   -0.30499    0.00018
C      1.12095    0.14712    0.00005
C      3.21096    0.44772    0.00014
H     -1.70314    2.58279   -0.00036
H      4.28125    0.30871    0.00478
N      2.33306   -0.51118    0.00005
N      2.65326    1.69718   -0.00023
N     -1.18705    0.59941    0.00001
N      0.33936    2.44702   -0.00011
H      3.13332    2.57740    0.04803
N     -0.52178   -1.61462   -0.00005
H      0.20407   -2.28080    0.19028
H     -1.47083   -1.86191    0.21425
N      2.37958    1.36093    3.14373
C      2.46560    0.03746    3.14360
C      1.33948   -0.77244    3.14330
C      1.15033    1.86546    3.14356
H      3.45907   -0.39672    3.13574
H      1.43511   -1.85263    3.13568
H      1.05763    2.94522    3.12831
N      0.11231   -0.26977    3.14314
C      0.02446    1.05559    3.14327
H     -0.97005    1.48616    3.12929
25
A_het17_2.1.rand
C      1.33126   -0.37070   -0.00004
C     -0.61352    0.64419   -0.00014
C     -0.65826   -1.65178    0.00018
C      0.74497   -1.62573    0.00005
C      2.82747   -1.97907    0.00014
H     -1.20261    1.55468    0.00988
H      3.80375   -2.43936   -0.00218
N      1.69857   -2.62244    0.00005
N      2.67808   -0.61672   -0.00023
N     -1.31550   -0.49230    0.00001
N      0.70120    0.80196   -0.00011
H      3.40432    0.07624   -0.01486
N     -1.35582   -2.80446   -0.00005
H     -0.87114   -3.65465    0.22378
H     -2.33625   -2.74671    0.20797
N     -1.48612    0.82924    3.42670
C     -0.27003    0.29819    3.42631
C     -0.06792   -1.07457    3.42585
C     -2.49684   -0.02894    3.42663
H      0.56976    0.98376    3.41243
H      0.93450   -1.48850    3.41530
H     -3.49954    0.38389    3.42105
N     -1.08021   -1.93398    3.42578
C     -2.29531   -1.40155    3.42617
H     -3.13764   -2.08486    3.42498
25
A_het17_3.0.rand
C      1.39325    0.79408   -0.00004
C     -0.54033    1.83044   -0.00014
C     -0.61063   -0.46456    0.00018
C      0.79230   -0.45479    0.00005
C      2.86971   -0.83239    0.00014
H     -1.12035    2.74753    0.00002
H      3.84059   -1.30392   -0.00014
N      1.73379   -1.46229    0.00005
N      2.73646    0.53214   -0.00023
N     -1.25506    0.70259    0.00001
N      0.77604    1.97452   -0.00011
H      3.47094    1.21645   -0.00721
N     -1.32234   -1.60802   -0.00005
H     -0.84783   -2.47363    0.18282
H     -2.30933   -1.54314    0.17266
N     -2.87414   -1.57976    3.36963
C     -1.74048   -0.89165    3.36938
C     -0.50120   -1.51923    3.36889
C     -2.75563   -2.90241    3.36940
H     -1.81525    0.18968    3.35518
H      0.41447   -0.93883    3.35741
H     -3.67211   -3.48275    3.37230
N     -0.38278   -2.84007    3.36866
C     -1.51824   -3.52865    3.36892
H     -1.44269   -4.61086    3.37088
25
A_het18_0.3.rand
C      1.61808    1.20433   -0.00004
C     -0.54729    1.55387   -0.00014
C      0.13391   -0.63955    0.00018
C      1.45704   -0.17142    0.00005
C      3.54488    0.14953    0.00014
H     -1.39432    2.23221   -0.00077
H      4.61648    0.01998   -0.00230
N      2.67585   -0.81657    0.00005
N      2.97354    1.39515   -0.00023
N     -0.85585    0.25481    0.00001
N      0.64998    2.11977   -0.00011
H      3.44427    2.28182   -0.01282
N     -0.16477   -1.95095   -0.00005
H      0.56727   -2.61652    0.17125
H     -1.11706   -2.21598    0.17777
N      0.77072   -3.07022    3.09588
C      1.20410   -1.81275    3.09587
C      0.33731   -0.73573    3.09550
C     -1.01509   -1.02683    3.09514
N     -1.46921   -2.27620    3.09515
C     -0.54647   -3.23069    3.09552
H      2.27935   -1.67071    3.07791
H      0.69595    0.28403    3.07679
H     -1.75827   -0.23740    3.07829
H     -0.90865   -4.25428    3.09578
25
A_het18_0.5.rand
C      0.51386    1.39361   -0.00004
C     -1.65446    1.06831   -0.00014
C     -0.33803   -0.81301    0.00018
C      0.78067    0.03425    0.00005
C      2.67083    0.97724    0.00014
H     -2.66707    1.45653    0.00722
H      3.73082    1.18153   -0.00379
N      2.13880   -0.20795    0.00005
N      1.74677    1.98907   -0.00023
N     -1.55176   -0.26269    0.00001
N     -0.68524    1.97090   -0.00011
H      1.92435    2.97676   -0.02261
N     -0.22388   -2.15586   -0.00005
H      0.66496   -2.55865    0.23587
H     -1.05460   -2.68740    0.18811
N      0.05190   -1.32344    3.23679
C      1.26022   -0.77087    3.23684
C      1.44258    0.60029    3.23665
C      0.29920    1.37829    3.23641
N     -0.91793    0.84580    3.23637
C     -0.97396   -0.47919    3.23656
H      2.10632   -1.44940    3.22501
H      2.43018    1.03992    3.23178
H      0.35335    2.46196    3.22373
H     -1.96542   -0.92003    3.22768
25
A_het18_1.2.rand
C      0.15374    1.09898   -0.00004
C     -1.79548    2.10713   -0.00014
C     -1.83194   -0.18822    0.00018
C     -0.42998   -0.15763    0.00005
C      1.65192   -0.50426    0.00014
H     -2.38849    3.01619   -0.00035
H      2.62952   -0.96081    0.01035
N      0.52533   -1.15158    0.00005
N      1.49898    0.85627   -0.00023
N     -2.49489    0.96954    0.00001
N     -0.48187    2.27066   -0.00011
H      2.22540    1.54822    0.02854
N     -2.52433   -1.34317   -0.00005
H     -2.03918   -2.19537    0.21469
H     -3.51496   -1.29499    0.15271
N      1.13053    0.25469    3.11756
C      0.24725    1.24818    3.11756
C     -1.11705    1.02308    3.11793
C     -1.52435   -0.29784    3.11829
N     -0.65944   -1.30731    3.11830
C      0.62508   -0.97316    3.11793
H      0.64637    2.25697    3.10454
H     -1.82688    1.83750    3.10209
H     -2.57741   -0.55873    3.10472
H      1.33752   -1.79101    3.10828
25
A_het18_2.7.rand
C      0.98994   -0.20564   -0.00004
C     -0.95014    0.82020   -0.00014
C     -1.00687   -1.47435    0.00018
C      0.39519   -1.45691    0.00005
C      2.47446   -1.82299    0.00014
H     -1.53488    1.73433   -0.00221
H      3.44758   -2.28823    0.02014
N      1.34104   -2.46008    0.00005
N      2.33335   -0.46080   -0.00023
N     -1.65978   -0.31164    0.00001
N      0.36507    0.97085   -0.00011
H      3.06401    0.22686    0.04909
N     -1.71082   -2.62249   -0.00005
H     -1.23343   -3.49644   -0.11733
H     -2.70655   -2.57463   -0.11002
N      2.88714    0.46221    3.46200
C      1.56807    0.62930    3.46226
C      0.69091   -0.44074    3.46124
C      1.25302   -1.70429    3.45992
N      2.57001   -1.89292    3.45964
C      3.31454   -0.79514    3.46070
H      1.20691    1.65177    3.44627
H     -0.38024   -0.29608    3.44368
H      0.63338   -2.59406    3.43899
H      4.39083   -0.93906    3.46325
25
A_het18_3.8.rand
C      2.05550    0.33987   -0.00004
C      0.11847    1.37037   -0.00014
C      0.05748   -0.92323    0.00018
C      1.45840   -0.91088    0.00005
C      3.53681   -1.27897    0.00014
H     -0.46427    2.28487    0.00494
H      4.50974   -1.74565    0.00903
N      2.40281   -1.91571    0.00005
N      3.39839    0.08169   -0.00023
N     -0.59257    0.23819    0.00001
N      1.43339    1.51680   -0.00011
H      4.13125    0.76575    0.04970
N     -0.65115   -2.07382   -0.00005
H     -0.17155   -2.93632   -0.18071
H     -1.63742   -2.01470   -0.17605
N      1.10279    0.65934    3.56232
C      0.55471   -0.55071    3.56234
C      1.31723   -1.70482    3.56240
C      2.68973   -1.53959    3.56245
N      3.25941   -0.33821    3.56243
C      2.42862    0.69865    3.56236
H     -0.52923   -0.59302    3.54490
H      0.86275   -2.68495    3.54583
H      3.35708   -2.39472    3.55123
H      2.88233    1.68412    3.55322
25
A_het18_5.0.rand
C      0.53306   -0.85010   -0.00004
C     -1.63303   -0.50343   -0.00014
C     -0.94874   -2.69506    0.00018
C      0.37403   -2.22592    0.00005
C      2.46171   -1.90295    0.00014
H     -2.48127    0.17242    0.00936
H      3.53349   -2.03105   -0.00310
N      1.59363   -2.87018    0.00005
N      1.88900   -0.65811   -0.00023
N     -1.93839   -1.80276    0.00001
N     -0.43521    0.06353   -0.00011
H      2.35903    0.22879   -0.01921
N     -1.24745   -4.00767   -0.00005
H     -0.51172   -4.67211    0.15423
H     -2.19242   -4.27050    0.21507
N     -1.71044   -3.37930    3.33668
C     -0.54031   -2.74975    3.33667
C     -0.44435   -1.37047    3.33733
C     -1.63556   -0.66710    3.33801
N     -2.81619   -1.27610    3.33803
C     -2.78757   -2.60245    3.33736
H      0.34948   -3.37110    3.32493
H      0.51356   -0.86969    3.32525
H     -1.64730    0.41765    3.32504
H     -3.74848   -3.10631    3.33266
25
A_het19_0.7.rand
C      2.39444    0.89452   -0.00004
C      0.85158    2.45608   -0.00014
C      0.10792    0.28597    0.00018
C      1.44849   -0.11911    0.00005
C      3.31947   -1.09369    0.00014
H      0.56881    3.50388   -0.00357
H      4.10702   -1.83062    0.01951
N      2.04620   -1.36052    0.00005
N      3.59669    0.24547   -0.00023
N     -0.16669    1.58997    0.00001
N      2.15020    2.20421   -0.00011
H      4.49913    0.67469    0.10037
N     -0.90984   -0.60165   -0.00005
H     -0.70739   -1.56910   -0.17287
H     -1.83599   -0.25456   -0.16956
N      3.04289    0.33015    3.34043
C      1.83304   -0.20556    3.34091
C      0.66080    0.54353    3.34030
H      1.80902   -1.28818    3.32174
H     -0.30620    0.05894    3.31874
C      2.09192    2.41088    3.33870
H      2.28135    3.47718    3.32177
C      0.79541    1.90806    3.33915
H     -0.05855    2.57120    3.32143
N      3.17331    1.64800    3.33932
25
A_het19_3.2.rand
C      1.27039    0.60190   -0.00004
C     -0.65968    1.64524   -0.00014
C     -0.73680   -0.64821    0.00018
C      0.66617   -0.64494    0.00005
C      2.74347   -1.02893    0.00014
H     -1.23806    2.56272    0.00644
H      3.71311   -1.50303   -0.00295
N      1.60505   -1.65589    0.00005
N      2.61377    0.33519   -0.00023
N     -1.37595    0.51965    0.00001
N      0.65866    1.78396   -0.00011
H      3.35046    1.01696   -0.02006
N     -1.45563   -1.78632   -0.00005
H     -0.99492   -2.66908   -0.11502
H     -2.45322   -1.72043   -0.08409
N     -2.37983    2.00791    3.48775
C     -1.05802    2.09281    3.48772
C     -0.21627    0.98722    3.48776
H     -0.66012    3.10048    3.47738
H      0.85856    1.10947    3.47515
C     -2.20396   -0.27053    3.48789
H     -2.74936   -1.20664    3.48261
C     -0.81461   -0.24768    3.48785
H     -0.24378   -1.16672    3.47141
N     -2.95586    0.81942    3.48784
25
A_het19_4.4.rand
C      0.67912    0.10799   -0.00004
C     -1.26963    1.11377   -0.00014
C     -1.30591   -1.18335    0.00018
C      0.09785   -1.14932    0.00005
C      2.18223   -1.49363    0.00014
H     -1.86316    2.02252   -0.00028
H      3.16051   -1.94982   -0.00543
N      1.05636   -2.14096    0.00005
N      2.02702   -0.13109   -0.00023
N     -1.96641   -0.02329    0.00001
N      0.04516    1.27927   -0.00011
H      2.74983    0.56497   -0.02822
N     -2.00043   -2.33708   -0.00005
H     -1.51008   -3.17411    0.26391
H     -2.97034   -2.27506    0.25714
N     -2.25711   -2.18884    3.36108
C     -2.31001   -0.86593    3.36167
C     -1.18331   -0.05110    3.36113
H     -3.30819   -0.44585    3.34773
H     -1.27653    1.02618    3.34219
C      0.02661   -2.07159    3.35933
H      0.94750   -2.64118    3.34342
C      0.03515   -0.68156    3.35991
H      0.96797   -0.13341    3.34631
N     -1.08171   -2.79530    3.35990
25
A_het19_5.5.rand
C      0.90121    0.98813   -0.00004
C     -1.02357    2.04225   -0.00014
C     -1.11392   -0.25153    0.00018
C      0.28830   -0.25394    0.00005
C      2.35854   -0.65580    0.00014
H     -1.59482    2.96513   -0.00083
H      3.32390   -1.13793    0.00740
N      1.21639   -1.27126    0.00005
N      2.24091    0.71172   -0.00023
N     -1.75016    0.92152    0.00001
N      0.29366    2.17494   -0.00011
H      2.98384    1.38639   -0.01412
N     -1.82912   -1.39063   -0.00005
H     -1.36004   -2.26202    0.16745
H     -2.82447   -1.33059    0.10723
N     -0.52425   -1.36713    3.25469
C     -1.52513   -0.49951    3.25475
C     -1.35181    0.87892    3.25464
H     -2.51463   -0.94074    3.24643
H     -2.20318    1.54547    3.23996
C      0.94686    0.38098    3.25441
H      1.99312    0.66380    3.25435
C     -0.05904    1.33961    3.25446
H      0.17669    2.39494    3.23595
N      0.72045   -0.92374    3.25452
25
A_het1_0.0.rand
C      1.06594    0.92599   -0.00004
C     -0.86555    1.96459   -0.00014
C     -0.93934   -0.32995    0.00018
C      0.46320   -0.32184    0.00005
C      2.54153   -0.70039    0.00014
H     -1.44354    2.88310    0.00075
H      3.51242   -1.17210   -0.00086
N      1.40530   -1.33002    0.00005
N      2.40960    0.66367   -0.00023
N     -1.58138    0.83804    0.00001
N      0.45112    2.10705   -0.00011
H      3.14411    1.34774   -0.00346
N     -1.65526   -1.47667   -0.00005
H     -1.16769   -2.30222    0.30420
H     -2.60786   -1.38437    0.30982
C     -1.11078   -2.91810    3.26946
C     -0.66892   -1.62255    3.26868
C     -1.81213   -0.78486    3.26602
C     -2.91350   -1.59748    3.26528
N     -2.47684   -2.89287    3.26738
H     -0.56613   -3.84714    3.26959
H      0.36189   -1.31030    3.24987
H     -1.82351    0.29184    3.24075
H     -3.96420   -1.36039    3.27209
H     -3.06797   -3.70104    3.30539
25
A_het1_0.2.rand
C      0.25346    1.07904   -0.00004
C     -1.90704    1.45206   -0.00014
C     -1.24818   -0.74408    0.00018
C      0.07716   -0.29551    0.00005
C      2.16538    0.00243    0.00014
H     -2.74685    2.13902   -0.00066
H      3.23556   -0.13757    0.00645
N      1.28761   -0.95572    0.00005
N      1.60936    1.25286   -0.00023
N     -2.22977    0.15437    0.00001
N     -0.70493    2.00219   -0.00011
H      2.09023    2.13298    0.03270
N     -1.56205   -2.06318   -0.00005
H     -0.83608   -2.71869   -0.22690
H     -2.51088   -2.30473   -0.22322
C      0.82237   -0.93404    3.26206
C      1.25418    0.36498    3.26321
C      0.10225    1.19361    3.26609
C     -0.99015    0.37032    3.26659
N     -0.54120   -0.91888    3.26413
H      1.37173   -1.85938    3.23612
H      2.28290    0.68601    3.27541
H      0.07769    2.27048    3.25728
H     -2.04247    0.59562    3.23962
H     -1.12552   -1.72937    3.18637
25
A_het1_1.0.rand
C      1.08979    1.04125   -0.00004
C     -0.84198    2.07904   -0.00014
C     -0.91557   -0.21514    0.00018
C      0.48741   -0.20603    0.00005
C      2.56645   -0.58440    0.00014
H     -1.42023    2.99738    0.00076
H      3.53744   -1.05593   -0.00234
N      1.42970   -1.21448    0.00005
N      2.43384    0.77895   -0.00023
N     -1.55757    0.95258    0.00001
N      0.47487    2.22232   -0.00011
H      3.16818    1.46325   -0.00687
N     -1.62999   -1.36180   -0.00005
H     -1.13886   -2.19213    0.28338
H     -2.57834   -1.27945    0.32632
C     -0.40482   -1.69655    3.16568
C     -1.33506   -0.69403    3.16515
C     -2.61489   -1.30490    3.16486
C     -2.42060   -2.66087    3.16523
N     -1.07306   -2.88757    3.16573
H      0.67093   -1.66002    3.13938
H     -1.12372    0.36191    3.14218
H     -3.56857   -0.80335    3.16502
H     -3.12572   -3.47497    3.18029
H     -0.63856   -3.79042    3.18177
25
A_het1_1.4.rand
C      1.83010    0.06825   -0.00004
C     -0.33588    0.40480   -0.00014
C      0.35769   -1.78013    0.00018
C      1.67687   -1.30840    0.00005
C      3.76138   -0.97386    0.00014
H     -1.18686    1.07802   -0.00046
H      4.83389   -1.09607    0.00102
N      2.89945   -1.94751    0.00005
N      3.18351    0.26599   -0.00023
N     -0.63752   -0.89688    0.00001
N      0.85718    0.97604   -0.00011
H      3.64808    1.15497    0.02798
N      0.06578   -3.09995   -0.00005
H      0.79958   -3.75690   -0.18996
H     -0.88655   -3.36619   -0.17098
C      3.24152   -0.43141    3.30640
C      2.34168    0.60032    3.30671
C      1.04433    0.02842    3.30724
C      1.19908   -1.33113    3.30723
N      2.53650   -1.59972    3.30671
H      4.31845   -0.42986    3.30085
H      2.58202    1.65064    3.30512
H      0.10478    0.55490    3.29784
H      0.46911   -2.12189    3.27726
H      2.93984   -2.51322    3.22638
25
A_het1_2.0.rand
C      1.61231    0.63278   -0.00004
C     -0.30223    1.70131   -0.00014
C     -0.41430   -0.59414    0.00018
C      0.99045   -0.60596    0.00005
C      3.06492   -1.01517    0.00014
H     -0.86569    2.62880    0.00002
H      4.02875   -1.50118   -0.00341
N      1.91872   -1.62824    0.00005
N      2.95219    0.34998   -0.00023
N     -1.03543    0.58705    0.00001
N      1.01726    1.82376   -0.00011
H      3.69650    1.02354   -0.01407
N     -1.14866   -1.72400   -0.00005
H     -0.68373   -2.57405    0.26955
H     -2.10040   -1.62671    0.31143
C     -0.46861   -1.14431    3.08328
C     -1.78432   -1.52281    3.08258
C     -1.81453   -2.94183    3.08607
C     -0.51508   -3.37682    3.08877
N      0.29166   -2.27549    3.08704
H     -0.01886   -0.16670    3.05166
H     -2.63004   -0.85523    3.08608
H     -2.68958   -3.57056    3.10255
H     -0.10311   -4.37184    3.09535
H      1.29210   -2.29676    3.02164
25
A_het1_2.5.rand
C      1.50370    1.83391   -0.00004
C     -0.44826    2.83264   -0.00014
C     -0.47442    0.53898    0.00018
C      0.92794    0.57460    0.00005
C      3.01331    0.23781    0.00014
H     -1.04491    3.73911    0.00171
H      3.99350   -0.21455   -0.00923
N      1.89015   -0.41375    0.00005
N      2.85301    1.60033   -0.00023
N     -1.14093    1.69269    0.00001
N      0.86541    3.00235   -0.00011
H      3.57212    2.29970   -0.03445
N     -1.16485   -0.61907   -0.00005
H     -0.67210   -1.45905    0.24364
H     -2.14604   -0.56370    0.20537
C      0.53913    2.08151    3.50884
C     -0.69786    1.49785    3.50882
C     -0.50132    0.09259    3.50890
C      0.84878   -0.13122    3.50897
N      1.47084    1.08297    3.50893
H      0.82788    3.11840    3.48286
H     -1.63963    2.02018    3.49243
H     -1.26558   -0.66697    3.51524
H      1.41230   -1.04826    3.49128
H      2.46259    1.21994    3.48023
25
A_het1_2.7.rand
C      2.36476   -1.13834   -0.00004
C      0.82338   -2.70278   -0.00014
C      3.00362   -3.41825    0.00018
C      3.39086   -2.07099    0.00005
C      4.33823   -0.18511    0.00014
H     -0.22042   -2.99950   -0.00253
H      5.06188    0.61443    0.01775
N      4.62555   -1.45413    0.00005
N      2.99616    0.07338   -0.00023
N      1.70261   -3.70910    0.00001
N      1.05799   -1.40017   -0.00011
H      2.55915    0.96563    0.15461
N      3.90229   -4.42370   -0.00005
H      4.87228   -4.21498   -0.14601
H      3.56760   -5.36015   -0.13150
C      4.07175    1.11052    3.22010
C      3.28432    2.23129    3.21816
C      1.93239    1.79556    3.21500
C      1.94664    0.42559    3.21512
N      3.24912    0.02293    3.21823
H      5.14262    0.99886    3.21997
H      3.63639    3.24964    3.23894
H      1.05129    2.41575    3.22751
H      1.14069   -0.28775    3.18567
H      3.55703   -0.92979    3.15525
25
A_het1_3.0.rand
C      1.17938    0.62792   -0.00004
C     -0.75739    1.65766   -0.00014
C     -0.82222   -0.64097    0.00018
C      0.58272   -0.62318    0.00005
C      2.66383   -0.99053    0.00014
H     -1.33996    2.57342   -0.00067
H      3.63701   -1.45742   -0.00210
N      1.53081   -1.62590    0.00005
N      2.52408    0.37292   -0.00023
N     -1.46847    0.52811    0.00001
N      0.55876    1.80705   -0.00011
H      3.25489    1.06107   -0.01227
N     -1.53065   -1.78584   -0.00005
H     -1.04984   -2.61916    0.29486
H     -2.49140   -1.70966    0.28952
C     -2.44734   -0.93387    3.10388
C     -2.91951   -2.22000    3.10512
C     -1.79197   -3.08267    3.10889
C     -0.67398   -2.29097    3.10980
N     -1.08503   -0.99081    3.10674
H     -2.96633    0.00938    3.08910
H     -3.95715   -2.51046    3.11986
H     -1.80082   -4.16017    3.12344
H      0.37152   -2.54772    3.08730
H     -0.47941   -0.19423    3.04158
25
A_het1_3.5.rand
C      2.04243    1.36840   -0.00004
C      0.16012    2.49646   -0.00014
C     -0.01770    0.20944    0.00018
C      1.38292    0.15127    0.00005
C      3.43734   -0.32685    0.00014
H     -0.37494    3.44086   -0.00136
H      4.38522   -0.84308    0.00201
N      2.27303   -0.90070    0.00005
N      3.37096    1.04248   -0.00023
N     -0.60811    1.40533    0.00001
N      1.48210    2.57808   -0.00011
H      4.13835    1.68897   -0.00926
N     -0.78022   -0.89997   -0.00005
H     -0.34360   -1.78576    0.17608
H     -1.76560   -0.79490    0.15560
C      0.22425    0.49860    3.17706
C      0.46013   -0.85000    3.17711
C      1.86611   -1.03297    3.17767
C      2.43753    0.21043    3.17795
N      1.43072    1.13302    3.17757
H     -0.69822    1.05276    3.14744
H     -0.29387   -1.61954    3.18015
H      2.39573   -1.97085    3.17058
H      3.47109    0.51243    3.17286
H      1.55759    2.12423    3.10041
25
A_het1_4.5.rand
C      0.33106    1.14384   -0.00004
C     -1.82175    1.56850   -0.00014
C     -1.21594   -0.64414    0.00018
C      0.12149   -0.22469    0.00005
C      2.21636    0.01988    0.00014
H     -2.64457    2.27654   -0.00231
H      3.28283   -0.14629    0.00309
N      1.31443   -0.91390    0.00005
N      1.69142    1.28577   -0.00023
N     -2.17624    0.28152    0.00001
N     -0.60573    2.09247   -0.00011
H      2.19527    2.15352   -0.00077
N     -1.55761   -1.94654   -0.00005
H     -0.84663   -2.63154    0.17763
H     -2.52045   -2.18182    0.15419
C     -1.12719    0.12628    3.49886
C     -0.30124   -0.96532    3.49886
C      1.03299   -0.48521    3.50118
C      0.97281    0.88185    3.50251
N     -0.34411    1.24221    3.50109
H     -2.20101    0.19860    3.46940
H     -0.61794   -1.99518    3.49936
H      1.93177   -1.07881    3.49825
H      1.75374    1.62317    3.49939
H     -0.68186    2.18306    3.42977
25
A_het1_5.3.rand
C      0.70696    0.76647   -0.00004
C     -1.45951    1.11051   -0.00014
C     -0.77124   -1.07862    0.00018
C      0.54886   -0.60943    0.00005
C      2.63231   -0.28515    0.00014
H     -2.30882    1.78655   -0.00341
H      3.70413   -0.41168    0.00611
N      1.76666   -1.25338    0.00005
N      2.05984    0.95889   -0.00023
N     -1.76650   -0.19073    0.00001
N     -0.26532    1.67835   -0.00011
H      2.52923    1.84509    0.03208
N     -1.06368   -2.39321   -0.00005
H     -0.32347   -3.06473   -0.07773
H     -2.01931   -2.67724   -0.10529
C     -0.01022   -0.77327    3.19225
C      1.35738   -0.80844    3.19245
C      1.81282    0.53469    3.19541
C      0.70604    1.34116    3.19691
N     -0.39451    0.53666    3.19497
H     -0.73604   -1.56792    3.16586
H      1.96441   -1.69795    3.17999
H      2.83672    0.87068    3.20840
H      0.61426    2.41360    3.17478
H     -1.34116    0.85710    3.11882
25
A_het1_5.4.rand
C     -0.03665    0.20361   -0.00004
C     -2.19712    0.60296   -0.00014
C     -1.56603   -1.60322    0.00018
C     -0.23320   -1.16865    0.00005
C      1.85809   -0.89701    0.00014
H     -3.02780    1.30139   -0.00305
H      2.92580   -1.04824    0.02164
N      0.96854   -1.84517    0.00005
N      1.32012    0.36032   -0.00023
N     -2.53717   -0.68852    0.00001
N     -0.98666    1.13997   -0.00011
H      1.81557    1.22252    0.14798
N     -1.89405   -2.90913   -0.00005
H     -1.17559   -3.60086   -0.10174
H     -2.85913   -3.16445   -0.09421
C      1.48687   -0.36863    3.26398
C      2.83560   -0.13154    3.26398
C      3.01616    1.27581    3.26363
C      1.76886    1.84564    3.26343
N      0.85124    0.83694    3.26364
H      0.93516   -1.29280    3.23405
H      3.60592   -0.88483    3.27479
H      3.95241    1.80920    3.28728
H      1.46424    2.87846    3.26521
H     -0.14050    0.96374    3.18146
24
A_het20_0.2.rand
C      0.20376    1.23535   -0.00004
C     -1.74005    2.25362   -0.00014
C     -1.78777   -0.04214    0.00018
C     -0.38495   -0.01902    0.00005
C      1.69669   -0.37385    0.00014
H     -2.32846    3.16467    0.00598
H      2.67250   -0.83445    0.00753
N      0.56703   -1.01716    0.00005
N      1.54884    0.98663   -0.00023
N     -2.44377    1.11834    0.00001
N     -0.42524    2.40952   -0.00011
H      2.27772    1.67642    0.02210
N     -2.48710   -1.19249   -0.00005
H     -2.00893   -2.05541    0.18224
H     -3.48059   -1.14173    0.13003
C      0.35645    1.09668    3.47169
C     -1.58607    0.00603    3.47165
C      0.33031   -1.13313    3.47163
H      0.90797    2.03111    3.46269
H     -2.67110    0.02069    3.46096
H      0.86043   -2.07962    3.46339
N     -0.99528   -1.18254    3.47162
N     -0.96671    1.17808    3.47168
N      1.06339   -0.02700    3.47167
24
A_het20_1.7.rand
C      1.77961    0.31119   -0.00004
C     -0.16590    1.32634   -0.00014
C     -0.21201   -0.96653    0.00018
C      1.19123   -0.94309    0.00005
C      3.27124   -1.30185    0.00014
H     -0.75483    2.23759    0.00010
H      4.24599   -1.76450    0.00900
N      2.14098   -1.94207    0.00005
N      3.12530    0.06110   -0.00023
N     -0.86921    0.19229    0.00001
N      1.14948    1.48453   -0.00011
H      3.85208    0.75392    0.00599
N     -0.90848   -2.11754   -0.00005
H     -0.42811   -2.99359   -0.08078
H     -1.90843   -2.07796   -0.06235
C      1.33075    1.05668    3.37825
C      1.06287   -1.15746    3.37793
C      3.11096   -0.28307    3.37807
H      0.90573    2.05443    3.37032
H      0.41151   -2.02543    3.36908
H      4.18919   -0.41509    3.38210
N      2.37104   -1.38323    3.37791
N      0.48419    0.03604    3.37810
N      2.65542    0.96151    3.37824
24
A_het20_2.7.rand
C      2.45968    0.54184   -0.00004
C      0.51586    1.56007   -0.00014
C      0.46818   -0.73570    0.00018
C      1.87100   -0.71255    0.00005
C      3.95264   -1.06734    0.00014
H     -0.07257    2.47111    0.00599
H      4.92846   -1.52791    0.00754
N      2.82299   -1.71067    0.00005
N      3.80477    0.29315   -0.00023
N     -0.18784    0.42477    0.00001
N      1.83066    1.71599   -0.00011
H      4.53364    0.98295    0.02205
N     -0.23113   -1.88607   -0.00005
H      0.24708   -2.74895    0.18234
H     -1.22459   -1.83531    0.13028
C      0.09973    0.06280    3.09622
C      1.96589   -1.15690    3.09620
C      2.08692    1.06978    3.09629
H     -0.98370    0.12364    3.08553
H      2.45523   -2.12510    3.08794
H      2.67771    1.97988    3.08730
N      2.74538   -0.08298    3.09625
N      0.63939   -1.14984    3.09618
N      0.76841    1.20742    3.09628
24
A_het20_4.0.rand
C      0.84751    0.44831   -0.00004
C     -1.31676    0.80890   -0.00014
C     -0.64507   -1.38730    0.00018
C      0.67914   -0.92666    0.00005
C      2.76703   -0.61693    0.00014
H     -2.16086    1.49022    0.00766
H      3.83794   -0.75130    0.00171
N      1.89355   -1.57940    0.00005
N      2.20261    0.63077   -0.00023
N     -1.63131   -0.48938    0.00001
N     -0.11631    1.36751   -0.00011
H      2.67886    1.51430    0.01235
N     -0.95019   -2.69862   -0.00005
H     -0.21788   -3.36990    0.13877
H     -1.90013   -2.96222    0.18778
C      0.07572   -1.25523    3.51077
C     -0.60331    0.86819    3.51090
C     -2.10161   -0.78118    3.51083
H      0.88068   -1.98329    3.49989
H     -0.37264    1.92832    3.50039
H     -3.13559   -1.11060    3.50609
N     -1.88499    0.52655    3.51089
N      0.42156    0.02527    3.51084
N     -1.16576   -1.72220    3.51076
24
A_het20_4.5.rand
C      1.12536    1.48328   -0.00004
C     -0.81843    2.50158   -0.00014
C     -0.86619    0.20581    0.00018
C      0.53662    0.22891    0.00005
C      2.61825   -0.12595    0.00014
H     -1.40682    3.41264    0.00598
H      3.59405   -0.58656    0.00754
N      1.48858   -0.76925    0.00005
N      2.47043    1.23454   -0.00023
N     -1.52217    1.36631    0.00001
N      0.49637    2.65745   -0.00011
H      3.19932    1.92431    0.02207
N     -1.56556   -0.94452   -0.00005
H     -1.08740   -1.80746    0.18218
H     -2.55904   -0.89372    0.13013
C      0.91296   -0.87550    3.24590
C      0.93516    1.35435    3.24595
C     -1.00543    0.26026    3.24591
H      1.44474   -1.82106    3.23765
H      1.48502    2.28975    3.23695
H     -2.09049    0.27301    3.23522
N     -0.38815    1.43340    3.24595
N      1.64408    0.23192    3.24593
N     -0.41254   -0.92726    3.24589
24
A_het20_5.0.rand
C      1.72411    0.18964   -0.00004
C     -0.20930    1.22401   -0.00014
C     -0.27640   -1.07024    0.00018
C      1.12552   -1.05896    0.00005
C      3.20341   -1.43315    0.00014
H     -0.79069    2.14026   -0.00097
H      4.17506   -1.90305   -0.00064
N      2.06759   -2.06581    0.00005
N      3.06729   -0.07046   -0.00023
N     -0.92403    0.09468    0.00001
N      1.10550    1.36906   -0.00011
H      3.80050    0.61524    0.00432
N     -0.98561   -2.21341   -0.00005
H     -0.51640   -3.09881    0.03263
H     -1.98667   -2.16317    0.03216
C      0.61708   -2.44070    3.49054
C     -1.08617   -1.00031    3.49087
C     -1.47986   -3.19383    3.49067
H      1.68494   -2.63231    3.47770
H     -1.45265    0.02052    3.47957
H     -2.18114   -4.02278    3.49130
N     -1.99156   -1.97087    3.49085
N      0.22938   -1.17232    3.49072
N     -0.18837   -3.49560    3.49051
24
A_het21_1.2.rand
C      0.10232    0.88977   -0.00004
C     -1.84524    1.90217   -0.00014
C     -1.88738   -0.39378    0.00018
C     -0.48505   -0.36537    0.00005
C      1.59621   -0.71648    0.00014
H     -2.43661    2.81234   -0.00182
H      2.57257   -1.17511    0.01670
N      0.46743   -1.36211    0.00005
N      1.44639    0.64329   -0.00023
N     -2.54799    0.76549    0.00001
N     -0.53195    2.06260   -0.00011
H      2.17232    1.33324    0.07095
N     -2.58181   -1.54590   -0.00005
H     -2.09638   -2.40831    0.16364
H     -3.57313   -1.50217    0.14740
N      1.15590    1.01827    3.27703
C     -0.08771    1.46544    3.27707
C     -1.17119    0.59365    3.27680
H     -0.21202    2.54031    3.26194
H     -2.19236    0.95832    3.26228
N      1.35544   -0.28778    3.27672
N     -0.98077   -0.71049    3.27649
C      0.29747   -1.08416    3.27646
H      0.50851   -2.14661    3.26456
24
A_het21_3.1.rand
C      0.62303    0.13078   -0.00004
C     -1.31979    1.15157   -0.00014
C     -1.36796   -1.14296    0.00018
C      0.03227   -1.12338    0.00005
C      2.11224   -1.48242    0.00014
H     -1.90920    2.06201    0.00647
H      3.08726   -1.94522    0.00139
N      0.98169   -2.12369    0.00005
N      1.96721   -0.12065   -0.00023
N     -2.02335    0.01581    0.00001
N     -0.00434    1.30443   -0.00011
H      2.69634    0.56923    0.01385
N     -2.07488   -2.29505   -0.00005
H     -1.59541   -3.15565   -0.19109
H     -3.06051   -2.23351   -0.18109
N     -2.94462    0.32797    3.05965
C     -2.55702   -0.93458    3.05997
C     -1.21112   -1.28270    3.05964
H     -3.34213   -1.68000    3.05361
H     -0.89243   -2.31958    3.04512
N     -2.01766    1.26854    3.05901
N     -0.27971   -0.35086    3.05900
C     -0.74660    0.89685    3.05872
H     -0.02106    1.70151    3.04833
24
A_het21_3.5.rand
C      0.92853    0.87607   -0.00004
C     -1.01514    1.89665   -0.00014
C     -1.06374   -0.39917    0.00018
C      0.33882   -0.37824    0.00005
C      2.42038   -0.73410    0.00014
H     -1.60221    2.80814    0.01082
H      3.39612   -1.19525    0.00306
N      1.29045   -1.37731    0.00005
N      2.27276    0.62711   -0.00023
N     -1.71888    0.76040    0.00001
N      0.30027    2.04972   -0.00011
H      2.99985    1.31793    0.04549
N     -1.76612   -1.54971   -0.00005
H     -1.28746   -2.42044   -0.13583
H     -2.75952   -1.49997   -0.13130
N     -0.81809    2.18690    3.41534
C     -0.30977    0.96652    3.41548
C      1.06376    0.75361    3.41591
H     -1.01884    0.14884    3.40030
H      1.48143   -0.24791    3.40337
N      0.01084    3.21352    3.41561
N      1.89962    1.77358    3.41618
C      1.31189    2.96858    3.41602
H      1.95412    3.84129    3.41246
24
A_het21_4.0.rand
C      0.12941   -0.62633   -0.00004
C     -1.42223    0.92554   -0.00014
C     -2.15454   -1.25296    0.00018
C     -0.80668   -1.64744    0.00005
C      1.07380   -2.60974    0.00014
H     -1.71205    1.97069    0.00892
H      1.86656   -3.34220   -0.00326
N     -0.19600   -2.88383    0.00005
N      1.34043   -1.26485   -0.00023
N     -2.43198    0.05197    0.00001
N     -0.11984    0.68233   -0.00011
H      2.24152   -0.82273   -0.02242
N     -3.16547   -2.14147   -0.00005
H     -2.95338   -3.09479    0.23530
H     -4.07706   -1.79234    0.23954
N     -2.83571   -1.82483    3.42317
C     -1.58855   -1.38898    3.42323
C     -1.29383   -0.02914    3.42290
H     -0.81576   -2.14757    3.41384
H     -0.27094    0.33091    3.40881
N     -3.81252   -0.93505    3.42280
N     -2.26183    0.86339    3.42252
C     -3.48996    0.34920    3.42249
H     -4.32242    1.04280    3.41653
24
A_het21_4.6.rand
C      2.14258    0.24681   -0.00004
C      0.20914    1.28188   -0.00014
C      0.13782   -1.01286    0.00018
C      1.54223   -1.00286    0.00005
C      3.62303   -1.37346    0.00014
H     -0.37070    2.19914   -0.00009
H      4.59548   -1.84198   -0.00320
N      2.48819   -2.00828    0.00005
N      3.48543   -0.01184   -0.00023
N     -0.50442    0.15496    0.00001
N      1.52603    1.42672   -0.00011
H      4.21656    0.67565    0.02457
N     -0.57861   -2.15392   -0.00005
H     -0.10600   -3.01080    0.22420
H     -1.55194   -2.07685    0.23684
N      0.80105   -1.67152    3.30211
C      2.03628   -2.13543    3.30218
C      3.13237   -1.27927    3.30214
H      2.14839   -3.21212    3.29163
H      4.14775   -1.66149    3.29821
N      0.62045   -0.36097    3.30200
N      2.96397    0.02554    3.30203
C      1.68891    0.41918    3.30197
H      1.49565    1.48515    3.28930
24
A_het21_m.0.8.rand
C      2.11859    1.08462   -0.00004
C      0.17443    2.10262   -0.00014
C      0.12497   -0.19410    0.00018
C      1.52834   -0.16943    0.00005
C      3.61007   -0.52471    0.00014
H     -0.41361    3.01495   -0.00103
H      4.58582   -0.98565    0.00472
N      2.48062   -1.16718    0.00005
N      3.46269    0.83658   -0.00023
N     -0.52971    0.96934    0.00001
N      1.48992    2.25993   -0.00011
H      4.19127    1.52668    0.02196
N     -0.57559   -1.34384   -0.00005
H     -0.09047   -2.18909    0.24507
H     -1.55090   -1.28018    0.23287
N      0.01916   -0.60101    3.51038
C      0.32716    0.68344    3.51039
C      1.65106    1.11122    3.51025
H     -0.50191    1.37867    3.49625
H      1.90328    2.16597    3.49550
N      1.00224   -1.48412    3.51022
N      2.63741    0.23744    3.51010
C      2.24810   -1.03683    3.51009
H      3.02056   -1.79583    3.49993
24
A_het21_m.2.1.rand
C      0.92908    0.08167   -0.00004
C     -1.01372    1.10195   -0.00014
C     -1.06323   -1.19526    0.00018
C      0.34019   -1.17269    0.00005
C      2.42216   -1.53041    0.00014
H     -1.60146    2.01302    0.01245
H      3.39750   -1.99267   -0.00255
N      1.29189   -2.17172    0.00005
N      2.27546   -0.16789   -0.00023
N     -1.71747   -0.03371    0.00001
N      0.30219    1.25551   -0.00011
H      3.00321    0.52359   -0.01942
N     -1.76367   -2.34385   -0.00005
H     -1.28279   -3.21125    0.15014
H     -2.75089   -2.29395    0.17301
N     -1.36500    1.69825    3.50059
C     -0.46879    0.72663    3.50061
C     -0.84698   -0.61050    3.50070
H      0.56973    1.03226    3.48846
H     -0.11152   -1.40802    3.49088
N     -2.64371    1.37294    3.50064
N     -2.12260   -0.94455    3.50075
C     -2.96316    0.08763    3.50072
H     -4.02473   -0.13056    3.49775
24
A_het21_m.2.4.rand
C      0.99751    1.34769   -0.00004
C     -1.16658    1.69151   -0.00014
C     -0.48014   -0.50070    0.00018
C      0.84165   -0.02965    0.00005
C      2.92788    0.30321    0.00014
H     -2.01550    2.36686    0.00253
H      4.00022    0.17961    0.00066
N      2.06431   -0.66988    0.00005
N      2.35116    1.54329   -0.00023
N     -1.47191    0.38949    0.00001
N      0.02778    2.25842   -0.00011
H      2.81510    2.43268    0.04343
N     -0.77661   -1.81471   -0.00005
H     -0.04364   -2.47947    0.16262
H     -1.72746   -2.08152    0.17769
N      1.17029    1.26355    3.49631
C      1.87564    0.14828    3.49658
C      1.26261   -1.10042    3.49652
H      2.95294    0.25621    3.49143
H      1.84583   -2.01491    3.48866
N     -0.14938    1.17285    3.49598
N     -0.04946   -1.20049    3.49618
C     -0.69468   -0.03264    3.49593
H     -1.77748   -0.05972    3.48444
24
A_het21_m.3.2.rand
C      0.35495   -0.84474   -0.00004
C     -1.80909   -0.47514   -0.00014
C     -1.14712   -2.67252    0.00018
C      0.17940   -2.22066    0.00005
C      2.26822   -1.91868    0.00014
H     -2.64923    0.21047    0.00372
H      3.33808   -2.05688    0.01693
N      1.39040   -2.87886    0.00005
N      1.71056   -0.66983   -0.00023
N     -2.12884   -1.77272    0.00001
N     -0.60601    0.07690   -0.00011
H      2.19197    0.20792    0.08068
N     -1.45820   -3.98679   -0.00005
H     -0.73241   -4.65664   -0.17686
H     -2.41421   -4.24201   -0.16805
N      1.89104   -1.43152    3.30016
C      0.81492   -2.19397    3.30032
C     -0.46596   -1.64479    3.30097
H      0.98160   -3.26342    3.27974
H     -1.35101   -2.27176    3.28628
N      1.73075   -0.11642    3.30064
N     -0.63327   -0.34033    3.30145
C      0.49886    0.36441    3.30126
H      0.41436    1.44434    3.29062
24
A_het21_m.3.6.rand
C      1.43377    0.84934   -0.00004
C     -0.72822    1.22258   -0.00014
C     -0.07108   -0.97709    0.00018
C      1.25673   -0.52545    0.00005
C      3.34720   -0.22367    0.00014
H     -1.56756    1.91019   -0.00014
H      4.41708   -0.36164    0.01987
N      2.46946   -1.18388    0.00005
N      2.78959    1.02414   -0.00023
N     -1.05120   -0.07379    0.00001
N      0.47508    1.77370   -0.00011
H      3.27103    1.90275    0.06320
N     -0.38512   -2.28764   -0.00005
H      0.33891   -2.95742    0.18169
H     -1.34007   -2.53945    0.17809
N      3.28624   -0.50069    3.03699
C      3.34632   -1.81905    3.03711
C      2.19407   -2.59739    3.03715
H      4.33678   -2.25659    3.03328
H      2.24342   -3.68136    3.03509
N      2.09602    0.07511    3.03690
N      1.00479   -2.03406    3.03707
C      1.02348   -0.70107    3.03695
H      0.06954   -0.18661    3.02910
24
A_het21_m.4.1.rand
C     -0.02935    0.19424   -0.00004
C     -2.19338    0.55977   -0.00014
C     -1.52447   -1.63722    0.00018
C     -0.19982   -1.18007    0.00005
C      1.88747   -0.87538    0.00014
H     -3.03564    1.24342    0.00785
H      2.95809   -1.01188    0.00296
N      1.01228   -1.83503    0.00005
N      1.32591    0.37470   -0.00023
N     -2.51093   -0.73874    0.00001
N     -0.99241    1.11549   -0.00011
H      1.80426    1.25699    0.00960
N     -1.82909   -2.94757   -0.00005
H     -1.10149   -3.62390    0.13657
H     -2.79106   -3.21930    0.07442
N     -1.62387   -1.89931    3.47391
C     -2.93875   -1.78618    3.47362
C     -3.56204   -0.54281    3.47360
H     -3.50226   -2.71085    3.47097
H     -4.64299   -0.45106    3.46743
N     -0.89859   -0.79426    3.47417
N     -2.84810    0.56253    3.47386
C     -1.52958    0.36993    3.47413
H     -0.89676    1.24896    3.46234
24
A_het22_0.3.rand
C      1.82824    0.01820   -0.00004
C     -0.33674    0.37048   -0.00014
C      0.34141   -1.82545    0.00018
C      1.66559   -1.35751    0.00005
C      3.75403   -1.03870    0.00014
H     -1.18297    1.04992   -0.00169
H      4.82548   -1.16953   -0.00347
N      2.88379   -2.00369    0.00005
N      3.18382    0.20763   -0.00023
N     -0.64701   -0.92796    0.00001
N      0.86129    0.93525   -0.00011
H      3.65550    1.09381   -0.01897
N      0.04094   -3.13437   -0.00005
H      0.76931   -3.80730    0.15786
H     -0.91321   -3.40442    0.15991
N     -0.94941   -3.21892    3.17811
C     -0.66823   -1.91878    3.17814
C      0.62830   -1.45531    3.17789
H     -1.52303   -1.25448    3.16096
H      0.86640   -0.40084    3.15544
C      1.59382   -2.43570    3.17763
H      2.65349   -2.21282    3.15767
N      0.02403   -4.09852    3.17785
N      1.28196   -3.72965    3.17761
24
A_het22_2.5.rand
C      1.67448    0.42378   -0.00004
C     -0.49186    0.77844   -0.00014
C      0.18436   -1.41491    0.00018
C      1.50724   -0.95268    0.00005
C      3.59363   -0.63919    0.00014
H     -1.33708    1.45912   -0.00393
H      4.66404   -0.77132    0.02154
N      2.72106   -1.60398    0.00005
N      3.02884    0.60700   -0.00023
N     -0.80514   -0.52134    0.00001
N      0.70636    1.33898   -0.00011
H      3.50562    1.48769    0.08130
N     -0.11596   -2.73021   -0.00005
H      0.61685   -3.39613   -0.16217
H     -1.07004   -2.99728   -0.15916
N      3.17787    0.12324    3.32413
C      2.02900   -0.54658    3.32408
C      0.81045    0.09610    3.32348
H      2.11913   -1.62581    3.30445
H     -0.12867   -0.43846    3.30121
C      0.88185    1.47007    3.32295
H      0.00209    2.10097    3.30829
N      3.16767    1.43600    3.32361
N      2.04721    2.11429    3.32302
24
A_het22_2.6.rand
C      0.92999   -0.04680   -0.00004
C     -1.01934    0.96461   -0.00014
C     -1.05808   -1.32869    0.00018
C      0.34115   -1.30188    0.00005
C      2.42155   -1.65625    0.00014
H     -1.61074    1.87421   -0.00277
H      3.39644   -2.11760    0.02587
N      1.29126   -2.30017    0.00005
N      2.27362   -0.29606   -0.00023
N     -1.72101   -0.17413    0.00001
N      0.29427    1.12360   -0.00011
H      3.00273    0.39026    0.07385
N     -1.75250   -2.49105   -0.00005
H     -1.25827   -3.33602   -0.22377
H     -2.73439   -2.43983   -0.20439
N      2.18792   -3.70631    3.21339
C      0.86815   -3.53472    3.21331
C      0.29526   -2.28439    3.21481
H      0.28068   -4.44476    3.20343
H     -0.77464   -2.13248    3.19347
C      1.19116   -1.23822    3.21637
H      0.87727   -0.20117    3.20347
N      2.97984   -2.66417    3.21492
N      2.50552   -1.43934    3.21641
24
A_het22_5.7.rand
C      1.95196    0.19107   -0.00004
C      0.01899    1.22794   -0.00014
C     -0.05331   -1.06696    0.00018
C      1.35164   -1.05751    0.00005
C      3.43178   -1.43358    0.00014
H     -0.55993    2.14536    0.00400
H      4.40322   -1.90427   -0.00797
N      2.29595   -2.06399    0.00005
N      3.29697   -0.06917   -0.00023
N     -0.69342    0.10222    0.00001
N      1.33788    1.37203   -0.00011
H      4.02960    0.61601   -0.04051
N     -0.76940   -2.20765   -0.00005
H     -0.29671   -3.05927    0.24648
H     -1.74091   -2.12639    0.24493
N     -0.20360   -0.01263    3.16716
C      0.96546    0.62338    3.16716
C      2.16183   -0.05686    3.16631
H      0.90771    1.70475    3.15277
H      3.11778    0.44768    3.15910
C      2.05003   -1.42901    3.16549
H      2.91208   -2.08414    3.15244
N     -0.23445   -1.32253    3.16634
N      0.86701   -2.03622    3.16551
23
A_het23_0.2.rand
C      0.85567    0.44680   -0.00004
C     -1.30833    0.82556   -0.00014
C     -0.65350   -1.37506    0.00018
C      0.67530   -0.92722    0.00005
C      2.76495   -0.63463    0.00014
H     -2.14564    1.51474    0.00852
H      3.83465   -0.77702    0.00731
N      1.88427   -1.58986    0.00005
N      2.21119    0.61807   -0.00023
N     -1.63238   -0.46975    0.00001
N     -0.10189    1.37407   -0.00011
H      2.69525    1.49619    0.04904
N     -0.97007   -2.68349   -0.00005
H     -0.24626   -3.37010   -0.09935
H     -1.93308   -2.94611   -0.09754
N     -0.75545    2.08434    3.23534
C      0.55070    2.32568    3.23527
H      0.85607    3.36391    3.22983
N     -1.12653    0.83068    3.23534
N      1.51413    1.41321    3.23520
C     -0.16273   -0.08474    3.23527
H     -0.47039   -1.12228    3.22294
N      1.14246    0.15694    3.23520
23
A_het23_1.5.rand
C      1.15432    2.43635   -0.00004
C     -1.01006    2.79312   -0.00014
C     -0.33774    0.59693    0.00018
C      0.98764    1.05981    0.00005
C      3.07659    1.37760    0.00014
H     -1.85465    3.47460   -0.00161
H      4.14768    1.24701    0.00990
N      2.20617    0.41137    0.00005
N      2.50868    2.62198   -0.00023
N     -1.32342    1.49529    0.00001
N      0.18914    3.35428   -0.00011
H      2.98165    3.50643    0.04574
N     -0.64442   -0.71378   -0.00005
H      0.08169   -1.37863    0.19511
H     -1.59531   -0.96547    0.20157
N     -0.23070    0.70978    3.40954
C      0.09697    1.99629    3.40953
H     -0.71400    2.71210    3.39625
N      0.75298   -0.15495    3.40954
N      1.33307    2.48585    3.40952
C      1.98672    0.33442    3.40953
H      2.79838   -0.38045    3.39800
N      2.31534    1.62168    3.40952
23
A_het23_3.1.rand
C      1.63696    0.97859   -0.00004
C     -0.52889    1.33706   -0.00014
C      0.14794   -0.85897    0.00018
C      1.47142   -0.39671    0.00005
C      3.55826   -0.08421    0.00014
H     -1.37403    2.01720    0.00739
H      4.62938   -0.21699    0.00086
N      2.68637   -1.04686    0.00005
N      2.99202    1.16398   -0.00023
N     -0.84097    0.03767    0.00001
N      0.67122    1.89704   -0.00011
H      3.46722    2.04816   -0.00393
N     -0.15458   -2.16847   -0.00005
H      0.57304   -2.84494    0.13568
H     -1.11603   -2.44098    0.08160
N     -1.01231   -1.46158    3.01393
C     -2.23908   -0.95754    3.01344
H     -3.05965   -1.66344    3.01158
N     -0.01953   -0.60614    3.01399
N     -2.55775    0.33223    3.01302
C     -0.33732    0.68253    3.01357
H      0.48053    1.39080    3.00123
N     -1.56787    1.18579    3.01308
23
A_het24_0.2.rand
C      0.88230    1.30975   -0.00004
C     -1.28243    1.68314   -0.00014
C     -0.62371   -0.51595    0.00018
C      0.70428   -0.06546    0.00005
C      2.79274    0.22855    0.00014
H     -2.12156    2.37035    0.00315
H      3.86218    0.08681    0.01527
N      1.91204   -0.72668    0.00005
N      2.23841    1.48143   -0.00023
N     -1.60483    0.38711    0.00001
N     -0.07818    2.23450   -0.00011
H      2.72331    2.35878    0.05789
N     -0.93455   -1.82553   -0.00005
H     -0.20518   -2.50847   -0.08538
H     -1.89497   -2.09461   -0.10451
N      1.36617    2.42669    3.21825
C      0.03745    2.45150    3.21826
H     -0.42447    3.43181    3.20900
N      1.96265    1.25683    3.21881
N      1.26184    0.15457    3.21935
N     -0.74585    1.38650    3.21878
C     -0.06768    0.25534    3.21932
H     -0.61926   -0.67778    3.20910
23
A_het24_0.3.rand
C     -0.58907    0.12376   -0.00004
C     -2.53579    1.14021   -0.00014
C     -2.58324   -1.15264    0.00018
C     -1.18006   -1.13002    0.00005
C      0.90002   -1.48950    0.00014
H     -3.12396    2.05215   -0.00195
H      1.87461   -1.95168    0.01758
N     -0.23162   -2.12999    0.00005
N      0.75540   -0.12805   -0.00023
N     -3.24004    0.00678    0.00001
N     -1.22017    1.29753   -0.00011
H      1.48619    0.55928    0.05171
N     -3.28038   -2.30365   -0.00005
H     -2.80009   -3.17655   -0.11290
H     -4.27858   -2.26146   -0.08761
N      0.18872    0.99699    2.99924
C     -1.12671    1.20710    2.99948
H     -1.44560    2.24258    2.99260
N      0.61474   -0.23971    2.99843
N     -0.23357   -1.23928    2.99787
N     -2.04786    0.26215    2.99896
C     -1.53314   -0.95530    2.99816
H     -2.20919   -1.80234    2.98671
23
A_het24_1.3.rand
C      0.54227   -0.71288   -0.00004
C     -1.38481    0.33335   -0.00014
C     -1.46734   -1.96305    0.00018
C     -0.06432   -1.95932    0.00005
C      2.01267   -2.34217    0.00014
H     -1.96020    1.25287    0.00270
H      2.98203   -2.81578    0.01288
N      0.87369   -2.97120    0.00005
N      1.88323   -0.98104   -0.00023
N     -2.10694   -0.79302    0.00001
N     -0.06990    0.46920   -0.00011
H      2.61905   -0.30003    0.05606
N     -2.18279   -3.10223   -0.00005
H     -1.71705   -3.98289    0.11083
H     -3.17916   -3.04531    0.09730
N     -0.47150   -0.19969    3.33691
C     -1.49614   -1.04757    3.33686
H     -2.48499   -0.60407    3.32570
N      0.74029   -0.69708    3.33644
N      0.92822   -1.99326    3.33594
N     -1.39620   -2.36582    3.33637
C     -0.14329   -2.78235    3.33592
H      0.04819   -3.84899    3.32650
23
A_het24_1.6.rand
C      1.85658   -0.14966   -0.00004
C     -0.08400    0.87399   -0.00014
C     -0.14041   -1.42128    0.00018
C      1.26228   -1.40210    0.00005
C      3.34351   -1.76396    0.00014
H     -0.66962    1.78741   -0.00061
H      4.31708   -2.22861    0.01923
N      2.21060   -2.40418    0.00005
N      3.19955   -0.40417   -0.00023
N     -0.79329   -0.25884    0.00001
N      1.23049    1.02547   -0.00011
H      3.93030    0.28208    0.05586
N     -0.84264   -2.56920   -0.00005
H     -0.36667   -3.44414    0.11402
H     -1.83965   -2.52314    0.09788
N      2.73907   -1.55199    3.30428
C      1.45711   -1.91031    3.30413
H      0.73448   -1.10189    3.29618
N      3.64395   -2.49762    3.30402
N      3.29079   -3.75910    3.30362
N      1.01474   -3.15478    3.30374
C      1.99247   -4.04329    3.30350
H      1.73268   -5.09582    3.29985
23
A_het24_2.0.rand
C      0.43436   -0.09244   -0.00004
C     -1.72881    0.26586   -0.00014
C     -1.05360   -1.93055    0.00018
C      0.26966   -1.46819    0.00005
C      2.35662   -1.15288    0.00014
H     -2.57344    0.94606    0.00822
H      3.42784   -1.28470    0.00220
N      1.48573   -2.11838    0.00005
N      1.78912    0.09289   -0.00023
N     -2.04235   -1.03550    0.00001
N     -0.53048    0.82379   -0.00011
H      2.26169    0.97842    0.02172
N     -1.35312   -3.24238   -0.00005
H     -0.62081   -3.92532   -0.04026
H     -2.31480   -3.52515   -0.00400
N     -2.74526    0.23939    3.35693
C     -2.96417   -1.07224    3.35682
H     -4.00268   -1.38298    3.35292
N     -1.50479    0.65829    3.35720
N     -0.51434   -0.19970    3.35734
N     -2.02775   -2.00357    3.35695
C     -0.80783   -1.49696    3.35721
H      0.03544   -2.17819    3.34587
23
A_het24_3.0.rand
C      1.05711    1.03555   -0.00004
C     -0.88240    2.06172   -0.00014
C     -0.94044   -0.23469    0.00018
C      0.46251   -0.21632    0.00005
C      2.54177   -0.58196    0.00014
H     -1.46913    2.97451    0.00348
H      3.51527   -1.04789    0.00027
N      1.40881   -1.21916    0.00005
N      2.40059    0.78024   -0.00023
N     -1.59044    0.93002    0.00001
N      0.43366    2.21261   -0.00011
H      3.13188    1.46801    0.00567
N     -1.64779   -1.37810   -0.00005
H     -1.17303   -2.25520    0.10407
H     -2.63811   -1.32630    0.15569
N     -1.88694   -0.77281    3.29946
C     -0.59069   -0.47685    3.29959
H      0.09421   -1.31754    3.28831
N     -2.74643    0.21712    3.29983
N     -2.33005    1.45718    3.30032
N     -0.08579    0.74370    3.30007
C     -1.01792    1.67975    3.30042
H     -0.70563    2.71751    3.29265
23
A_het24_3.5.rand
C      0.59378    1.16209   -0.00004
C     -1.35074    2.18268   -0.00014
C     -1.40101   -0.11166    0.00018
C      0.00343   -0.09088    0.00005
C      2.08573   -0.44965    0.00014
H     -1.93720    3.09504    0.00978
H      3.06103   -0.91187   -0.00059
N      0.95479   -1.09026    0.00005
N      1.93912    0.91270   -0.00023
N     -2.05391    1.04993    0.00001
N     -0.03351    2.33785   -0.00011
H      2.66736    1.60345    0.02115
N     -2.10324   -1.25732   -0.00005
H     -1.62759   -2.13318    0.10769
H     -3.09805   -1.20717    0.11871
N     -1.21601    1.09040    3.37336
C      0.05627    0.70561    3.37307
H      0.23300   -0.36435    3.36216
N     -1.47304    2.37548    3.37280
N     -0.49722    3.24771    3.37198
N      1.09975    1.51715    3.37226
C      0.75170    2.79122    3.37174
H      1.53412    3.54146    3.36664
23
A_het24_4.2.rand
C      0.41319    1.42670   -0.00004
C     -1.53556    2.43649   -0.00014
C     -1.57566    0.14110    0.00018
C     -0.17128    0.16988    0.00005
C      1.91372   -0.17596    0.00014
H     -2.12719    3.34570    0.00403
H      2.89153   -0.63269    0.00226
N      0.78657   -0.82394    0.00005
N      1.75975    1.18400   -0.00023
N     -2.23313    1.30045    0.00001
N     -0.21938    2.59890   -0.00011
H      2.48522    1.87779    0.01209
N     -2.27379   -1.01002   -0.00005
H     -1.78936   -1.86272    0.21553
H     -3.25298   -0.95008    0.21603
N     -0.80247   -0.45647    3.24358
C      0.49500   -0.16415    3.24361
H      1.17623   -1.00667    3.23647
N     -1.65926    0.53477    3.24344
N     -1.24154    1.77526    3.24334
N      1.00149    1.05617    3.24352
C      0.07068    1.99451    3.24339
H      0.38035    3.03318    3.23146
23
A_het24_5.1.rand
C      1.41202   -0.56157   -0.00004
C     -0.52850    0.46500   -0.00014
C     -0.58458   -1.83241    0.00018
C      0.81770   -1.81264    0.00005
C      2.89538   -2.17908    0.00014
H     -1.11373    1.37873    0.00610
H      3.86878   -2.64520    0.00150
N      1.76297   -2.81472    0.00005
N      2.75535   -0.81543   -0.00023
N     -1.23744   -0.66744    0.00001
N      0.78674    0.61611   -0.00011
H      3.48705   -0.12832    0.00059
N     -1.28728   -2.98069   -0.00005
H     -0.80135   -3.83170    0.21987
H     -2.26641   -2.92286    0.21603
N     -0.21342   -1.51395    3.31534
C     -0.41383   -0.19845    3.31514
H      0.47427    0.42220    3.30432
N     -1.26266   -2.29836    3.31501
N     -2.47038   -1.79376    3.31448
N     -1.59565    0.39192    3.31461
C     -2.59581   -0.46894    3.31430
H     -3.60921   -0.08427    3.30955
23
A_het25_0.1.rand
C     -0.80530    0.20419   -0.00004
C     -2.97004    0.56339   -0.00014
C     -2.29669   -1.63239    0.00018
C     -0.97249   -1.17320    0.00005
C      1.11481   -0.85809    0.00014
H     -3.81316    1.24513    0.00368
H      2.18546   -0.99044    0.01514
N      0.24277   -1.82386    0.00005
N      0.54958    0.38747   -0.00023
N     -3.28310   -0.73770    0.00001
N     -1.77024    1.11970   -0.00011
H      1.02433    1.27052    0.06520
N     -2.60089   -2.94951   -0.00005
H     -1.87213   -3.61125   -0.19614
H     -3.55363   -3.20615   -0.18544
N     -2.56537    0.14961    3.08937
C     -2.18283   -1.10782    3.09002
C     -0.83179   -1.42017    3.09138
H     -2.96243   -1.85974    3.07477
H     -0.46075   -2.43750    3.07410
N     -1.63232    1.08938    3.09005
N      0.06265   -0.45690    3.09201
N     -0.36723    0.79664    3.09132
23
A_het25_1.0.rand
C      0.85352   -0.32007   -0.00004
C     -1.30911    0.04293   -0.00014
C     -0.63775   -2.15326    0.00018
C      0.68633   -1.69724    0.00005
C      2.77479   -1.38362    0.00014
H     -2.15281    0.72361    0.00826
H      3.84593   -1.51695    0.00002
N      1.90299   -2.34850    0.00005
N      2.20926   -0.13707   -0.00023
N     -1.62166   -1.25814    0.00001
N     -0.10811    0.59720   -0.00011
H      2.68312    0.74811    0.01363
N     -0.94977   -3.47188   -0.00005
H     -0.22802   -4.13080   -0.23032
H     -1.90342   -3.71270   -0.20502
N     -2.54325   -2.33423    3.31646
C     -1.47529   -3.10088    3.31637
C     -0.21405   -2.52895    3.31566
H     -1.63490   -4.17188    3.30972
H      0.69786   -3.11378    3.30163
N     -2.37273   -1.02278    3.31586
N     -0.08864   -1.21995    3.31508
N     -1.18889   -0.48507    3.31519
23
A_het25_1.6.rand
C      0.10528    0.30006   -0.00004
C     -2.05849    0.65051   -0.00014
C     -1.37885   -1.54072    0.00018
C     -0.05569   -1.07601    0.00005
C      2.03266   -0.74894    0.00014
H     -2.90509    1.32897    0.00135
H      3.10438   -0.87427    0.01352
N      1.16588   -1.72033    0.00005
N      1.46007    0.49115   -0.00023
N     -2.36733   -0.64891    0.00001
N     -0.86127    1.21419   -0.00011
H      1.92972    1.37677    0.05314
N     -1.68188   -2.85517   -0.00005
H     -0.95185   -3.52135    0.16746
H     -2.63393   -3.11418    0.18281
N     -0.36909   -2.73720    3.00943
C      0.64976   -3.56746    3.00941
C      1.94327   -3.07446    3.00937
H      0.42304   -4.62684    3.00763
H      2.81888   -3.71238    3.00686
N     -0.11908   -1.43780    3.00940
N      2.14860   -1.77651    3.00934
N      1.09534   -0.97478    3.00936
23
A_het25_2.0.rand
C      1.46749   -0.85877   -0.00004
C     -0.47001    0.17293   -0.00014
C     -0.53452   -2.12497    0.00018
C      0.87065   -2.10979    0.00005
C      2.95069   -2.47969    0.00014
H     -1.05347    1.08736    0.00746
H      3.92324   -2.94782   -0.00411
N      1.81664   -3.11335    0.00005
N      2.81229   -1.11564   -0.00023
N     -1.17923   -0.95699    0.00001
N      0.84771    0.32059   -0.00011
H      3.54430   -0.42897   -0.02784
N     -1.24566   -3.26504   -0.00005
H     -0.77281   -4.12827    0.19767
H     -2.22847   -3.19847    0.19865
N     -0.56861   -2.42363    3.31411
C      0.30333   -1.43751    3.31416
C     -0.13966   -0.12603    3.31438
H      1.35205   -1.70924    3.30771
H      0.53120    0.72389    3.30086
N     -1.85517   -2.12278    3.31429
N     -1.43111    0.12856    3.31455
N     -2.27207   -0.88970    3.31450
23
A_het25_2.6.rand
C      1.69486    0.02815   -0.00004
C     -0.46780    0.37853   -0.00014
C      0.21015   -1.81520    0.00018
C      1.53557   -1.34908    0.00005
C      3.62523   -1.02107    0.00014
H     -1.31411    1.05671    0.00447
H      4.69737   -1.14778   -0.00795
N      2.75865   -1.99129    0.00005
N      3.05064    0.22112   -0.00023
N     -0.77542   -0.92023    0.00001
N      0.73028    0.94272   -0.00011
H      3.51595    1.11091   -0.00031
N     -0.09655   -3.12756   -0.00005
H      0.62810   -3.79240    0.19916
H     -1.04592   -3.37474    0.21522
N      1.34905   -2.64995    3.35188
C      2.56120   -2.14257    3.35228
C      2.73167   -0.76806    3.35269
H      3.39037   -2.83889    3.34169
H      3.70704   -0.29660    3.34979
N      0.31914   -1.81639    3.35188
N      1.68399    0.02445    3.35267
N      0.47959   -0.52793    3.35226
23
A_het25_3.0.rand
C      0.08834   -1.17829   -0.00004
C     -1.44726    0.39217   -0.00014
C     -2.20428   -1.77664    0.00018
C     -0.86277   -2.18628    0.00005
C      1.00061   -3.17432    0.00014
H     -1.72430    1.44178   -0.00292
H      1.78287   -3.91709    0.01447
N     -0.27248   -3.43057    0.00005
N      1.28687   -1.83402   -0.00023
N     -2.46982   -0.46751    0.00001
N     -0.14830    0.13507   -0.00011
H      2.19467   -1.40816    0.04809
N     -3.21979   -2.65730   -0.00005
H     -3.01951   -3.62270    0.18993
H     -4.14582   -2.30869    0.16728
N      0.35693   -1.66978    3.20990
C     -0.57812   -0.74250    3.20989
C     -1.91230   -1.11066    3.20987
H     -0.24930    0.28894    3.19478
H     -2.72305   -0.39335    3.19594
N     -0.01530   -2.93781    3.20989
N     -2.23909   -2.38622    3.20986
N     -1.26977   -3.28422    3.20987
23
A_het25_5.6.rand
C      0.69812   -0.10248   -0.00004
C     -1.47084    0.23869   -0.00014
C     -0.78149   -1.95071    0.00018
C      0.53835   -1.47943    0.00005
C      2.62394   -1.15688    0.00014
H     -2.32010    0.91391   -0.00264
H      3.69483   -1.28659    0.02126
N      1.75530   -2.12469    0.00005
N      2.05182    0.08668   -0.00023
N     -1.77597   -1.06329    0.00001
N     -0.27548    0.80716   -0.00011
H      2.52581    0.97077    0.04416
N     -1.06864   -3.26751   -0.00005
H     -0.32730   -3.93327   -0.12024
H     -2.02145   -3.55058   -0.13642
N      1.77533   -1.25817    2.97355
C      0.57594   -1.79658    2.97389
C      0.44049   -3.17617    2.97475
H     -0.27122   -1.12123    2.96375
H     -0.52261   -3.67174    2.96109
N      2.82537   -2.06595    2.97404
N      1.50911   -3.94051    2.97522
N      2.69799   -3.35755    2.97485
26
A_het26_1.0.rand
C      0.33928   -0.06173   -0.00004
C     -1.83052    0.26444   -0.00014
C     -1.12385   -1.92056    0.00018
C      0.19202   -1.43921    0.00005
C      2.27316   -1.09878    0.00014
H     -2.68488    0.93362    0.00127
H      3.34592   -1.21723    0.00368
N      1.41504   -2.07235    0.00005
N      1.69040    0.14272   -0.00023
N     -2.12645   -1.03810    0.00001
N     -0.64039    0.84253   -0.00011
H      2.15395    1.03268    0.01032
N     -1.40468   -3.23964   -0.00005
H     -0.67899   -3.86891    0.29678
H     -2.35621   -3.50176    0.18272
N     -0.79391   -1.30203    3.08052
C     -1.33436   -0.12175    3.08061
C     -2.72736    0.14356    3.08044
C     -3.53696   -0.93936    3.08015
N     -2.99019   -2.16899    3.08005
C     -1.60757   -2.41770    3.08022
O     -1.21375   -3.56068    3.08010
H     -0.64384    0.71827    3.06869
H     -3.11692    1.14845    3.07167
H     -4.61733   -0.88676    3.06769
H     -3.57035   -2.99171    3.07310
26
A_het26_1.2.rand
C      1.13260    0.77683   -0.00004
C     -0.79842    1.82187   -0.00014
C     -0.87790   -0.46963    0.00018
C      0.52232   -0.46849    0.00005
C      2.59808   -0.85640    0.00014
H     -1.37295    2.74241   -0.00262
H      3.56671   -1.33001    0.02994
N      1.45637   -1.48255    0.00005
N      2.47266    0.50523   -0.00023
N     -1.52004    0.69740    0.00001
N      0.51800    1.95775   -0.00011
H      3.21258    1.17736    0.10527
N     -1.59590   -1.61671   -0.00005
H     -1.12183   -2.47450   -0.21803
H     -2.57795   -1.54571   -0.19715
N      2.38425    1.51464    3.29722
C      1.10927    1.76698    3.29564
C      0.08205    0.79181    3.29547
C      0.48820   -0.49839    3.29712
N      1.80650   -0.77400    3.29877
C      2.81305    0.20306    3.29892
O      3.97375   -0.14089    3.30047
H      0.83206    2.81811    3.27749
H     -0.96144    1.05986    3.27625
H     -0.18555   -1.34434    3.26993
H      2.13360   -1.72532    3.24295
26
A_het26_4.2.rand
C      1.02434    1.26675   -0.00004
C     -0.90368    2.31776   -0.00014
C     -0.98660    0.02256    0.00018
C      0.41771    0.02168    0.00005
C      2.49429   -0.36768    0.00014
H     -1.47962    3.23641    0.01135
H      3.46275   -0.84428   -0.00588
N      1.35403   -0.99125    0.00005
N      2.36804    0.99712   -0.00023
N     -1.62130    1.19351    0.00001
N      0.41616    2.45150   -0.00011
H      3.10596    1.67710   -0.03489
N     -1.70910   -1.10967   -0.00005
H     -1.25166   -2.00089    0.02190
H     -2.70852   -1.04293    0.05959
N     -2.16182   -0.09356    3.07861
C     -1.33255   -1.09083    3.07772
C      0.08170   -0.98851    3.07750
C      0.58217    0.26834    3.07831
N     -0.26283    1.31474    3.07925
C     -1.66705    1.19744    3.07945
O     -2.34049    2.19776    3.08031
H     -1.78191   -2.08229    3.07454
H      0.72090   -1.85612    3.05911
H      1.63992    0.49573    3.05697
H      0.08409    2.25975    3.03554
26
A_het26_5.7.rand
C      2.15595    0.79925   -0.00004
C      0.22669    1.84320   -0.00014
C      0.14516   -0.45402    0.00018
C      1.55000   -0.44680    0.00005
C      3.62747   -0.82983    0.00014
H     -0.34870    2.76383   -0.00321
H      4.59707   -1.30418   -0.00508
N      2.48960   -1.45595    0.00005
N      3.49818    0.53485   -0.00023
N     -0.49196    0.72070    0.00001
N      1.54518    1.98349   -0.00011
H      4.23420    1.21691   -0.02759
N     -0.57323   -1.59196   -0.00005
H     -0.09686   -2.44009    0.25607
H     -1.53716   -1.51268    0.27835
N      0.45532   -1.96579    3.45048
C      1.75362   -1.93626    3.45305
C      2.54600   -0.76190    3.45437
C      1.87097    0.41160    3.45278
N      0.52639    0.39528    3.45011
C     -0.24818   -0.77803    3.44883
O     -1.45353   -0.69162    3.44642
H      2.25146   -2.90281    3.43962
H      3.62311   -0.80019    3.45140
H      2.34538    1.38338    3.42483
H     -0.00066    1.25214    3.39158
26
A_het26_m.0.4.rand
C      2.20098   -0.00408   -0.00004
C      0.24090    0.98338   -0.00014
C      0.22608   -1.31448    0.00018
C      1.63050   -1.26705    0.00005
C      3.71704   -1.59376    0.00014
H     -0.36166    1.88603    0.00095
H      4.69899   -2.04183   -0.00277
N      2.59733   -2.24948    0.00005
N      3.55077   -0.23101   -0.00023
N     -0.44508   -0.15970    0.00001
N      1.55407    1.16242   -0.00011
H      4.26841    0.47024   -0.03027
N     -0.45749   -2.47406   -0.00005
H      0.04094   -3.29474    0.30135
H     -1.42617   -2.41499    0.26577
N     -1.61210   -1.42998    3.39456
C     -1.82258   -0.14818    3.39322
C     -0.81726    0.84935    3.39299
C      0.46097    0.40462    3.39429
N      0.69410   -0.92020    3.39569
C     -0.31454   -1.89939    3.39590
O     -0.00330   -3.06752    3.39721
H     -2.86524    0.16196    3.38435
H     -1.05555    1.90047    3.38527
H      1.32819    1.05043    3.37225
H      1.63466   -1.27976    3.36445
26
A_het26_m.2.1.rand
C      1.26492    0.63617   -0.00004
C     -0.28565    2.18501   -0.00014
C     -1.01965    0.00691    0.00018
C      0.32964   -0.38567    0.00005
C      2.21317   -1.34600    0.00014
H     -0.57594    3.23080   -0.00028
H      3.00669   -2.07777   -0.00793
N      0.94303   -1.62150    0.00005
N      2.47743   -0.00094   -0.00023
N     -1.29507    1.31305    0.00001
N      1.01713    1.94433   -0.00011
H      3.37732    0.44310   -0.03428
N     -2.03192   -0.87852   -0.00005
H     -1.83233   -1.84054    0.21195
H     -2.94499   -0.53104    0.23839
N     -1.99373   -0.58357    3.40142
C     -1.41149    0.57674    3.40222
C     -0.00937    0.79146    3.40239
C      0.75905   -0.32064    3.40164
N      0.16900   -1.53118    3.40081
C     -1.22124   -1.72773    3.40065
O     -1.65943   -2.85482    3.39988
H     -2.07181    1.44053    3.38742
H      0.41832    1.78041    3.38437
H      1.84074   -0.30802    3.37898
H      0.71966   -2.37330    3.35010
26
A_het26_m.5.8.rand
C      1.71423    1.17582   -0.00004
C     -0.23392    2.19094   -0.00014
C     -0.27898   -0.10145    0.00018
C      1.12197   -0.07757    0.00005
C      3.20054   -0.43688    0.00014
H     -0.82342    3.10255   -0.00659
H      4.17511   -0.89829    0.02619
N      2.06866   -1.07790    0.00005
N      3.05776    0.92385   -0.00023
N     -0.93919    1.05583    0.00001
N      1.07996    2.34901   -0.00011
H      3.79028    1.60465    0.10261
N     -0.97533   -1.25709   -0.00005
H     -0.48671   -2.11834   -0.16219
H     -1.96470   -1.21280   -0.16116
N      3.18203   -0.07792    3.09468
C      1.94107   -0.46229    3.09395
C      0.81657    0.39984    3.09406
C      1.08562    1.72551    3.09500
N      2.36732    2.13637    3.09576
C      3.47099    1.27110    3.09564
O      4.58927    1.73502    3.09637
H      1.77700   -1.53704    3.07115
H     -0.19292    0.02316    3.07040
H      0.32684    2.49576    3.07346
H      2.59239    3.11696    3.04707
31
A_het27_0.2.rand
C      0.28343    2.38046   -0.00004
C     -1.64352    3.42780   -0.00014
C     -1.72948    1.13396    0.00018
C     -0.32458    1.13564    0.00005
C      1.75300    0.74687    0.00014
H     -2.21812    4.34829    0.00368
H      2.72157    0.27044   -0.00441
N      0.61333    0.12361    0.00005
N      1.62683    2.11214   -0.00023
N     -2.36286    2.30639    0.00001
N     -0.32490    3.56584   -0.00011
H      2.36447    2.79231   -0.03014
N     -2.45289   -0.00414   -0.00005
H     -1.98031   -0.84302    0.29048
H     -3.41188    0.08906    0.29024
C     -3.94152   -0.73901    3.20338
C     -2.54491   -0.88280    3.20349
C     -1.71411    0.21795    3.20339
C     -2.31212    1.47475    3.20318
C     -3.71238    1.64453    3.20306
C     -4.52875    0.50876    3.20317
C     -3.95996    3.05425    3.20285
C     -2.74751    3.66659    3.20284
N     -1.74985    2.72416    3.20304
H     -4.56340   -1.62546    3.21002
H     -2.11162   -1.87500    3.20448
H     -0.63742    0.10474    3.18660
H     -5.60727    0.61058    3.20862
H     -4.91762    3.54675    3.19634
H     -2.50462    4.71628    3.18361
H     -0.77082    2.92235    3.12618
31
A_het27_0.3.rand
C      1.37089    0.77918   -0.00004
C     -0.79145    1.12920   -0.00014
C     -0.11303   -1.06405    0.00018
C      1.21054   -0.59684    0.00005
C      3.29935   -0.27292    0.00014
H     -1.63784    1.80845    0.00164
H      4.37141   -0.40074   -0.01136
N      2.43160   -1.24005    0.00005
N      2.72680    0.97237   -0.00023
N     -1.10032   -0.16822    0.00001
N      0.40613    1.69523   -0.00011
H      3.19506    1.85976   -0.02842
N     -0.41671   -2.37960   -0.00005
H      0.30757   -3.01272    0.29415
H     -1.35040   -2.60884    0.29665
C     -1.04390   -3.33131    3.17334
C      0.29621   -3.75133    3.17254
C      1.33089   -2.83933    3.17305
C      0.99539   -1.48757    3.17439
C     -0.34269   -1.04412    3.17521
C     -1.37022   -1.99217    3.17466
C     -0.30611    0.38638    3.17651
C      1.00379    0.74652    3.17643
N      1.79503   -0.37564    3.17515
H     -1.83013   -4.07594    3.17849
H      0.52144   -4.81043    3.17657
H      2.36396   -3.16368    3.16932
H     -2.40547   -1.67491    3.17058
H     -1.14751    1.05813    3.16862
H      1.44536    1.72938    3.15806
H      2.79177   -0.38225    3.07687
31
A_het27_0.8.rand
C      2.33578    1.68814   -0.00004
C      0.17042    1.34216   -0.00014
C      1.50301   -0.52386    0.00018
C      2.61315    0.33132    0.00005
C      4.49257    1.28995    0.00014
H     -0.84650    1.72118    0.00121
H      5.54997    1.50549    0.00734
N      3.97260    0.09853    0.00005
N      3.56231    2.29263   -0.00023
N      0.28284    0.01128    0.00001
N      1.12960    2.25321   -0.00011
H      3.73287    3.27677    0.10010
N      1.63258   -1.86482   -0.00005
H      2.54082   -2.27196    0.11784
H      0.80915   -2.42676    0.10670
C      1.20230   -0.07340    3.57132
C      2.26778   -0.98751    3.57161
C      3.57704   -0.56165    3.57171
C      3.80136    0.81290    3.57151
C      2.74935    1.74791    3.57121
C      1.42962    1.28385    3.57112
C      3.34939    3.04937    3.57108
C      4.69721    2.86399    3.57128
N      4.97788    1.51963    3.57155
H      0.18713   -0.44746    3.55237
H      2.05400   -2.04866    3.56069
H      4.39793   -1.26686    3.55452
H      0.60352    1.98278    3.55296
H      2.83931    3.99845    3.57912
H      5.49371    3.59049    3.58442
H      5.89515    1.11763    3.58242
31
A_het27_1.5.rand
C      1.59319    0.55467   -0.00004
C     -0.33451    1.60186   -0.00014
C     -0.41601   -0.68980    0.00018
C      0.98561   -0.68975    0.00005
C      3.05989   -1.07970    0.00014
H     -0.91004    2.52157    0.00713
H      4.02849   -1.55595    0.00053
N      1.92091   -1.70293    0.00005
N      2.93473    0.28518   -0.00023
N     -1.05436    0.47924    0.00001
N      0.98324    1.73906   -0.00011
H      3.67365    0.96387   -0.00449
N     -1.13565   -1.83035   -0.00005
H     -0.66495   -2.69287    0.20280
H     -2.12012   -1.75691    0.17958
C      1.03174   -1.87079    3.14711
C      2.03293   -0.88756    3.14646
C      1.71597    0.45299    3.14771
C      0.36603    0.79567    3.14965
C     -0.65647   -0.17426    3.15033
C     -0.30175   -1.52695    3.14902
C     -1.90025    0.53455    3.15236
C     -1.59862    1.85945    3.15282
N     -0.23584    2.02587    3.15119
H      1.32044   -2.91403    3.13796
H      3.07186   -1.19087    3.13676
H      2.48882    1.21190    3.14333
H     -1.06833   -2.29240    3.14944
H     -2.89085    0.11202    3.14866
H     -2.25351    2.71533    3.14193
H      0.23935    2.90158    3.04965
31
A_het27_2.1.rand
C      0.59977    0.35106   -0.00004
C     -1.34958    1.35570   -0.00014
C     -1.38413   -0.93724    0.00018
C      0.01714   -0.90563    0.00005
C      2.09861   -1.25221    0.00014
H     -1.94297    2.26508   -0.00309
H      3.07657   -1.70887    0.00245
N      0.97288   -1.89890    0.00005
N      1.94579    0.10989   -0.00023
N     -2.04814    0.21879    0.00001
N     -0.03614    1.52163   -0.00011
H      2.67014    0.80426    0.00769
N     -2.07827   -2.09583   -0.00005
H     -1.57445   -2.92986    0.24498
H     -3.04080   -2.03411    0.28261
C      0.95435   -1.28460    3.26217
C      1.10985    0.10880    3.26215
C      0.01803    0.95081    3.26223
C     -1.24328    0.36334    3.26233
C     -1.42377   -1.03483    3.26235
C     -0.29646   -1.86134    3.26227
C     -2.83695   -1.26940    3.26246
C     -3.43906   -0.04967    3.26250
N     -2.48856    0.93685    3.26242
H      1.83381   -1.91532    3.25109
H      2.10616    0.53272    3.25983
H      0.13965    2.02634    3.24453
H     -0.40498   -2.93907    3.25787
H     -3.33853   -2.22297    3.28289
H     -4.48732    0.20049    3.25491
H     -2.67413    1.91769    3.18181
31
A_het27_2.3.rand
C      1.58755   -0.21924   -0.00004
C     -0.29203    0.91048   -0.00014
C     -0.47399   -1.37746    0.00018
C      0.92629   -1.43666    0.00005
C      2.98109   -1.91473    0.00014
H     -0.82536    1.85586   -0.00142
H      3.92876   -2.43136    0.00256
N      1.81687   -2.48861    0.00005
N      2.91537   -0.54540   -0.00023
N     -1.06256   -0.18034    0.00001
N      1.02904    0.98970   -0.00011
H      3.68235    0.10170    0.00277
N     -1.24110   -2.48947   -0.00005
H     -0.79726   -3.34587    0.28321
H     -2.19930   -2.36679    0.27765
C      2.12169   -2.17684    3.54354
C      2.11942   -0.77427    3.54410
C      0.93988   -0.06179    3.54213
C     -0.24667   -0.78896    3.53956
C     -0.26892   -2.19845    3.53896
C      0.94492   -2.89188    3.54100
C     -1.64785   -2.59074    3.53616
C     -2.38321   -1.44582    3.53521
N     -1.54781   -0.35792    3.53725
H      3.06770   -2.70319    3.53817
H      3.06049   -0.23942    3.53820
H      0.94010    1.02056    3.52558
H      0.95867   -3.97452    3.52945
H     -2.04048   -3.59407    3.55588
H     -3.45320   -1.31372    3.53799
H     -1.83842    0.59657    3.44576
31
A_het27_3.0.rand
C      0.42938    0.36120   -0.00004
C     -1.72173    0.78623   -0.00014
C     -1.11697   -1.42747    0.00018
C      0.22033   -1.00831    0.00005
C      2.31554   -0.76093    0.00014
H     -2.54394    1.49473   -0.00028
H      3.38220   -0.92611    0.00340
N      1.41492   -1.69586    0.00005
N      1.78936    0.50453   -0.00023
N     -2.07669   -0.50149    0.00001
N     -0.50619    1.30890   -0.00011
H      2.29138    1.37338    0.00530
N     -1.46057   -2.73404   -0.00005
H     -0.76046   -3.39059    0.29913
H     -2.41176   -2.94214    0.24737
C      1.36824   -0.89150    3.33299
C      0.34912    0.07282    3.33300
C     -0.97965   -0.29047    3.33303
C     -1.26936   -1.65214    3.33306
C     -0.26247   -2.63780    3.33306
C      1.07672   -2.23698    3.33303
C     -0.92569   -3.90847    3.33310
C     -2.26252   -3.65609    3.33312
N     -2.47740   -2.30054    3.33310
H      2.40142   -0.56751    3.32825
H      0.60902    1.12357    3.31852
H     -1.76420    0.45481    3.31530
H      1.86940   -2.97397    3.31893
H     -0.46483   -4.88233    3.34986
H     -3.09352   -4.34293    3.33936
H     -3.37209   -1.85392    3.27125
31
A_het27_3.4.rand
C      0.26309   -0.00882   -0.00004
C     -1.91592    0.25810   -0.00014
C     -1.15140   -1.90465    0.00018
C      0.15089   -1.38949    0.00005
C      2.22146   -0.99321    0.00014
H     -2.78868    0.90396   -0.00523
H      3.29648   -1.08141    0.01947
N      1.39007   -1.99204    0.00005
N      1.60835    0.23030   -0.00023
N     -2.17789   -1.05295    0.00001
N     -0.74215    0.86757   -0.00011
H      2.04707    1.12405    0.13258
N     -1.39723   -3.22941   -0.00005
H     -0.63308   -3.87153   -0.09494
H     -2.34055   -3.54535   -0.12484
C      2.98009    0.55937    3.19552
C      1.87683    1.42851    3.19466
C      0.58526    0.94503    3.19518
C      0.41724   -0.43708    3.19660
C      1.50970   -1.32865    3.19749
C      2.80753   -0.80829    3.19693
C      0.96587   -2.65199    3.19886
C     -0.38650   -2.52175    3.19876
N     -0.72587   -1.19199    3.19740
H      3.98023    0.97472    3.20534
H      2.04307    2.49859    3.19975
H     -0.26473    1.61495    3.18212
H      3.66271   -1.47289    3.20121
H      1.51467   -3.57828    3.18577
H     -1.15194   -3.27964    3.17117
H     -1.65779   -0.83595    3.10285
31
A_het27_4.0.rand
C      0.96617    0.58775   -0.00004
C     -1.20228    0.90632   -0.00014
C     -0.49180   -1.27425    0.00018
C      0.82413   -0.79014    0.00005
C      2.90708   -0.44007    0.00014
H     -2.05878    1.57248    0.00461
H      3.98046   -0.55451   -0.00221
N      2.05196   -1.41832    0.00005
N      2.31916    0.79766   -0.00023
N     -1.49214   -0.39634    0.00001
N     -0.01334    1.48878   -0.00011
H      2.77738    1.69059   -0.00651
N     -0.77467   -2.59753   -0.00005
H     -0.04446   -3.21621    0.31021
H     -1.71292   -2.83743    0.26957
C     -0.76924    0.53515    3.51156
C     -2.16807    0.42560    3.51087
C     -2.78984   -0.80285    3.51122
C     -1.97562   -1.93220    3.51228
C     -0.57020   -1.84780    3.51299
C      0.03122   -0.58496    3.51261
C     -0.07180   -3.19085    3.51399
C     -1.15373   -4.01466    3.51387
N     -2.30587   -3.26557    3.51284
H     -0.31756    1.51836    3.49316
H     -2.77014    1.32498    3.49823
H     -3.86959   -0.88323    3.49947
H      1.11052   -0.49452    3.49935
H      0.96012   -3.49979    3.50129
H     -1.20029   -5.09163    3.52289
H     -3.23603   -3.63300    3.56868
31
A_het27_4.1.rand
C      0.08595    0.19637   -0.00004
C     -2.07291    0.57621   -0.00014
C     -1.41950   -1.62284    0.00018
C     -0.09257   -1.17805    0.00005
C      1.99654   -0.88363    0.00014
H     -2.90991    1.26550    0.00470
H      3.06651   -1.02539    0.00571
N      1.11740   -1.84032    0.00005
N      1.44226    0.36809   -0.00023
N     -2.39833   -0.72221    0.00001
N     -0.86955    1.12175   -0.00011
H      1.92224    1.24884    0.03312
N     -1.73778   -2.94186   -0.00005
H     -1.01249   -3.59896   -0.22483
H     -2.68473   -3.17935   -0.23563
C     -1.63802    2.24180    3.37738
C     -2.84613    1.52903    3.37711
C     -2.86331    0.15101    3.37753
C     -1.63609   -0.50570    3.37823
C     -0.41051    0.18946    3.37852
C     -0.42643    1.58751    3.37808
C      0.62565   -0.79868    3.37924
C      0.01447   -2.01295    3.37937
N     -1.34655   -1.84679    3.37877
H     -1.66366    3.32402    3.37257
H     -3.78283    2.07194    3.37214
H     -3.79561   -0.39915    3.36285
H      0.50136    2.14708    3.38171
H      1.68933   -0.62729    3.39103
H      0.44594   -2.99976    3.34950
H     -2.01637   -2.58333    3.26412
31
A_het27_4.3.rand
C     -0.80168   -0.28308   -0.00004
C     -2.97468    0.02571   -0.00014
C     -2.25293   -2.15138    0.00018
C     -0.94088   -1.66268    0.00005
C      1.13901   -1.30457    0.00014
H     -3.83436    0.68787   -0.00270
H      2.21167   -1.41477    0.03318
N      0.28814   -2.28859    0.00005
N      0.54751   -0.07077   -0.00023
N     -3.26058   -1.28076    0.00001
N     -1.78872    0.61089   -0.00011
H      1.00196    0.81414    0.14304
N     -2.52681   -3.47718   -0.00005
H     -1.78577   -4.11578   -0.22466
H     -3.47419   -3.75147   -0.18763
C      0.78702    2.08521    3.00788
C     -0.54980    1.65818    3.00864
C     -0.87131    0.31856    3.00706
C      0.17987   -0.59427    3.00468
C      1.53102   -0.18911    3.00387
C      1.82622    1.17787    3.00551
C      2.32081   -1.38457    3.00135
C      1.45059   -2.43063    3.00075
N      0.16281   -1.96391    3.00274
H      1.00186    3.14645    3.01389
H     -1.34258    2.39421    2.99345
H     -1.90303   -0.00982    2.99048
H      2.85474    1.51816    3.01463
H      3.39583   -1.45437    3.02258
H      1.64760   -3.49008    2.98646
H     -0.65317   -2.52848    2.86237
31
A_het27_4.6.rand
C      0.75448   -0.38289   -0.00004
C     -1.24637    0.51821   -0.00014
C     -1.15894   -1.77384    0.00018
C      0.23760   -1.66925    0.00005
C      2.33571   -1.90231    0.00014
H     -1.88849    1.39305   -0.00247
H      3.33663   -2.30462    0.03572
N      1.24489   -2.61183    0.00005
N      2.10969   -0.55358   -0.00023
N     -1.88446   -0.65672    0.00001
N      0.05552    0.75054   -0.00011
H      2.79363    0.17130    0.12730
N     -1.79118   -2.96903   -0.00005
H     -1.25803   -3.79451   -0.20224
H     -2.77988   -2.97200   -0.17255
C      3.17407    1.46620    3.29968
C      1.84438    1.01756    3.30015
C      1.54392   -0.32652    3.29890
C      2.61002   -1.22255    3.29715
C      3.95398   -0.79597    3.29665
C      4.22732    0.57616    3.29795
C      4.76309   -1.97872    3.29477
C      3.91016   -3.03925    3.29423
N      2.61431   -2.59276    3.29565
H      3.37089    2.53071    3.30069
H      1.04114    1.74199    3.28463
H      0.51779   -0.67162    3.28488
H      5.25024    0.93294    3.30682
H      5.83910   -2.03114    3.31703
H      4.12430   -4.09562    3.28770
H      1.80592   -3.16922    3.15965
31
A_het27_5.4.rand
C      1.80524    0.80854   -0.00004
C     -0.35859    1.16197   -0.00014
C      0.31852   -1.02787    0.00018
C      1.64161   -0.56722    0.00005
C      3.72907   -0.24912    0.00014
H     -1.20436    1.84065    0.00496
H      4.80062   -0.37966   -0.00058
N      2.85946   -1.21576    0.00005
N      3.16083    0.99553   -0.00023
N     -0.66878   -0.13661    0.00001
N      0.84027    1.72399   -0.00011
H      3.63298    1.88080    0.01661
N      0.01552   -2.34528   -0.00005
H      0.73935   -3.00792   -0.20728
H     -0.94301   -2.59994   -0.15337
C     -1.34180    0.85656    3.39791
C     -1.44987   -0.54232    3.39775
C     -0.33080   -1.34530    3.39805
C      0.91068   -0.71492    3.39852
C      1.04309    0.68729    3.39869
C     -0.11163    1.47575    3.39837
C      2.44712    0.97089    3.39918
C      3.09207   -0.22586    3.39929
N      2.17529   -1.24587    3.39890
H     -2.24379    1.45537    3.39262
H     -2.43143   -0.99866    3.38929
H     -0.41399   -2.42479    3.38671
H     -0.03575    2.55593    3.38802
H      2.91150    1.94292    3.40618
H      4.14771   -0.44173    3.38516
H      2.39624   -2.21763    3.29940
31
A_het27_5.8.rand
C      0.18552    0.82842   -0.00004
C     -1.98457    1.13918   -0.00014
C     -1.26463   -1.03844    0.00018
C      0.04823   -0.55028    0.00005
C      2.12791   -0.19025    0.00014
H     -2.84399    1.80171   -0.00069
H      3.20169   -0.29610    0.01641
N      1.27802   -1.17533    0.00005
N      1.53625    1.04144   -0.00023
N     -2.27108   -0.16680    0.00001
N     -0.79913    1.72389   -0.00011
H      1.99313    1.92985    0.09805
N     -1.53953   -2.36095   -0.00005
H     -0.79602   -3.01283   -0.16678
H     -2.48968   -2.64467   -0.15209
C     -1.37172    2.00319    3.17780
C     -1.42538    0.60157    3.17808
C     -0.27504   -0.15658    3.17905
C      0.94024    0.52270    3.17974
C      1.01777    1.92937    3.17947
C     -0.16824    2.67138    3.17848
C      2.41085    2.26712    3.18036
C      3.10213    1.09435    3.18110
N      2.22500    0.04069    3.18074
H     -2.29587    2.56593    3.15966
H     -2.38743    0.10635    3.15427
H     -0.31685   -1.23818    3.15499
H     -0.13952    3.75397    3.17061
H      2.84117    3.25490    3.20418
H      4.16631    0.92212    3.18909
H      2.47753   -0.92640    3.11322
31
A_het27_m.0.5.rand
C      1.54161    1.53807   -0.00004
C     -0.37235    2.60851   -0.00014
C     -0.48035    0.31701    0.00018
C      0.91999    0.30003    0.00005
C      2.98930   -0.11179    0.00014
H     -0.93550    3.53523    0.00491
H      3.95263   -0.59848    0.00413
N      1.84359   -0.72391    0.00005
N      2.87923    1.25320   -0.00023
N     -1.10771    1.49201    0.00001
N      0.94485    2.72760   -0.00011
H      3.62453    1.92446    0.02542
N     -1.21318   -0.81775   -0.00005
H     -0.74834   -1.69511   -0.14198
H     -2.19635   -0.74367   -0.18384
C      2.29005    0.34888    3.54552
C      1.09974   -0.39386    3.54505
C     -0.12940    0.22780    3.54690
C     -0.14527    1.62040    3.54925
C      1.03748    2.38616    3.54976
C      2.27000    1.72616    3.54785
C      0.64177    3.76181    3.55234
C     -0.71737    3.78063    3.55326
N     -1.19918    2.49583    3.55142
H      3.23756   -0.17546    3.54069
H      1.14946   -1.47469    3.52506
H     -1.04722   -0.34589    3.52953
H      3.19258    2.29362    3.54440
H      1.28866    4.62294    3.55043
H     -1.39474    4.61892    3.54297
H     -2.16256    2.24220    3.45099
31
A_het27_m.0.6.rand
C      0.92672   -0.37904   -0.00004
C     -1.02179    0.63419   -0.00014
C     -1.06329   -1.66047    0.00018
C      0.33776   -1.63426    0.00005
C      2.41739   -1.98840    0.00014
H     -1.61291    1.54441   -0.00385
H      3.39341   -2.44658    0.04240
N      1.28825   -2.63221    0.00005
N      2.26959   -0.62735   -0.00023
N     -1.72503   -0.50255    0.00001
N      0.29186    0.79337   -0.00011
H      2.99400    0.05750    0.12462
N     -1.75948   -2.81552   -0.00005
H     -1.27267   -3.68092   -0.14232
H     -2.75256   -2.77323   -0.13511
C      4.20655   -2.42268    3.26492
C      2.95185   -3.05145    3.26505
C      1.78561   -2.31791    3.26474
C      1.89959   -0.93126    3.26430
C      3.14853   -0.27668    3.26416
C      4.31548   -1.04826    3.26448
C      2.87837    1.13066    3.26370
C      1.52464    1.27243    3.26357
N      0.92980    0.03855    3.26394
H      5.10187   -3.03167    3.26969
H      2.89869   -4.13245    3.25700
H      0.81867   -2.80333    3.24053
H      5.28820   -0.57155    3.27170
H      3.59803    1.93235    3.28076
H      0.92530    2.16747    3.24203
H     -0.05582   -0.12520    3.18108
31
A_het27_m.1.1.rand
C      0.22238    1.25031   -0.00004
C     -1.73373    2.24314   -0.00014
C     -1.75376   -0.05242    0.00018
C     -0.35228   -0.00977    0.00005
C      1.73114   -0.34358    0.00014
H     -2.33312    3.14860   -0.00316
H      2.71180   -0.79455   -0.00011
N      0.60924   -0.99677    0.00005
N      1.57036    1.01771   -0.00023
N     -2.42470    1.10180    0.00001
N     -0.42048    2.41779   -0.00011
H      2.29098    1.71605   -0.01038
N     -2.43689   -1.21549   -0.00005
H     -1.93472   -2.03573    0.29567
H     -3.40174   -1.15852    0.27684
C     -3.18233   -2.34018    3.28488
C     -4.04079   -1.22871    3.28431
C     -3.54500    0.05769    3.28491
C     -2.16115    0.21185    3.28609
C     -1.28034   -0.88870    3.28668
C     -1.81291   -2.18166    3.28606
C      0.04872   -0.35713    3.28788
C     -0.06900    0.99667    3.28796
N     -1.39550    1.34797    3.28690
H     -3.60747   -3.33604    3.29012
H     -5.11236   -1.38522    3.28850
H     -4.20644    0.91446    3.27337
H     -1.15693   -3.04316    3.28502
H      0.96947   -0.91551    3.28679
H      0.69471    1.75685    3.27332
H     -1.74299    2.28303    3.19326
31
A_het27_m.1.2.rand
C     -0.32290    1.16419   -0.00004
C     -2.24713    2.22412   -0.00014
C     -2.34172   -0.06809    0.00018
C     -0.94117   -0.07506    0.00005
C      1.12628   -0.48249    0.00014
H     -2.81602    3.14849   -0.00297
H      2.09016   -0.96606    0.02210
N     -0.01768   -1.09665    0.00005
N      1.01434    0.88305   -0.00023
N     -2.97675    1.10539    0.00001
N     -0.92898    2.35292   -0.00011
H      1.76012    1.54711    0.10475
N     -3.05972   -1.20551   -0.00005
H     -2.59042   -2.09118   -0.00924
H     -4.06032   -1.15386   -0.02277
C     -0.16018   -2.54921    3.35765
C     -1.29765   -1.72736    3.35752
C     -1.18939   -0.35499    3.35984
C      0.09395    0.18569    3.36232
C      1.25069   -0.61907    3.36250
C      1.10668   -2.01100    3.36010
C      2.37352    0.27136    3.36533
C      1.87329    1.53797    3.36672
N      0.50325    1.49486    3.36492
H     -0.28571   -3.62427    3.35032
H     -2.28021   -2.18174    3.34781
H     -2.06717    0.27893    3.34314
H      1.97867   -2.65368    3.36225
H      3.41683    0.00274    3.39382
H      2.38982    2.48421    3.37152
H     -0.09769    2.28918    3.24908
31
A_het27_m.2.0.rand
C      1.61891    1.09609   -0.00004
C     -0.33754    2.08847   -0.00014
C     -0.35805   -0.21065    0.00018
C      1.04677   -0.16595    0.00005
C      3.13456   -0.49298    0.00014
H     -0.93797    2.99272   -0.00103
H      4.11638   -0.94146   -0.00358
N      2.01401   -1.14975    0.00005
N      2.96845    0.86781   -0.00023
N     -1.02696    0.94551    0.00001
N      0.97535    2.26343   -0.00011
H      3.68557    1.57017   -0.01420
N     -1.04404   -1.36797   -0.00005
H     -0.55061   -2.19828    0.28170
H     -2.01904   -1.31334    0.24304
C     -4.12125   -2.95856    2.91509
C     -4.27326   -1.56330    2.91511
C     -3.17849   -0.72473    2.91508
C     -1.91862   -1.31640    2.91503
C     -1.74081   -2.71545    2.91501
C     -2.87118   -3.53930    2.91504
C     -0.32754   -2.95287    2.91496
C      0.27646   -1.73410    2.91495
N     -0.67290   -0.74560    2.91500
H     -5.00399   -3.58533    2.91681
H     -5.26830   -1.13715    2.91329
H     -3.29496    0.35139    2.90235
H     -2.76370   -4.61714    2.91872
H      0.17398   -3.90623    2.92181
H      1.32481   -1.48733    2.88979
H     -0.48693    0.23594    2.83159
31
A_het27_m.2.6.rand
C      1.00273   -0.14493   -0.00004
C     -0.92176    0.90889   -0.00014
C     -1.01118   -1.38247    0.00018
C      0.38988   -1.38701    0.00005
C      2.46154   -1.78366    0.00014
H     -1.49318    1.83174   -0.00031
H      3.42868   -2.26158    0.01456
N      1.32047   -2.40400    0.00005
N      2.34158   -0.41977   -0.00023
N     -1.64782   -0.21107    0.00001
N      0.39568    1.04174   -0.00011
H      3.08354    0.25099    0.07875
N     -1.73122   -2.52100   -0.00005
H     -1.26206   -3.39357    0.15563
H     -2.72282   -2.45611    0.13506
C      0.43065   -2.88458    3.09891
C     -0.42375   -1.77067    3.09860
C      0.07476   -0.48748    3.09723
C      1.45985   -0.33982    3.09615
C      2.33584   -1.44214    3.09643
C      1.79852   -2.73344    3.09784
C      3.66778   -0.91323    3.09508
C      3.55509    0.44278    3.09407
N      2.22834    0.79573    3.09471
H      0.00060   -3.87821    3.09414
H     -1.49536   -1.92167    3.08052
H     -0.58477    0.37040    3.07715
H      2.44993   -3.59787    3.08302
H      4.58876   -1.47232    3.11051
H      4.32346    1.19908    3.10439
H      1.87465    1.73187    3.04679
31
A_het27_m.3.0.rand
C      0.90453    0.45541   -0.00004
C     -1.26303    0.77762   -0.00014
C     -0.55768   -1.40485    0.00018
C      0.76031   -0.92220    0.00005
C      2.84563   -0.57371    0.00014
H     -2.11831    1.44514    0.00531
H      3.91894   -0.68926   -0.00552
N      1.98890   -1.55183    0.00005
N      2.25868    0.66350   -0.00023
N     -1.55483   -0.52353    0.00001
N     -0.07236    1.35875   -0.00011
H      2.71753    1.55617   -0.01541
N     -0.84532   -2.72454   -0.00005
H     -0.11067   -3.35493    0.27015
H     -1.77564   -2.96791    0.29430
C     -1.83035    0.53859    3.20226
C     -0.44701    0.77333    3.20238
C      0.45437   -0.26822    3.20496
C     -0.06110   -1.56174    3.20743
C     -1.44560   -1.82091    3.20736
C     -2.33552   -0.74173    3.20471
C     -1.60008   -3.24607    3.21027
C     -0.34835   -3.77949    3.21194
N      0.58395   -2.77209    3.21025
H     -2.50783    1.38271    3.19212
H     -0.07978    1.79132    3.18612
H      1.52163   -0.08563    3.19270
H     -3.40488   -0.91294    3.20064
H     -2.52375   -3.80065    3.23162
H     -0.03862   -4.81205    3.21673
H      1.57316   -2.90012    3.11240
31
A_het27_m.3.7.rand
C      2.04633    0.70813   -0.00004
C     -0.11818    1.05380   -0.00014
C      0.56713   -1.13604    0.00018
C      1.88891   -0.66844    0.00005
C      3.97451   -0.33982    0.00014
H     -0.96634    1.73078    0.00232
H      5.04682   -0.46430   -0.00218
N      3.11018   -1.30980    0.00005
N      3.40029    0.90311   -0.00023
N     -0.42404   -0.24545    0.00001
N      1.07761    1.62108   -0.00011
H      3.86740    1.79119    0.00664
N      0.26768   -2.45342   -0.00005
H      0.98544   -3.09034    0.29926
H     -0.68163   -2.69111    0.22718
C      0.26142    0.38651    3.42551
C      1.58931    0.84072    3.42561
C      2.64681   -0.04188    3.42440
C      2.34740   -1.40182    3.42308
C      1.02294   -1.88033    3.42296
C     -0.02952   -0.95878    3.42421
C      1.10014   -3.31149    3.42147
C      2.42135   -3.63593    3.42076
N      3.17814   -2.49175    3.42173
H     -0.54221    1.11092    3.41014
H      1.78330    1.90575    3.41814
H      3.67127    0.30943    3.42037
H     -1.05705   -1.29955    3.40685
H      0.27777   -4.00751    3.44002
H      2.89342   -4.60500    3.42307
H      4.17639   -2.45917    3.34932
31
A_het27_m.4.7.rand
C      1.45590    0.49943   -0.00004
C     -0.71705    0.19640   -0.00014
C      0.57747   -1.69431    0.00018
C      1.70361   -0.86415    0.00005
C      3.60292    0.05456    0.00014
H     -1.72578    0.59617   -0.00108
H      4.66401    0.24795    0.01963
N      3.05803   -1.12684    0.00005
N      2.69540    1.07667   -0.00023
N     -0.63096   -1.13753    0.00001
N      0.26115    1.08625   -0.00011
H      2.89034    2.05370    0.12874
N      0.68150   -3.04616   -0.00005
H      1.56989   -3.44878   -0.23820
H     -0.15064   -3.56640   -0.21298
C      2.80278    2.82549    3.44541
C      3.98619    2.06949    3.44771
C      3.95292    0.69078    3.44712
C      2.70294    0.07739    3.44418
C      1.50220    0.81699    3.44184
C      1.56692    2.21342    3.44250
C      0.43083   -0.13153    3.43916
C      0.99781   -1.36603    3.43993
N      2.36578   -1.24977    3.44295
H      2.86632    3.90656    3.45573
H      4.94200    2.57848    3.45827
H      4.86518    0.10761    3.44573
H      0.65831    2.80237    3.44049
H     -0.62445    0.08175    3.42772
H      0.53154   -2.33696    3.40738
H      3.00801   -2.00934    3.32349
31
A_het27_m.5.0.rand
C      0.89853   -0.34418   -0.00004
C     -0.61551    1.24148   -0.00014
C     -1.39558   -0.91499    0.00018
C     -0.06146   -1.34249    0.00005
C      1.79405   -2.34859    0.00014
H     -0.87999    2.29398    0.00201
H      2.57034   -3.09850    0.00120
N      0.51845   -2.59385    0.00005
N      2.09306   -1.01184   -0.00023
N     -1.64625    0.39323    0.00001
N      0.68001    0.96875   -0.00011
H      3.00429   -0.59147    0.00281
N     -2.43037   -1.78644   -0.00005
H     -2.22218   -2.73164    0.27120
H     -3.31357   -1.41483    0.30473
C      0.64209   -0.30857    3.49849
C      1.10955   -1.63224    3.49886
C      0.23896   -2.69928    3.49882
C     -1.12370   -2.41260    3.49840
C     -1.61569   -1.09356    3.49803
C     -0.70588   -0.03104    3.49808
C     -3.04540   -1.18239    3.49767
C     -3.35987   -2.50557    3.49782
N     -2.20823   -3.25453    3.49827
H      1.35626    0.50431    3.48065
H      2.17628   -1.81803    3.49451
H      0.60111   -3.71913    3.48196
H     -1.05964    0.99181    3.48132
H     -3.74562   -0.36367    3.49717
H     -4.32529   -2.98537    3.50654
H     -2.16610   -4.25506    3.51900
31
A_het27_m.5.5.rand
C      0.15592    0.57463   -0.00004
C     -2.00265    0.96063   -0.00014
C     -1.35823   -1.24187    0.00018
C     -0.02997   -0.79991    0.00005
C      2.05968   -0.51162    0.00014
H     -2.83741    1.65391   -0.00004
H      3.12874   -0.65561    0.01953
N      1.17768   -1.46679    0.00005
N      1.51181    0.74128   -0.00023
N     -2.33525   -0.33495    0.00001
N     -0.79758    1.50259   -0.00011
H      1.99699    1.61224    0.12389
N     -1.68055   -2.55533   -0.00005
H     -0.95787   -3.22769   -0.18036
H     -2.63515   -2.80157   -0.18758
C      2.43381    1.46276    3.25017
C      2.38550    0.06023    3.25140
C      1.18238   -0.61338    3.25052
C      0.01873    0.14970    3.24836
C      0.04122    1.56071    3.24708
C      1.27721    2.21496    3.24802
C     -1.32206    1.99708    3.24497
C     -2.09272    0.87887    3.24504
N     -1.29539   -0.23791    3.24707
H      3.39665    1.95851    3.26157
H      3.30907   -0.50482    3.25337
H      1.14762   -1.69518    3.23165
H      1.32310    3.29732    3.25494
H     -1.68035    3.01264    3.23731
H     -3.16576    0.78170    3.22388
H     -1.62312   -1.18143    3.16357
31
A_het28_0.0.rand
C      0.23658   -0.17490   -0.00004
C     -1.70893    0.83604   -0.00014
C     -1.74905   -1.45680    0.00018
C     -0.34878   -1.43054    0.00005
C      1.73182   -1.78199    0.00014
H     -2.29983    1.74631    0.00214
H      2.70880   -2.24084    0.00248
N      0.60456   -2.42655    0.00005
N      1.58256   -0.41993   -0.00023
N     -2.40986   -0.30034    0.00001
N     -0.39509    0.99670   -0.00011
H      2.30853    0.27283    0.00548
N     -2.44592   -2.61716   -0.00005
H     -1.95019   -3.43877    0.30130
H     -3.41171   -2.54296    0.26773
C     -3.77344   -1.77591    3.19231
N     -3.49611   -3.10703    3.19227
C     -2.15670   -3.34315    3.19221
C     -1.52857   -2.10803    3.19220
C     -0.16540   -1.71461    3.19215
C      0.12883   -0.38770    3.19216
C     -0.89596    0.60524    3.19222
C     -2.21178    0.26590    3.19227
C     -2.55983   -1.10948    3.19226
H     -4.78527   -1.40857    3.19354
H     -4.19420   -3.82755    3.21645
H     -1.75902   -4.34344    3.20258
H      0.61905   -2.46034    3.17856
H      1.16351   -0.06731    3.18895
H     -0.61104    1.64935    3.17377
H     -2.98275    1.02545    3.17576
31
A_het28_0.6.rand
C      0.68771   -0.72474   -0.00004
C     -1.26558    0.27822   -0.00014
C     -1.29390   -2.01438    0.00018
C      0.10458   -1.98222    0.00005
C      2.18551   -2.32523    0.00014
H     -1.86102    1.18539   -0.00273
H      3.16375   -2.77895    0.02288
N      1.06028   -2.97666    0.00005
N      2.03289   -0.96596   -0.00023
N     -1.96239   -0.86290    0.00001
N      0.04705    0.44292   -0.00011
H      2.75448   -0.28041    0.13725
N     -1.98623   -3.17900   -0.00005
H     -1.49161   -4.02182   -0.22882
H     -2.96884   -3.12826   -0.19977
C      0.33623   -2.86578    3.06800
N      1.27451   -3.84356    3.06989
C      2.53540   -3.33951    3.07005
C      2.41710   -1.95934    3.06816
C      3.36216   -0.90122    3.06738
C      2.90759    0.38250    3.06540
C      1.51185    0.68047    3.06410
C      0.57697   -0.30798    3.06479
C      1.01164   -1.65722    3.06685
H     -0.71583   -3.09111    3.03692
H      1.06208   -4.82284    3.01819
H      3.39982   -3.98066    3.06746
H      4.42455   -1.11352    3.07712
H      3.61559    1.20239    3.07237
H      1.19809    1.71672    3.05833
H     -0.47959   -0.07253    3.04892
31
A_het28_1.0.rand
C      0.35197    0.52298   -0.00004
C     -1.81097    0.87570   -0.00014
C     -1.13520   -1.31542    0.00018
C      0.18826   -0.85256    0.00005
C      2.27677   -0.53504    0.00014
H     -2.65673    1.55526    0.00548
H      3.34830   -0.66583   -0.00238
N      1.40638   -1.50018    0.00005
N      1.70836    0.71132   -0.00023
N     -2.12085   -0.42193    0.00001
N     -0.61254    1.43929   -0.00011
H      2.18060    1.59692   -0.00598
N     -1.43965   -2.63447   -0.00005
H     -0.70700   -3.26058    0.28654
H     -2.37004   -2.86092    0.30863
C     -2.83327   -2.69275    3.33254
N     -1.72846   -3.48690    3.33343
C     -0.58224   -2.75583    3.33381
C     -0.95296   -1.42194    3.33314
C     -0.21086   -0.21244    3.33313
C     -0.88609    0.96715    3.33235
C     -2.31194    1.00808    3.33155
C     -3.05659   -0.12824    3.33153
C     -2.38830   -1.38025    3.33233
H     -3.82645   -3.10797    3.34978
H     -1.75625   -4.48982    3.35386
H      0.38717   -3.22355    3.32546
H      0.87201   -0.23575    3.31965
H     -0.33832    1.90063    3.31478
H     -2.80396    1.97260    3.32146
H     -4.13845   -0.08413    3.31960
31
A_het28_1.2.rand
C     -0.28784    0.74026   -0.00004
C     -2.45192    1.08352   -0.00014
C     -1.76397   -1.10371    0.00018
C     -0.44446   -0.63682    0.00005
C      1.64029   -0.30638    0.00014
H     -3.30015    1.75962    0.00312
H      2.71256   -0.43060    0.00394
N      0.77709   -1.27879    0.00005
N      1.06533    0.93497   -0.00023
N     -2.75703   -0.21862    0.00001
N     -1.25747    1.64944   -0.00011
H      1.52743    1.82420    0.05737
N     -2.05995   -2.42724   -0.00005
H     -1.32944   -3.07161   -0.24318
H     -3.00798   -2.67907   -0.21536
C     -1.86809   -0.38890    3.45363
N     -0.83904   -1.27400    3.45211
C      0.36680   -0.64882    3.45128
C      0.11564    0.71233    3.45230
C      0.95606    1.85573    3.45212
C      0.38344    3.08937    3.45339
C     -1.03407    3.25317    3.45488
C     -1.87044    2.18218    3.45509
C     -1.31168    0.87827    3.45380
H     -2.89299   -0.71468    3.41999
H     -0.95520   -2.26896    3.39356
H      1.28725   -1.20584    3.43209
H      2.03423    1.74433    3.46148
H      1.00983    3.97285    3.45473
H     -1.44174    4.25619    3.44925
H     -2.94549    2.31433    3.44983
31
A_het28_2.1.rand
C     -0.36379    0.70859   -0.00004
C     -2.52696    1.06045   -0.00014
C     -1.84912   -1.13060    0.00018
C     -0.52453   -0.66755    0.00005
C      1.56414   -0.34404    0.00014
H     -3.37321    1.73882    0.00587
H      2.63618   -0.47211   -0.01173
N      0.69631   -1.31139    0.00005
N      0.99200    0.90095   -0.00023
N     -2.83529   -0.23702    0.00001
N     -1.32839    1.62475   -0.00011
H      1.46034    1.78835   -0.01926
N     -2.15832   -2.44446   -0.00005
H     -1.43146   -3.09949    0.22308
H     -3.10564   -2.68114    0.23590
C     -0.76737   -1.43733    3.33482
N      0.10467   -0.39657    3.33496
C     -0.53682    0.79994    3.33523
C     -1.89549    0.53146    3.33528
C     -3.04637    1.35998    3.33552
C     -4.27277    0.77316    3.33549
C     -4.41939   -0.64517    3.33523
C     -3.33949   -1.47139    3.33499
C     -2.04239   -0.89730    3.33501
H     -0.42469   -2.45747    3.32394
H      1.10106   -0.50308    3.28545
H      0.00246    1.73119    3.32333
H     -2.94388    2.43793    3.32418
H     -5.16347    1.38886    3.32955
H     -5.41764   -1.06492    3.33250
H     -3.46255   -2.54799    3.34051
31
A_het28_2.6.rand
C      1.47674   -0.20797   -0.00004
C     -0.45950    0.82249   -0.00014
C     -0.52101   -1.46942    0.00018
C      0.87993   -1.45717    0.00005
C      2.95634   -1.82857    0.00014
H     -1.04194    1.73825    0.00133
H      3.92880   -2.29581    0.00962
N      1.82306   -2.46325    0.00005
N      2.81980   -0.46608   -0.00023
N     -1.17209   -0.30669    0.00001
N      0.85558    0.97039   -0.00011
H      3.54916    0.21895    0.07193
N     -1.22672   -2.61776   -0.00005
H     -0.74664   -3.48478    0.15282
H     -2.21928   -2.56555    0.13349
C      3.62550   -1.83755    3.38051
N      3.91189   -0.50786    3.37985
C      2.78299    0.25126    3.37941
C      1.70844   -0.62264    3.37980
C      0.30288   -0.42903    3.37963
C     -0.50614   -1.52106    3.38015
C      0.02807   -2.84414    3.38085
C      1.36838   -3.06920    3.38103
C      2.24528   -1.95410    3.38051
H      4.40404   -2.58090    3.39188
H      4.84188   -0.13244    3.41276
H      2.82539    1.32683    3.38500
H     -0.11115    0.57097    3.36057
H     -1.58087   -1.39367    3.36124
H     -0.65802   -3.68173    3.37455
H      1.76388   -4.07688    3.36570
31
A_het28_2.8.rand
C      0.59521    0.84820   -0.00004
C     -1.56964    1.20483   -0.00014
C     -0.89462   -0.98794    0.00018
C      0.42822   -0.52724    0.00005
C      2.51438   -0.21202    0.00014
H     -2.41448    1.88598   -0.00179
H      3.58524   -0.34114    0.02863
N      1.64448   -1.17837    0.00005
N      1.94924    1.03312   -0.00023
N     -1.88373   -0.09390    0.00001
N     -0.37089    1.76509   -0.00011
H      2.42171    1.91017    0.12841
N     -1.19755   -2.30199   -0.00005
H     -0.46645   -2.97711   -0.12023
H     -2.15667   -2.57292   -0.11003
C      3.99225   -0.82137    3.11823
N      5.18527   -0.17098    3.11822
C      5.02527    1.17955    3.11830
C      3.66131    1.42438    3.11836
C      2.88593    2.61490    3.11845
C      1.52953    2.51093    3.11848
C      0.87820    1.24131    3.11844
C      1.58604    0.08135    3.11835
C      3.00346    0.14731    3.11831
H      3.93278   -1.89593    3.10861
H      6.07699   -0.63136    3.12838
H      5.86907    1.84785    3.13104
H      3.36913    3.58455    3.12309
H      0.92031    3.40577    3.10965
H     -0.20374    1.21180    3.09760
H      1.08311   -0.87700    3.09667
31
A_het28_3.0.rand
C      0.79169    0.40618   -0.00004
C     -1.16237    1.40346   -0.00014
C     -1.18792   -0.89171    0.00018
C      0.21477   -0.85244    0.00005
C      2.29894   -1.19140    0.00014
H     -1.75917    2.31028    0.00022
H      3.27860   -1.64466   -0.00491
N      1.17511   -1.84139    0.00005
N      2.14060    0.17124   -0.00023
N     -1.85420    0.26456    0.00001
N      0.15244    1.57540   -0.00011
H      2.86216    0.86824   -0.03021
N     -1.87406   -2.05252   -0.00005
H     -1.37458   -2.87489    0.29569
H     -2.83786   -1.99372    0.28157
C      0.27673   -0.57147    3.13293
N     -0.24630    0.68254    3.13225
C     -1.60299    0.66533    3.13156
C     -1.99072   -0.66280    3.13180
C     -3.25690   -1.30178    3.13136
C     -3.30374   -2.66201    3.13178
C     -2.11157   -3.44709    3.13264
C     -0.87946   -2.86830    3.13309
C     -0.79029   -1.45289    3.13267
H      1.33918   -0.74147    3.11014
H      0.30138    1.52194    3.07231
H     -2.17917    1.57328    3.09897
H     -4.16651   -0.71351    3.13414
H     -4.26142   -3.16796    3.13674
H     -2.19805   -4.52667    3.13538
H      0.01865   -3.47323    3.12838
31
A_het28_4.4.rand
C      1.01340   -0.27959   -0.00004
C     -1.15044    0.07147   -0.00014
C     -0.47182   -2.11886    0.00018
C      0.85054   -1.65453    0.00005
C      2.93657   -1.33859    0.00014
H     -1.99722    0.75020    0.00033
H      4.00799   -1.46875    0.00663
N      2.06740   -2.30305    0.00005
N      2.36815   -0.09210   -0.00023
N     -1.46195   -1.22755    0.00001
N      0.04574    0.63650   -0.00011
H      2.83983    0.79304    0.02308
N     -0.76930   -3.43422   -0.00005
H     -0.03582   -4.09303    0.18493
H     -1.72240   -3.69918    0.16627
C      0.20436    1.28755    3.62280
N     -1.15311    1.25047    3.62293
C     -1.62499   -0.02172    3.62339
C     -0.52373   -0.86114    3.62357
C     -0.38298   -2.27175    3.62403
C      0.86846   -2.80394    3.62409
C      2.02870   -1.97514    3.62372
C      1.93242   -0.61900    3.62328
C      0.64423   -0.02525    3.62320
H      0.74252    2.21948    3.61572
H     -1.73634    2.06623    3.59105
H     -2.67992   -0.23415    3.60786
H     -1.25908   -2.90816    3.61191
H      0.99668   -3.87928    3.61801
H      3.00328   -2.44630    3.61132
H      2.82138    0.00048    3.62328
31
A_het28_4.7.rand
C      0.08425    0.87239   -0.00004
C     -1.84508    1.92195   -0.00014
C     -1.92889   -0.37089    0.00018
C     -0.52788   -0.37121    0.00005
C      1.54448   -0.76376    0.00014
H     -2.41911    2.84330   -0.00506
H      2.51233   -1.23920    0.03619
N      0.40325   -1.38682    0.00005
N      1.42214    0.59879   -0.00023
N     -2.56907    0.79956    0.00001
N     -0.52805    2.05729   -0.00011
H      2.16204    1.26730    0.11991
N     -2.64667   -1.51120   -0.00005
H     -2.17754   -2.38992   -0.11454
H     -3.64148   -1.45290   -0.11160
C      2.05386    2.12890    3.44116
N      0.70339    1.98008    3.44094
C      0.33735    0.67479    3.44014
C      1.50306   -0.07332    3.43981
C      1.75632   -1.46825    3.43902
C      3.04678   -1.89846    3.43889
C      4.13746   -0.97795    3.43954
C      3.93327    0.36769    3.44031
C      2.60011    0.85499    3.44047
H      2.51313    3.10237    3.44234
H      0.05483    2.74330    3.36945
H     -0.69696    0.37844    3.41404
H      0.93378   -2.17166    3.42345
H      3.26041   -2.96005    3.43640
H      5.14817   -1.36721    3.44393
H      4.76985    1.05587    3.44788
31
A_het28_4.8.rand
C      1.05518    1.09701   -0.00004
C     -0.46562    2.67958   -0.00014
C     -1.23616    0.52011    0.00018
C      0.09616    0.09601    0.00005
C      1.95230   -0.90355    0.00014
H     -0.73467    3.73096   -0.00254
H      2.73123   -1.64932    0.01997
N      0.67693   -1.15431    0.00005
N      2.24883    0.43240   -0.00023
N     -1.49597    1.82627    0.00001
N      0.82831    2.40967   -0.00011
H      3.15385    0.84762    0.13229
N     -2.27046   -0.35671   -0.00005
H     -2.06940   -1.31748   -0.21181
H     -3.17635    0.00596   -0.23716
C     -0.01603    1.26314    3.17554
N     -0.69297    0.08712    3.17670
C      0.14373   -0.98153    3.17781
C      1.43461   -0.48220    3.17735
C      2.71253   -1.09640    3.17801
C      3.82094   -0.30618    3.17725
C      3.71925    1.11778    3.17581
C      2.50915    1.74236    3.17514
C      1.33279    0.95121    3.17590
H     -0.52905    2.20835    3.14700
H     -1.69256    0.01680    3.11078
H     -0.22847   -1.99025    3.14390
H      2.79900   -2.17618    3.18010
H      4.80523   -0.75850    3.18548
H      4.62822    1.70687    3.18380
H      2.44160    2.82325    3.17190
31
A_het28_5.0.rand
C      1.84685    1.41928   -0.00004
C     -0.10495    2.41944   -0.00014
C     -0.13390    0.12373    0.00018
C      1.26872    0.16089    0.00005
C      3.35340   -0.17794    0.00014
H     -0.70094    3.32666   -0.00026
H      4.33283   -0.63167   -0.00159
N      2.22921   -0.82856    0.00005
N      3.19543    1.18359   -0.00023
N     -0.79937    1.27952    0.00001
N      1.20832    2.58871   -0.00011
H      3.91666    1.88155   -0.00492
N     -0.82434   -1.03643   -0.00005
H     -0.32825   -1.85599    0.30915
H     -1.78728   -0.96887    0.28348
C     -2.48977   -0.06951    3.46543
N     -3.39001   -1.08581    3.46570
C     -2.78200   -2.30270    3.46510
C     -1.41632   -2.06971    3.46439
C     -0.28377   -2.92578    3.46358
C      0.95751   -2.36824    3.46302
C      1.13896   -0.95268    3.46324
C      0.07927   -0.10195    3.46401
C     -1.23106   -0.64441    3.46461
H     -2.79999    0.96046    3.44136
H     -4.38485   -0.95395    3.46251
H     -3.35133   -3.21611    3.47567
H     -0.40829   -4.00199    3.46597
H      1.83333   -3.00449    3.45650
H      2.14714   -0.55931    3.44402
H      0.22637    0.97106    3.44568
31
A_het28_5.1.rand
C      0.59250    0.40515   -0.00004
C     -1.57298    0.74712   -0.00014
C     -0.88574   -1.44029    0.00018
C      0.43461   -0.97138    0.00005
C      2.51955   -0.64535    0.00014
H     -2.42151    1.42384   -0.00055
H      3.59152   -0.77151    0.00213
N      1.65436   -1.61343    0.00005
N      1.94616    0.59926   -0.00023
N     -1.87932   -0.55224    0.00001
N     -0.37809    1.31665   -0.00011
H      2.41510    1.48623    0.01030
N     -1.17956   -2.75883   -0.00005
H     -0.44450   -3.39573    0.25118
H     -2.12333   -3.00741    0.23605
C     -1.94296    1.04060    3.42637
N     -3.11501    0.35768    3.42579
C     -2.91864   -0.98651    3.42560
C     -1.55005   -1.19451    3.42607
C     -0.74454   -2.36227    3.42615
C      0.60812   -2.22616    3.42669
C      1.22591   -0.94038    3.42718
C      0.48735    0.20127    3.42713
C     -0.92717    0.09967    3.42657
H     -1.91487    2.11617    3.40720
H     -4.01828    0.79295    3.39132
H     -3.74616   -1.67475    3.42382
H     -1.20202   -3.34460    3.42816
H      1.23790   -3.10633    3.41546
H      2.30743   -0.88405    3.42503
H      0.96322    1.17433    3.42001
31
A_het29_0.8.rand
C      1.36361    1.06064   -0.00004
C     -0.80335    1.39531   -0.00014
C     -0.10713   -0.78958    0.00018
C      1.21193   -0.31556    0.00005
C      3.29623    0.02113    0.00014
H     -1.65516    2.06787    0.00031
H      4.36855   -0.09806    0.00744
N      2.43540   -0.95332    0.00005
N      2.71672    1.26067   -0.00023
N     -1.10432    0.09419    0.00001
N      0.38915    1.96878   -0.00011
H      3.17980    2.14740    0.08241
N     -0.39575   -2.10474   -0.00005
H      0.34241   -2.77243    0.11750
H     -1.35278   -2.38677    0.09847
C      0.04111    0.67060    3.16782
C     -0.06998   -0.72928    3.16731
C      1.19373   -1.26904    3.16687
N      2.08820   -0.23857    3.16709
C      3.45661   -0.28112    3.16682
C      4.17008    0.86604    3.16713
C      3.50090    2.12504    3.16773
C      2.14325    2.17121    3.16800
C      1.38938    0.97461    3.16769
H     -0.76205    1.38755    3.15050
H     -0.98540   -1.29799    3.15384
H      1.53004   -2.29122    3.14448
H      3.89897   -1.26700    3.16474
H      5.24956    0.81435    3.17626
H      4.08095    3.03821    3.17532
H      1.60883    3.11137    3.15928
31
A_het29_1.1.rand
C      0.99938   -0.28087   -0.00004
C     -0.50841    1.31368   -0.00014
C     -1.29761   -0.83946    0.00018
C      0.03464   -1.27465    0.00005
C      1.88440   -2.28957    0.00014
H     -0.76873    2.36693    0.00273
H      2.65681   -3.04344    0.00059
N      0.60821   -2.52814    0.00005
N      2.19036   -0.95371   -0.00023
N     -1.54227    0.47042    0.00001
N      0.78646    1.03461   -0.00011
H      3.10385   -0.53864    0.00257
N     -2.33573   -1.70002   -0.00005
H     -2.15419   -2.66714    0.19643
H     -3.24608   -1.32314    0.19127
C     -1.16622   -2.46462    3.17462
C      0.23260   -2.33347    3.17473
C      0.54580   -0.99593    3.17455
N     -0.62584   -0.29168    3.17432
C     -0.82045    1.06441    3.17409
C     -2.07357    1.56604    3.17389
C     -3.19570    0.68996    3.17392
C     -3.00767   -0.65363    3.17415
C     -1.69736   -1.18830    3.17436
H     -1.73414   -3.37966    3.16662
H      0.94847   -3.13920    3.16697
H      1.49416   -0.48654    3.16404
H      0.07274    1.67177    3.15916
H     -2.21001    2.63767    3.16667
H     -4.19490    1.10383    3.16974
H     -3.84285   -1.34116    3.17789
31
A_het29_1.3.rand
C      2.24858    0.57904   -0.00004
C      0.09060    0.96058   -0.00014
C      0.73598   -1.24217    0.00018
C      2.06689   -0.79464    0.00005
C      4.16015   -0.50370    0.00014
H     -0.74598    1.65163    0.00372
H      5.22990   -0.64821   -0.00430
N      3.27721   -1.45723    0.00005
N      3.60713    0.75008   -0.00023
N     -0.23692   -0.33212    0.00001
N      1.29646    1.50894   -0.00011
H      4.09058    1.62963   -0.01689
N      0.41295   -2.55273   -0.00005
H      1.13007   -3.19967    0.28065
H     -0.52358   -2.77343    0.29463
C     -1.25269   -2.68126    3.19077
C     -0.16042   -3.56704    3.19176
C      0.99990   -2.82927    3.19200
N      0.65353   -1.50702    3.19118
C      1.46594   -0.40209    3.19107
C      0.92402    0.83370    3.19019
C     -0.49084    0.99400    3.18938
C     -1.29811   -0.09537    3.18949
C     -0.73767   -1.39544    3.19041
H     -2.29950   -2.93545    3.20433
H     -0.20824   -4.64428    3.19941
H      2.03363   -3.13014    3.18149
H      2.52877   -0.59636    3.17464
H      1.57638    1.69411    3.16949
H     -0.91339    1.98944    3.17776
H     -2.37529   -0.00039    3.17729
31
A_het29_1.4.rand
C      1.66325    0.53004   -0.00004
C     -0.25204    1.59961   -0.00014
C     -0.35901   -0.69194    0.00018
C      1.04303   -0.70722    0.00005
C      3.11282   -1.11933    0.00014
H     -0.81574    2.52626    0.00910
H      4.07618   -1.60605    0.00070
N      1.96667   -1.73054    0.00005
N      3.00228    0.24613   -0.00023
N     -0.98550    0.48365    0.00001
N      1.06622    1.72078   -0.00011
H      3.74787    0.91749   -0.00846
N     -1.08792   -1.82434   -0.00005
H     -0.62901   -2.70722    0.12118
H     -2.08243   -1.75410    0.10514
C     -0.37935   -0.64004    3.35964
C      0.98727   -0.96407    3.35959
C      1.71153    0.20380    3.35966
N      0.82728    1.24642    3.35975
C      1.07520    2.59348    3.35984
C      0.04892    3.47007    3.35993
C     -1.29458    2.99851    3.35992
C     -1.54514    1.66494    3.35983
C     -0.47447    0.74007    3.35974
H     -1.21244   -1.32240    3.35116
H      1.41015   -1.95526    3.34501
H      2.77368    0.37961    3.36105
H      2.11504    2.88588    3.34588
H      0.26345    4.52885    3.35249
H     -2.11030    3.70879    3.35333
H     -2.55555    1.28033    3.34448
31
A_het29_1.7.rand
C      1.48983    1.17748   -0.00004
C     -0.43918    2.22236   -0.00014
C     -0.51836   -0.06929    0.00018
C      0.88267   -0.06672    0.00005
C      2.95528   -0.45976    0.00014
H     -1.01436    3.14269   -0.00114
H      3.92207   -0.93830    0.01132
N      1.81517   -1.08123    0.00005
N      2.83098    0.90606   -0.00023
N     -1.16097    1.09857    0.00001
N      0.87724    2.36032   -0.00011
H      3.56911    1.58542    0.01406
N     -1.22924   -1.21268   -0.00005
H     -0.75432   -2.09353   -0.05834
H     -2.22768   -1.16489   -0.07413
C      1.77446   -2.43157    3.22664
C      3.14010   -2.75562    3.22661
C      3.86593   -1.58765    3.22710
N      2.98120   -0.54534    3.22743
C      3.22805    0.80351    3.22795
C      2.20139    1.67952    3.22821
C      0.85816    1.20722    3.22794
C      0.60871   -0.12634    3.22742
C      1.67944   -1.05201    3.22715
H      0.94160   -3.11406    3.21729
H      3.56305   -3.74724    3.22546
H      4.92840   -1.41229    3.24327
H      4.26856    1.09611    3.23000
H      2.41269    2.73856    3.21242
H      0.04257    1.91673    3.21010
H     -0.40225   -0.51023    3.20975
31
A_het29_3.1.rand
C      0.16377    1.45825   -0.00004
C     -1.78998    2.45295   -0.00014
C     -1.81149    0.15816    0.00018
C     -0.41114    0.19798    0.00005
C      1.67182   -0.13663    0.00014
H     -2.38895    3.35818    0.00001
H      2.65246   -0.58761    0.00104
N      0.54984   -0.79014    0.00005
N      1.51120    1.22443   -0.00023
N     -2.48266    1.31056    0.00001
N     -0.47804    2.62488   -0.00011
H      2.23170    1.92296    0.00302
N     -2.49697   -1.00614   -0.00005
H     -1.99474   -1.83422    0.26972
H     -3.46532   -0.95256    0.26315
C      0.04664   -0.99404    3.50282
C      0.10058    0.40939    3.50266
C     -1.18430    0.89708    3.50191
N     -2.03588   -0.16975    3.50160
C     -3.40548   -0.18370    3.50087
C     -4.06917   -1.36033    3.50068
C     -3.34891   -2.59029    3.50123
C     -1.99066   -2.58005    3.50195
C     -1.28814   -1.35222    3.50216
H      0.87533   -1.68155    3.49247
H      0.98956    1.01888    3.49252
H     -1.55849    1.90595    3.47756
H     -3.88983    0.78180    3.48856
H     -5.14986   -1.35254    3.50555
H     -3.89035   -3.52685    3.50650
H     -1.41828   -3.49770    3.49975
31
A_het29_3.2.rand
C     -0.10063    1.67688   -0.00004
C     -2.26974    2.01351   -0.00014
C     -1.57469   -0.17154    0.00018
C     -0.25602    0.30050    0.00005
C      1.82722    0.63171    0.00014
H     -3.12052    2.68746   -0.00164
H      2.89892    0.51048    0.01986
N      0.96452   -0.34074    0.00005
N      1.25224    1.87345   -0.00023
N     -2.57235    0.71291    0.00001
N     -1.07596    2.58540   -0.00011
H      1.71972    2.75311    0.12914
N     -1.86381   -1.48788   -0.00005
H     -1.12325   -2.15412   -0.11354
H     -2.81818   -1.77002   -0.12273
C      2.53085    2.11594    3.41830
C      2.06148    3.44157    3.41688
C      0.68613    3.41733    3.41622
N      0.29201    2.10856    3.41719
C     -0.97782    1.59111    3.41703
C     -1.16025    0.25431    3.41813
C     -0.03701   -0.62116    3.41947
C      1.22037   -0.11323    3.41964
C      1.42048    1.28811    3.41849
H      3.55625    1.78579    3.43145
H      2.66303    4.33659    3.42889
H     -0.03979    4.21228    3.41436
H     -1.78218    2.31139    3.39415
H     -2.16567   -0.13923    3.39417
H     -0.19763   -1.69021    3.40097
H      2.08987   -0.75549    3.40088
31
A_het29_3.6.rand
C      0.76043   -0.50379   -0.00004
C     -1.20728    0.47143   -0.00014
C     -1.20393   -1.82247    0.00018
C      0.19535   -1.76894    0.00005
C      2.28003   -2.08474    0.00014
H     -1.81575    1.37008   -0.00287
H      3.26416   -2.52589    0.02260
N      1.16336   -2.74963    0.00005
N      2.10913   -0.72678   -0.00023
N     -1.88854   -0.67878    0.00001
N      0.10310    0.65608   -0.00011
H      2.82212   -0.03145    0.13005
N     -1.87480   -2.99227   -0.00005
H     -1.36682   -3.84716   -0.12987
H     -2.86840   -2.97353   -0.13505
C      3.49364   -1.07077    3.44554
C      2.96355    0.23283    3.44568
C      1.59191    0.14632    3.44565
N      1.25684   -1.17827    3.44549
C      0.01171   -1.75263    3.44540
C     -0.11080   -3.09612    3.44524
C      1.05014   -3.92039    3.44516
C      2.28394   -3.35721    3.44525
C      2.42244   -1.94844    3.44542
H      4.53345   -1.35244    3.46350
H      3.52347    1.15441    3.45472
H      0.83263    0.90898    3.42208
H     -0.82520   -1.06915    3.42563
H     -1.09890   -3.53204    3.42967
H      0.93921   -4.99605    3.43631
H      3.18102   -3.96189    3.44254
31
A_het29_4.3.rand
C     -0.42064   -1.00518   -0.00004
C     -2.59674   -0.72066   -0.00014
C     -1.85084   -2.89036    0.00018
C     -0.54395   -2.38614    0.00005
C      1.53155   -2.00655    0.00014
H     -3.46400   -0.06829   -0.00260
H      2.60557   -2.10549    0.02576
N      0.69165   -2.99842    0.00005
N      0.92659   -0.77794   -0.00023
N     -2.86848   -2.03008    0.00001
N     -1.41772   -0.12154   -0.00011
H      1.37076    0.11288    0.13576
N     -2.10834   -4.21599   -0.00005
H     -1.35463   -4.85664   -0.16659
H     -3.05392   -4.51300   -0.15582
C      1.55161    0.03342    3.29958
C      0.15332    0.18927    3.29931
C     -0.42428   -1.05642    3.29959
N      0.57869   -1.98433    3.30002
C      0.48893   -3.35156    3.30040
C      1.61058   -4.10147    3.30080
C      2.88886   -3.47568    3.30082
C      2.98345   -2.12069    3.30044
C      1.81202   -1.32670    3.30002
H      2.29531    0.81291    3.31836
H     -0.39012    1.11998    3.29001
H     -1.45759   -1.35746    3.27174
H     -0.51077   -3.76080    3.27757
H      1.52294   -5.17770    3.28544
H      3.78137   -4.08686    3.30171
H      3.94320   -1.62118    3.30530
31
A_het29_4.4.rand
C      1.62035   -0.11542   -0.00004
C     -0.54126    0.24856   -0.00014
C      0.12818   -1.94747    0.00018
C      1.45277   -1.49015    0.00005
C      3.54034   -1.17962    0.00014
H     -1.38328    0.93207    0.00271
H      4.61138   -1.31333    0.00386
N      2.66799   -2.14261    0.00005
N      2.97572    0.06772   -0.00023
N     -0.85781   -1.05170    0.00001
N      0.65796    0.80412   -0.00011
H      3.44826    0.95287    0.02133
N     -0.17733   -3.26182   -0.00005
H      0.55379   -3.93331   -0.14174
H     -1.13256   -3.52675   -0.15285
C      1.80781    1.61055    3.34221
C      0.43647    1.91536    3.34247
C     -0.27256    0.73858    3.34240
N      0.62543   -0.29112    3.34210
C      0.39310   -1.64118    3.34193
C      1.42993   -2.50533    3.34163
C      2.76758   -2.01774    3.34149
C      3.00211   -0.68121    3.34166
C      1.92129    0.23268    3.34198
H      2.62981    2.30656    3.33999
H     -0.00039    2.90081    3.33663
H     -1.33195    0.54743    3.33144
H     -0.64342   -1.94444    3.31876
H      1.22899   -3.56632    3.32216
H      3.58942   -2.72024    3.32874
H      4.00905   -0.28533    3.34421
31
A_het29_5.2.rand
C     -0.13521    1.07462   -0.00004
C     -2.29758    1.43295   -0.00014
C     -1.62588   -0.76085    0.00018
C     -0.30136   -0.30171    0.00005
C      1.78557    0.01487    0.00014
H     -3.14078    2.11500    0.00435
H      2.85677   -0.11573    0.01022
N      0.91609   -0.95156    0.00005
N      1.21912    1.26009   -0.00023
N     -2.61240    0.13341    0.00001
N     -1.09912    1.99131   -0.00011
H      1.69012    2.14251    0.08828
N     -1.93056   -2.07668   -0.00005
H     -1.20144   -2.74570   -0.16354
H     -2.88630   -2.33844   -0.15713
C     -1.55959    2.97736    3.30835
C     -2.59608    2.03043    3.30837
C     -2.04092    0.77312    3.30829
N     -0.68376    0.91583    3.30823
C      0.28738   -0.05031    3.30814
C      1.59126    0.30037    3.30809
C      1.96251    1.67655    3.30813
C      1.00218    2.63758    3.30822
C     -0.36674    2.27913    3.30827
H     -1.65650    4.04993    3.29803
H     -3.65412    2.23671    3.29866
H     -2.49581   -0.20224    3.28122
H     -0.05972   -1.07327    3.28717
H      2.34193   -0.47644    3.30361
H      3.01003    1.94762    3.31952
H      1.25583    3.68943    3.31436
31
A_het29_5.3.rand
C      2.21726    0.63643   -0.00004
C      0.72921    2.24602   -0.00014
C     -0.08715    0.10090    0.00018
C      1.24177   -0.34718    0.00005
C      3.08289   -1.38149    0.00014
H      0.48180    3.30272    0.00169
H      3.84781   -2.14306   -0.00179
N      1.80353   -1.60720    0.00005
N      3.40186   -0.04929   -0.00023
N     -0.31425    1.41493    0.00001
N      2.02081    1.95281   -0.00011
H      4.31925    0.35762   -0.01297
N     -1.13607   -0.74996   -0.00005
H     -0.95435   -1.69565    0.29122
H     -2.01278   -0.35704    0.29773
C     -2.17879    0.10537    3.09561
C     -2.40968   -1.28151    3.09571
C     -1.19531   -1.92681    3.09587
N     -0.21541   -0.97214    3.09586
C      1.14588   -1.13034    3.09599
C      1.94969   -0.04631    3.09596
C      1.38952    1.26315    3.09580
C      0.04286    1.42354    3.09567
C     -0.80790    0.29206    3.09570
H     -2.91437    0.89218    3.09875
H     -3.37023   -1.77163    3.10382
H     -0.94691   -2.97441    3.10135
H      1.50574   -2.14839    3.07785
H      3.02072   -0.18846    3.09198
H      2.04297    2.12423    3.07526
H     -0.40957    2.40523    3.07716
31
A_het29_5.4.rand
C      1.67543    2.22529   -0.00004
C     -0.49046    1.88132   -0.00014
C      0.84098    0.01455    0.00018
C      1.95273    0.86747    0.00005
C      3.83447    1.82458    0.00014
H     -1.50660    2.25977    0.00566
H      4.89278    2.03713   -0.00072
N      3.31245    0.63503    0.00005
N      2.90314    2.82916   -0.00023
N     -0.37664    0.55115    0.00001
N      0.47146    2.79157   -0.00011
H      3.07370    3.81797    0.00713
N      0.96431   -1.33037   -0.00005
H      1.86741   -1.73683   -0.15767
H      0.13780   -1.87645   -0.15891
C     -1.19899    2.39765    3.15900
C     -1.95404    1.21323    3.15912
C     -1.09004    0.14495    3.15908
N      0.18363    0.63605    3.15893
C      1.37350   -0.04304    3.15883
C      2.54030    0.63538    3.15868
C      2.53878    2.05916    3.15863
C      1.36244    2.73681    3.15872
C      0.13525    2.03302    3.15887
H     -1.56940    3.40899    3.15202
H     -3.02936    1.13826    3.15102
H     -1.27355   -0.91570    3.14522
H      1.30368   -1.12087    3.14274
H      3.46885    0.08449    3.13877
H      3.48006    2.59236    3.15511
H      1.33033    3.81791    3.14672
31
A_het29_m.0.2.rand
C      1.53916    0.58386   -0.00004
C      0.00484    2.15150   -0.00014
C     -0.74658   -0.01467    0.00018
C      0.59158   -0.42701    0.00005
C      2.45826   -1.40956    0.00014
H     -0.27437    3.19961    0.00302
H      3.24340   -2.15012    0.00246
N      1.18615   -1.67098    0.00005
N      2.74063   -0.06911   -0.00023
N     -1.01552    1.28917    0.00001
N      1.30289    1.89410   -0.00011
H      3.64646    0.36183    0.02284
N     -1.77028   -0.89642   -0.00005
H     -1.57469   -1.86605   -0.16617
H     -2.69408   -0.54112   -0.16379
C      1.43337    0.61383    3.37379
C      0.94990   -0.70504    3.37364
C     -0.42365   -0.66635    3.37388
N     -0.80525    0.64534    3.37417
C     -2.06681    1.18048    3.37446
C     -2.23169    2.52004    3.37472
C     -1.09866    3.38163    3.37469
C      0.15276    2.85642    3.37439
C      0.33383    1.45362    3.37412
H      2.46124    0.93587    3.37200
H      1.54068   -1.60657    3.36458
H     -1.15448   -1.45623    3.35164
H     -2.88190    0.47177    3.36221
H     -3.23295    2.92554    3.36620
H     -1.24322    4.45351    3.36805
H      1.03143    3.48657    3.36191
31
A_het29_m.0.5.rand
C      0.56398    1.12148   -0.00004
C     -1.60153    1.46683   -0.00014
C     -0.91389   -0.72282    0.00018
C      0.40683   -0.25408    0.00005
C      2.49107    0.07152    0.00014
H     -2.44980    2.14289    0.00268
H      3.56298   -0.05462    0.00486
N      1.62580   -0.89745    0.00005
N      1.91763    1.31495   -0.00023
N     -1.90797    0.16493    0.00001
N     -0.40724    2.03346   -0.00011
H      2.38500    2.20249    0.02404
N     -1.20717   -2.03821   -0.00005
H     -0.46856   -2.70886   -0.09745
H     -2.16229   -2.31863   -0.11932
C      1.12964    0.39323    3.39390
C      0.43967   -0.83105    3.39382
C     -0.90863   -0.57130    3.39407
N     -1.07379    0.78542    3.39432
C     -2.23337    1.51370    3.39462
C     -2.18403    2.86279    3.39482
C     -0.92753    3.53256    3.39473
C      0.22349    2.81463    3.39443
C      0.18112    1.40009    3.39421
H      2.19709    0.53854    3.39756
H      0.88058   -1.81413    3.37325
H     -1.75808   -1.23178    3.36698
H     -3.15056    0.94317    3.37772
H     -3.10804    3.42254    3.38955
H     -0.89982    4.61367    3.38791
H      1.19050    3.29991    3.39355
31
A_het29_m.0.7.rand
C      0.24693   -1.87190   -0.00004
C     -1.62733   -0.73155   -0.00014
C     -1.82160   -3.01747    0.00018
C     -0.42262   -3.08530    0.00005
C      1.62978   -3.57694    0.00014
H     -2.15652    0.21578   -0.00315
H      2.57406   -4.09762    0.03357
N      0.45966   -4.14448    0.00005
N      1.57105   -2.20942   -0.00023
N     -2.40453   -1.81924    0.00001
N     -0.30638   -0.66076   -0.00011
H      2.34205   -1.57211    0.08511
N     -2.59360   -4.12510   -0.00005
H     -2.16449   -5.01708   -0.16226
H     -3.57938   -4.01452   -0.14987
C      3.54557   -3.21658    3.49732
C      3.07952   -4.54489    3.49749
C      1.70641   -4.52485    3.49743
N      1.30620   -3.21872    3.49723
C      0.03463   -2.70479    3.49711
C     -0.15500   -1.36921    3.49692
C      0.96470   -0.48868    3.49684
C      2.22503   -0.99205    3.49696
C      2.43320   -2.39303    3.49716
H      4.57043   -2.88450    3.51353
H      3.68425   -5.43749    3.50016
H      0.98428   -5.32226    3.47116
H     -0.76754   -3.42828    3.47771
H     -1.16235   -0.98035    3.47652
H      0.80002    0.57976    3.48353
H      3.09102   -0.34303    3.50072
31
A_het29_m.1.2.rand
C      0.78318    1.95338   -0.00004
C     -1.17000    2.94938   -0.00014
C     -1.19404    0.65335    0.00018
C      0.20767    0.69334    0.00005
C      2.29158    0.35824    0.00014
H     -1.76815    3.85515    0.00077
H      3.27199   -0.09330   -0.00055
N      1.16921   -0.29452    0.00005
N      2.13130    1.71957   -0.00023
N     -1.86269    1.80803    0.00001
N      0.14257    3.12102   -0.00011
H      2.85172    2.41825   -0.01031
N     -1.88091   -0.50898   -0.00005
H     -1.38494   -1.32812    0.30968
H     -2.84693   -0.44699    0.27252
C     -1.27105   -1.31242    3.14884
C     -2.67253   -1.20158    3.14934
C     -3.00486    0.13309    3.14954
N     -1.84318    0.85281    3.14918
C     -1.66896    2.21308    3.14920
C     -0.42388    2.73270    3.14879
C      0.71108    1.87266    3.14833
C      0.54423    0.52664    3.14831
C     -0.75875   -0.02587    3.14874
H     -0.68599   -2.21686    3.15677
H     -3.37937   -2.01586    3.15735
H     -3.96111    0.62790    3.14820
H     -2.57031    2.80747    3.12891
H     -0.30437    3.80584    3.12727
H      1.70435    2.30093    3.14145
H      1.38793   -0.14893    3.13263
31
A_het29_m.1.6.rand
C      0.79272   -0.99051   -0.00004
C     -1.09707    0.12733   -0.00014
C     -1.26257   -2.16143    0.00018
C      0.13763   -2.21143    0.00005
C      2.19289   -2.68081    0.00014
H     -1.63775    1.06821   -0.00237
H      3.14196   -3.19313    0.01927
N      1.03095   -3.26054    0.00005
N      2.12127   -1.31208   -0.00023
N     -1.86084   -0.96966    0.00001
N      0.22330    0.21500   -0.00011
H      2.88523   -0.66747    0.09325
N     -2.01635   -3.27741   -0.00005
H     -1.57379   -4.17387   -0.07497
H     -3.01116   -3.19153   -0.08911
C      2.00990   -4.43165    3.34784
C      0.60669   -4.48501    3.34754
C      0.11972   -3.20061    3.34826
N      1.18589   -2.34834    3.34901
C      1.19826   -0.97867    3.34989
C      2.37264   -0.31216    3.35054
C      3.60263   -1.03130    3.35031
C      3.59549   -2.39032    3.34945
C      2.36934   -3.09610    3.34876
H      2.69370   -5.26396    3.34807
H      0.00006   -5.37576    3.33659
H     -0.88888   -2.82436    3.32283
H      0.23252   -0.49432    3.32844
H      2.36161    0.76781    3.33751
H      4.53830   -0.48794    3.36036
H      4.51549   -2.95988    3.35768
31
A_het29_m.2.2.rand
C     -0.60833    0.77639   -0.00004
C     -2.76864    1.15183   -0.00014
C     -2.11372   -1.04617    0.00018
C     -0.78540   -0.59769    0.00005
C      1.30414   -0.29960    0.00014
H     -3.60654    1.84015    0.00672
H      2.37427   -0.43963    0.00606
N      0.42567   -1.25770    0.00005
N      0.74738    0.95046   -0.00023
N     -3.09259   -0.14416    0.00001
N     -1.56520    1.70221   -0.00011
H      1.22567    1.83037    0.06456
N     -2.42826   -2.35773   -0.00005
H     -1.70394   -3.03903   -0.12726
H     -3.38906   -2.61789   -0.12205
C     -2.81727    0.90801    3.55763
C     -3.47924    2.14760    3.55765
C     -2.53610    3.14648    3.55765
N     -1.30418    2.55889    3.55763
C     -0.06609    3.14296    3.55763
C      1.04546    2.37504    3.55762
C      0.93389    0.95353    3.55761
C     -0.29133    0.37063    3.55761
C     -1.46061    1.16847    3.55763
H     -3.26631   -0.07041    3.53586
H     -4.54592    2.30330    3.54921
H     -2.63849    4.21805    3.54336
H     -0.05140    4.22352    3.55803
H      2.01443    2.85390    3.56931
H      1.82853    0.34554    3.55489
H     -0.40389   -0.70489    3.54130
31
A_het29_m.2.4.rand
C      1.58556    0.72467   -0.00004
C     -0.36024    1.73824   -0.00014
C     -0.40384   -0.55416    0.00018
C      0.99829   -0.52958    0.00005
C      3.07862   -0.88548    0.00014
H     -0.95123    2.64829    0.00210
H      4.05474   -1.34611    0.00116
N      1.94968   -1.52773    0.00005
N      2.93094    0.47651   -0.00023
N     -1.06153    0.60351    0.00001
N      0.95483    1.89837   -0.00011
H      3.65779    1.16820    0.00913
N     -1.10298   -1.70715   -0.00005
H     -0.61360   -2.56498    0.17660
H     -2.08199   -1.65064    0.21420
C     -1.93786   -0.40883    3.24274
C     -2.48948    0.88318    3.24263
C     -1.46327    1.79582    3.24270
N     -0.28586    1.10263    3.24285
C      0.99752    1.57917    3.24297
C      2.03806    0.71841    3.24311
C      1.80495   -0.68593    3.24314
C      0.53425   -1.16241    3.24303
C     -0.56178   -0.26811    3.24288
H     -2.46944   -1.34577    3.24904
H     -3.53797    1.13305    3.23443
H     -1.47122    2.87225    3.23015
H      1.10501    2.65378    3.22423
H      3.04415    1.11250    3.24296
H      2.64386   -1.36850    3.23502
H      0.33205   -2.22480    3.22955
31
A_het29_m.2.7.rand
C      1.73180    0.32713   -0.00004
C     -0.19237    1.38211   -0.00014
C     -0.28253   -0.90874    0.00018
C      1.11892   -0.91410    0.00005
C      3.19066   -1.31220    0.00014
H     -0.76309    2.30536   -0.00041
H      4.15752   -1.79058    0.01275
N      2.04885   -1.93206    0.00005
N      3.07167    0.05187   -0.00023
N     -0.91904    0.26245    0.00001
N      1.12505    1.51415   -0.00011
H      3.81223    0.72437    0.08334
N     -1.00158   -2.04626   -0.00005
H     -0.53499   -2.92799    0.09711
H     -1.99897   -1.98775    0.08128
C      1.16309   -1.73613    3.27332
C      0.11409   -0.80166    3.27330
C      0.65321    0.46170    3.27327
N      2.01248    0.33630    3.27327
C      2.97073    1.31397    3.27324
C      4.27993    0.97854    3.27325
C      4.66750   -0.39344    3.27328
C      3.71885   -1.36526    3.27330
C      2.34655   -1.02308    3.27330
H      1.08210   -2.80982    3.25645
H     -0.94129   -1.01959    3.25431
H      0.18676    1.43125    3.24743
H      2.60825    2.33173    3.26354
H      5.02327    1.76281    3.28090
H      5.71813   -0.65149    3.28148
H      3.98361   -2.41413    3.27200
31
A_het29_m.3.1.rand
C      0.77808   -0.36809   -0.00004
C     -1.38354    0.01040   -0.00014
C     -0.72841   -2.18939    0.00018
C      0.60036   -1.74104    0.00005
C      2.69227   -1.44749    0.00014
H     -2.22185    0.69835    0.01626
H      3.76223   -1.58999   -0.00306
N      1.81085   -2.40243    0.00005
N      2.13686   -0.19466   -0.00023
N     -1.70606   -1.28492    0.00001
N     -0.17704    0.55924   -0.00011
H      2.61923    0.68539   -0.02031
N     -1.04529   -3.49863   -0.00005
H     -0.32120   -4.17527    0.15321
H     -2.00030   -3.74663    0.18216
C     -3.92998    0.14165    3.38187
C     -3.10027    1.27643    3.38142
C     -1.79054    0.86008    3.38199
N     -1.78653   -0.50528    3.38278
C     -0.72112   -1.36574    3.38355
C     -0.92743   -2.69962    3.38428
C     -2.25501   -3.21651    3.38425
C     -3.31386   -2.36786    3.38349
C     -3.10559   -0.96833    3.38272
H     -5.00685    0.12134    3.37892
H     -3.42109    2.30570    3.37815
H     -0.86903    1.41582    3.36017
H      0.25719   -0.90724    3.36881
H     -0.07552   -3.36384    3.36681
H     -2.40874   -4.28731    3.38681
H     -4.33203   -2.73356    3.38292
31
A_het29_m.3.2.rand
C      0.19177    1.57528   -0.00004
C     -1.74050    2.61428   -0.00014
C     -1.81100    0.32094    0.00018
C     -0.40860    0.32792    0.00005
C      1.66860   -0.05020    0.00014
H     -2.31888    3.53131    0.01208
H      2.63949   -0.52182   -0.00126
N      0.53212   -0.68045    0.00005
N      1.53555    1.31273   -0.00023
N     -2.45516    1.48590    0.00001
N     -0.42382    2.75580   -0.00011
H      2.26989    1.99653   -0.00606
N     -2.52330   -0.82212   -0.00005
H     -2.05337   -1.70386   -0.07606
H     -3.52094   -0.76857   -0.08171
C     -3.32084    2.50060    3.40543
C     -2.77952    3.79724    3.40542
C     -1.40863    3.69840    3.40546
N     -1.08541    2.37232    3.40548
C      0.15053    1.78246    3.40552
C      0.25953    0.43680    3.40555
C     -0.91021   -0.37581    3.40553
C     -2.13672    0.20433    3.40549
C     -2.26044    1.61390    3.40547
H     -4.36265    2.22849    3.39147
H     -3.33187    4.72312    3.40103
H     -0.64329    4.45494    3.38689
H      0.99525    2.45650    3.40073
H      1.24156   -0.01344    3.39799
H     -0.80976   -1.45218    3.38640
H     -3.04101   -0.38870    3.38947
31
A_het29_m.4.1.rand
C      0.70552    0.78284   -0.00004
C     -1.24221    1.78875   -0.00014
C     -1.27795   -0.50433    0.00018
C      0.12317   -0.47385    0.00005
C      2.20578   -0.81959    0.00014
H     -1.83515    2.69774    0.00136
H      3.18395   -1.27599   -0.00065
N      1.07957   -1.46786    0.00005
N      2.05217    0.54111   -0.00023
N     -1.94095    0.65137    0.00001
N      0.07144    1.95283   -0.00011
H      2.77612    1.23609    0.00194
N     -1.97206   -1.66386   -0.00005
H     -1.47537   -2.49736    0.26211
H     -2.93749   -1.60192    0.27197
C      0.05460    1.17776    3.26104
C      1.36596    0.67448    3.26148
C      1.30813   -0.69860    3.26173
N     -0.00815   -1.06123    3.26145
C     -0.56250   -2.31401    3.26154
C     -1.90574   -2.45882    3.26122
C     -2.75121   -1.31084    3.26077
C     -2.20577   -0.06778    3.26068
C     -0.79993    0.09230    3.26102
H     -0.24688    2.21118    3.24333
H      2.27223    1.25803    3.25360
H      2.08566   -1.44280    3.24685
H      0.13259   -3.14111    3.25641
H     -2.32550   -3.45464    3.26693
H     -3.82556   -1.43849    3.26549
H     -2.82176    0.82086    3.25131
31
A_het29_m.5.2.rand
C     -0.91937    1.82438   -0.00004
C     -2.87115    2.82701   -0.00014
C     -2.90016    0.53430    0.00018
C     -1.50007    0.56676    0.00005
C      0.58286    0.22662    0.00014
H     -3.46664    3.73432   -0.00084
H      1.56235   -0.22520    0.01511
N     -0.54237   -0.42625    0.00005
N      0.42693    1.58526   -0.00023
N     -3.56804    1.68728    0.00001
N     -1.55869    2.99294   -0.00011
H      1.14661    2.27384    0.12891
N     -3.59149   -0.62479   -0.00005
H     -3.09973   -1.48585   -0.14975
H     -4.58233   -0.58501   -0.15112
C      0.59761    2.84321    3.05469
C      1.82976    2.16563    3.05585
C      1.58374    0.81250    3.05712
N      0.22805    0.63423    3.05678
C     -0.48799   -0.53500    3.05768
C     -1.83661   -0.49835    3.05712
C     -2.51848    0.75126    3.05559
C     -1.81364    1.91054    3.05469
C     -0.39874    1.88099    3.05527
H      0.43638    3.90828    3.06269
H      2.80982    2.61559    3.06977
H      2.25238   -0.03127    3.06786
H      0.09169   -1.44585    3.03479
H     -2.38862   -1.42629    3.03744
H     -3.59925    0.76728    3.03213
H     -2.30637    2.87255    3.03232
31
A_het29_m.5.5.rand
C     -0.54442    1.01159   -0.00004
C     -2.69518    1.44292   -0.00014
C     -2.09733   -0.77134    0.00018
C     -0.75961   -0.35720    0.00005
C      1.33726   -0.11730    0.00014
H     -3.51577    2.15288   -0.00197
H      2.40281   -0.28365    0.02331
N      0.43201   -1.05169    0.00005
N      0.81686    1.14727   -0.00023
N     -3.05407    0.15490    0.00001
N     -1.47856    1.96033   -0.00011
H      1.32673    2.00620    0.10480
N     -2.44390   -2.07709   -0.00005
H     -1.73556   -2.76633   -0.17131
H     -3.40655   -2.30827   -0.16274
C      1.97036    2.00940    3.32393
C      2.32802    0.64835    3.32235
C      1.17890   -0.10494    3.32229
N      0.11540    0.75423    3.32379
C     -1.22508    0.46713    3.32432
C     -2.12951    1.46914    3.32587
C     -1.69366    2.82382    3.32697
C     -0.36863    3.11318    3.32646
C      0.58651    2.06865    3.32483
H      2.63318    2.85854    3.34397
H      3.32933    0.24813    3.33026
H      1.02738   -1.17058    3.30920
H     -1.48510   -0.58102    3.29757
H     -3.18207    1.22798    3.30231
H     -2.42690    3.61821    3.30956
H     -0.01447    4.13497    3.31453
24
A_het2_0.1.rand
C      0.53213   -0.01185   -0.00004
C     -1.63399    0.33253   -0.00014
C     -0.94657   -1.85625    0.00018
C      0.37465   -1.38762    0.00005
C      2.45971   -1.06242    0.00014
H     -2.48278    1.00820    0.00177
H      3.53165   -1.18915    0.00052
N      1.59355   -2.03112    0.00005
N      1.88653    0.18114   -0.00023
N     -1.93946   -0.96814    0.00001
N     -0.43855    0.90031   -0.00011
H      2.35558    1.06822    0.00825
N     -1.24077   -3.17070   -0.00005
H     -0.50416   -3.84405   -0.09294
H     -2.19803   -3.45018   -0.10417
C      0.70648    0.59639    3.20930
C      1.43215   -0.54316    3.20860
C      0.48457   -1.61300    3.20897
C     -0.73297   -1.02921    3.20986
O     -0.61385    0.31693    3.21007
H      0.96839    1.64008    3.19640
H      2.50637   -0.61947    3.20708
H      0.69051   -2.66936    3.18802
H     -1.73739   -1.41429    3.18910
24
A_het2_1.0.rand
C      0.92900    1.29252   -0.00004
C     -1.01122    2.31563   -0.00014
C     -1.06574    0.02069    0.00018
C      0.33699    0.04023    0.00005
C      2.41804   -0.32169    0.00014
H     -1.59689    3.22927    0.00019
H      3.39259   -0.78570   -0.00209
N      1.28668   -0.96026    0.00005
N      2.27459    1.04135   -0.00023
N     -1.71831    1.18324    0.00001
N      0.30399    2.46894   -0.00011
H      3.00358    1.73139   -0.00852
N     -1.76869   -1.12993   -0.00005
H     -1.28316   -1.97145    0.25682
H     -2.74500   -1.06430    0.22763
C     -1.95109   -0.11890    3.47700
C     -0.69348   -0.60976    3.47898
C     -0.82551   -2.03263    3.47991
C     -2.15334   -2.28241    3.47843
O     -2.85405   -1.12532    3.47664
H     -2.35221    0.87918    3.45107
H      0.21678   -0.03485    3.46474
H     -0.03510   -2.76361    3.46933
H     -2.73455   -3.18837    3.48936
24
A_het2_1.5.rand
C     -0.64734    0.14470   -0.00004
C     -2.80586    0.53872   -0.00014
C     -2.16922   -1.66588    0.00018
C     -0.83731   -1.22738    0.00005
C      1.25482   -0.94803    0.00014
H     -3.63859    1.23450   -0.00098
H      2.32346   -1.09543    0.01026
N      0.36813   -1.89879    0.00005
N      0.71032    0.30704   -0.00023
N     -3.14192   -0.75356    0.00001
N     -1.59713    1.07911   -0.00011
H      1.20033    1.17832    0.09770
N     -2.49443   -2.97132   -0.00005
H     -1.77487   -3.66824   -0.02231
H     -3.46174   -3.23308   -0.01701
C      0.26440    1.02687    2.98346
C      1.48762    1.60320    2.98346
C      2.42978    0.52644    2.98495
C      1.69535   -0.60811    2.98571
O      0.37751   -0.31845    2.98482
H     -0.73861    1.41646    2.96624
H      1.69753    2.65965    2.99281
H      3.50478    0.59318    2.99569
H      1.94937   -1.65375    2.97735
24
A_het2_2.0.rand
C      1.26705    0.07797   -0.00004
C     -0.68697    1.07491   -0.00014
C     -0.71158   -1.22012    0.00018
C      0.69073   -1.18123    0.00005
C      2.77609   -1.51763    0.00014
H     -1.28465    1.98076   -0.00010
H      3.75603   -1.97016   -0.00168
N      1.65226   -2.17013    0.00005
N      2.61587   -0.15686   -0.00023
N     -1.37938   -0.06652    0.00001
N      0.62629    1.24597   -0.00011
H      3.33663    0.54177   -0.00806
N     -1.39967   -2.37975   -0.00005
H     -0.90012   -3.22018    0.23102
H     -2.36928   -2.32618    0.25853
C     -2.26776   -2.92607    3.04018
C     -1.83306   -1.64705    3.03922
C     -0.40608   -1.71687    3.04037
C     -0.09746   -3.03119    3.04192
O     -1.22145   -3.78372    3.04182
H     -3.24684   -3.37341    3.05145
H     -2.44399   -0.76071    3.02707
H      0.28898   -0.89449    3.02117
H      0.83328   -3.57101    3.01880
24
A_het2_2.1.rand
C      1.11783    0.66182   -0.00004
C     -1.04788    1.00183   -0.00014
C     -0.35908   -1.18573    0.00018
C      0.96243   -0.71395    0.00005
C      3.04909   -0.38578    0.00014
H     -1.89776    1.67606    0.00478
H      4.12119   -0.51102   -0.00168
N      2.18360   -1.35536    0.00005
N      2.47311    0.85734   -0.00023
N     -1.35158   -0.29785    0.00001
N      0.14678    1.57261   -0.00011
H      2.94081    1.74542   -0.01073
N     -0.65289   -2.50040   -0.00005
H      0.08292   -3.16549    0.14810
H     -1.60356   -2.76914    0.17496
C     -1.83765   -0.36211    3.19586
C     -1.51127    0.94761    3.19593
C     -0.08307    0.99644    3.19546
C      0.33296   -0.28826    3.19515
O     -0.72568   -1.12968    3.19538
H     -2.77644   -0.88756    3.18265
H     -2.19524    1.77912    3.18811
H      0.54114    1.87342    3.18034
H      1.30551   -0.74918    3.18158
24
A_het2_2.2.rand
C     -0.30594   -0.12474   -0.00004
C     -2.25588    0.87878   -0.00014
C     -2.28722   -1.41524    0.00018
C     -0.88535   -1.38247    0.00005
C      1.19746   -1.72456    0.00014
H     -2.85088    1.78640    0.00069
H      2.17640   -2.17913    0.00046
N      0.07262   -2.37445    0.00005
N      1.04088   -0.36376   -0.00023
N     -2.95284   -0.26003    0.00001
N     -0.94278    1.04494   -0.00011
H      1.76343    0.33271    0.00017
N     -2.97814   -2.57100   -0.00005
H     -2.49114   -3.43362    0.15596
H     -3.97238   -2.53062    0.12531
C     -1.63758   -1.14870    3.31603
C     -0.61549   -0.26731    3.31628
C      0.57915   -1.05277    3.31627
C      0.17761   -2.34222    3.31602
O     -1.17094   -2.41828    3.31588
H     -2.70724   -1.03489    3.29514
H     -0.69508    0.80605    3.29811
H      1.59587   -0.69808    3.31760
H      0.70397   -3.28033    3.30073
24
A_het2_3.0.rand
C      1.36530    0.94833   -0.00004
C     -0.60144    1.92010   -0.00014
C     -0.59789   -0.37531    0.00018
C      0.80379   -0.31846    0.00005
C      2.89266   -0.63023    0.00014
H     -1.21033    2.81848   -0.00005
H      3.87784   -1.07120   -0.00024
N      1.77729   -1.29579    0.00005
N      2.71648    0.72933   -0.00023
N     -1.27998    0.77042    0.00001
N      0.70976    2.10784   -0.00011
H      3.42910    1.43629   -0.00614
N     -1.26849   -1.54572   -0.00005
H     -0.75160   -2.37508    0.23407
H     -2.23498   -1.51176    0.27393
C     -2.49043   -3.15295    3.09571
C     -3.20272   -2.00382    3.09405
C     -2.24182   -0.94550    3.09480
C     -1.03150   -1.54401    3.09685
O     -1.16597   -2.88916    3.09743
H     -2.76787   -4.19296    3.10838
H     -4.27635   -1.91649    3.10012
H     -2.43137    0.11388    3.07253
H     -0.02271   -1.16971    3.07884
24
A_het2_3.4.rand
C      2.46025    1.46964   -0.00004
C      0.90605    3.01759   -0.00014
C      0.18093    0.84125    0.00018
C      1.52636    0.44736    0.00005
C      3.40732   -0.51094    0.00014
H      0.61429    4.06287    0.00019
H      4.20199   -1.24111    0.00326
N      2.13806   -0.78857    0.00005
N      3.67100    0.83313   -0.00023
N     -0.10355    2.14356    0.00001
N      2.20776    2.77799   -0.00011
H      4.57157    1.27576    0.01613
N     -0.82615   -0.05051   -0.00005
H     -0.62496   -1.02914    0.07775
H     -1.76930    0.28322    0.06104
C      1.96719   -0.41790    3.13454
C      0.76594    0.19782    3.13452
C      1.04162    1.60056    3.13458
C      2.38655    1.71435    3.13464
O      2.96677    0.49165    3.13462
H      2.26650   -1.45101    3.11426
H     -0.19883   -0.27998    3.12696
H      0.33062    2.40853    3.11526
H      3.05469    2.55746    3.11507
24
A_het2_3.7.rand
C      0.92322   -0.06198   -0.00004
C     -1.03484    0.92795   -0.00014
C     -1.05020   -1.36692    0.00018
C      0.35123   -1.32399    0.00005
C      2.43603   -1.65034    0.00014
H     -1.63684    1.83093   -0.00178
H      3.41836   -2.09688    0.01116
N      1.31515   -2.30963    0.00005
N      2.26995   -0.29198   -0.00023
N     -1.72431   -0.21666    0.00001
N      0.27671    1.10304   -0.00011
H      2.98574    0.40776    0.07589
N     -1.73314   -2.52755   -0.00005
H     -1.24040   -3.39539   -0.09380
H     -2.73143   -2.49975   -0.08886
C      2.30318   -0.89447    3.34798
C      1.21357   -0.09736    3.34677
C      1.70672    1.24400    3.34562
C      3.05382    1.14520    3.34624
O      3.43517   -0.15404    3.34768
H      2.43270   -1.96246    3.32901
H      0.18554   -0.41749    3.32929
H      1.12820    2.15182    3.32987
H      3.84853    1.87118    3.36032
24
A_het2_4.0.rand
C      0.99657    0.06536   -0.00004
C     -0.94141    1.09188   -0.00014
C     -1.00055   -1.20342    0.00018
C      0.40221   -1.18582    0.00005
C      2.48273   -1.55135    0.00014
H     -1.52543    2.00657    0.00028
H      3.45647   -2.01706   -0.00092
N      1.35006   -2.18843    0.00005
N      2.34154   -0.18871   -0.00023
N     -1.65120   -0.03938    0.00001
N      0.37366    1.24259   -0.00011
H      3.07178    0.50000   -0.00236
N     -1.70661   -2.35237   -0.00005
H     -1.22498   -3.19602    0.25684
H     -2.67712   -2.28339    0.25074
C     -0.74658   -3.15564    3.25962
C     -1.77849   -4.02920    3.25990
C     -2.96695   -3.23299    3.26077
C     -2.55178   -1.94670    3.26094
O     -1.20365   -1.88518    3.26024
H      0.32310   -3.27283    3.24563
H     -1.70794   -5.10400    3.26643
H     -3.98828   -3.57501    3.26904
H     -3.06948   -1.00355    3.24241
24
A_het2_5.1.rand
C      0.21254   -0.16435   -0.00004
C     -1.69538    0.91771   -0.00014
C     -1.81933   -1.37276    0.00018
C     -0.41693   -1.39747    0.00005
C      1.65162   -1.82414    0.00014
H     -2.25267    1.84834    0.00494
H      2.61158   -2.31757   -0.00162
N      0.50051   -2.42751    0.00005
N      1.55001   -0.45781   -0.00023
N     -2.43652   -0.19236    0.00001
N     -0.37547    1.03005   -0.00011
H      2.30031    0.20888   -0.01105
N     -2.55754   -2.49894   -0.00005
H     -2.10425   -3.38252    0.13847
H     -3.54388   -2.41427    0.16171
C     -0.91748   -0.30011    3.24944
C     -1.30032   -1.59562    3.25011
C     -2.72983   -1.58166    3.24998
C     -3.08805   -0.27946    3.24924
O     -1.99604    0.51323    3.24890
H      0.04138    0.18783    3.23118
H     -0.65219   -2.45567    3.23608
H     -3.39426   -2.42906    3.25331
H     -4.03914    0.22352    3.23968
24
A_het2_5.2.rand
C      1.36207    1.02744   -0.00004
C     -0.80491    1.36215   -0.00014
C     -0.10873   -0.82356    0.00018
C      1.21030   -0.34920    0.00005
C      3.29358   -0.01527    0.00014
H     -1.65681    2.03443   -0.00102
H      4.36604   -0.13734    0.00162
N      2.43153   -0.98786    0.00005
N      2.71529    1.22584   -0.00023
N     -1.10575    0.06047    0.00001
N      0.38752    1.93508   -0.00011
H      3.17926    2.11539    0.03025
N     -0.39698   -2.13965   -0.00005
H      0.34161   -2.80853   -0.10947
H     -1.35307   -2.42253   -0.10660
C      2.85458    0.25762    3.16224
C      1.86211   -0.65692    3.16215
C      0.64141    0.08733    3.16243
C      1.00019    1.38896    3.16267
O      2.34672    1.51134    3.16256
H      3.92785    0.17884    3.16432
H      1.97950   -1.72695    3.14212
H     -0.36294   -0.30005    3.14225
H      0.44237    2.30851    3.14090
24
A_het2_5.8.rand
C      1.10697    0.43293   -0.00004
C     -1.06112    0.77179   -0.00014
C     -0.36842   -1.41609    0.00018
C      0.95159   -0.94383    0.00005
C      3.03566   -0.61240    0.00014
H     -1.91138    1.44606   -0.00163
H      4.10749   -0.73418    0.01375
N      2.17291   -1.58461    0.00005
N      2.46004    0.62858   -0.00023
N     -1.36416   -0.52921    0.00001
N      0.13335    1.34235   -0.00011
H      2.92835    1.51431    0.06358
N     -0.66023   -2.73092   -0.00005
H      0.07610   -3.40355   -0.10073
H     -1.61835   -3.01222   -0.09098
C      3.74102    1.03719    3.16829
C      3.77926   -0.31349    3.16986
C      2.41713   -0.74648    3.16952
C      1.67002    0.37809    3.16776
O      2.46152    1.47471    3.16699
H      4.50229    1.79815    3.18469
H      4.66182   -0.93069    3.17455
H      2.05168   -1.75882    3.14974
H      0.60970    0.56045    3.14179
30
A_het30_0.0.rand
C      0.46009    0.06871   -0.00004
C     -1.54926    0.95251   -0.00014
C     -1.44199   -1.34052    0.00018
C     -0.04646   -1.22069    0.00005
C      2.05017   -1.44296    0.00014
H     -2.19825    1.82319   -0.00377
H      3.05306   -1.84104    0.01148
N      0.96503   -2.15528    0.00005
N      1.81736   -0.09251   -0.00023
N     -2.17767   -0.22587    0.00001
N     -0.24823    1.19884   -0.00011
H      2.50217    0.64066    0.02035
N     -2.05497   -2.54203   -0.00005
H     -1.50738   -3.33360    0.29309
H     -3.02830   -2.54534    0.24863
C     -2.44696   -3.30659    3.27225
C     -1.37752   -4.21481    3.27335
C     -0.06589   -3.78325    3.27567
C      0.17006   -2.41093    3.27690
C     -0.91137   -1.51781    3.27577
C     -2.23415   -1.94215    3.27344
N      1.36624   -1.71480    3.27920
C      1.01666   -0.46447    3.27944
N     -0.33291   -0.27088    3.27746
H     -3.46171   -3.68469    3.27518
H     -1.58957   -5.27651    3.27566
H      0.76168   -4.47960    3.26886
H     -3.05857   -1.24106    3.26524
H      1.69930    0.37194    3.26364
H     -0.80350    0.60937    3.18017
30
A_het30_0.7.rand
C      1.85183    0.02728   -0.00004
C     -0.31191    0.39535   -0.00014
C      0.34996   -1.80021    0.00018
C      1.67622   -1.34682    0.00005
C      3.76433   -1.04810    0.00014
H     -1.15337    1.08129   -0.00257
H      4.83432   -1.18550    0.01847
N      2.88606   -2.00563    0.00005
N      3.20716    0.20237   -0.00023
N     -0.63387   -0.90038    0.00001
N      0.88952    0.95129   -0.00011
H      3.69273    1.07693    0.08014
N      0.04244   -3.11025   -0.00005
H      0.77217   -3.78742    0.11837
H     -0.91822   -3.37987    0.09754
C      1.07081   -2.14788    3.09185
C      2.43563   -2.46803    3.09121
C      3.40502   -1.48719    3.08904
C      2.98763   -0.15900    3.08748
C      1.61820    0.14262    3.08815
C      0.63511   -0.83865    3.09034
N      3.73432    1.00835    3.08522
C      2.85179    1.96117    3.08458
N      1.56302    1.51638    3.08624
H      0.34021   -2.94641    3.08138
H      2.73229   -3.50902    3.08460
H      4.45854   -1.73158    3.07837
H     -0.41878   -0.59534    3.07215
H      3.08066    3.01690    3.08246
H      0.74050    2.08164    2.99018
30
A_het30_1.1.rand
C      0.09296   -0.38657   -0.00004
C     -2.06806    0.00265   -0.00014
C     -1.42501   -2.20069    0.00018
C     -0.09616   -1.75939    0.00005
C      1.99251   -1.48137    0.00014
H     -2.90289    0.69640   -0.00503
H      3.06055   -1.63179    0.01948
N      1.10563   -2.43094    0.00005
N      1.44914   -0.22463   -0.00023
N     -2.40230   -1.29234    0.00001
N     -0.86181    0.54471   -0.00011
H      1.93680    0.64546    0.11649
N     -1.74182   -3.51042   -0.00005
H     -1.01178   -4.19093   -0.09900
H     -2.70014   -3.77552   -0.12981
C      1.46330   -3.71811    3.17709
C      2.67021   -3.00542    3.17663
C      2.69013   -1.62601    3.17560
C      1.46919   -0.95474    3.17503
C      0.27224   -1.68436    3.17551
C      0.24323   -3.07285    3.17654
N      1.20171    0.40396    3.17401
C     -0.09488    0.48320    3.17387
N     -0.71821   -0.72939    3.17474
H      1.48935   -4.80021    3.17205
H      3.60349   -3.55388    3.17664
H      3.61912   -1.07051    3.18299
H     -0.68741   -3.62495    3.16269
H     -0.66000    1.40256    3.15055
H     -1.70500   -0.88677    3.08442
30
A_het30_1.2.rand
C     -3.01754    2.00479   -0.00004
C     -5.16585    2.45977   -0.00014
C     -4.59042    0.23781    0.00018
C     -3.24824    0.63874    0.00005
C     -1.15251    0.85252    0.00014
H     -5.97916    3.17867   -0.00499
H     -0.08925    0.67076    0.01880
N     -2.06807   -0.06948    0.00005
N     -1.65699    2.12519   -0.00023
N     -5.53964    1.17583    0.00001
N     -3.94364    2.96526   -0.00011
H     -1.14045    2.97898    0.11162
N     -4.94463   -1.05964   -0.00005
H     -4.23542   -1.76811    0.01521
H     -5.91610   -1.30469   -0.02249
C     -2.03061   -1.23559    3.14570
C     -0.73873   -0.69063    3.14501
C     -0.53594    0.67338    3.14358
C     -1.65611    1.50161    3.14283
C     -2.94020    0.93885    3.14353
C     -3.15369   -0.43366    3.14497
N     -1.73991    2.88386    3.14140
C     -3.01448    3.13556    3.14126
N     -3.79398    2.01725    3.14249
H     -2.14785   -2.31182    3.14357
H      0.11289   -1.35833    3.14290
H      0.45910    1.09950    3.14851
H     -4.14996   -0.85636    3.13268
H     -3.45164    4.12248    3.12025
H     -4.79315    1.99279    3.05681
30
A_het30_2.0.rand
C      0.16151    0.34470   -0.00004
C     -1.75834    1.40633   -0.00014
C     -1.85351   -0.88618    0.00018
C     -0.45437   -0.89758    0.00005
C      1.61746   -1.29628    0.00014
H     -2.32642    2.32945    0.01071
H      2.58339   -1.77771    0.00574
N      0.47483   -1.91664    0.00005
N      1.49964    0.06643   -0.00023
N     -2.48625    0.28310    0.00001
N     -0.44182    1.52947   -0.00011
H      2.23893    0.74263    0.05808
N     -2.58573   -2.03084   -0.00005
H     -2.11124   -2.88374   -0.23818
H     -3.55187   -1.94302   -0.26146
C      1.65039   -0.41288    3.49440
C      1.76113    0.98573    3.49424
C      0.64421    1.79580    3.49388
C     -0.60595    1.18273    3.49368
C     -0.69822   -0.21625    3.49384
C      0.42103   -1.03988    3.49420
N     -1.86987    1.74562    3.49332
C     -2.68020    0.73230    3.49327
N     -2.04839   -0.47682    3.49357
H      2.54980   -1.01597    3.49282
H      2.74610    1.43611    3.50008
H      0.72337    2.87451    3.48520
H      0.33916   -2.11857    3.47321
H     -3.75751    0.80177    3.47551
H     -2.48489   -1.37345    3.38804
30
A_het30_2.1.rand
C      0.48474    0.85445   -0.00004
C     -1.66207    1.30640   -0.00014
C     -1.08040   -0.91304    0.00018
C      0.26075   -0.51333    0.00005
C      2.35828   -0.28797    0.00014
H     -2.47522    2.02304    0.01009
H      3.42313   -0.46456    0.00423
N      1.44787   -1.21508    0.00005
N      1.84619    0.98142   -0.00023
N     -2.02910    0.01945    0.00001
N     -0.43971    1.81059   -0.00011
H      2.35665    1.84481    0.03040
N     -1.44330   -2.22036   -0.00005
H     -0.73657   -2.90132   -0.21290
H     -2.39277   -2.42556   -0.25475
C      1.17589   -0.09849    3.49445
C      1.17679    1.30367    3.49419
C      0.00013    2.02501    3.49343
C     -1.19822    1.31688    3.49293
C     -1.18096   -0.08551    3.49320
C     -0.00127   -0.81859    3.49396
N     -2.50218    1.77979    3.49216
C     -3.23082    0.70645    3.49197
N     -2.50644   -0.44969    3.49257
H      2.11916   -0.62892    3.48268
H      2.12429    1.82802    3.49722
H     -0.00611    3.10672    3.48335
H      0.00042   -1.90049    3.47460
H     -4.31053    0.69188    3.47901
H     -2.87210   -1.37912    3.40974
30
A_het30_2.8.rand
C      0.31395    1.22846   -0.00004
C     -1.85629    1.54858   -0.00014
C     -1.14500   -0.63401    0.00018
C      0.16956   -0.15093    0.00005
C      2.24953    0.20005    0.00014
H     -2.71217    2.21597   -0.00317
H      3.32231    0.08779    0.01893
N      1.39619   -0.78116    0.00005
N      1.66441    1.43574   -0.00023
N     -2.14930    0.24327    0.00001
N     -0.66805    2.12708   -0.00011
H      2.12348    2.32275    0.10990
N     -1.42656   -1.95557   -0.00005
H     -0.68391   -2.60743   -0.17424
H     -2.37432   -2.23294   -0.17867
C      2.48249    0.27143    3.32655
C      2.97234    1.58539    3.32700
C      2.11821    2.67164    3.32829
C      0.74730    2.42571    3.32913
C      0.27528    1.10322    3.32866
C      1.12665    0.00654    3.32738
N     -0.31263    3.31358    3.33044
C     -1.36838    2.56099    3.33075
N     -1.09416    1.22347    3.32973
H      3.18161   -0.55502    3.32483
H      4.04307    1.74680    3.33630
H      2.48928    3.68833    3.33741
H      0.75343   -1.00878    3.30511
H     -2.38649    2.92063    3.31698
H     -1.76538    0.48292    3.24071
30
A_het30_3.3.rand
C      0.78991    1.06584   -0.00004
C     -1.14379    2.09782   -0.00014
C     -1.21032   -0.19642    0.00018
C      0.19267   -0.18440    0.00005
C      2.27228   -0.55238    0.00014
H     -1.72520    3.01420    0.00189
H      3.24583   -1.01874   -0.00447
N      1.13915   -1.18835    0.00005
N      2.13369    0.80972   -0.00023
N     -1.85594    0.96955    0.00001
N      0.17194    2.24480   -0.00011
H      2.86438    1.49756    0.00081
N     -1.92403   -1.34247   -0.00005
H     -1.45141   -2.18156    0.28716
H     -2.89416   -1.26105    0.24991
C      1.12313    0.68114    3.40503
C     -0.17908    1.20112    3.40496
C     -1.28264    0.37453    3.40574
C     -1.06698   -1.00172    3.40661
C      0.24123   -1.50430    3.40666
C      1.35848   -0.67860    3.40588
N     -1.97947   -2.04403    3.40749
C     -1.25064   -3.11861    3.40804
N      0.09028   -2.87088    3.40760
H      1.96144    1.36592    3.39347
H     -0.31525    2.27427    3.38777
H     -2.28822    0.77281    3.39051
H      2.36471   -1.07767    3.40342
H     -1.63552   -4.12787    3.40751
H      0.81925   -3.55625    3.34978
30
A_het30_3.6.rand
C      0.99964   -0.02901   -0.00004
C     -0.94816    0.97924   -0.00014
C     -0.98472   -1.31445    0.00018
C      0.41654   -1.28533    0.00005
C      2.49881   -1.62869    0.00014
H     -1.54125    1.88817    0.00028
H      3.47782   -2.08245    0.00904
N      1.37340   -2.27956    0.00005
N      2.34548   -0.26982   -0.00023
N     -1.64713   -0.15847    0.00001
N      0.36531    1.14214   -0.00011
H      3.06677    0.42097    0.10036
N     -1.68080   -2.47087   -0.00005
H     -1.18831   -3.31556    0.22551
H     -2.65953   -2.41441    0.21649
C      3.15713    0.83584    3.15506
C      1.90751    1.47231    3.15509
C      0.73202    0.74910    3.15509
C      0.81986   -0.64003    3.15507
C      2.07821   -1.26190    3.15504
C      3.26679   -0.54207    3.15504
N     -0.18423   -1.59181    3.15507
C      0.44092   -2.72776    3.15504
N      1.80011   -2.60822    3.15502
H      4.05713    1.43819    3.16362
H      1.86625    2.55370    3.14688
H     -0.23357    1.23614    3.13859
H      4.23309   -1.03041    3.16214
H     -0.03468   -3.69722    3.14955
H      2.46000   -3.36179    3.12160
30
A_het30_3.7.rand
C      1.38284    0.76281   -0.00004
C     -0.79465    0.50065   -0.00014
C      0.46633   -1.41414    0.00018
C      1.60760   -0.60514    0.00005
C      3.52265    0.28137    0.00014
H     -1.79530    0.91804    0.00508
H      4.58705    0.45669    0.01660
N      2.95812   -0.89077    0.00005
N      2.63268    1.31856   -0.00023
N     -0.73061   -0.83573    0.00001
N      0.20048    1.37103   -0.00011
H      2.84319    2.29433    0.11151
N      0.54572   -2.77000   -0.00005
H      1.42246   -3.18415   -0.26188
H     -0.29678   -3.26836   -0.22628
C      3.91212    1.84476    3.37678
C      2.94195    2.85891    3.37707
C      1.59265    2.56431    3.37753
C      1.21796    1.22289    3.37771
C      2.20068    0.22152    3.37742
C      3.55979    0.50925    3.37696
N     -0.04263    0.65530    3.37816
C      0.17277   -0.62400    3.37814
N      1.49652   -0.95822    3.37771
H      4.96044    2.11608    3.38455
H      3.26256    3.89319    3.38601
H      0.83932    3.34055    3.37476
H      4.30844   -0.27213    3.37267
H     -0.59678   -1.38093    3.35408
H      1.87226   -1.88116    3.26580
30
A_het30_4.0.rand
C      0.77688    0.43226   -0.00004
C     -1.38079    0.81299   -0.00014
C     -0.73478   -1.38835    0.00018
C      0.59634   -0.94099    0.00005
C      2.69050   -0.64779    0.00014
H     -2.21768    1.50325    0.00479
H      3.76042   -0.79118   -0.00675
N      1.80794   -1.60308    0.00005
N      2.13615    0.60420   -0.00023
N     -1.70758   -0.47967    0.00001
N     -0.17491    1.36184   -0.00011
H      2.61845    1.48442   -0.01950
N     -1.05764   -2.69755   -0.00005
H     -0.33402   -3.36208    0.20621
H     -1.99642   -2.93451    0.27064
C     -1.17956    0.92161    3.20808
C     -2.43252    0.29255    3.20804
C     -2.54826   -1.08146    3.20786
C     -1.37623   -1.83428    3.20771
C     -0.13195   -1.18896    3.20775
C     -0.00686    0.19435    3.20794
N     -1.20176   -3.20880    3.20752
C      0.08551   -3.37645    3.20744
N      0.79142   -2.20853    3.20758
H     -1.12901    2.00259    3.19341
H     -3.32597    0.90341    3.20069
H     -3.51307   -1.57092    3.20433
H      0.95850    0.68335    3.19389
H      0.58649   -4.33349    3.20515
H      1.78594   -2.11755    3.11389
30
A_het30_4.2.rand
C      1.23583    1.13596   -0.00004
C     -0.69898    2.16616   -0.00014
C     -0.76438   -0.12821    0.00018
C      0.63990   -0.11499    0.00005
C      2.72172   -0.48368    0.00014
H     -1.28088    3.08161    0.00637
H      3.69482   -0.95108   -0.01132
N      1.58840   -1.11763    0.00005
N      2.58230    0.88121   -0.00023
N     -1.40837    1.03857    0.00001
N      0.61855    2.31455   -0.00011
H      3.31164    1.56915   -0.05019
N     -1.47921   -1.27229   -0.00005
H     -1.01159   -2.10718    0.30917
H     -2.45036   -1.17824    0.24281
C     -1.81190    1.63151    3.12894
C     -2.53234    0.42948    3.12826
C     -1.89246   -0.79255    3.12652
C     -0.50003   -0.79918    3.12546
C      0.20440    0.41259    3.12617
C     -0.43152    1.64700    3.12791
N      0.38267   -1.86640    3.12370
C      1.56007   -1.31992    3.12337
N      1.53092    0.04344    3.12479
H     -2.35066    2.57037    3.12286
H     -3.61402    0.46592    3.12357
H     -2.44442   -1.72338    3.13013
H      0.12145    2.57667    3.10995
H      2.49392   -1.86094    3.10394
H      2.32537    0.65291    3.07981
30
A_het30_4.4.rand
C      1.27879    0.12143   -0.00004
C     -0.88116    0.48395   -0.00014
C     -0.21486   -1.71266    0.00018
C      1.11208   -1.25363    0.00005
C      3.20282   -0.93980    0.00014
H     -1.72330    1.16737    0.00710
H      4.27430   -1.07266   -0.01173
N      2.33069   -1.90315    0.00005
N      2.63554    0.30785   -0.00023
N     -1.19650   -0.81317    0.00001
N      0.31888    1.04189   -0.00011
H      3.10579    1.19431   -0.02242
N     -0.52657   -3.02548   -0.00005
H      0.19911   -3.67758    0.23645
H     -1.46815   -3.26056    0.25969
C      0.42056    2.50218    3.13523
C     -0.89926    2.02928    3.13536
C     -1.18047    0.67882    3.13570
C     -0.10888   -0.21078    3.13592
C      1.20440    0.27952    3.13578
C      1.49587    1.63788    3.13544
N     -0.10308   -1.59591    3.13627
C      1.15333   -1.91916    3.13634
N      1.99567   -0.84596    3.13606
H      0.59957    3.56948    3.12517
H     -1.71233    2.74389    3.12951
H     -2.19658    0.30834    3.12289
H      2.51375    2.00638    3.13142
H      1.53648   -2.92857    3.12364
H      2.99614   -0.88293    3.09180
30
A_het30_5.1.rand
C      1.89606    1.55959   -0.00004
C     -0.03084    2.60806   -0.00014
C     -0.11773    0.31052    0.00018
C      1.28813    0.31444    0.00005
C      3.36579   -0.07264    0.00014
H     -0.60489    3.52921   -0.00165
H      4.33436   -0.54901   -0.00365
N      2.22631   -0.69684    0.00005
N      3.23861    1.29201   -0.00023
N     -0.75221    1.48563    0.00001
N      1.28687    2.74522   -0.00011
H      3.97578    1.97329   -0.01965
N     -0.83840   -0.82400   -0.00005
H     -0.37661   -1.68392    0.24225
H     -1.81749   -0.74330    0.21525
C     -3.39511   -0.02264    2.92305
C     -3.29537   -1.42181    2.92207
C     -2.06882   -2.05589    2.92017
C     -0.92470   -1.26130    2.91924
C     -1.04388    0.13615    2.92025
C     -2.27307    0.78213    2.92216
N      0.41010   -1.62787    2.91737
C      1.06000   -0.50344    2.91726
N      0.25208    0.59553    2.91893
H     -4.37528    0.43665    2.92036
H     -4.20180   -2.01352    2.92465
H     -1.98641   -3.13488    2.92393
H     -2.35142    1.86093    2.90559
H      2.13532   -0.41051    2.89146
H      0.54966    1.55108    2.84930
30
A_het30_m.0.0.rand
C      0.94127    0.35916   -0.00004
C     -1.01542    1.35230   -0.00014
C     -1.03659   -0.94442    0.00018
C      0.36736   -0.90182    0.00005
C      2.45367   -1.23308    0.00014
H     -1.61516    2.25735   -0.00183
H      3.43468   -1.68332   -0.00373
N      1.33192   -1.88731    0.00005
N      2.29061    0.12843   -0.00023
N     -1.70423    0.21118    0.00001
N      0.29842    1.52736   -0.00011
H      3.00966    0.82862   -0.02015
N     -1.72481   -2.10182   -0.00005
H     -1.23453   -2.93196    0.28767
H     -2.69773   -2.03803    0.24755
C      0.12925   -3.26577    3.48792
C     -0.95731   -4.15289    3.48856
C     -2.26024   -3.69464    3.49143
C     -2.46735   -2.31752    3.49369
C     -1.36883   -1.44464    3.49301
C     -0.05636   -1.89754    3.49013
N     -3.64932   -1.59961    3.49672
C     -3.27742   -0.35645    3.49780
N     -1.92381   -0.18698    3.49571
H      1.13612   -3.66231    3.47535
H     -0.76578   -5.21848    3.49093
H     -3.10205   -4.37474    3.49880
H      0.78453   -1.21667    3.47133
H     -3.94805    0.48953    3.48418
H     -1.43711    0.68599    3.40966
30
A_het30_m.0.5.rand
C      1.33831    1.80928   -0.00004
C     -0.82180    2.19423   -0.00014
C     -0.17400   -0.00649    0.00018
C      1.15622    0.43692    0.00005
C      3.24787    0.72221    0.00014
H     -1.65814    2.88433    0.00958
H      4.31742    0.57653   -0.00082
N      2.36407   -0.22878    0.00005
N      2.69705    1.97753   -0.00023
N     -1.14897    0.90074    0.00001
N      0.38583    2.74051   -0.00011
H      3.18334    2.85475   -0.02283
N     -0.49476   -1.31463   -0.00005
H      0.22606   -1.99467    0.15262
H     -1.45550   -1.56545    0.14235
C      1.34141    0.33011    3.33464
C      0.02882   -0.16181    3.33447
C     -1.05834    0.68748    3.33397
C     -0.81627    2.05854    3.33363
C      0.50279    2.53445    3.33382
C      1.60297    1.68537    3.33432
N     -1.70758    3.11681    3.33312
C     -0.95916    4.17588    3.33300
N      0.37811    3.90349    3.33340
H      2.16690   -0.36938    3.32163
H     -0.12948   -1.23270    3.32815
H     -2.07369    0.31448    3.32304
H      2.61789    2.06206    3.33259
H     -1.32365    5.19236    3.32409
H      1.11769    4.57707    3.27652
30
A_het30_m.1.1.rand
C      0.50452    1.40783   -0.00004
C     -1.43868    2.42073   -0.00014
C     -1.48373    0.12575    0.00018
C     -0.07979    0.15171    0.00005
C      2.00547   -0.19765    0.00014
H     -2.02834    3.33086    0.00785
H      2.98288   -0.65617   -0.01308
N      0.87744   -0.84309    0.00005
N      1.85339    1.16468   -0.00023
N     -2.13859    1.28526    0.00001
N     -0.12313    2.58004   -0.00011
H      2.57668    1.85977   -0.03850
N     -2.18542   -1.02735   -0.00005
H     -1.69856   -1.86268    0.27461
H     -3.14973   -0.95547    0.27574
C     -3.08304   -2.71766    3.39862
C     -3.86541   -1.55256    3.39733
C     -3.28901   -0.29819    3.39543
C     -1.89866   -0.21964    3.39482
C     -1.13127   -1.39358    3.39613
C     -1.70274   -2.66042    3.39805
N     -1.07464    0.89077    3.39303
C      0.12849    0.40709    3.39325
N      0.17218   -0.95784    3.39508
H     -3.57266   -3.68335    3.40525
H     -4.94426   -1.64464    3.40337
H     -3.88561    0.60398    3.38831
H     -1.10083   -3.55976    3.39544
H      1.03177    0.99849    3.37723
H      0.99238   -1.52696    3.30313
30
A_het30_m.1.2.rand
C      3.67167    1.80150   -0.00004
C      2.19420    3.42330   -0.00014
C      1.36104    1.28351    0.00018
C      2.68907    0.82446    0.00005
C      4.52463   -0.22347    0.00014
H      1.95241    4.48124    0.00230
H      5.28400   -0.99052   -0.00452
N      3.24366   -0.43918    0.00005
N      4.85283    1.10765   -0.00023
N      1.14743    2.59935    0.00001
N      3.48551    3.12098   -0.00011
H      5.77287    1.50800   -0.03260
N      0.30420    0.44838   -0.00005
H      0.46889   -0.50567    0.26999
H     -0.57779    0.85112    0.26819
C      0.13713   -0.41709    3.33351
C     -1.04329    0.34140    3.33275
C     -1.01157    1.72208    3.33112
C      0.23342    2.34739    3.33023
C      1.40353    1.57242    3.33101
C      1.38118    0.18380    3.33265
N      0.54886    3.69338    3.32860
C      1.84489    3.72540    3.32841
N      2.42697    2.49023    3.32980
H      0.07261   -1.49786    3.33559
H     -1.99677   -0.17164    3.33986
H     -1.91813    2.31299    3.33569
H      2.28891   -0.40498    3.31438
H      2.44451    4.62338    3.31523
H      3.40857    2.30113    3.25079
30
A_het30_m.1.4.rand
C      2.14593    0.86393   -0.00004
C      0.26774    1.99714   -0.00014
C      0.08069   -0.29167    0.00018
C      1.48424   -0.35350    0.00005
C      3.54321   -0.83269    0.00014
H     -0.26627    2.94119    0.00771
H      4.49053   -1.35019   -0.00653
N      2.37723   -1.40583    0.00005
N      3.47656    0.53690   -0.00023
N     -0.49929    0.90762    0.00001
N      1.59187    2.07462   -0.00011
H      4.24283    1.18436   -0.03870
N     -0.69614   -1.39350   -0.00005
H     -0.26645   -2.26115    0.26917
H     -1.65388   -1.25712    0.27684
C     -0.95992   -2.91598    3.40166
C     -2.21229   -2.28353    3.40143
C     -2.32400   -0.90685    3.40099
C     -1.15109   -0.15584    3.40078
C      0.09254   -0.80586    3.40102
C      0.21535   -2.18922    3.40146
N     -0.97623    1.21583    3.40035
C      0.30951    1.38223    3.40033
N      1.01552    0.21313    3.40072
H     -0.91305   -3.99772    3.40590
H     -3.10751   -2.89256    3.40793
H     -3.28679   -0.41315    3.40265
H      1.18037   -2.67894    3.38837
H      0.81357    2.33698    3.38391
H      2.01183    0.12337    3.33499
30
A_het30_m.1.6.rand
C      0.59580   -0.98975   -0.00004
C     -1.37382   -1.95502   -0.00014
C      0.44693   -3.34873    0.00018
C      1.25758   -2.20669    0.00005
C      2.77480   -0.73924    0.00014
H     -2.45706   -1.89048   -0.00091
H      3.72199   -0.22284    0.01480
N      2.62609   -2.03142    0.00005
N      1.59210   -0.05337   -0.00023
N     -0.87574   -3.19522    0.00001
N     -0.72287   -0.80386   -0.00011
H      1.47222    0.93966    0.08504
N      0.96365   -4.59618   -0.00005
H      1.94585   -4.71497   -0.16298
H      0.33828   -5.36486   -0.15609
C     -0.29745   -2.93151    3.51198
C     -0.85909   -1.64720    3.51201
C     -0.06922   -0.51679    3.51186
C      1.31315   -0.68703    3.51167
C      1.85761   -1.97868    3.51164
C      1.06921   -3.12217    3.51180
N      2.32532    0.25904    3.51149
C      3.42288   -0.43539    3.51137
N      3.21898   -1.78322    3.51145
H     -0.95257   -3.79254    3.49079
H     -1.93610   -1.54466    3.49578
H     -0.50125    0.47497    3.50055
H      1.49884   -4.11503    3.49297
H      4.41914   -0.01788    3.51157
H      3.92646   -2.49076    3.45278
30
A_het30_m.2.0.rand
C      0.79820   -0.71278   -0.00004
C     -1.13822    0.31243   -0.00014
C     -1.19706   -1.98163    0.00018
C      0.20501   -1.96491    0.00005
C      2.28628   -2.32542    0.00014
H     -1.72282    1.22671    0.00073
H      3.26135   -2.78880   -0.00624
N      1.15485   -2.96609    0.00005
N      2.14267   -0.96436   -0.00023
N     -1.84715   -0.81922    0.00001
N      0.17630    0.46314   -0.00011
H      2.86995   -0.27284    0.01473
N     -1.90693   -3.13213   -0.00005
H     -1.42069   -3.96734    0.27543
H     -2.86639   -3.05394    0.29047
C     -2.98946   -3.20869    3.20025
C     -2.84650   -1.81364    3.19921
C     -1.60146   -1.21756    3.19797
C     -0.48212   -2.04473    3.19776
C     -0.64201   -3.43879    3.19881
C     -1.89138   -4.04783    3.20007
N      0.86307   -1.71776    3.19663
C      1.47728   -2.86004    3.19698
N      0.63947   -3.93610    3.19828
H     -3.98332   -3.63856    3.20703
H     -3.73341   -1.19312    3.19671
H     -1.48677   -0.14232    3.18335
H     -2.00465   -5.12451    3.20605
H      2.54985   -2.98561    3.19080
H      0.91151   -4.89783    3.12369
30
A_het30_m.3.2.rand
C      0.05716    0.84655   -0.00004
C     -2.09391    1.27411   -0.00014
C     -1.48974   -0.93831    0.00018
C     -0.15385   -0.52380    0.00005
C      1.94129   -0.27672    0.00014
H     -2.91516    1.98210    0.00401
H      3.00741   -0.44167    0.01780
N      1.04052   -1.21423    0.00005
N      1.41636    0.98609   -0.00023
N     -2.44868   -0.01675    0.00001
N     -0.87873    1.79225   -0.00011
H      1.91917    1.85185    0.07026
N     -1.83676   -2.25177   -0.00005
H     -1.12666   -2.91906   -0.24434
H     -2.78737   -2.46483   -0.24548
C     -1.71643    3.33815    3.34537
C     -0.35530    3.67327    3.34381
C      0.62412    2.70214    3.34081
C      0.22192    1.36884    3.33937
C     -1.14341    1.05190    3.34096
C     -2.13617    2.02312    3.34398
N      0.98209    0.21174    3.33642
C      0.11212   -0.75255    3.33626
N     -1.18203   -0.32370    3.33890
H     -2.45536    4.12928    3.34256
H     -0.07166    4.71783    3.34045
H      1.67595    2.95706    3.34401
H     -3.18701    1.76569    3.32880
H      0.35397   -1.80418    3.30828
H     -1.99575   -0.90119    3.23528
30
A_het30_m.3.6.rand
C      1.40328   -0.47517   -0.00004
C     -0.55460    0.51372   -0.00014
C     -0.56833   -1.77916    0.00018
C      0.83036   -1.73765    0.00005
C      2.91590   -2.06446    0.00014
H     -1.15671    1.41647   -0.00207
H      3.89807   -2.50998    0.02467
N      1.79415   -2.72413    0.00005
N      2.74990   -0.70719   -0.00023
N     -1.24366   -0.63230    0.00001
N      0.75604    0.68754   -0.00011
H      3.46771   -0.01090    0.08691
N     -1.25369   -2.94855   -0.00005
H     -0.75515   -3.78590   -0.24105
H     -2.23550   -2.90130   -0.20569
C      0.09737    0.06407    3.10696
C      1.23648    0.88283    3.10721
C      2.50720    0.34679    3.10936
C      2.63047   -1.04183    3.11130
C      1.48114   -1.84371    3.11102
C      0.19672   -1.31135    3.10886
N      3.76627   -1.83324    3.11362
C      3.31586   -3.05202    3.11469
N      1.95617   -3.13367    3.11323
H     -0.88222    0.52339    3.08973
H      1.10906    1.95740    3.09678
H      3.38874    0.97499    3.11759
H     -0.68405   -1.93988    3.08852
H      3.93179   -3.93896    3.10683
H      1.41374   -3.97147    3.01950
30
A_het30_m.3.7.rand
C     -0.03499    0.17647   -0.00004
C     -2.20310   -0.16811   -0.00014
C     -0.87208   -2.03560    0.00018
C      0.23748   -1.18353    0.00005
C      2.12062   -0.23164    0.00014
H     -3.21937    0.21207   -0.00316
H      3.17870   -0.02314    0.03237
N      1.59556   -1.42150    0.00005
N      1.19272    0.77470   -0.00023
N     -2.09148   -1.50091    0.00001
N     -1.24151    0.73998   -0.00011
H      1.37003    1.75640    0.11881
N     -0.74118   -3.38529   -0.00005
H      0.15358   -3.76854   -0.24756
H     -1.56357   -3.92159   -0.21197
C     -0.25804    1.93210    3.39795
C      0.92862    2.67996    3.39841
C      2.16709    2.06714    3.40004
C      2.20541    0.67493    3.40124
C      1.00780   -0.05680    3.40076
C     -0.24036    0.55178    3.39912
N      3.29042   -0.18353    3.40294
C      2.76700   -1.37171    3.40346
N      1.40397   -1.37237    3.40222
H     -1.20927    2.44757    3.38341
H      0.86804    3.76108    3.40548
H      3.08515    2.64022    3.41039
H     -1.15735   -0.02260    3.37914
H      3.32796   -2.29396    3.38841
H      0.81220   -2.17616    3.30239
30
A_het30_m.4.3.rand
C      1.08749    0.64103   -0.00004
C     -1.08260    0.95448   -0.00014
C     -0.36516   -1.22602    0.00018
C      0.94864   -0.73727    0.00005
C      3.02855   -0.38353    0.00014
H     -1.94062    1.61945   -0.00107
H      4.10207   -0.49568    0.00271
N      2.17630   -1.36286    0.00005
N      2.43850    0.85337   -0.00023
N     -1.37165   -0.35003    0.00001
N      0.10404    1.53942   -0.00011
H      2.89547    1.74680    0.00281
N     -0.63972   -2.54717   -0.00005
H      0.08974   -3.17842    0.28308
H     -1.58701   -2.81133    0.20243
C      1.06008    0.25562    3.40792
C      1.95039   -0.82717    3.40783
C      1.50004   -2.13086    3.40723
C      0.12392   -2.34288    3.40671
C     -0.75206   -1.24783    3.40681
C     -0.30711    0.06750    3.40741
N     -0.59284   -3.52844    3.40607
C     -1.83730   -3.15930    3.40580
N     -2.00863   -1.80592    3.40622
H      1.45181    1.26466    3.39546
H      3.01529   -0.63198    3.40424
H      2.18348   -2.96878    3.39417
H     -0.99089    0.90547    3.39034
H     -2.68254   -3.83204    3.40645
H     -2.88094   -1.31608    3.33929
30
A_het30_m.4.5.rand
C     -0.35186    0.59746   -0.00004
C     -2.50195    1.04807   -0.00014
C     -1.92283   -1.17285    0.00018
C     -0.58079   -0.76983    0.00005
C      1.51775   -0.55084    0.00014
H     -3.31566    1.76608   -0.00409
H      2.58099   -0.72864    0.03229
N      0.60377   -1.47532    0.00005
N      1.00898    0.72038   -0.00023
N     -2.87244   -0.23550    0.00001
N     -1.27889    1.55561   -0.00011
H      1.52619    1.57751    0.09048
N     -2.28114   -2.47191   -0.00005
H     -1.57831   -3.17494   -0.13310
H     -3.24923   -2.70121   -0.12771
C      1.53484    3.62159    3.35948
C      2.86370    3.17203    3.35997
C      3.16796    1.82550    3.36106
C      2.11066    0.91764    3.36165
C      0.78740    1.38516    3.36113
C      0.47286    2.73824    3.36005
N      2.12976   -0.46554    3.36273
C      0.87797   -0.81122    3.36286
N      0.01711    0.24644    3.36194
H      1.33680    4.68575    3.35771
H      3.66393    3.90113    3.36333
H      4.19093    1.47250    3.36961
H     -0.55110    3.08735    3.34798
H      0.51588   -1.82797    3.33722
H     -0.98167    0.19672    3.27894
30
A_het30_m.4.7.rand
C      0.30179    1.60958   -0.00004
C     -1.86613    1.26250   -0.00014
C     -0.53189   -0.60500    0.00018
C      0.57679    0.25182    0.00005
C      2.45704    1.20425    0.00014
H     -2.88358    1.64180   -0.00468
H      3.51443    1.41704    0.01796
N      1.93376    0.01564    0.00005
N      1.52884    2.21070   -0.00023
N     -1.75466   -0.06895    0.00001
N     -0.90717    2.17444   -0.00011
H      1.70541    3.19414    0.09646
N     -0.39742   -1.94412   -0.00005
H      0.50696   -2.33921    0.18290
H     -1.21916   -2.50634    0.12116
C      1.93836    3.39134    3.20667
C      3.02999    2.50927    3.20731
C      2.84957    1.14079    3.20844
C      1.54478    0.65345    3.20892
C      0.46561    1.54964    3.20826
C      0.63687    2.92871    3.20713
N      1.08410   -0.65086    3.21002
C     -0.20908   -0.54080    3.21001
N     -0.65136    0.74943    3.20899
H      2.12074    4.45879    3.21462
H      4.03368    2.91555    3.21404
H      3.68662    0.45560    3.20469
H     -0.20484    3.60864    3.20051
H     -0.90266   -1.36806    3.19203
H     -1.60420    1.04785    3.11425
30
A_het30_m.5.0.rand
C      0.50162   -0.48154   -0.00004
C     -1.45866    0.50147   -0.00014
C     -1.46924   -1.79287    0.00018
C     -0.06760   -1.74416    0.00005
C      2.01776   -2.06824    0.00014
H     -2.06229    1.40425   -0.00397
H      3.00047   -2.51461    0.00173
N      0.89900   -2.72677    0.00005
N      1.85011   -0.70783   -0.00023
N     -2.14520   -0.64272    0.00001
N     -0.14729    0.68252   -0.00011
H      2.56704   -0.00573    0.00310
N     -2.14954   -2.95833   -0.00005
H     -1.63264   -3.78613    0.24006
H     -3.10735   -2.91432    0.30328
C      0.85994   -1.49200    3.48174
C      0.58945   -2.86702    3.48177
C     -0.70457   -3.34483    3.48192
C     -1.74266   -2.41729    3.48203
C     -1.45362   -1.04490    3.48200
C     -0.15446   -0.55507    3.48185
N     -3.11224   -2.61785    3.48219
C     -3.61852   -1.42192    3.48224
N     -2.68405   -0.43047    3.48213
H      1.88945   -1.15682    3.47913
H      1.41487   -3.56644    3.46965
H     -0.91656   -4.40596    3.48003
H      0.05632    0.50602    3.46308
H     -4.67478   -1.19769    3.47208
H     -2.86434    0.55384    3.42459
30
A_het30_m.5.5.rand
C      1.50427    1.70087   -0.00004
C     -0.50869    2.56988   -0.00014
C     -0.38780    0.27815    0.00018
C      1.00816    0.40773    0.00005
C      3.10814    0.20253    0.00014
H     -1.16348    3.43617   -0.00313
H      4.11449   -0.18786    0.00197
N      2.02844   -0.51850    0.00005
N      2.86367    1.55105   -0.00023
N     -1.12933    1.38762    0.00001
N      0.78978    2.82538   -0.00011
H      3.54000    2.29232    0.00513
N     -0.99666   -0.92607   -0.00005
H     -0.43654   -1.72032    0.25600
H     -1.96005   -0.93997    0.28584
C      1.94509    1.57418    3.32662
C      2.17927    0.19255    3.32679
C      1.13840   -0.71303    3.32754
C     -0.16058   -0.21294    3.32812
C     -0.37661    1.17330    3.32794
C      0.66471    2.09129    3.32719
N     -1.37126   -0.88513    3.32891
C     -2.26759    0.05447    3.32918
N     -1.74443    1.31284    3.32864
H      2.78849    2.25307    3.32305
H      3.19905   -0.16957    3.31836
H      1.31650   -1.78014    3.32097
H      0.48814    3.15851    3.30841
H     -3.33518   -0.10919    3.32371
H     -2.26122    2.16844    3.25461
28
A_het31_0.2.rand
C      0.99313   -0.18353   -0.00004
C     -1.17870    0.14291   -0.00014
C     -0.47287   -2.04119    0.00018
C      0.84308   -1.56122    0.00005
C      2.92469   -1.22605    0.00014
H     -2.03283    0.81293   -0.00596
H      3.99628   -1.34766    0.02334
N      2.06365   -2.19798    0.00005
N      2.34478    0.01682   -0.00023
N     -1.47613   -1.16089    0.00001
N      0.01199    0.71991   -0.00011
H      2.81061    0.90461    0.06316
N     -0.75237   -3.35911   -0.00005
H     -0.00197   -4.01853   -0.09570
H     -1.70001   -3.65087   -0.15087
N      3.12213    0.82368    3.42958
C      3.98606   -0.20118    3.42957
N      3.71676   -1.49567    3.42954
C      2.41797   -1.77969    3.42953
C      1.43244   -0.77900    3.42954
C      1.82669    0.54364    3.42956
N      1.83579   -3.02425    3.42951
C      0.55839   -2.77980    3.42951
N      0.23843   -1.45463    3.42952
H      5.03630    0.07180    3.43339
H      1.12692    1.37237    3.41411
H     -0.21211   -3.53579    3.40972
H     -0.68164   -1.06907    3.31821
28
A_het31_0.5.rand
C      0.52436    0.67434   -0.00004
C     -1.39315    1.74416   -0.00014
C     -1.50085   -0.54910    0.00018
C     -0.10085   -0.56390    0.00005
C      1.96684   -0.97655    0.00014
H     -1.95702    2.67152   -0.00467
H      2.92930   -1.46297    0.02379
N      0.81948   -1.58865    0.00005
N      1.85933    0.38732   -0.00023
N     -2.12959    0.62663    0.00001
N     -0.07692    1.86335   -0.00011
H      2.60744    1.05139    0.09603
N     -2.23090   -1.68683   -0.00005
H     -1.76371   -2.55526   -0.18796
H     -3.21320   -1.61141   -0.19233
N      1.61760    3.92718    3.34556
C      2.64488    3.06810    3.34372
N      2.60149    1.74543    3.34067
C      1.36970    1.24469    3.33934
C      0.22807    2.05869    3.34106
C      0.39152    3.42933    3.34424
N      1.01202   -0.08341    3.33623
C     -0.28946   -0.06396    3.33609
N     -0.83197    1.18592    3.33889
H      3.63200    3.51794    3.34503
H     -0.43945    4.12721    3.33635
H     -0.91686   -0.94239    3.30940
H     -1.80546    1.40728    3.23156
28
A_het31_0.6.rand
C      1.25679   -0.27691   -0.00004
C     -0.69794    0.72429   -0.00014
C     -0.72428   -1.56903    0.00018
C      0.67440   -1.53536    0.00005
C      2.75633   -1.88035    0.00014
H     -1.29402    1.63078   -0.00295
H      3.73351   -2.33698    0.02875
N      1.62867   -2.52884    0.00005
N      2.60195   -0.51946   -0.00023
N     -1.39373   -0.41872    0.00001
N      0.61443    0.88948   -0.00011
H      3.32696    0.17300    0.06375
N     -1.41395   -2.73735   -0.00005
H     -0.91408   -3.57215   -0.25043
H     -2.39136   -2.68579   -0.22705
N      2.86317    0.59956    3.00423
C      3.82163   -0.33561    3.00232
N      3.67896   -1.65121    2.99880
C      2.41347   -2.05791    2.99704
C      1.33498   -1.15766    2.99879
C      1.60069    0.19719    3.00247
N      1.95644   -3.35343    2.99340
C      0.66111   -3.23446    2.99299
N      0.21354   -1.94785    2.99610
H      4.84064    0.03755    3.00859
H      0.82650    0.95728    2.98742
H     -0.03131   -4.06269    2.97531
H     -0.74147   -1.65213    2.90486
28
A_het31_1.1.rand
C     -0.06168    0.06181   -0.00004
C     -2.22306    0.44441   -0.00014
C     -1.57139   -1.75544    0.00018
C     -0.24487   -1.31322    0.00005
C      1.84453   -1.02105    0.00014
H     -3.05850    1.13566    0.00721
H      2.91364   -1.16405    0.02150
N      0.96347   -1.97817    0.00005
N      1.29398    0.23011   -0.00023
N     -2.54970   -0.85432    0.00001
N     -1.01807    0.98698   -0.00011
H      1.77694    1.10509    0.10099
N     -1.89169   -3.07715   -0.00005
H     -1.16926   -3.72430   -0.26355
H     -2.83600   -3.30471   -0.25844
N     -2.82032    1.07337    3.07617
C     -1.69584    1.80133    3.07756
N     -0.44523    1.36946    3.08090
C     -0.33126    0.04582    3.08306
C     -1.44554   -0.80550    3.08187
C     -2.70717   -0.24532    3.07832
N      0.83178   -0.68915    3.08665
C      0.42890   -1.92709    3.08756
N     -0.92432   -2.07638    3.08484
H     -1.83362    2.87679    3.07063
H     -3.61789   -0.83515    3.06381
H      1.08363   -2.78496    3.06243
H     -1.42393   -2.93875    2.96460
28
A_het31_1.3.rand
C      0.53792   -0.40554   -0.00004
C     -1.46793    0.48612   -0.00014
C     -1.36630   -1.80478    0.00018
C      0.02749   -1.69511    0.00005
C      2.12665   -1.91812    0.00014
H     -2.11391    1.35687    0.00532
H      3.12905   -2.31583    0.02623
N      1.03920   -2.63292    0.00005
N      1.89522   -0.57080   -0.00023
N     -2.09763   -0.69447    0.00001
N     -0.16683    0.72264   -0.00011
H      2.57871    0.15806    0.10196
N     -1.99317   -3.01125   -0.00005
H     -1.45207   -3.80898   -0.28334
H     -2.96981   -3.00349   -0.23719
N     -0.45869    0.42759    3.11614
C      0.72196    1.06139    3.11674
N      1.93204    0.52654    3.11864
C      1.93659   -0.80289    3.12008
C      0.75556   -1.55821    3.11961
C     -0.45663   -0.89492    3.11757
N      3.03470   -1.63262    3.12218
C      2.52904   -2.83201    3.12292
N      1.16864   -2.86688    3.12148
H      0.67246    2.14417    3.10682
H     -1.41488   -1.40412    3.09944
H      3.10984   -3.74216    3.11027
H      0.59458   -3.68475    3.03517
28
A_het31_2.1.rand
C      0.09538    0.87261   -0.00004
C     -1.91887    1.73558   -0.00014
C     -1.78832   -0.55526    0.00018
C     -0.39342   -0.42531    0.00005
C      1.71100   -0.61250    0.00014
H     -2.57739    2.59688    0.00613
H      2.72042   -0.99542   -0.00278
N      0.63565   -1.34575    0.00005
N      1.45566    0.73090   -0.00023
N     -2.53193    0.54664    0.00001
N     -0.62185    1.99099   -0.00011
H      2.12300    1.47973    0.04486
N     -2.40200   -1.76351   -0.00005
H     -1.86221   -2.56926   -0.25845
H     -3.38965   -1.76850   -0.18391
N     -3.72867    0.48737    3.34309
C     -3.00028    1.61258    3.34141
N     -1.68345    1.73042    3.33830
C     -1.03506    0.57116    3.33673
C     -1.70358   -0.66174    3.33826
C     -3.08457   -0.66731    3.34152
N      0.32853    0.37424    3.33350
C      0.46435   -0.91945    3.33313
N     -0.70993   -1.60889    3.33588
H     -3.56745    2.53660    3.33960
H     -3.67485   -1.57804    3.33604
H      1.41164   -1.43782    3.32067
H     -0.81168   -2.60117    3.23188
28
A_het31_3.2.rand
C      0.90742    0.80892   -0.00004
C     -1.15977    1.54492   -0.00014
C     -0.88509   -0.73608    0.00018
C      0.50198   -0.51544    0.00005
C      2.61510   -0.57710    0.00014
H     -1.86987    2.36418    0.01562
H      3.64611   -0.89697   -0.00875
N      1.58639   -1.36980    0.00005
N      2.27737    0.75296   -0.00023
N     -1.69460    0.32203    0.00001
N      0.12274    1.88310   -0.00011
H      2.89928    1.53830   -0.06702
N     -1.41877   -1.97186   -0.00005
H     -0.81756   -2.75325    0.18814
H     -2.39135   -2.05045    0.23896
N     -2.40732   -1.28447    3.02704
C     -3.33184   -0.31394    3.02684
N     -3.14036    0.99395    3.02640
C     -1.86334    1.35449    3.02614
C     -0.81794    0.41723    3.02632
C     -1.13206   -0.92634    3.02678
N     -1.35837    2.63438    3.02568
C     -0.06927    2.47026    3.02558
N      0.33176    1.16708    3.02595
H     -4.36306   -0.64950    3.02572
H     -0.38317   -1.71227    3.01429
H      0.65150    3.27419    3.01237
H      1.27600    0.83393    2.97435
28
A_het31_4.0.rand
C      0.86577    0.35356   -0.00004
C     -1.30659    0.66321   -0.00014
C     -0.58696   -1.51820    0.00018
C      0.72899   -1.02507    0.00005
C      2.81102   -0.66751    0.00014
H     -2.16692    1.32516   -0.00166
H      3.88475   -0.77780   -0.00374
N      1.95899   -1.64793    0.00005
N      2.21785    0.56890   -0.00023
N     -1.59087   -0.63887    0.00001
N     -0.11918    1.25277   -0.00011
H      2.67403    1.46276   -0.03015
N     -0.86443   -2.83234   -0.00005
H     -0.12212   -3.48412    0.18205
H     -1.81180   -3.11204    0.18604
N      0.67149   -3.87718    3.37241
C     -0.61207   -4.26122    3.37157
N     -1.69156   -3.49695    3.36978
C     -1.43330   -2.19340    3.36875
C     -0.12286   -1.68762    3.36950
C      0.93170   -2.57823    3.37139
N     -2.34421   -1.16533    3.36686
C     -1.61268   -0.09082    3.36651
N     -0.26917   -0.32307    3.36802
H     -0.78013   -5.33300    3.37445
H      1.97243   -2.27149    3.35520
H     -2.00105    0.91677    3.35177
H      0.44981    0.37028    3.26976
28
A_het31_5.1.rand
C      0.65238    0.77073   -0.00004
C     -1.45826    1.37028   -0.00014
C     -1.03955   -0.88772    0.00018
C      0.32866   -0.57672    0.00005
C      2.43793   -0.50266    0.00014
H     -2.22049    2.14399   -0.00576
H      3.48691   -0.75543    0.00971
N      1.46272   -1.36030    0.00005
N      2.01805    0.80090   -0.00023
N     -1.91867    0.11832    0.00001
N     -0.20384    1.79362   -0.00011
H      2.59300    1.62285    0.02915
N     -1.49036   -2.15767   -0.00005
H     -0.83720   -2.87353    0.26967
H     -2.44743   -2.28930    0.27982
N      1.09549    0.23374    3.06164
C      0.74963   -1.06146    3.06155
N     -0.46742   -1.57848    3.06133
C     -1.44109   -0.67468    3.06118
C     -1.18546    0.70462    3.06125
C      0.12554    1.13557    3.06149
N     -2.79592   -0.91029    3.06094
C     -3.32696    0.27824    3.06087
N     -2.42396    1.29627    3.06105
H      1.57274   -1.76643    3.05141
H      0.40505    2.18393    3.04712
H     -4.38842    0.47590    3.04783
H     -2.63136    2.27534    2.99634
28
A_het31_m.0.0.rand
C      0.93982   -0.41575   -0.00004
C     -0.98061    0.64336   -0.00014
C     -1.07839   -1.65328    0.00018
C      0.32740   -1.65866    0.00005
C      2.40503   -2.05435    0.00014
H     -1.54979    1.56634    0.01226
H      3.37198   -2.53433   -0.01373
N      1.26320   -2.67336    0.00005
N      2.28314   -0.68784   -0.00023
N     -1.70454   -0.47529    0.00001
N      0.33982    0.77180   -0.00011
H      3.02060   -0.00939   -0.06332
N     -1.81031   -2.78374   -0.00005
H     -1.35060   -3.63226    0.28264
H     -2.77618   -2.68247    0.26328
N     -1.28891    1.24952    3.42780
C     -2.28725    0.35670    3.42828
N     -2.19968   -0.96356    3.42949
C     -0.95332   -1.42156    3.43031
C      0.16144   -0.57089    3.42990
C     -0.04614    0.79403    3.42861
N     -0.55040   -2.73801    3.43162
C      0.74914   -2.67676    3.43198
N      1.24966   -1.41009    3.43101
H     -3.28843    0.77274    3.42268
H      0.76130    1.51865    3.41416
H      1.40405   -3.53463    3.41454
H      2.21781   -1.15396    3.38021
28
A_het31_m.0.6.rand
C      1.49026    0.15808   -0.00004
C     -0.67563    0.48306   -0.00014
C      0.02791   -1.70334    0.00018
C      1.34698   -1.22088    0.00005
C      3.43120   -0.86807    0.00014
H     -1.53030    1.15168    0.00103
H      4.50498   -0.98081   -0.01012
N      2.57722   -1.84814    0.00005
N      2.84260    0.36794   -0.00023
N     -0.96875   -0.81886    0.00001
N      0.51491    1.06189   -0.00011
H      3.29654    1.26331    0.00295
N     -0.26391   -3.02080   -0.00005
H      0.46328   -3.65866    0.27310
H     -1.20284   -3.26224    0.26675
N      1.25204    0.63630    3.17313
C     -0.00690    0.17656    3.17348
N     -0.41114   -1.08302    3.17440
C      0.57651   -1.96963    3.17503
C      1.92721   -1.59175    3.17474
C      2.23685   -0.24714    3.17376
N      0.46465   -3.34250    3.17603
C      1.69583   -3.76353    3.17633
N      2.62826   -2.77140    3.17560
H     -0.78312    0.93312    3.16385
H      3.25540    0.12878    3.17354
H      1.98993   -4.80280    3.17214
H      3.62210   -2.89239    3.12334
28
A_het31_m.1.6.rand
C      2.76221    0.90359   -0.00004
C      0.81539    1.91431   -0.00014
C      0.77679   -0.37848    0.00018
C      2.17772   -0.35441    0.00005
C      4.26240   -0.69734    0.00014
H      0.22399    2.82271    0.00809
H      5.24061   -1.15361    0.00130
N      3.13514   -1.34865    0.00005
N      4.10872    0.66105   -0.00023
N      0.11803    0.77471    0.00001
N      2.12991    2.07211   -0.00011
H      4.83052    1.35562    0.07286
N      0.07364   -1.53902   -0.00005
H      0.55390   -2.37861   -0.26949
H     -0.90756   -1.46710   -0.20422
N      4.24373    1.24472    3.48311
C      3.37814    2.26814    3.48405
N      2.05654    2.21638    3.48611
C      1.56158    0.98546    3.48736
C      2.38202   -0.15518    3.48653
C      3.75011    0.01405    3.48435
N      0.23564    0.61935    3.48955
C      0.26189   -0.68001    3.49001
N      1.51486   -1.21870    3.48828
H      3.82102    3.25773    3.47709
H      4.45039   -0.81533    3.48236
H     -0.61324   -1.31180    3.47483
H      1.74454   -2.18899    3.37978
28
A_het31_m.1.8.rand
C      0.31070    1.35864   -0.00004
C     -1.83524    0.90861   -0.00014
C     -0.41226   -0.89124    0.00018
C      0.65324    0.01431    0.00005
C      2.48523    1.06305    0.00014
H     -2.86924    1.23605   -0.00022
H      3.53166    1.32586    0.02344
N      2.02202   -0.15311    0.00005
N      1.50731    2.01932   -0.00023
N     -1.65525   -0.41951    0.00001
N     -0.92053    1.86075   -0.00011
H      1.62930    3.01224    0.09155
N     -0.21427   -2.23747   -0.00005
H      0.69254   -2.56501   -0.28417
H     -1.00815   -2.79983   -0.25309
N      3.57179    1.52803    3.12763
C      2.88505    2.67885    3.12725
N      1.57340    2.84637    3.12653
C      0.88140    1.71036    3.12615
C      1.50564    0.45277    3.12649
C      2.88452    0.39575    3.12725
N     -0.48522    1.56657    3.12540
C     -0.67176    0.27902    3.12529
N      0.47694   -0.45493    3.12592
H      3.48645    3.58214    3.13112
H      3.44115   -0.53531    3.11378
H     -1.63782   -0.20280    3.10044
H      0.53918   -1.44989    3.01005
28
A_het31_m.2.4.rand
C      1.45246    0.40465   -0.00004
C     -0.46875    1.46628   -0.00014
C     -0.56305   -0.82709    0.00018
C      0.83588   -0.83830    0.00005
C      2.90923   -1.23488    0.00014
H     -1.03681    2.38937    0.01362
H      3.87557   -1.71531    0.00709
N      1.76655   -1.85696    0.00005
N      2.79029    0.12752   -0.00023
N     -1.19565    0.34213    0.00001
N      0.84869    1.58834   -0.00011
H      3.52970    0.80213    0.08057
N     -1.29650   -1.97234   -0.00005
H     -0.82284   -2.82190   -0.25309
H     -2.26067   -1.88063   -0.26897
N      2.03115    1.70265    3.43393
C      1.37877    2.87416    3.43201
N      0.07347    3.07985    3.42843
C     -0.65029    1.96762    3.42658
C     -0.06670    0.68994    3.42832
C      1.30943    0.59076    3.43209
N     -2.02192    1.86580    3.42285
C     -2.24775    0.58505    3.42238
N     -1.12394   -0.18530    3.42554
H      2.00503    3.75946    3.43229
H      1.83729   -0.35778    3.41735
H     -3.22959    0.13626    3.40087
H     -1.08892   -1.18120    3.30539
28
A_het31_m.3.3.rand
C      0.47246    0.13295   -0.00004
C     -1.69868    0.46659   -0.00014
C     -1.00025   -1.72018    0.00018
C      0.31702   -1.24403    0.00005
C      2.39943   -0.91434    0.00014
H     -2.55094    1.13898   -0.00540
H      3.47058   -1.03805    0.02844
N      1.53499   -1.88557    0.00005
N      1.82424    0.32724   -0.00023
N     -2.00061   -0.83654    0.00001
N     -0.50667    1.03952   -0.00011
H      2.29377    1.20892    0.10286
N     -1.28081   -3.03677   -0.00005
H     -0.53247   -3.70129   -0.07255
H     -2.23217   -3.33175   -0.11564
N      0.69074   -2.99283    3.27441
C      1.96544   -2.58249    3.27576
N      2.42219   -1.34083    3.27882
C      1.47008   -0.41441    3.28073
C      0.10561   -0.73922    3.27955
C     -0.25883   -2.07054    3.27630
N      1.63596    0.95207    3.28400
C      0.42178    1.42241    3.28475
N     -0.54923    0.46777    3.28220
H      2.71094   -3.37005    3.27087
H     -1.29182   -2.40273    3.26750
H      0.16890    2.47161    3.26270
H     -1.53489    0.62581    3.17652
28
A_het31_m.5.3.rand
C      1.32984    0.56115   -0.00004
C     -0.83806    0.90111   -0.00014
C     -0.14828   -1.29123    0.00018
C      1.17460   -0.81536    0.00005
C      3.26178   -0.48507    0.00014
H     -1.68855    1.57559    0.00047
H      4.33395   -0.61012   -0.00633
N      2.39671   -1.45376    0.00005
N      2.68485    0.75930   -0.00023
N     -1.13973   -0.39693    0.00001
N      0.35802    1.47384   -0.00011
H      3.15181    1.64730   -0.03765
N     -0.44464   -2.60237   -0.00005
H      0.28025   -3.24529    0.26827
H     -1.39071   -2.85322    0.23166
N     -3.27421   -0.86592    3.30321
C     -2.76932   -2.10639    3.30139
N     -1.49637   -2.46833    3.29837
C     -0.64407   -1.44887    3.29705
C     -1.07115   -0.11370    3.29874
C     -2.42598    0.14955    3.30189
N      0.73063   -1.51252    3.29396
C      1.10815   -0.26750    3.29382
N      0.08287    0.63051    3.29660
H     -3.49852   -2.90935    3.30199
H     -2.83657    1.15429    3.29610
H      2.13671    0.06130    3.27082
H      0.16456    1.62564    3.19354
28
A_het31_m.5.5.rand
C      1.04552    2.15453   -0.00004
C     -0.87247    3.22343   -0.00014
C     -0.98117    0.92992    0.00018
C      0.42078    0.91841    0.00005
C      2.48598    0.49664    0.00014
H     -1.43645    4.15129   -0.00517
H      3.44652    0.00559    0.01354
N      1.33785   -0.10764    0.00005
N      2.38206    1.86465   -0.00023
N     -1.60842    2.10927    0.00001
N      0.44665    3.34694   -0.00011
H      3.13363    2.52973   -0.01026
N     -1.70115   -0.20606   -0.00005
H     -1.22455   -1.07122    0.18384
H     -2.68188   -0.14553    0.20675
N     -2.27437   -0.55929    3.08336
C     -1.34673   -1.52749    3.08408
N     -0.03092   -1.39659    3.08593
C      0.38872   -0.13621    3.08718
C     -0.50100    0.94945    3.08658
C     -1.85804    0.69789    3.08461
N      1.68948    0.31307    3.08918
C      1.57923    1.60946    3.08974
N      0.29611    2.06591    3.08826
H     -1.72899   -2.54281    3.08549
H     -2.60682    1.48301    3.07077
H      2.41113    2.29776    3.07913
H      0.00924    3.02165    2.98221
28
A_het31_m.5.8.rand
C      1.88144    0.88975   -0.00004
C      0.91292    2.85940   -0.00014
C     -0.48219    1.03676    0.00018
C      0.66294    0.22893    0.00005
C      2.12822   -1.28884    0.00014
H      0.97690    3.94365   -0.00593
H      2.64209   -2.23714    0.02097
N      0.83782   -1.13817    0.00005
N      2.81664   -0.10510   -0.00023
N     -0.32699    2.36307    0.00001
N      2.06593    2.21126   -0.00011
H      3.80827    0.01768    0.09964
N     -1.72567    0.51933   -0.00005
H     -1.83587   -0.45119    0.23307
H     -2.48887    1.14599    0.17938
N     -0.76786    0.24832    3.47666
C      0.15080   -0.72700    3.47697
N      1.46808   -0.60460    3.47789
C      1.89505    0.65283    3.47856
C      1.01500    1.74554    3.47831
C     -0.34316    1.50318    3.47733
N      3.19993    1.08890    3.47956
C      3.10261    2.38707    3.47990
N      1.82490    2.85413    3.47919
H     -0.23853   -1.73854    3.46562
H     -1.08694    2.29287    3.46174
H      3.94233    3.06560    3.46640
H      1.54334    3.81411    3.40978
28
A_het32_0.1.rand
C      1.37809    0.40966   -0.00004
C     -0.54480    1.46794   -0.00014
C     -0.63951   -0.82709    0.00018
C      0.76480   -0.83277    0.00005
C      2.83867   -1.23290    0.00014
H     -1.11630    2.38988    0.00646
H      3.80477   -1.71416   -0.00385
N      1.69627   -1.84956    0.00005
N      2.71969    0.13422   -0.00023
N     -1.26932    0.34834    0.00001
N      0.77478    1.59787   -0.00011
H      3.46115    0.81000   -0.03761
N     -1.36552   -1.95913   -0.00005
H     -0.90110   -2.82941    0.18505
H     -2.35105   -1.88640    0.18023
N     -2.09490   -2.66711    3.10168
C     -0.76533   -2.79616    3.10091
N      0.14599   -1.83060    3.10175
C     -0.39706   -0.62675    3.10356
C     -1.76805   -0.34226    3.10454
C     -2.60856   -1.44069    3.10350
N      0.21719    0.59287    3.10486
C     -0.78648    1.52767    3.10652
N     -1.98064    1.02210    3.10640
H     -0.38495   -3.81199    3.10174
H     -3.68881   -1.34194    3.10138
H     -0.56150    2.58342    3.09188
H      1.20526    0.76203    3.05213
28
A_het32_0.3.rand
C      1.13074    0.27149   -0.00004
C     -1.01764    0.69605   -0.00014
C     -0.41429   -1.52014    0.00018
C      0.92564   -1.09935    0.00005
C      3.02455   -0.84391    0.00014
H     -1.84007    1.40302    0.00442
H      4.09188   -1.00629   -0.01150
N      2.12554   -1.78255    0.00005
N      2.49272    0.41923   -0.00023
N     -1.36979   -0.59144    0.00001
N      0.19868    1.21886   -0.00011
H      2.98927    1.29125   -0.03287
N     -0.76488   -2.82125   -0.00005
H     -0.06274   -3.51268    0.19207
H     -1.72561   -3.04298    0.19359
N     -1.94042   -3.24082    3.22511
C     -0.91707   -4.10107    3.22515
N      0.38084   -3.82288    3.22511
C      0.61564   -2.52149    3.22502
C     -0.35404   -1.51272    3.22498
C     -1.67050   -1.94055    3.22503
N      1.81205   -1.86403    3.22497
C      1.51270   -0.52648    3.22489
N      0.24152   -0.26778    3.22489
H     -1.18010   -5.15337    3.22791
H     -2.50334   -1.24634    3.21412
H      2.29262    0.22002    3.21401
H      2.71873   -2.28511    3.13185
28
A_het32_1.1.rand
C      0.31636    0.48005   -0.00004
C     -1.85962    0.77370   -0.00014
C     -1.12043   -1.39972    0.00018
C      0.18982   -0.89934    0.00005
C      2.26781   -0.52650    0.00014
H     -2.72440    1.42809    0.00929
H      3.34219   -0.62806    0.00625
N      1.42444   -1.51401    0.00005
N      1.66562    0.70393   -0.00023
N     -2.13306   -0.53241    0.00001
N     -0.67606    1.37037   -0.00011
H      2.11767    1.59950    0.01083
N     -1.38517   -2.72031   -0.00005
H     -0.64317   -3.35704    0.22789
H     -2.33365   -3.00256    0.16821
N      0.46417   -1.44450    3.40592
C      1.46902   -0.56375    3.40574
N      1.38862    0.76220    3.40629
C      0.13772    1.19060    3.40710
C     -1.00589    0.38456    3.40738
C     -0.77992   -0.98048    3.40674
N     -0.33319    2.47268    3.40783
C     -1.70077    2.37903    3.40850
N     -2.14754    1.16179    3.40826
H      2.46849   -0.98270    3.39556
H     -1.59282   -1.69835    3.39712
H     -2.32077    3.26288    3.40018
H      0.21676    3.31101    3.37105
28
A_het32_2.5.rand
C      1.13108    1.54702   -0.00004
C     -0.82224    2.54343   -0.00014
C     -0.84797    0.24745    0.00018
C      0.55356    0.28767    0.00005
C      2.63727   -0.04831    0.00014
H     -1.41922    3.45003   -0.00106
H      3.61685   -0.50044    0.01238
N      1.51327   -0.70155    0.00005
N      2.47793    1.31062   -0.00023
N     -1.51755    1.40109    0.00001
N      0.48866    2.71385   -0.00011
H      3.20039    2.00629    0.03699
N     -1.53119   -0.91541   -0.00005
H     -1.02901   -1.75260    0.23564
H     -2.50512   -0.87130    0.23954
N      1.63739    1.32968    3.13486
C      1.01083    2.51141    3.13433
N     -0.29503    2.74019    3.13493
C     -1.00006    1.62359    3.13621
C     -0.48222    0.32348    3.13691
C      0.89948    0.22586    3.13616
N     -2.35667    1.46551    3.13715
C     -2.58577    0.11632    3.13833
N     -1.50604   -0.60472    3.13824
H      1.64826    3.38881    3.13428
H      1.41274   -0.72935    3.12454
H     -3.59060   -0.27858    3.13113
H     -3.04008    2.19907    3.08847
28
A_het32_2.6.rand
C      1.32456   -0.20561   -0.00004
C     -0.85024    0.09459   -0.00014
C     -0.11914   -2.08290    0.00018
C      1.19222   -1.58474    0.00005
C      3.27130   -1.21873    0.00014
H     -1.71296    0.75361   -0.00341
H      4.34494   -1.32559    0.02000
N      2.42320   -2.20363    0.00005
N      2.67335    0.01343   -0.00023
N     -1.13085   -1.21162    0.00001
N      0.33328    0.68747   -0.00011
H      3.12569    0.90743    0.06460
N     -0.38484   -3.40154   -0.00005
H      0.35850   -4.03953    0.22004
H     -1.33302   -3.68792    0.16174
N      4.53070   -1.49283    3.13477
C      4.47932   -0.15745    3.13591
N      3.40104    0.61679    3.13542
C      2.27896   -0.08347    3.13357
C      2.18440   -1.47966    3.13223
C      3.38630   -2.16610    3.13293
N      0.98731    0.36046    3.13256
C      0.19778   -0.75895    3.13070
N      0.86174   -1.87502    3.13043
H      5.43546    0.35516    3.14184
H      3.43306   -3.24942    3.12254
H     -0.87871   -0.68082    3.10631
H      0.68746    1.31526    3.04377
28
A_het32_3.2.rand
C      0.50530    2.35360   -0.00004
C     -1.65405    2.73873   -0.00014
C     -1.00745    0.53592    0.00018
C      0.32199    0.97992    0.00005
C      2.41246    1.26757    0.00014
H     -2.48911    3.43100    0.00412
H      3.48161    1.12222    0.01214
N      1.52914    0.31432    0.00005
N      1.86270    2.52070   -0.00023
N     -1.98476    1.44309    0.00001
N     -0.44853    3.28271   -0.00011
H      2.35037    3.39732    0.03163
N     -1.32461   -0.77441   -0.00005
H     -0.61193   -1.44885    0.21237
H     -2.28714   -1.02439    0.12998
N      1.66981    1.05093    3.33916
C      0.80898    2.07478    3.33955
N     -0.51637    2.02313    3.33881
C     -0.97005    0.78282    3.33754
C     -0.19033   -0.37840    3.33699
C      1.18066   -0.18307    3.33788
N     -2.26330    0.34356    3.33650
C     -2.20280   -1.02477    3.33540
N     -0.99575   -1.50212    3.33564
H      1.24631    3.06682    3.33346
H      1.88195   -1.00984    3.32704
H     -3.10164   -1.62357    3.33448
H     -3.08263    0.92059    3.27239
28
A_het32_3.7.rand
C      1.69671    0.74804   -0.00004
C     -0.47043    1.08778   -0.00014
C      0.22266   -1.10151    0.00018
C      1.54203   -0.63074    0.00005
C      3.62490   -0.29778    0.00014
H     -1.32014    1.76183    0.00294
H      4.69707   -0.42119    0.00621
N      2.76226   -1.26991    0.00005
N      3.04886    0.94456   -0.00023
N     -0.77313   -0.21580    0.00001
N      0.72330    1.65562   -0.00011
H      3.51485    1.83029    0.08167
N     -0.07071   -2.42078   -0.00005
H      0.67439   -3.07892   -0.13892
H     -1.01258   -2.69152   -0.21559
N      3.64843    0.90158    3.49427
C      2.53957    1.64788    3.49533
N      1.27934    1.23028    3.49409
C      1.18510   -0.08604    3.49151
C      2.25655   -0.98837    3.49012
C      3.51763   -0.42152    3.49166
N      0.06444   -0.86669    3.48961
C      0.50316   -2.16519    3.48724
N      1.79416   -2.28985    3.48744
H      2.68642    2.72181    3.49154
H      4.41979   -1.02399    3.49152
H     -0.19492   -2.98837    3.47339
H     -0.88179   -0.54332    3.39775
28
A_het32_3.8.rand
C      2.00920   -0.27781   -0.00004
C      0.07679    0.76426   -0.00014
C      0.00478   -1.53055    0.00018
C      1.40469   -1.52572    0.00005
C      3.48003   -1.90550    0.00014
H     -0.50027    1.68218    0.00805
H      4.45015   -2.37729    0.01485
N      2.34304   -2.53599    0.00005
N      3.34919   -0.54364   -0.00023
N     -0.64032   -0.36530    0.00001
N      1.39231    0.90175   -0.00011
H      4.08505    0.13777    0.04522
N     -0.71105   -2.67918   -0.00005
H     -0.23311   -3.53834   -0.20324
H     -1.69167   -2.61208   -0.20511
N      3.51356    2.60746    3.49514
C      2.22605    2.96479    3.49654
N      1.16176    2.17156    3.49559
C      1.48744    0.89233    3.49292
C      2.78803    0.37566    3.49120
C      3.80583    1.31314    3.49246
N      0.67107   -0.20340    3.49124
C      1.49617   -1.29756    3.48866
N      2.76151   -1.00613    3.48853
H      2.02770    4.03060    3.49751
H      4.85373    1.02938    3.49778
H      1.09529   -2.29960    3.46282
H     -0.33051   -0.19744    3.41122
28
A_het32_4.0.rand
C      0.38921   -0.55960   -0.00004
C     -1.51792    0.52532   -0.00014
C     -1.64361   -1.76633    0.00018
C     -0.24217   -1.79339    0.00005
C      1.82638   -2.21684    0.00014
H     -2.07507    1.45557    0.00946
H      2.78683   -2.70910    0.00417
N      0.67546   -2.82400    0.00005
N      1.72410   -0.85394   -0.00023
N     -2.25960   -0.58535    0.00001
N     -0.19823    0.63429   -0.00011
H      2.47339   -0.18817    0.05313
N     -2.38507   -2.89263   -0.00005
H     -1.94197   -3.77495   -0.17290
H     -3.38102   -2.80548   -0.08313
N     -2.53125    0.77611    3.11949
C     -3.21096   -0.37424    3.11914
N     -2.72191   -1.60824    3.11955
C     -1.40115   -1.62363    3.12040
C     -0.56437   -0.50285    3.12086
C     -1.20490    0.72459    3.12036
N     -0.55478   -2.69693    3.12103
C      0.71550   -2.18575    3.12182
N      0.76404   -0.88877    3.12175
H     -4.29155   -0.28837    3.11376
H     -0.65860    1.66141    3.10993
H      1.57649   -2.83622    3.10778
H     -0.82146   -3.66292    3.06791
28
A_het32_4.7.rand
C      0.73277    0.27786   -0.00004
C     -1.43061   -0.08317   -0.00014
C     -0.08539   -1.93923    0.00018
C      1.01791   -1.07872    0.00005
C      2.89399   -0.11039    0.00014
H     -2.44964    0.28860   -0.00046
H      3.95088    0.10608    0.02104
N      2.37859   -1.30428    0.00005
N      1.95689    0.88809   -0.00023
N     -1.30717   -1.41442    0.00001
N     -0.47601    0.83276   -0.00011
H      2.12191    1.87705    0.06347
N      0.05646   -3.28921   -0.00005
H      0.95012   -3.66263   -0.26643
H     -0.76358   -3.82702   -0.21872
N      1.72407    2.43786    3.44072
C      0.64985    1.64098    3.44041
N      0.62520    0.31377    3.44124
C      1.83476   -0.21545    3.44250
C      3.04195    0.49509    3.44296
C      2.92678    1.87362    3.44199
N      2.19827   -1.53111    3.44362
C      3.56804   -1.54992    3.44467
N      4.11565   -0.37332    3.44433
H     -0.31334    2.13739    3.42897
H      3.79419    2.52613    3.44605
H      4.11314   -2.48155    3.43187
H      1.57771   -2.31737    3.36570
28
A_het32_5.2.rand
C      2.03558    0.63502   -0.00004
C      0.16139    1.77531   -0.00014
C     -0.03265   -0.51404    0.00018
C      1.37004   -0.58006    0.00005
C      3.42641   -1.06658    0.00014
H     -0.36782    2.72117    0.01293
H      4.37190   -1.58728   -0.00326
N      2.25826   -1.63670    0.00005
N      3.36401    0.30225   -0.00023
N     -0.61199    0.68610    0.00001
N      1.48404    1.84622   -0.00011
H      4.13311    0.94734   -0.02347
N     -0.80538   -1.61538   -0.00005
H     -0.38090   -2.51645    0.11670
H     -1.78770   -1.50751    0.17793
N     -4.22139    0.25373    3.36966
C     -3.79869   -1.01259    3.36954
N     -2.54465   -1.45265    3.36961
C     -1.66570   -0.46564    3.36983
C     -1.96584    0.90116    3.36997
C     -3.31182    1.22131    3.36987
N     -0.30129   -0.52890    3.36996
C      0.14212    0.76886    3.37016
N     -0.80736    1.65229    3.37018
H     -4.57151   -1.77330    3.37142
H     -3.66243    2.24794    3.36731
H      1.19713    0.99749    3.35276
H      0.25853   -1.36115    3.32014
28
A_het32_5.3.rand
C      1.45970    0.00628   -0.00004
C     -0.45422    1.07061   -0.00014
C     -0.56026   -1.22367    0.00018
C      0.84332   -1.23524    0.00005
C      2.91890   -1.63460    0.00014
H     -1.02089    1.99587    0.00082
H      3.88521   -2.11594   -0.00968
N      1.77537   -2.25366    0.00005
N      2.79957   -0.27053   -0.00023
N     -1.18519   -0.04684    0.00001
N      0.86294    1.19453   -0.00011
H      3.53921    0.40825   -0.00578
N     -1.29699   -2.35214   -0.00005
H     -0.84697   -3.22932    0.18755
H     -2.27975   -2.26223    0.18780
N     -2.08030   -1.84912    3.36103
C     -1.83870   -3.16304    3.36140
N     -0.66010   -3.77457    3.36109
C      0.34819   -2.91932    3.36033
C      0.24304   -1.52367    3.35986
C     -1.04539   -1.01684    3.36026
N      1.68885   -3.17491    3.35982
C      2.31086   -1.95460    3.35909
N      1.49725   -0.94428    3.35909
H     -2.71081   -3.80787    3.36476
H     -1.24867    0.04804    3.34721
H      3.38782   -1.87843    3.35172
H      2.12134   -4.07756    3.28417
28
A_het32_5.5.rand
C      0.86037    0.94505   -0.00004
C     -1.31164    1.24729   -0.00014
C     -0.58343   -0.92911    0.00018
C      0.73064   -0.43364    0.00005
C      2.81091   -0.06060    0.00014
H     -2.17176    1.90828    0.00748
H      3.88552   -0.16353   -0.00253
N      1.96592   -1.04998    0.00005
N      2.21043    1.16862   -0.00023
N     -1.59183   -0.05848    0.00001
N     -0.12689    1.83783   -0.00011
H      2.65707    2.06673    0.05722
N     -0.85424   -2.24564   -0.00005
H     -0.10882   -2.91346    0.04568
H     -1.80935   -2.54388    0.06254
N     -0.97616    3.29777    3.29381
C     -1.31751    2.00543    3.29418
N     -0.51082    0.95146    3.29338
C      0.76400    1.29603    3.29210
C      1.26372    2.60178    3.29157
C      0.31286    3.60912    3.29251
N      1.86862    0.49050    3.29100
C      2.95199    1.32756    3.28989
N      2.64730    2.58969    3.29018
H     -2.38043    1.79260    3.28631
H      0.58232    4.65977    3.28686
H      3.95911    0.93728    3.28771
H      1.87180   -0.51085    3.21016
28
A_het32_5.7.rand
C      0.83570    1.00980   -0.00004
C     -1.33131    1.34663   -0.00014
C     -0.63634   -0.84086    0.00018
C      0.68387   -0.36761    0.00005
C      2.76922   -0.02799    0.00014
H     -2.18192    2.01945    0.00604
H      3.84176   -0.14552    0.00814
N      1.90966   -1.00375    0.00005
N      2.18926    1.21019   -0.00023
N     -1.63088    0.04554    0.00001
N     -0.13694    1.91799   -0.00011
H      2.65626    2.09743    0.04836
N     -0.93076   -2.15756   -0.00005
H     -0.20348   -2.81043    0.22737
H     -1.88394   -2.41608    0.17961
N     -0.61848    0.26641    3.12094
C     -0.42412   -1.05486    3.12088
N      0.73274   -1.70768    3.12189
C      1.76995   -0.88930    3.12306
C      1.71404    0.50856    3.12327
C      0.44360    1.06072    3.12213
N      3.10212   -1.19141    3.12430
C      3.76738    0.00456    3.12518
N      2.98887    1.04383    3.12461
H     -1.31945   -1.66601    3.11055
H      0.27540    2.13230    3.11106
H      4.84665    0.04378    3.12541
H      3.50240   -2.11059    3.07609
28
A_het32_m.0.2.rand
C     -0.99894    3.35614   -0.00004
C     -2.51713    4.94143   -0.00014
C     -3.29180    2.77968    0.00018
C     -1.95624    2.35490    0.00005
C     -0.09758    1.35561    0.00014
H     -2.78385    5.99232    0.01103
H      0.68085    0.60851    0.00985
N     -1.37274    1.10534    0.00005
N      0.19604    2.69249   -0.00023
N     -3.54731    4.08844    0.00001
N     -1.22260    4.66938   -0.00011
H      1.10634    3.11345    0.03731
N     -4.31945    1.90887   -0.00005
H     -4.14019    0.93580    0.16393
H     -5.25129    2.26897    0.08091
N     -0.66871    2.48691    3.14637
C     -1.61724    1.54477    3.14640
N     -2.93374    1.71678    3.14634
C     -3.27432    2.99380    3.14623
C     -2.39236    4.07971    3.14618
C     -1.04614    3.76054    3.14626
N     -4.52122    3.55102    3.14614
C     -4.33468    4.90952    3.14605
N     -3.08986    5.27188    3.14607
H     -1.26952    0.51844    3.13592
H     -0.27483    4.52285    3.13612
H     -5.17408    5.58834    3.13721
H     -5.39434    3.05708    3.12653
28
A_het32_m.0.3.rand
C      0.31532   -0.18300   -0.00004
C     -1.84142    0.22701   -0.00014
C     -1.22186   -1.98461    0.00018
C      0.11307   -1.55390    0.00005
C      2.20600   -1.29476    0.00014
H     -2.66918    0.92926   -0.00361
H      3.27285   -1.45665    0.01136
N      1.30922   -2.23573    0.00005
N      1.67318   -0.03344   -0.00023
N     -2.18849   -1.06376    0.00001
N     -0.62976    0.75824   -0.00011
H      2.16884    0.83615    0.07996
N     -1.55190   -3.28859   -0.00005
H     -0.83726   -3.96524    0.19758
H     -2.51249   -3.53220    0.15770
N      2.70118   -3.44764    3.07023
C      1.44878   -3.91027    3.06993
N      0.32033   -3.20906    3.07027
C      0.53733   -1.90585    3.07099
C      1.79115   -1.28443    3.07137
C      2.88372   -2.13374    3.07095
N     -0.36597   -0.87993    3.07152
C      0.36695    0.27764    3.07218
N      1.65194    0.09000    3.07212
H      1.34054   -4.98913    3.06885
H      3.90343   -1.76186    3.07559
H     -0.11482    1.24309    3.05025
H     -1.36391   -0.96472    2.99095
28
A_het32_m.1.3.rand
C      1.22805    0.48407   -0.00004
C     -0.71092    1.51306   -0.00014
C     -0.77267   -0.78201    0.00018
C      0.62932   -0.76542    0.00005
C      2.70564   -1.13767    0.00014
H     -1.29367    2.42919   -0.00432
H      3.67755   -1.60621    0.00954
N      1.57138   -1.77067    0.00005
N      2.56994    0.22498   -0.00023
N     -1.42287    0.38430    0.00001
N      0.60532    1.66321   -0.00011
H      3.30532    0.90758    0.02154
N     -1.47587   -1.92985   -0.00005
H     -0.99063   -2.78966    0.18615
H     -2.45494   -1.87320    0.21599
N     -0.52448   -4.00922    3.39580
C     -1.72412   -3.42084    3.39626
N     -1.99399   -2.12140    3.39598
C     -0.89928   -1.38090    3.39515
C      0.41603   -1.85934    3.39459
C      0.55589   -3.23618    3.39496
N     -0.78195   -0.02023    3.39465
C      0.56066    0.24891    3.39383
N      1.31350   -0.80912    3.39376
H     -2.58039   -4.08695    3.39989
H      1.52683   -3.71892    3.38610
H      0.92347    1.26545    3.37421
H     -1.53453    0.63998    3.31510
28
A_het32_m.1.4.rand
C      0.68839    0.31412   -0.00004
C     -1.48536    0.61809   -0.00014
C     -0.75907   -1.55825    0.00018
C      0.55429   -1.06482    0.00005
C      2.63435   -0.70320    0.00014
H     -2.34652    1.27805    0.00366
H      3.70802   -0.80948    0.01403
N      1.78474   -1.68630    0.00005
N      2.03918    0.52979   -0.00023
N     -1.76695   -0.68600    0.00001
N     -0.29943    1.20954   -0.00011
H      2.49876    1.42085    0.03957
N     -1.02888   -2.87776   -0.00005
H     -0.28802   -3.51968    0.21686
H     -1.97921   -3.15923    0.15791
N      0.38348   -1.66601    3.35659
C     -0.66317   -0.83351    3.35642
N     -0.64706    0.49254    3.35705
C      0.58069    0.97916    3.35792
C      1.76285    0.23177    3.35819
C      1.60347   -1.14447    3.35747
N      0.98325    2.28413    3.35873
C      2.35200    2.26271    3.35944
N      2.86390    1.06906    3.35916
H     -1.64261   -1.29817    3.34889
H      2.44723   -1.82560    3.34877
H      2.92420    3.17874    3.36102
H      0.38451    3.08639    3.27955
28
A_het32_m.2.2.rand
C      1.50304    1.15841   -0.00004
C     -0.47001    2.12175   -0.00014
C     -0.45280   -0.17575    0.00018
C      0.95029   -0.11165    0.00005
C      3.04153   -0.41035    0.00014
H     -1.08513    3.01514    0.00905
H      4.02932   -0.84554   -0.00590
N      1.92996   -1.08196    0.00005
N      2.85654    0.94887   -0.00023
N     -1.13933    0.96767    0.00001
N      0.84159    2.31540   -0.00011
H      3.56448    1.65989   -0.03529
N     -1.12115   -1.34297   -0.00005
H     -0.62060   -2.17861    0.24466
H     -2.10905   -1.30448    0.17842
N     -3.46128    0.02548    3.48082
C     -3.32884    1.35536    3.48181
N     -2.20393    2.06001    3.48098
C     -1.12983    1.29306    3.47894
C     -1.11820   -0.10613    3.47770
C     -2.36019   -0.71581    3.47876
N      0.18731    1.65807    3.47758
C      0.90795    0.49218    3.47564
N      0.17912   -0.58160    3.47563
H     -4.25063    1.92581    3.48219
H     -2.47481   -1.79533    3.48290
H      1.98757    0.50246    3.45587
H      0.54242    2.59477    3.40214
28
A_het32_m.2.4.rand
C      1.16136    0.34269   -0.00004
C     -0.41690    1.86776   -0.00014
C     -1.11221   -0.31916    0.00018
C      0.23935   -0.69137    0.00005
C      2.13230   -1.62514    0.00014
H     -0.72603    2.90806    0.00529
H      2.93595   -2.34537    0.00598
N      0.86650   -1.91929    0.00005
N      2.37855   -0.27845   -0.00023
N     -1.41294    0.97985    0.00001
N      0.88975    1.64771   -0.00011
H      3.27287    0.17362    0.04993
N     -2.10886   -1.22627   -0.00005
H     -1.87861   -2.17983    0.21391
H     -3.02517   -0.89563    0.24439
N     -2.11507   -0.28319    3.43416
C     -2.46334    1.00772    3.43401
N     -1.66267    2.06544    3.43416
C     -0.38583    1.72935    3.43450
C      0.12204    0.42548    3.43468
C     -0.82237   -0.58673    3.43449
N      0.71498    2.53868    3.43473
C      1.80196    1.70707    3.43504
N      1.50408    0.44370    3.43503
H     -3.52750    1.21443    3.43049
H     -0.54438   -1.63546    3.42179
H      2.80583    2.10431    3.42769
H      0.71661    3.54153    3.39392
28
A_het32_m.3.0.rand
C      1.05757    0.60336   -0.00004
C     -1.11334    0.91083   -0.00014
C     -0.38942   -1.26753    0.00018
C      0.92380   -0.77528    0.00005
C      3.00499   -0.41113    0.00014
H     -1.97463    1.57008    0.00853
H      4.07909   -0.51837   -0.00300
N      2.15596   -1.39703    0.00005
N      2.40873    0.82021   -0.00023
N     -1.39524   -0.39468    0.00001
N      0.07310    1.49862   -0.00011
H      2.86101    1.71638    0.01030
N     -0.66465   -2.58667   -0.00005
H      0.08345   -3.23881    0.14354
H     -1.60385   -2.87334    0.20939
N     -2.70182    0.72811    3.08498
C     -1.43126    1.14319    3.08492
N     -0.33296    0.39732    3.08509
C     -0.60387   -0.89577    3.08534
C     -1.87918   -1.46895    3.08542
C     -2.93875   -0.57648    3.08522
N      0.26237   -1.95256    3.08556
C     -0.51276   -3.08243    3.08576
N     -1.78957   -2.84918    3.08569
H     -1.27934    2.21631    3.07533
H     -3.97256   -0.90527    3.08067
H     -0.06467   -4.06512    3.08385
H      1.26220   -1.90009    3.00472
28
A_het32_m.3.8.rand
C      1.62129    0.72433   -0.00004
C     -0.54457    1.06316   -0.00014
C      0.14737   -1.12707    0.00018
C      1.46919   -0.65291    0.00005
C      3.55552   -0.31367    0.00014
H     -1.39388    1.73769    0.00999
H      4.62845   -0.43411   -0.00792
N      2.69473   -1.28852    0.00005
N      2.97456    0.92593   -0.00023
N     -0.84521   -0.23823    0.00001
N      0.64967    1.63368   -0.00011
H      3.43389    1.81838    0.02873
N     -0.14903   -2.44138   -0.00005
H      0.58330   -3.09459    0.20906
H     -1.09379   -2.69597    0.22563
N     -0.49398    2.35854    3.07800
C      0.82796    2.55168    3.07768
N      1.78450    1.63040    3.07798
C      1.29724    0.40201    3.07868
C     -0.05699    0.05362    3.07908
C     -0.94943    1.11229    3.07870
N      1.96888   -0.78835    3.07916
C      1.01271   -1.76963    3.07982
N     -0.20452   -1.32108    3.07980
H      1.15831    3.58398    3.07118
H     -2.02346    0.96157    3.06813
H      1.28812   -2.81330    3.06717
H      2.96394   -0.91353    3.04725
28
A_het32_m.4.0.rand
C      0.25044   -0.16491   -0.00004
C     -1.32586    1.35935   -0.00014
C     -2.01986   -0.82963    0.00018
C     -0.66781   -1.20322    0.00005
C      1.23157   -2.12722    0.00014
H     -1.63392    2.39916    0.00737
H      2.03957   -2.84279    0.00081
N     -0.03331   -2.42879    0.00005
N      1.47137   -0.78087   -0.00023
N     -2.32090    0.46812    0.00001
N     -0.02096    1.13811   -0.00011
H      2.36364   -0.32277    0.03616
N     -3.01910   -1.73643   -0.00005
H     -2.80349   -2.68277    0.25819
H     -3.94385   -1.39434    0.19098
N     -1.79889    0.02919    3.52355
C     -0.46624   -0.05211    3.52383
N      0.28187   -1.15045    3.52339
C     -0.44630   -2.25312    3.52260
C     -1.84374   -2.31560    3.52222
C     -2.50056   -1.09656    3.52275
N     -0.03305   -3.55494    3.52196
C     -1.16884   -4.31901    3.52126
N     -2.26965   -3.63088    3.52138
H      0.06709    0.89148    3.51569
H     -3.58246   -1.01956    3.51048
H     -1.11576   -5.39751    3.51612
H      0.91617   -3.87795    3.48401
28
A_het32_m.4.2.rand
C      0.26696    0.75098   -0.00004
C     -1.90614    1.05330   -0.00014
C     -1.17597   -1.12093    0.00018
C      0.13452   -0.62923    0.00005
C      2.21321   -0.26269    0.00014
H     -2.76837    1.71103    0.00455
H      3.28725   -0.36870    0.00477
N      1.36666   -1.24957    0.00005
N      1.61642    0.96864   -0.00023
N     -2.18450   -0.25440    0.00001
N     -0.72078    1.64189   -0.00011
H      2.06803    1.86460    0.03151
N     -1.45007   -2.44922   -0.00005
H     -0.70802   -3.08220   -0.23973
H     -2.39232   -2.71455   -0.22607
N     -1.42560    2.90177    3.46924
C     -0.16845    2.45361    3.47057
N      0.24896    1.19262    3.46986
C     -0.75425    0.33229    3.46755
C     -2.11583    0.65873    3.46594
C     -2.40975    2.01156    3.46692
N     -0.71789   -1.03308    3.46619
C     -2.02409   -1.45085    3.46390
N     -2.88918   -0.48495    3.46366
H      0.60648    3.21263    3.47530
H     -3.42983    2.38114    3.46382
H     -2.27107   -2.50147    3.44658
H      0.10392   -1.60602    3.39485
28
A_het32_m.4.5.rand
C      0.34114    0.35007   -0.00004
C     -1.82735    0.69137   -0.00014
C     -1.13446   -1.49858    0.00018
C      0.18584   -1.02758    0.00005
C      2.27067   -0.69372    0.00014
H     -2.67633    1.36553    0.01003
H      3.34279   -0.81613    0.00861
N      1.40810   -1.66722    0.00005
N      1.69304    0.54643   -0.00023
N     -2.12881   -0.61222    0.00001
N     -0.63216    1.25861   -0.00011
H      2.15788    1.43422    0.06466
N     -1.42843   -2.81696   -0.00005
H     -0.69353   -3.47703   -0.17660
H     -2.37974   -3.08408   -0.17659
N      0.83507    4.29948    3.28812
C      1.71080    3.29252    3.28821
N      1.45495    1.98826    3.28818
C      0.15835    1.73096    3.28803
C     -0.86679    2.68385    3.28792
C     -0.46077    4.00604    3.28797
N     -0.47988    0.52335    3.28795
C     -1.82306    0.79991    3.28780
N     -2.10187    2.06706    3.28778
H      2.75890    3.57298    3.29422
H     -1.16839    4.82804    3.28446
H     -2.55444    0.00643    3.26720
H     -0.04628   -0.38106    3.23179
28
A_het32_m.4.6.rand
C      1.43625    0.81163   -0.00004
C     -0.73772    1.10888   -0.00014
C     -0.00405   -1.06205    0.00018
C      1.30602   -0.56819    0.00005
C      3.38557   -0.19931    0.00014
H     -1.60010    1.76636    0.00324
H      4.45916   -0.30373    0.01960
N      2.53946   -1.18710    0.00005
N      2.78727    1.03167   -0.00023
N     -1.01452   -0.19870    0.00001
N      0.44640    1.70011   -0.00011
H      3.23884    1.92741    0.05622
N     -0.27146   -2.39209   -0.00005
H      0.47099   -3.01945   -0.25253
H     -1.21453   -2.66218   -0.21676
N      2.96572    2.75616    3.46657
C      3.76901    1.68795    3.46635
N      3.42139    0.40686    3.46650
C      2.10933    0.24108    3.46693
C      1.15400    1.26478    3.46721
C      1.65181    2.55596    3.46700
N      1.38775   -0.91705    3.46720
C      0.06775   -0.54617    3.46762
N     -0.12111    0.73751    3.46764
H      4.83417    1.89369    3.47089
H      1.00309    3.42474    3.45667
H     -0.71901   -1.28493    3.44451
H      1.75808   -1.84558    3.37343
29
A_het33_0.1.rand
C      2.46793   -0.40570   -0.00004
C      0.53427    0.63275   -0.00014
C      0.46370   -1.66642    0.00018
C      1.86867   -1.65467    0.00005
C      3.94801   -2.02961    0.00014
H     -0.04431    1.54958    0.01463
H      4.91950   -2.50001   -0.00476
N      2.81276   -2.66034    0.00005
N      3.81280   -0.66465   -0.00023
N     -0.17906   -0.49669    0.00001
N      1.85157    0.77486   -0.00011
H      4.54561    0.02085   -0.03305
N     -0.24552   -2.81080   -0.00005
H      0.23040   -3.65379    0.27146
H     -1.22125   -2.74195    0.23200
C     -1.27552   -0.66540    3.39097
C     -1.04448   -2.02571    3.39129
N     -2.22873   -2.70677    3.39112
C     -3.14586   -1.77085    3.39071
N     -2.63206   -0.51766    3.39060
C     -0.22844    0.30408    3.39104
N      0.99949   -0.36799    3.39148
N      0.20160   -2.58654    3.39171
C      1.15644   -1.72603    3.39178
O     -0.30996    1.51466    3.39078
H     -4.21033   -1.94827    3.39039
H      1.81389    0.22451    3.33983
H      2.18532   -2.06830    3.37603
H     -3.13103    0.35368    3.37074
29
A_het33_0.5.rand
C      0.27618    0.64857   -0.00004
C     -1.25269    2.22758   -0.00014
C     -2.01429    0.06433    0.00018
C     -0.67982   -0.35541    0.00005
C      1.17881   -1.35095    0.00014
H     -1.52770    3.27639    0.01015
H      1.95853   -2.09601    0.02201
N     -0.09609   -1.60390    0.00005
N      1.47127   -0.01412   -0.00023
N     -2.27705    1.36860    0.00001
N      0.04451    1.96127   -0.00011
H      2.37880    0.40434    0.09836
N     -3.04490   -0.81533   -0.00005
H     -2.84602   -1.77439   -0.22142
H     -3.95548   -0.45151   -0.21753
C     -0.55361    1.25071    3.31284
C      0.79880    0.96929    3.31366
N      1.00302   -0.37889    3.31568
C     -0.20173   -0.89403    3.31606
N     -1.18281    0.03902    3.31441
C     -1.07223    2.58034    3.31075
N      0.00403    3.47669    3.30978
N      1.77694    1.92490    3.31257
C      1.32291    3.12799    3.31068
O     -2.22627    2.95507    3.30986
H     -0.42219   -1.94945    3.29070
H     -0.24804    4.45229    3.28995
H      2.01627    3.96199    3.30550
H     -2.17360   -0.11255    3.24191
29
A_het33_1.6.rand
C      0.78604    1.26686   -0.00004
C     -1.15107    2.30197   -0.00014
C     -1.21996    0.01200    0.00018
C      0.18239    0.01981    0.00005
C      2.26011   -0.36076    0.00014
H     -1.73089    3.21916   -0.00168
H      3.23089   -0.83047    0.02653
N      1.12179   -0.99033    0.00005
N      2.12817    1.00143   -0.00023
N     -1.86520    1.17586    0.00001
N      0.16670    2.44720   -0.00011
H      2.86915    1.67591    0.06728
N     -1.92939   -1.13497   -0.00005
H     -1.45992   -2.00120   -0.18619
H     -2.92451   -1.07407   -0.11259
C      1.46245    0.32694    3.33005
C      2.81623    0.59990    3.33003
N      3.53301   -0.56201    3.33027
C      2.62536   -1.50708    3.33043
N      1.35822   -1.03287    3.33031
C      0.46021    1.34338    3.32983
N      1.09499    2.59169    3.32961
N      3.33723    1.86426    3.32981
C      2.44433    2.79104    3.32961
O     -0.74671    1.22630    3.32982
H      2.83542   -2.56510    3.31724
H      0.47996    3.38850    3.27353
H      2.75243    3.83082    3.32169
H      0.50423   -1.55776    3.26830
29
A_het33_2.6.rand
C      1.44787   -0.48330   -0.00004
C     -0.49770    0.53291   -0.00014
C     -0.54551   -1.76379    0.00018
C      0.85772   -1.73815    0.00005
C      2.94035   -2.08889    0.00014
H     -1.08674    1.44490   -0.00355
H      3.91782   -2.54509    0.01649
N      1.81149   -2.73522    0.00005
N      2.79166   -0.72951   -0.00023
N     -1.20192   -0.60140    0.00001
N      0.81639    0.69073   -0.00011
H      3.51750   -0.04230    0.10028
N     -1.24777   -2.91420   -0.00005
H     -0.76375   -3.75176    0.27048
H     -2.21980   -2.84511    0.24492
C      1.41920   -2.21593    3.20076
C      2.29403   -1.14801    3.20054
N      3.58469   -1.59441    3.20094
C      3.47987   -2.90105    3.20139
N      2.19872   -3.33567    3.20131
C      0.00161   -2.06100    3.20045
N     -0.29828   -0.69484    3.19991
N      1.89903    0.15948    3.20000
C      0.62234    0.31553    3.19971
O     -0.85827   -2.92003    3.20060
H      4.31239   -3.58746    3.19915
H     -1.27941   -0.46574    3.15203
H      0.20436    1.31506    3.17956
H      1.87122   -4.28359    3.15222
29
A_het33_3.1.rand
C      1.82025    0.38295   -0.00004
C     -0.12190    1.40590   -0.00014
C     -0.17369   -0.89132    0.00018
C      1.23024   -0.87100    0.00005
C      3.31277   -1.23024    0.00014
H     -0.70910    2.31698    0.01550
H      4.28777   -1.69326   -0.00359
N      2.18209   -1.87043    0.00005
N      3.16671    0.13275   -0.00023
N     -0.82559    0.27115    0.00001
N      1.19492    1.55803   -0.00011
H      3.89463    0.82378   -0.02616
N     -0.87920   -2.03821   -0.00005
H     -0.41375   -2.89854    0.22631
H     -1.86698   -1.97347    0.16692
C     -1.68784   -0.43298    3.33347
C     -1.99931    0.91428    3.33217
N     -0.86177    1.66406    3.33111
C      0.11059    0.78739    3.33175
N     -0.32338   -0.49616    3.33318
C     -2.67513   -1.45951    3.33477
N     -3.94111   -0.86054    3.33449
N     -3.27560    1.39991    3.33201
C     -4.17859    0.48769    3.33317
O     -2.53152   -2.66766    3.33597
H      1.16098    1.03197    3.31064
H     -4.72132   -1.49867    3.35047
H     -5.22634    0.76805    3.33407
H      0.23200   -1.33211    3.28699
29
A_het33_3.3.rand
C      0.74910   -0.73467   -0.00004
C     -1.41185   -0.37641   -0.00014
C     -0.74079   -2.57265    0.00018
C      0.58341   -2.11055    0.00005
C      2.67149   -1.79097    0.00014
H     -2.25525    0.30602    0.00258
H      3.74306   -1.92121    0.00044
N      1.80195   -2.75899    0.00005
N      2.10278   -0.54746   -0.00023
N     -1.72787   -1.67619    0.00001
N     -0.21476    0.18216   -0.00011
H      2.57141    0.33856    0.05656
N     -1.04505   -3.88659   -0.00005
H     -0.30894   -4.55131    0.14954
H     -1.98570   -4.15312    0.22985
C     -0.74990   -2.98775    3.06560
C     -0.34605   -1.66608    3.06554
N      1.01780   -1.58908    3.06508
C      1.41716   -2.83579    3.06488
N      0.39802   -3.72681    3.06518
C     -2.11921   -3.38401    3.06604
N     -2.91512   -2.23649    3.06637
N     -1.20971   -0.60960    3.06588
C     -2.44799   -0.95228    3.06628
O     -2.59030   -4.50599    3.06614
H      2.44734   -3.15525    3.05362
H     -3.90951   -2.39857    3.04092
H     -3.21544   -0.18624    3.06154
H      0.46094   -4.72816    3.03202
29
A_het33_4.5.rand
C      1.08055    0.46645   -0.00004
C     -0.87318    1.47165   -0.00014
C     -0.90199   -0.82437    0.00018
C      0.49936   -0.79232    0.00005
C      2.58232   -1.13191    0.00014
H     -1.46978    2.37728    0.01222
H      3.56124   -1.58583    0.01154
N      1.45735   -1.78454    0.00005
N      2.42548    0.22693   -0.00023
N     -1.56719    0.32900    0.00001
N      0.44076    1.63528   -0.00011
H      3.14488    0.91911    0.10601
N     -1.59638   -1.98253   -0.00005
H     -1.10773   -2.84245   -0.16868
H     -2.58483   -1.93643   -0.16798
C      0.24974    3.36481    3.33716
C     -1.11355    3.58827    3.33709
N     -1.37367    4.92816    3.33709
C     -0.19299    5.49281    3.33715
N      0.82816    4.60167    3.33720
C      0.82364    2.06112    3.33718
N     -0.20782    1.11846    3.33712
N     -2.04690    2.59248    3.33704
C     -1.54456    1.41000    3.33706
O      1.99893    1.74243    3.33724
H     -0.01789    6.55766    3.33590
H      0.08447    0.15370    3.30705
H     -2.20031    0.54729    3.31901
H      1.81315    4.79490    3.32768
29
A_het33_5.0.rand
C      0.19501   -0.09567   -0.00004
C     -1.75465    0.91219   -0.00014
C     -1.79354   -1.38443    0.00018
C     -0.38995   -1.35230    0.00005
C      1.69380   -1.69477    0.00014
H     -2.34727    1.82193   -0.00333
H      2.67247   -2.14913    0.00972
N      0.56717   -2.34533    0.00005
N      1.54007   -0.33702   -0.00023
N     -2.45363   -0.22404    0.00001
N     -0.44046    1.07630   -0.00011
H      2.26435    0.35339    0.07944
N     -2.49017   -2.53774   -0.00005
H     -1.99816   -3.37944    0.24530
H     -3.45529   -2.47729    0.27598
C     -0.18532   -1.67667    3.49837
C     -1.17875   -2.63703    3.49829
N     -2.40865   -2.04730    3.49811
C     -2.15669   -0.76208    3.49808
N     -0.83339   -0.47423    3.49824
C      1.20349   -1.99681    3.49856
N      1.34135   -3.38809    3.49864
N     -0.93769   -3.98177    3.49837
C      0.31200   -4.28424    3.49855
O      2.16394   -1.25007    3.49865
H     -2.90543    0.01369    3.47660
H      2.28943   -3.72880    3.48045
H      0.61152   -5.32634    3.49223
H     -0.40339    0.43138    3.42870
29
A_het33_m.0.0.rand
C      1.01046   -0.24828   -0.00004
C     -1.14971    0.12352   -0.00014
C     -0.48926   -2.07906    0.00018
C      0.83869   -1.62281    0.00005
C      2.93021   -1.31713    0.00014
H     -1.98747    0.81220    0.01059
H      4.00099   -1.45447   -0.00890
N      2.05439   -2.27583    0.00005
N      2.36800   -0.06570   -0.00023
N     -1.47020   -1.17328    0.00001
N      0.05371    0.67570   -0.00011
H      2.84314    0.81768   -0.04440
N     -0.79997   -3.39073   -0.00005
H     -0.07946   -4.03263    0.28397
H     -1.74282   -3.62508    0.25942
C     -1.07419   -0.57161    3.06804
C     -1.25304   -1.94076    3.06801
N     -0.04609   -2.57692    3.06794
C      0.83657   -1.60942    3.06793
N      0.27738   -0.37567    3.06799
C     -2.15810    0.35704    3.06811
N     -3.35858   -0.36403    3.06814
N     -2.47693   -2.54930    3.06804
C     -3.46356   -1.72476    3.06810
O     -2.12996    1.56988    3.06815
H      1.90573   -1.75008    3.04826
H     -4.19720    0.19480    3.05248
H     -4.47890   -2.10580    3.06398
H      0.74174    0.51403    3.02981
29
A_het33_m.1.0.rand
C      0.90263   -0.10974   -0.00004
C     -1.02355    0.94153   -0.00014
C     -1.11328   -1.35438    0.00018
C      0.29063   -1.35408    0.00005
C      2.36680   -1.74001    0.00014
H     -1.59594    1.86409   -0.00373
H      3.33583   -2.21478    0.00833
N      1.22737   -2.36733    0.00005
N      2.24166   -0.37936   -0.00023
N     -1.74720   -0.17898    0.00001
N      0.29401    1.07583   -0.00011
H      2.97893    0.29719    0.07777
N     -1.83886   -2.48902   -0.00005
H     -1.37134   -3.35030    0.22161
H     -2.80604   -2.40888    0.26285
C     -0.15759   -2.32130    2.96986
C     -1.53833   -2.30024    2.96931
N     -2.03038   -3.57399    2.97046
C     -0.96541   -4.33786    2.97167
N      0.19388   -3.63995    2.97138
C      0.63796   -1.13813    2.96892
N     -0.21229   -0.02816    2.96743
N     -2.28246   -1.15572    2.96782
C     -1.57864   -0.08003    2.96696
O      1.84953   -1.03329    2.96928
H     -0.98034   -5.41681    2.96764
H      0.24569    0.86896    2.91433
H     -2.07337    0.88384    2.94840
H      1.12896   -4.00110    2.91572
29
A_het33_m.1.2.rand
C     -0.10861    1.52754   -0.00004
C     -2.27163    1.89673   -0.00014
C     -1.61206   -0.30009    0.00018
C     -0.28352    0.15262    0.00005
C      1.80776    0.45781    0.00014
H     -3.11269    2.58171    0.00486
H      2.87858    0.32190    0.00176
N      0.93109   -0.50332    0.00005
N      1.24760    1.70622   -0.00023
N     -2.59085    0.60311    0.00001
N     -1.06780    2.45226   -0.00011
H      1.72748    2.58496    0.08073
N     -1.93097   -1.60848   -0.00005
H     -1.20529   -2.28460    0.14756
H     -2.87963   -1.85254    0.22009
C     -0.59813    1.68173    3.50025
C     -1.84871    1.09131    3.49963
N     -1.72875   -0.26781    3.49782
C     -0.43743   -0.48386    3.49736
N      0.29809    0.65246    3.49877
C     -0.40401    3.09352    3.50209
N     -1.65354    3.71606    3.50308
N     -3.01854    1.79454    3.50072
C     -2.85740    3.06904    3.50238
O      0.63905    3.72176    3.50278
H      0.02655   -1.45782    3.48598
H     -1.63688    4.72339    3.47813
H     -3.72543    3.71879    3.49674
H      1.29711    0.73314    3.43858
29
A_het33_m.2.0.rand
C      1.12317    0.66156   -0.00004
C     -1.05689    0.92931   -0.00014
C     -0.28966   -1.23575    0.00018
C      1.01512   -0.72019    0.00005
C      3.08850   -0.32142    0.00014
H     -1.93031    1.57214    0.00995
H      4.16422   -0.41062   -0.00247
N      2.25725   -1.31819    0.00005
N      2.47070    0.90414   -0.00023
N     -1.31248   -0.38075    0.00001
N      0.12037    1.53905   -0.00011
H      2.90819    1.80726   -0.02858
N     -0.54182   -2.55934   -0.00005
H      0.20237   -3.18467    0.25327
H     -1.49128   -2.84199    0.16423
C     -1.83710   -1.70035    3.42577
C     -2.45866   -0.46684    3.42445
N     -3.81522   -0.62008    3.42287
C     -4.00125   -1.91449    3.42323
N     -2.84453   -2.62424    3.42496
C     -0.42133   -1.86131    3.42757
N      0.16979   -0.59409    3.42772
N     -1.78671    0.72113    3.42474
C     -0.50794    0.59384    3.42635
O      0.23039   -2.88772    3.42882
H     -4.96431   -2.40157    3.42682
H      1.17743   -0.58568    3.40020
H      0.12128    1.47648    3.41170
H     -2.73323   -3.62128    3.46606
29
A_het33_m.3.0.rand
C      0.45221    0.64577   -0.00004
C     -1.71304    0.97613   -0.00014
C     -1.01331   -1.21160    0.00018
C      0.30505   -0.73249    0.00005
C      2.38903   -0.38438    0.00014
H     -2.56509    1.64746    0.00450
H      3.46226   -0.50062   -0.00200
N      1.53259   -1.36397    0.00005
N      1.80367    0.85147   -0.00023
N     -2.01171   -0.32761    0.00001
N     -0.52283    1.54986   -0.00011
H      2.26047    1.74434    0.04433
N     -1.30175   -2.52936   -0.00005
H     -0.56987   -3.18421    0.20727
H     -2.24679   -2.79924    0.20374
C     -1.45180   -1.12688    3.29291
C     -0.83264    0.10967    3.29291
N     -1.76406    1.10486    3.29274
C     -2.91391    0.47894    3.29264
N     -2.79155   -0.86954    3.29273
C     -0.73461   -2.35833    3.29306
N      0.63421   -2.07592    3.29322
N      0.52414    0.27870    3.29307
C      1.18280   -0.82454    3.29321
O     -1.16478   -3.49633    3.29307
H     -3.87937    0.96045    3.28426
H      1.24413   -2.87765    3.26037
H      2.26665   -0.80370    3.28624
H     -3.52667   -1.55200    3.25386
29
A_het33_m.3.2.rand
C      1.96831    0.88255   -0.00004
C      0.01027    1.87508   -0.00014
C     -0.00666   -0.42397    0.00018
C      1.39653   -0.37985    0.00005
C      3.48403   -0.70819    0.00014
H     -0.58883    2.77918    0.01356
H      4.46568   -1.15698   -0.00299
N      2.36325   -1.36475    0.00005
N      3.31836    0.65295   -0.00023
N     -0.67687    0.72987    0.00001
N      1.32439    2.04750   -0.00011
H      4.03612    1.35454   -0.02733
N     -0.69081   -1.58508   -0.00005
H     -0.18566   -2.41933    0.24162
H     -1.65325   -1.53560    0.28507
C     -1.83936    1.41780    3.32274
C     -1.69016    2.79110    3.32321
N     -2.91152    3.40046    3.32327
C     -3.77121    2.41364    3.32284
N     -3.18602    1.19091    3.32251
C     -0.73690    0.51546    3.32257
N      0.44795    1.25687    3.32295
N     -0.47996    3.42358    3.32356
C      0.52433    2.62272    3.32341
O     -0.74523   -0.70153    3.32217
H     -4.84429    2.52842    3.32166
H      1.29802    0.71536    3.29063
H      1.53121    3.02346    3.30616
H     -3.63609    0.29360    3.31797
29
A_het33_m.4.0.rand
C     -0.29209   -0.52787   -0.00004
C     -2.21502    0.52982   -0.00014
C     -2.31049   -1.76659    0.00018
C     -0.90755   -1.77039    0.00005
C      1.16754   -2.16330    0.00014
H     -2.78537    1.45347   -0.00317
H      2.13543   -2.63914    0.01906
N      0.02559   -2.78673    0.00005
N      1.04647   -0.80183   -0.00023
N     -2.94241   -0.59031    0.00001
N     -0.89825    0.65947   -0.00011
H      1.78528   -0.12958    0.10647
N     -3.03796   -2.90187   -0.00005
H     -2.57865   -3.75018    0.28084
H     -4.01316   -2.81047    0.22376
C     -0.55624   -1.33878    3.29595
C      0.73872   -0.85749    3.29548
N      0.73743    0.50691    3.29458
C     -0.53125    0.83476    3.29452
N     -1.36098   -0.23524    3.29532
C     -0.86585   -2.73079    3.29690
N      0.33072   -3.45510    3.29723
N      1.84834   -1.65484    3.29587
C      1.58256   -2.91288    3.29672
O     -1.95261   -3.27588    3.29739
H     -0.90730    1.84516    3.26905
H      0.22806   -4.45751    3.27680
H      2.39420   -3.63187    3.29281
H     -2.36384   -0.23257    3.22813
29
A_het33_m.4.2.rand
C     -1.41256    1.94976   -0.00004
C     -3.56453    2.37415   -0.00014
C     -2.96252    0.16192    0.00018
C     -1.62468    0.57978    0.00005
C      0.47155    0.82763    0.00014
H     -4.38729    3.08232   -0.00527
H      1.53769    0.66304    0.01863
N     -0.42969   -0.11016    0.00005
N     -0.05348    2.09019   -0.00023
N     -3.92045    1.08834    0.00001
N     -2.34894    2.89721   -0.00011
H      0.44729    2.95511    0.09850
N     -3.30857   -1.14019   -0.00005
H     -2.60691   -1.83991   -0.14975
H     -4.28183   -1.37741   -0.05143
C     -2.86651    1.72057    3.05103
C     -1.59617    2.26427    3.05112
N     -1.66267    3.62664    3.05050
C     -2.94528    3.89288    3.05005
N     -3.72233    2.78499    3.05033
C     -3.11260    0.31438    3.05158
N     -1.87775   -0.34947    3.05220
N     -0.44871    1.52275    3.05175
C     -0.65300    0.25353    3.05225
O     -4.16836   -0.28271    3.05157
H     -3.36936    4.88465    3.03593
H     -1.93210   -1.35522    3.01904
H      0.19219   -0.42479    3.03634
H     -4.72472    2.73522    3.01744
29
A_het33_m.5.5.rand
C      0.48451    0.14769   -0.00004
C     -1.45052    1.19072   -0.00014
C     -1.52193   -1.10366    0.00018
C     -0.12189   -1.09949    0.00005
C      1.95207   -1.48272    0.00014
H     -2.02800    2.10800    0.01173
H      2.92173   -1.95488    0.02236
N      0.81432   -2.11130    0.00005
N      1.82418   -0.12001   -0.00023
N     -2.16680    0.06168    0.00001
N     -0.13350    1.32822   -0.00011
H      2.56328    0.55306    0.09985
N     -2.23734   -2.25144   -0.00005
H     -1.76032   -3.11363   -0.19142
H     -3.22068   -2.18609   -0.19131
C      0.18429    2.07102    3.09345
C      1.20702    1.14533    3.09365
N      2.41799    1.77871    3.09354
C      2.12103    3.05542    3.09329
N      0.78857    3.29440    3.09322
C     -1.19654    1.70937    3.09350
N     -1.28908    0.31258    3.09377
N      1.01123   -0.20667    3.09391
C     -0.22826   -0.54972    3.09395
O     -2.17260    2.42986    3.09334
H      2.84282    3.85745    3.09301
H     -2.22513   -0.05932    3.03873
H     -0.49216   -1.60102    3.07372
H      0.32113    4.18299    3.06727
29
A_het34_1.3.rand
C      0.67226    0.02140   -0.00004
C     -1.48236    0.42869   -0.00014
C     -0.86300   -1.78402    0.00018
C      0.47381   -1.35021    0.00005
C      2.56889   -1.07940    0.00014
H     -2.31089    1.13040   -0.00329
H      3.63717   -1.23444   -0.00393
N      1.67643   -2.02532    0.00005
N      2.03033    0.17752   -0.00023
N     -1.82621   -0.85924    0.00001
N     -0.27051    0.96343   -0.00011
H      2.52322    1.05154    0.02266
N     -1.20488   -3.08530   -0.00005
H     -0.49585   -3.76531    0.21203
H     -2.14886   -3.30482    0.26849
C     -0.70449   -2.88595    3.30000
C     -0.41474   -1.53531    3.29959
N     -1.62290   -0.91080    3.30148
C     -2.57125   -1.89760    3.30291
N     -2.06043   -3.09271    3.30209
C      0.37796   -3.83224    3.29830
N      1.60905   -3.13283    3.29642
N      0.80124   -0.93177    3.29773
C      1.76725   -1.78784    3.29622
O      0.36379   -5.04086    3.29829
H     -3.62498   -1.66903    3.28457
H      2.42595   -3.72289    3.26908
H      2.79189   -1.43445    3.29031
H     -1.77084    0.08057    3.23163
29
A_het34_2.1.rand
C      1.68531    1.46896   -0.00004
C     -0.48836    1.77511   -0.00014
C      0.23760   -0.40599    0.00018
C      1.55140    0.08983    0.00005
C      3.63195    0.45023    0.00014
H     -1.34884    2.43579    0.00753
H      4.70585    0.34128   -0.00188
N      2.78235   -0.53018    0.00005
N      3.03678    1.68753   -0.00023
N     -0.77007    0.47095    0.00001
N      0.69852    2.36545   -0.00011
H      3.49077    2.58229   -0.03015
N     -0.03401   -1.72516   -0.00005
H      0.70667   -2.34243    0.28796
H     -0.96852   -1.98928    0.26312
C     -1.62148   -1.18247    3.37980
C     -2.38914   -0.03457    3.37955
N     -3.67891   -0.46792    3.37925
C     -3.63236   -1.83534    3.37933
N     -2.41742   -2.30014    3.37966
C     -0.18830   -1.06416    3.38015
N      0.16415    0.30765    3.38016
N     -1.97963    1.25764    3.37958
C     -0.69253    1.35852    3.37989
O      0.66827   -1.91585    3.38041
H     -4.52946   -2.43487    3.37930
H      1.15625    0.48480    3.34866
H     -0.23226    2.33933    3.36255
H     -4.49448    0.11788    3.36608
29
A_het34_2.4.rand
C      0.95917   -0.85043   -0.00004
C     -0.55151    0.74559   -0.00014
C     -1.33805   -1.40766    0.00018
C     -0.00941   -1.84303    0.00005
C      1.83675   -2.86033    0.00014
H     -0.81309    1.79802    0.00430
H      2.60824   -3.61388    0.02295
N      0.55949   -3.09829    0.00005
N      2.14624   -1.52641   -0.00023
N     -1.58681   -0.09997    0.00001
N      0.74178    0.46495   -0.00011
H      3.05956   -1.12123    0.10677
N     -2.38011   -2.27596   -0.00005
H     -2.18751   -3.23543   -0.22667
H     -3.28118   -1.90266   -0.24040
C      1.50749   -0.73560    3.42610
C      0.17934   -0.35448    3.42551
N     -0.52476   -1.51787    3.42698
C      0.39488   -2.53077    3.42836
N      1.62250   -2.10167    3.42788
C      2.52472    0.28008    3.42485
N      1.91281    1.55439    3.42315
N     -0.33834    0.89886    3.42385
C      0.57987    1.80464    3.42274
O      3.73091    0.18060    3.42506
H      0.09587   -3.56659    3.40403
H      2.55712    2.32954    3.40621
H      0.29682    2.85095    3.41636
H     -1.52314   -1.59954    3.34865
29
A_het34_2.6.rand
C      2.25862    0.75150   -0.00004
C      0.09065    1.07936   -0.00014
C      0.79265   -1.10750    0.00018
C      2.11064   -0.62541    0.00005
C      4.19496   -0.29074    0.00014
H     -0.76247    1.74940    0.00371
H      5.26729   -0.41470   -0.00221
N      3.33283   -1.26060    0.00005
N      3.61350    0.95362   -0.00023
N     -0.20638   -0.22371    0.00001
N      1.28176    1.65684   -0.00011
H      4.07661    1.84298   -0.04943
N      0.51372   -2.42440   -0.00005
H      1.24463   -3.07347    0.23409
H     -0.43795   -2.69844    0.16210
C      1.66675   -2.50113    3.09716
C      0.78301   -1.43898    3.09718
N     -0.45461   -2.00179    3.09698
C     -0.26691   -3.35698    3.09686
N      0.98956   -3.69424    3.09697
C      3.08308   -2.23350    3.09734
N      3.28555   -0.82785    3.09751
N      1.05359   -0.10992    3.09734
C      2.32167    0.12623    3.09750
O      4.02560   -2.98426    3.09737
H     -1.09732   -4.04611    3.10010
H      4.25373   -0.54818    3.08892
H      2.67048    1.15266    3.08712
H     -1.32340   -1.49974    3.04906
29
A_het34_3.0.rand
C     -0.44153   -0.40416   -0.00004
C     -2.40613    0.57569   -0.00014
C     -2.40942   -1.72017    0.00018
C     -1.00828   -1.66895    0.00005
C      1.07936   -1.98374    0.00014
H     -3.01282    1.47598   -0.00386
H      2.06376   -2.42372    0.02598
N     -0.03857   -2.64972    0.00005
N      0.90694   -0.62712   -0.00023
N     -3.09026   -0.57286    0.00001
N     -1.09635    0.75756   -0.00011
H      1.61949    0.07279    0.11174
N     -3.08608   -2.88453   -0.00005
H     -2.58474   -3.73326    0.18437
H     -4.07479   -2.85388    0.16774
C      0.59545   -1.72086    3.35295
C     -0.28726   -2.78296    3.35364
N      0.49394   -3.89591    3.35444
C      1.79116   -3.46351    3.35421
N      1.89299   -2.16691    3.35332
C      0.07662   -0.37983    3.35200
N     -1.33912   -0.42912    3.35197
N     -1.64302   -2.75500    3.35355
C     -2.10370   -1.54760    3.35270
O      0.65391    0.68136    3.35130
H      2.62000   -4.15414    3.35252
H     -1.78886    0.47216    3.29800
H     -3.17493   -1.38542    3.33216
H      0.16677   -4.84456    3.32618
29
A_het34_3.7.rand
C      1.64922    0.31112   -0.00004
C     -0.27779    1.36666   -0.00014
C     -0.36945   -0.92254    0.00018
C      1.03109   -0.92924    0.00005
C      3.10266   -1.33359    0.00014
H     -0.84747    2.29050   -0.00492
H      4.06719   -1.81524    0.03343
N      1.95705   -1.94973    0.00005
N      2.98797    0.03023   -0.00023
N     -1.00485    0.24720    0.00001
N      1.04047    1.49713   -0.00011
H      3.73711    0.69478    0.08481
N     -1.08965   -2.06692   -0.00005
H     -0.62044   -2.92338   -0.23186
H     -2.07595   -1.99208   -0.17187
C      2.74394   -0.60921    3.45731
C      1.36323   -0.56103    3.45737
N      0.96033   -1.85892    3.45620
C      2.09663   -2.62040    3.45550
N      3.18464   -1.90924    3.45613
C      3.48155    0.62527    3.45842
N      2.57543    1.71131    3.45941
N      0.55373    0.52680    3.45836
C      1.22166    1.63037    3.45935
O      4.67488    0.82664    3.45859
H      2.05544   -3.69820    3.44262
H      3.00909    2.62085    3.42465
H      0.69133    2.57506    3.44830
H      0.00795   -2.17397    3.40905
29
A_het34_5.1.rand
C      0.00032    0.58362   -0.00004
C     -2.15192    0.17150   -0.00014
C     -0.76268   -1.65558    0.00018
C      0.31987   -0.76476    0.00005
C      2.16808    0.25656    0.00014
H     -3.17920    0.52110    0.00265
H      3.21876    0.50383    0.00383
N      1.68681   -0.95305    0.00005
N      1.20604    1.22670   -0.00023
N     -1.99905   -1.15779    0.00001
N     -1.22149    1.10926   -0.00011
H      1.33977    2.21907    0.07421
N     -0.59140   -2.99242   -0.00005
H      0.33254   -3.36960    0.09207
H     -1.38824   -3.57600    0.17416
C     -0.91911   -0.19077    3.16699
C     -0.81095   -1.56774    3.16699
N      0.52611   -1.82133    3.16698
C      1.15388   -0.60688    3.16697
N      0.32309    0.39322    3.16697
C     -2.22914    0.40856    3.16700
N     -3.20656   -0.62148    3.16701
N     -1.79997   -2.49728    3.16701
C     -2.97154   -1.95525    3.16702
O     -2.56572    1.56593    3.16700
H      2.22930   -0.52626    3.15642
H     -4.15901   -0.29135    3.15379
H     -3.85132   -2.58847    3.15993
H      0.95368   -2.72874    3.12926
29
A_het34_5.8.rand
C      1.28207    0.15235   -0.00004
C     -0.67792    1.14153   -0.00014
C     -0.68632   -1.15573    0.00018
C      0.71421   -1.11214    0.00005
C      2.80023   -1.43332    0.00014
H     -1.27910    2.04329    0.01385
H      3.78281   -1.87910    0.00895
N      1.68211   -2.09513    0.00005
N      2.63041   -0.07441   -0.00023
N     -1.36204   -0.00842    0.00001
N      0.63438    1.31391   -0.00011
H      3.34370    0.63167    0.01749
N     -1.37002   -2.32202   -0.00005
H     -0.87233   -3.17272   -0.18897
H     -2.35643   -2.28275   -0.18239
C      1.51855    1.98913    3.38115
C      2.65986    1.21335    3.38293
N      3.69549    2.09997    3.38180
C      3.13482    3.35197    3.37941
N      1.83665    3.32302    3.37896
C      0.23237    1.33888    3.38178
N      0.42438   -0.06777    3.38429
N      2.76854   -0.13951    3.38532
C      1.61317   -0.71807    3.38588
O     -0.88050    1.80146    3.38055
H      3.73996    4.24536    3.38415
H     -0.42806   -0.60557    3.33785
H      1.56058   -1.80052    3.36883
H      4.67012    1.86482    3.43667
29
A_het34_m.0.1.rand
C     -0.65096   -0.32266   -0.00004
C     -2.80521    0.10389   -0.00014
C     -2.20433   -2.10685    0.00018
C     -0.86682   -1.69223    0.00005
C      1.23119   -1.45302    0.00014
H     -3.62663    0.81258   -0.00101
H      2.29622   -1.62075    0.03323
N      0.32462   -2.38656    0.00005
N      0.71036   -0.18767   -0.00023
N     -3.16178   -1.18259    0.00001
N     -1.58755    0.62431   -0.00011
H      1.22091    0.67280    0.09594
N     -2.54978   -3.41538   -0.00005
H     -1.84345   -4.09493   -0.21701
H     -3.51020   -3.63872   -0.18919
C      0.65773    0.48664    3.08319
C     -0.65937    0.90245    3.08409
N     -0.60514    2.26090    3.08562
C      0.71947    2.59930    3.08558
N      1.50772    1.56423    3.08415
C      0.94619   -0.92221    3.08149
N     -0.26835   -1.64630    3.08106
N     -1.78313    0.14488    3.08359
C     -1.51793   -1.11842    3.08206
O      2.00732   -1.50233    3.08049
H      1.04283    3.62859    3.08226
H     -0.15939   -2.64716    3.02193
H     -2.33194   -1.83399    3.06238
H     -1.39573    2.87827    3.03993
29
A_het34_m.0.4.rand
C      1.97167    0.72831   -0.00004
C      0.44864    2.30981   -0.00014
C     -0.32394    0.14758    0.00018
C      1.01340   -0.27345    0.00005
C      2.87515   -1.26901    0.00014
H      0.17891    3.36136   -0.00369
H      3.65611   -2.01304    0.02688
N      1.59790   -1.52183    0.00005
N      3.16640    0.06646   -0.00023
N     -0.58089    1.45697    0.00001
N      1.74350    2.04222   -0.00011
H      4.07282    0.48430    0.11407
N     -1.35158   -0.72336   -0.00005
H     -1.16235   -1.68787    0.20040
H     -2.27214   -0.36167    0.16918
C      2.40526   -0.07120    3.33282
C      1.07376    0.29600    3.33225
N      1.07851    1.65667    3.33344
C      2.39096    2.04238    3.33464
N      3.21511    1.03631    3.33432
C      2.74540   -1.46817    3.33183
N      1.55800   -2.23745    3.33037
N     -0.02204   -0.50437    3.33083
C      0.29176   -1.75638    3.32995
O      3.82542   -2.01233    3.33207
H      2.67598    3.08200    3.31085
H      1.70423   -3.23471    3.31566
H     -0.49464   -2.50266    3.32637
H      0.26832    2.24721    3.26418
29
A_het34_m.1.2.rand
C      0.45798    0.88508   -0.00004
C     -1.51037    1.85981   -0.00014
C     -1.50469   -0.43581    0.00018
C     -0.10530   -0.38089    0.00005
C      1.97868   -0.69664    0.00014
H     -2.12000    2.75728    0.00790
H      2.96287   -1.13894    0.01016
N      0.86338   -1.35969    0.00005
N      1.80582    0.66341   -0.00023
N     -2.18995    0.70956    0.00001
N     -0.19932    2.04541   -0.00011
H      2.52165    1.36544    0.02867
N     -2.17305   -1.60634   -0.00005
H     -1.67138   -2.44274    0.24025
H     -3.16748   -1.57794    0.12736
C     -0.19215    0.50401    3.20894
C     -0.56191    1.83589    3.20878
N      0.60524    2.53207    3.21015
C      1.61050    1.60645    3.21106
N      1.17460    0.38119    3.21038
C     -1.22076   -0.50370    3.20766
N     -2.48929    0.12852    3.20642
N     -1.80860    2.37035    3.20755
C     -2.72559    1.46324    3.20641
O     -1.14419   -1.70890    3.20753
H      2.64869    1.90012    3.21146
H     -3.27088   -0.50767    3.19939
H     -3.76823    1.75881    3.19729
H      0.69213    3.53057    3.15118
29
A_het34_m.1.8.rand
C      1.49349   -0.92022   -0.00004
C     -0.45444    0.09603   -0.00014
C     -0.49662   -2.19848    0.00018
C      0.90297   -2.17471    0.00005
C      2.98056   -2.53150    0.00014
H     -1.04398    1.00644    0.00659
H      3.95566   -2.99190    0.02598
N      1.85151   -3.17397    0.00005
N      2.83593   -1.16934   -0.00023
N     -1.15844   -1.04134    0.00001
N      0.85891    0.25256   -0.00011
H      3.56286   -0.48507    0.11217
N     -1.19500   -3.35590   -0.00005
H     -0.70283   -4.21349   -0.17272
H     -2.17925   -3.30923   -0.19029
C      2.09429    0.38735    3.33266
C      1.09543    1.34045    3.33275
N      1.74368    2.53631    3.33284
C      3.08284    2.25567    3.33280
N      3.33247    0.97915    3.33269
C      1.73176   -1.00410    3.33254
N      0.32001   -1.11736    3.33255
N     -0.24790    1.15810    3.33275
C     -0.56790   -0.09287    3.33265
O      2.42597   -1.99298    3.33245
H      3.82687    3.03694    3.33260
H     -0.02511   -2.06444    3.29216
H     -1.61334   -0.37697    3.31298
H      1.30698    3.44046    3.31783
29
A_het34_m.2.2.rand
C      0.82262    1.35492   -0.00004
C     -1.12159    2.36808   -0.00014
C     -1.16618    0.06971    0.00018
C      0.23842    0.09930    0.00005
C      2.32240   -0.25117    0.00014
H     -1.71018    3.27924    0.00522
H      3.29956   -0.70991   -0.00881
N      1.19538   -0.89458    0.00005
N      2.17069    1.11343   -0.00023
N     -1.82337    1.23275    0.00001
N      0.19315    2.52817   -0.00011
H      2.89412    1.80747   -0.05260
N     -1.86063   -1.08372   -0.00005
H     -1.37084   -1.91703    0.27792
H     -2.83528   -1.02815    0.24207
C     -1.83180    0.22096    3.17075
C     -0.95538    1.28822    3.17035
N      0.28550    0.72974    3.17161
C      0.10310   -0.62674    3.17268
N     -1.15094   -0.96910    3.17221
C     -3.24647    0.47989    3.16965
N     -3.46451    1.87736    3.16829
N     -1.23849    2.61413    3.16901
C     -2.50886    2.83896    3.16803
O     -4.18311   -0.28490    3.16974
H      0.93543   -1.31233    3.15578
H     -4.43498    2.15010    3.15297
H     -2.86913    3.86141    3.16306
H      1.15228    1.23506    3.12806
29
A_het34_m.3.1.rand
C      1.54893    0.27375   -0.00004
C      0.05091    1.87673   -0.00014
C     -0.75627   -0.27471    0.00018
C      0.57742   -0.71537    0.00005
C      2.42672   -1.73554    0.00014
H     -0.20239    2.93243   -0.00324
H      3.19729   -2.49124   -0.00143
N      1.14876   -1.97106    0.00005
N      2.73649   -0.40288   -0.00023
N     -0.98680    1.04073    0.00001
N      1.34541    1.59078   -0.00011
H      3.65153    0.00876    0.02169
N     -1.80254   -1.12272   -0.00005
H     -1.62771   -2.08041    0.25256
H     -2.68927   -0.73440    0.27529
C     -0.72482   -1.72920    3.23895
C      0.64606   -1.89437    3.23908
N      0.84300   -3.23989    3.23928
C     -0.39677   -3.81706    3.23927
N     -1.36127   -2.94482    3.23907
C     -1.27089   -0.39833    3.23872
N     -0.20768    0.53874    3.23867
N      1.61208   -0.94174    3.23902
C      1.11605    0.25173    3.23882
O     -2.41848   -0.02403    3.23858
H     -0.52490   -4.88828    3.23499
H     -0.50050    1.50274    3.19141
H      1.78157    1.10686    3.22122
H      1.73291   -3.70315    3.20945
29
A_het34_m.3.4.rand
C      1.24219   -0.44123   -0.00004
C     -0.67882    0.61856   -0.00014
C     -0.77802   -1.67391    0.00018
C      0.62620   -1.68271    0.00005
C      2.70181   -2.08095    0.00014
H     -1.24938    1.54130    0.00867
H      3.66857   -2.56137   -0.00556
N      1.55846   -2.70068    0.00005
N      2.58200   -0.71754   -0.00023
N     -1.40428   -0.49870    0.00001
N      0.64138    0.74736   -0.00011
H      3.32212   -0.04096    0.04426
N     -1.51147   -2.80363   -0.00005
H     -1.04800   -3.67287    0.19018
H     -2.48101   -2.71385    0.24764
C     -0.78527   -1.01285    3.47267
C      0.57737   -1.24099    3.47259
N      0.71306   -2.59449    3.47312
C     -0.55198   -3.11352    3.47348
N     -1.47516   -2.19808    3.47323
C     -1.26665    0.34519    3.47218
N     -0.15626    1.22901    3.47169
N      1.58976   -0.33576    3.47211
C      1.15097    0.87894    3.47167
O     -2.39022    0.78204    3.47214
H     -0.72646   -4.17800    3.46457
H     -0.40201    2.20646    3.45050
H      1.85834    1.70034    3.46438
H      1.57827   -3.10099    3.42110
29
A_het34_m.4.1.rand
C      1.39849   -0.17777   -0.00004
C     -0.53698    0.86021   -0.00014
C     -0.60340   -1.43609    0.00018
C      0.80049   -1.42788    0.00005
C      2.87980   -1.80129    0.00014
H     -1.11860    1.77492    0.01464
H      3.85172   -2.27080   -0.00467
N      1.74497   -2.43344    0.00005
N      2.74362   -0.43684   -0.00023
N     -1.24668   -0.27017    0.00001
N      0.78145    1.00203   -0.00011
H      3.47621    0.24910   -0.02940
N     -1.31894   -2.57703   -0.00005
H     -0.84925   -3.44237    0.19317
H     -2.30817   -2.50343    0.15672
C     -2.54928   -0.63037    2.99251
C     -2.23749   -1.97488    2.99400
N     -3.43671   -2.62141    2.99339
C     -4.40263   -1.64839    2.99159
N     -3.90875   -0.44682    2.99102
C     -1.47819    0.33434    2.99271
N     -0.23524   -0.35316    2.99453
N     -1.01529   -2.56419    2.99571
C     -0.05892   -1.69655    2.99588
O     -1.50523    1.53904    2.99163
H     -5.45363   -1.89276    2.99709
H      0.57296    0.24892    2.95008
H      0.96916   -2.04013    2.98139
H     -3.56767   -3.61639    3.02815
30
A_het35_1.0.rand
C      0.62347   -0.22119   -0.00004
C     -1.54209    0.13536   -0.00014
C     -0.86833   -2.06086    0.00018
C      0.45550   -1.59629    0.00005
C      2.54249   -1.28322    0.00014
H     -2.38706    0.81673   -0.00348
H      3.61348   -1.41638    0.00326
N      1.67012   -2.24705    0.00005
N      1.97725   -0.03721   -0.00023
N     -1.85644   -1.16299    0.00001
N     -0.34346    0.69740   -0.00011
H      2.45406    0.84532    0.03565
N     -1.16769   -3.37168   -0.00005
H     -0.42885   -4.03884    0.12790
H     -2.11115   -3.64650    0.20686
N      0.63501   -4.77996    3.24097
C      2.01998   -4.62831    3.24145
N      2.45140   -3.32279    3.24175
C      1.56521   -2.28227    3.24158
C      0.21421   -2.49651    3.24110
C     -0.36810   -3.80457    3.24075
N      1.86583   -0.96507    3.24184
C      0.68585   -0.37054    3.24151
N     -0.33924   -1.23938    3.24107
O      2.76886   -5.57458    3.24159
O     -1.54441   -4.09621    3.24032
H      0.32199   -5.73839    3.26073
H      3.44349   -3.16496    3.21379
H      0.53649    0.69676    3.21516
H     -1.31890   -1.02837    3.16415
30
A_het35_1.1.rand
C      1.01673    0.51743   -0.00004
C     -0.48832    2.11591   -0.00014
C     -1.28353   -0.03845    0.00018
C      0.04960   -0.47523    0.00005
C      1.89996   -1.49158    0.00014
H     -0.74457    3.16959    0.00891
H      2.67273   -2.24440    0.01225
N      0.62198   -1.72981    0.00005
N      2.20580   -0.15726   -0.00023
N     -1.52638    1.27362    0.00001
N      0.80438    1.83298   -0.00011
H      3.12091    0.25054    0.06722
N     -2.31785   -0.90026   -0.00005
H     -2.14792   -1.86767    0.20840
H     -3.24318   -0.52885    0.10701
N      0.26626   -0.94961    3.48243
C      1.43850   -0.20488    3.48244
N      1.25661    1.15722    3.48202
C      0.00279    1.70492    3.48162
C     -1.11426    0.91677    3.48164
C     -1.06219   -0.51377    3.48206
N     -0.30839    3.01981    3.48119
C     -1.62709    3.03234    3.48094
N     -2.16465    1.79928    3.48119
O      2.53140   -0.72541    3.48279
O     -1.99450   -1.28794    3.48211
H      0.40312   -1.94793    3.44483
H      2.07625    1.73745    3.42966
H     -2.23137    3.92492    3.46970
H     -3.13796    1.55559    3.45518
30
A_het35_1.4.rand
C      0.17376    1.00490   -0.00004
C     -1.82952    1.90051   -0.00014
C     -1.73673   -0.39609    0.00018
C     -0.33834   -0.28278    0.00005
C      1.76130   -0.51076    0.00014
H     -2.47445    2.77376   -0.00305
H      2.76227   -0.91493    0.00865
N      0.67202   -1.22034    0.00005
N      1.53073    0.83918   -0.00023
N     -2.46359    0.72473    0.00001
N     -0.52776    2.13864   -0.00011
H      2.21264    1.57483    0.04654
N     -2.36254   -1.58753   -0.00005
H     -1.83237   -2.40353    0.24974
H     -3.34999   -1.58976    0.18228
N      0.87003   -2.75469    3.27888
C      2.20936   -2.38884    3.27925
N      2.43537   -1.02957    3.28110
C      1.39566   -0.13813    3.28244
C      0.09765   -0.56303    3.28198
C     -0.27055   -1.94794    3.28011
N      1.48733    1.21032    3.28429
C      0.22953    1.61151    3.28497
N     -0.64686    0.59135    3.28365
O      3.10258   -3.20184    3.27803
O     -1.38870   -2.41537    3.27958
H      0.70956   -3.74971    3.25014
H      3.39052   -0.72159    3.33977
H     -0.08604    2.64157    3.25983
H     -1.64814    0.64804    3.21665
30
A_het35_3.3.rand
C      0.52329   -0.46855   -0.00004
C     -1.64757   -0.14528   -0.00014
C     -0.94012   -2.32522    0.00018
C      0.37590   -1.84654    0.00005
C      2.46047   -1.50583    0.00014
H     -2.50196    0.52268    0.00173
H      3.53270   -1.62588    0.02044
N      1.60021   -2.48086    0.00005
N      1.87719   -0.26584   -0.00023
N     -1.93989   -1.44887    0.00001
N     -0.45603    0.43248   -0.00011
H      2.34183    0.62495    0.00337
N     -1.22371   -3.65092   -0.00005
H     -0.48773   -4.28879   -0.24532
H     -2.16949   -3.91105   -0.21701
N      3.41388    0.66587    3.41601
C      2.50572    1.72183    3.41626
N      1.18526    1.34227    3.41626
C      0.82787    0.02120    3.41603
C      1.76834   -0.97265    3.41580
C      3.17617   -0.71453    3.41577
N     -0.42806   -0.47328    3.41601
C     -0.25317   -1.78134    3.41575
N      1.04343   -2.13832    3.41562
O      2.86766    2.87440    3.41646
O      4.08372   -1.51693    3.41557
H      4.38103    0.94893    3.45297
H      0.49174    2.06775    3.34762
H     -1.05045   -2.50626    3.38951
H      1.42410   -3.06453    3.33783
30
A_het35_4.3.rand
C      0.86996   -0.13469   -0.00004
C     -1.28238    0.30212   -0.00014
C     -0.68537   -1.91571    0.00018
C      0.65436   -1.50339    0.00005
C      2.75088   -1.26267    0.00014
H     -2.10222    1.01154    0.01185
H      3.81674   -1.43086    0.01038
N      1.84645   -2.19778    0.00005
N      2.22997    0.00091   -0.00023
N     -1.64007   -0.98600    0.00001
N     -0.06246    0.81667   -0.00011
H      2.73673    0.86553    0.05571
N     -1.03443   -3.21711   -0.00005
H     -0.32581   -3.91133    0.14680
H     -1.99349   -3.45404    0.17570
N     -0.38484    0.29780    3.00580
C     -1.67969   -0.21490    3.00579
N     -1.75358   -1.58969    3.00525
C     -0.62408   -2.35909    3.00478
C      0.62056   -1.79358    3.00482
C      0.83649   -0.37597    3.00535
N     -0.56156   -3.71045    3.00423
C      0.73312   -3.96798    3.00393
N      1.48951   -2.85521    3.00426
O     -2.65151    0.49945    3.00623
O      1.89835    0.20929    3.00543
H     -0.33817    1.30448    2.95945
H     -2.67056   -2.00016    2.97092
H      1.16108   -4.95787    3.00205
H      2.49037   -2.79045    2.94606
30
A_het35_4.4.rand
C      1.18692    0.36278   -0.00004
C     -0.96971    0.76682   -0.00014
C     -0.34268   -1.44264    0.00018
C      0.99251   -1.00920    0.00005
C      3.08748   -0.73271    0.00014
H     -1.79802    1.46773    0.00543
H      4.15633   -0.88350   -0.00094
N      2.19744   -1.68203    0.00005
N      2.54454    0.52321   -0.00023
N     -1.30963   -0.52463    0.00001
N      0.24148    1.30108   -0.00011
H      3.03446    1.39742    0.07314
N     -0.67672   -2.74559   -0.00005
H      0.03982   -3.43666    0.11722
H     -1.63424   -2.98855    0.17512
N      0.30992    2.53512    3.44159
C     -1.07887    2.44131    3.44185
N     -1.56877    1.15460    3.44197
C     -0.72851    0.07659    3.44183
C      0.62985    0.23703    3.44158
C      1.26519    1.52049    3.44143
N     -1.08036   -1.22828    3.44193
C      0.07395   -1.86747    3.44173
N      1.13311   -1.03973    3.44151
O     -1.78839    3.41741    3.44196
O      2.45695    1.75223    3.44120
H      0.66165    3.47966    3.41739
H     -2.56650    1.03784    3.39545
H      0.18185   -2.94002    3.42945
H      2.10336   -1.29240    3.38793
30
A_het35_4.7.rand
C      2.50428    0.70043   -0.00004
C      0.54198    1.68509   -0.00014
C      0.53688   -0.61295    0.00018
C      1.93928   -0.56500    0.00005
C      4.02777   -0.87786    0.00014
H     -0.06159    2.58558    0.01220
H      5.01359   -1.31722    0.00222
N      2.91118   -1.54421    0.00005
N      3.85407    0.47928   -0.00023
N     -0.14010    0.53546    0.00001
N      1.85388    1.86231   -0.00011
H      4.57015    1.18098    0.06352
N     -0.14327   -1.77607   -0.00005
H      0.34938   -2.61989    0.22884
H     -1.13288   -1.73530    0.16322
N      2.70276    1.61823    3.19251
C      1.31024    1.65483    3.19252
N      0.70315    0.41806    3.19208
C      1.44050   -0.73302    3.19167
C      2.80763   -0.69917    3.19169
C      3.55981    0.51897    3.19212
N      0.96856   -2.00022    3.19123
C      2.05948   -2.74337    3.19096
N      3.19025   -2.01801    3.19122
O      0.69545    2.69187    3.19289
O      4.76802    0.64016    3.19216
H      3.13885    2.52713    3.16701
H     -0.30018    0.39971    3.12176
H      2.06782   -3.82142    3.18192
H      4.13461   -2.35777    3.17692
30
A_het35_5.0.rand
C      0.51921   -0.57704   -0.00004
C     -0.99421    1.01379   -0.00014
C     -1.77838   -1.14544    0.00018
C     -0.44271   -1.57400    0.00005
C      1.41114   -2.58360    0.00014
H     -1.26054    2.06516    0.00935
H      2.18540   -3.33495    0.00841
N      0.13451   -2.82597    0.00005
N      1.71149   -1.24805   -0.00023
N     -2.02450    0.16531    0.00001
N      0.30236    0.73811   -0.00011
H      2.62499   -0.83303   -0.00307
N     -2.81153   -2.00750   -0.00005
H     -2.64101   -2.98178    0.16922
H     -3.73334   -1.64298    0.15700
N     -2.96858   -0.69070    3.38727
C     -2.95523   -2.07994    3.38781
N     -1.70108   -2.64500    3.38821
C     -0.57411   -1.86790    3.38808
C     -0.65355   -0.50321    3.38754
C     -1.89780    0.21043    3.38708
N      0.70776   -2.29679    3.38844
C      1.41343   -1.18063    3.38811
N      0.64896   -0.07569    3.38757
O     -3.97306   -2.73315    3.38791
O     -2.06244    1.40831    3.38659
H     -3.88926   -0.28005    3.37517
H     -1.64201   -3.64774    3.33988
H      2.49078   -1.13646    3.38467
H      0.95130    0.87952    3.31544
30
A_het35_5.1.rand
C      1.26648    0.08696   -0.00004
C     -0.68337    1.09612   -0.00014
C     -0.71705   -1.20116    0.00018
C      0.68647   -1.17036    0.00005
C      2.76958   -1.51675    0.00014
H     -1.27637    2.00384    0.01200
H      3.74763   -1.97343   -0.00727
N      1.64360   -2.16294    0.00005
N      2.61488   -0.15287   -0.00023
N     -1.37962   -0.04333    0.00001
N      0.63226    1.25809   -0.00011
H      3.33783    0.54239   -0.04455
N     -1.40751   -2.35315   -0.00005
H     -0.92102   -3.22645    0.07781
H     -2.40893   -2.32090    0.05076
N     -3.03483    0.38718    3.44182
C     -3.56501   -0.89687    3.44237
N     -2.62908   -1.90619    3.44471
C     -1.28816   -1.63094    3.44632
C     -0.82924   -0.34436    3.44566
C     -1.69774    0.79687    3.44328
N     -0.27830   -2.52786    3.44865
C      0.80842   -1.77977    3.44942
N      0.53802   -0.46125    3.44771
O     -4.75528   -1.10499    3.44091
O     -1.38243    1.96517    3.44254
H     -3.72360    1.12330    3.42142
H     -2.96862   -2.85177    3.47200
H      1.81574   -2.16351    3.43236
H      1.18835    0.30211    3.38384
30
A_het35_m.1.0.rand
C      0.74732    0.44039   -0.00004
C     -1.41941    0.78815   -0.00014
C     -0.73509   -1.40552    0.00018
C      0.58882   -0.93635    0.00005
C      2.67679   -0.61189    0.00014
H     -2.26710    1.46434    0.00983
H      3.74861   -0.73970   -0.00455
N      1.80950   -1.57879    0.00005
N      2.10290    0.63371   -0.00023
N     -1.72486   -0.51115    0.00001
N     -0.22125    1.35472   -0.00011
H      2.57207    1.52086   -0.03111
N     -1.03558   -2.71581   -0.00005
H     -0.31660   -3.38604    0.20562
H     -1.99740   -2.97858    0.11748
N     -2.31299   -3.79022    3.26664
C     -3.57568   -3.20164    3.26700
N     -3.56557   -1.82661    3.26715
C     -2.39099   -1.12554    3.26695
C     -1.18127   -1.76376    3.26659
C     -1.04893   -3.18815    3.26640
N     -2.25319    0.21722    3.26706
C     -0.94654    0.40198    3.26677
N     -0.25325   -0.75105    3.26648
O     -4.58850   -3.85867    3.26717
O     -0.02902   -3.84302    3.26608
H     -2.32442   -4.79833    3.29079
H     -4.45428   -1.35653    3.24734
H     -0.46426    1.36579    3.24453
H      0.74343   -0.86828    3.22006
30
A_het35_m.1.3.rand
C      0.27673   -0.77264   -0.00004
C     -1.26300    0.79198   -0.00014
C     -2.01172   -1.37958    0.00018
C     -0.66924   -1.78587    0.00005
C      1.20219   -2.76433    0.00014
H     -1.54532    1.83909    0.00892
H      1.99012   -3.50109    0.01446
N     -0.06986   -3.02837    0.00005
N      1.47954   -1.42302   -0.00023
N     -2.28014   -0.07243    0.00001
N      0.03763    0.53887   -0.00011
H      2.38713   -0.99694    0.04289
N     -3.02985   -2.26077   -0.00005
H     -2.83966   -3.21812    0.23737
H     -3.95406   -1.90254    0.15843
N     -0.73771   -2.93701    3.14355
C     -2.10875   -2.70578    3.14354
N     -2.46846   -1.37873    3.14352
C     -1.52555   -0.38835    3.14351
C     -0.18979   -0.68159    3.14352
C      0.31552   -2.02083    3.14354
N     -1.74934    0.94389    3.14349
C     -0.53904    1.46758    3.14348
N      0.43526    0.54039    3.14350
O     -2.91304   -3.60838    3.14355
O      1.47695   -2.37313    3.14355
H     -0.48068   -3.91115    3.09914
H     -3.44908   -1.16151    3.09448
H     -0.32940    2.52507    3.13348
H      1.42659    0.69595    3.12080
30
A_het35_m.2.0.rand
C     -0.27287   -0.98906   -0.00004
C     -2.44035   -0.64780   -0.00014
C     -1.74894   -2.83851    0.00018
C     -0.42792   -2.36591    0.00005
C      1.65784   -2.03138    0.00014
H     -3.29133    0.02543    0.00806
H      2.73032   -2.15355   -0.00118
N      0.79517   -3.00509    0.00005
N      1.07954   -0.79190   -0.00023
N     -2.74248   -1.94890    0.00001
N     -1.24499   -0.07851   -0.00011
H      1.54422    0.09715    0.03713
N     -2.04567   -4.15134   -0.00005
H     -1.30763   -4.82052    0.11274
H     -2.99114   -4.42724    0.19657
N     -4.00964   -2.85003    3.39924
C     -4.06113   -1.45965    3.39962
N     -2.83263   -0.83791    3.39880
C     -1.67309   -1.56137    3.39770
C     -1.69057   -2.92809    3.39738
C     -2.90045   -3.69491    3.39815
N     -0.41058   -1.07436    3.39682
C      0.34527   -2.15559    3.39596
N     -0.36750   -3.29538    3.39625
O     -5.10596   -0.85531    3.40060
O     -3.00713   -4.90350    3.39794
H     -4.91213   -3.29911    3.37977
H     -2.82169    0.16569    3.33431
H      1.42292   -2.15094    3.38258
H     -0.01613   -4.23542    3.37130
30
A_het35_m.3.7.rand
C      1.06700   -0.56283   -0.00004
C     -0.87932    0.45111   -0.00014
C     -0.92011   -1.84757    0.00018
C      0.48338   -1.81980    0.00005
C      2.56747   -2.16323    0.00014
H     -1.46855    1.36125    0.01185
H      3.54665   -2.61726   -0.00136
N      1.44217   -2.81312    0.00005
N      2.41373   -0.80352   -0.00023
N     -1.57808   -0.68724    0.00001
N      0.43585    0.60910   -0.00011
H      3.13949   -0.11094    0.04414
N     -1.61870   -2.99992   -0.00005
H     -1.13754   -3.84042    0.26598
H     -2.59955   -2.93525    0.20649
N     -0.26855   -0.63365    3.07139
C      0.22250    0.66978    3.07134
N      1.59727    0.76634    3.07149
C      2.38527   -0.35089    3.07167
C      1.83972   -1.60419    3.07171
C      0.42520   -1.84374    3.07157
N      3.73821   -0.39310    3.07182
C      4.01491   -1.68444    3.07196
N      2.91425   -2.45660    3.07190
O     -0.50698    1.62935    3.07118
O     -0.14061   -2.91511    3.07160
H     -1.27443   -0.69664    3.02466
H      1.99078    1.69087    3.03801
H      5.01057   -2.09858    3.07201
H      2.86411   -3.45869    3.02133
30
A_het35_m.4.0.rand
C      0.44349   -1.00725   -0.00004
C     -1.71990   -0.63872   -0.00014
C     -1.05619   -2.83798    0.00018
C      0.27058   -2.38201    0.00005
C      2.36021   -2.07517    0.00014
H     -2.55861    0.04939    0.00731
H      3.43082   -2.21011    0.00967
N      1.48393   -3.03677    0.00005
N      1.79936   -0.82729   -0.00023
N     -2.04019   -1.93696    0.00001
N     -0.51809   -0.08573   -0.00011
H      2.28214    0.05132    0.06247
N     -1.36313   -4.14846   -0.00005
H     -0.64137   -4.81761    0.19434
H     -2.32331   -4.40936    0.12520
N      0.07290    0.80102    3.07813
C      1.03752   -0.19743    3.07798
N      0.54304   -1.48002    3.07798
C     -0.80568   -1.71823    3.07811
C     -1.70697   -0.69079    3.07825
C     -1.32299    0.69032    3.07827
N     -1.41652   -2.92379    3.07813
C     -2.70219   -2.62537    3.07828
N     -2.93453   -1.30176    3.07836
O      2.22203    0.05287    3.07787
O     -2.04643    1.65919    3.07839
H      0.44040    1.73981    3.06703
H      1.20551   -2.23496    3.02447
H     -3.50037   -3.34989    3.07064
H     -3.82238   -0.83586    3.02184
30
A_het35_m.4.8.rand
C      1.38947    0.74108   -0.00004
C     -0.55467    1.76339   -0.00014
C     -0.60158   -0.53113    0.00018
C      0.79821   -0.51251    0.00005
C      2.87623   -0.87468    0.00014
H     -1.14286    2.67406    0.01064
H      3.85037   -1.33840    0.01045
N      1.74531   -1.51386    0.00005
N      2.73338    0.48799   -0.00023
N     -1.25829    0.62594    0.00001
N      0.76059    1.91493   -0.00011
H      3.46278    1.17821    0.00253
N     -1.30602   -1.68812   -0.00005
H     -0.81816   -2.53778   -0.22048
H     -2.28406   -1.62716   -0.22078
N      1.23734    3.22153    3.24803
C      2.60466    2.98123    3.24804
N      2.95390    1.64819    3.24808
C      2.00104    0.66472    3.24811
C      0.66863    0.96678    3.24809
C      0.17337    2.31307    3.24805
N      2.21810   -0.66799    3.24815
C      1.00351   -1.18594    3.24816
N      0.03601   -0.25150    3.24813
O      3.42022    3.87212    3.24802
O     -0.98049    2.67746    3.24804
H      0.98476    4.19738    3.22521
H      3.93251    1.42786    3.31015
H      0.78782   -2.24157    3.22031
H     -0.95539   -0.39700    3.16964
30
A_het35_m.5.6.rand
C      0.85091    0.02853   -0.00004
C     -1.32819    0.29601   -0.00014
C     -0.56493   -1.87028    0.00018
C      0.73916   -1.35241    0.00005
C      2.81312   -0.95403    0.00014
H     -2.20040    0.94226   -0.00346
H      3.88866   -1.04555    0.00809
N      1.98002   -1.95234    0.00005
N      2.19665    0.26923   -0.00023
N     -1.58930   -1.01410    0.00001
N     -0.15338    0.90589   -0.00011
H      2.63364    1.17193    0.06387
N     -0.81330   -3.19172   -0.00005
H     -0.06151   -3.82597    0.19830
H     -1.75885   -3.49425    0.14576
N      3.52436   -0.29266    3.20490
C      3.96926   -1.61244    3.20681
N      2.96784   -2.55276    3.20752
C      1.65074   -2.18584    3.20640
C      1.27567   -0.86970    3.20452
C      2.21758    0.20784    3.20361
N      0.58327   -3.01282    3.20693
C     -0.45279   -2.19343    3.20536
N     -0.09777   -0.89718    3.20387
O      5.14435   -1.89052    3.20776
O      1.99116    1.39869    3.20197
H      4.26217    0.39406    3.23671
H      3.24046   -3.51936    3.16199
H     -1.48360   -2.50799    3.17830
H     -0.70188   -0.09763    3.12522
30
A_het35_m.5.8.rand
C      1.24025    1.14829   -0.00004
C     -0.92744    1.48348   -0.00014
C     -0.23494   -0.70285    0.00018
C      1.08566   -0.22726    0.00005
C      3.17336    0.10321    0.00014
H     -1.77836    2.15797   -0.00484
H      4.24538   -0.01924    0.01908
N      2.30779   -0.86691    0.00005
N      2.59448    1.34569   -0.00023
N     -1.23119    0.18403    0.00001
N      0.26524    2.05744   -0.00011
H      3.06245    2.23440    0.00340
N     -0.52345   -2.01485   -0.00005
H      0.21440   -2.68750    0.08887
H     -1.48010   -2.29956    0.09513
N      3.07558    2.99822    3.46708
C      3.44211    1.65620    3.46803
N      2.38925    0.77375    3.46775
C      1.09400    1.21707    3.46660
C      0.79575    2.55183    3.46570
C      1.79698    3.57493    3.46587
N     -0.01806    0.45201    3.46622
C     -1.00499    1.32827    3.46506
N     -0.57573    2.60240    3.46470
O      4.60008    1.30876    3.46903
O      1.63984    4.77489    3.46514
H      3.85079    3.64219    3.50341
H      2.60490   -0.20657    3.39818
H     -2.05121    1.06908    3.44524
H     -1.13106    3.43728    3.41040
30
A_het36_0.6.rand
C      1.59949    0.29053   -0.00004
C     -0.55927    0.67521   -0.00014
C      0.08439   -1.52687    0.00018
C      1.41654   -1.08385    0.00005
C      3.51061   -0.78746    0.00014
H     -1.39379    1.36824    0.00362
H      4.58090   -0.92610    0.00566
N      2.63018   -1.74515    0.00005
N      2.95755    0.46267   -0.00023
N     -0.88686   -0.61611    0.00001
N      0.64923    1.22109   -0.00011
H      3.44410    1.33928    0.05663
N     -0.24569   -2.83707   -0.00005
H      0.46205   -3.49013    0.28759
H     -1.19009   -3.04658    0.27499
N      2.17906   -0.72530    3.34744
C      3.51572   -1.04976    3.34751
N      3.77593   -2.41021    3.34773
C      2.74390   -3.30039    3.34785
C      1.42024   -2.95942    3.34777
C      1.03890   -1.56325    3.34755
N      2.79281   -4.65311    3.34805
C      1.47866   -5.07956    3.34810
N      0.64134   -4.09325    3.34793
O      4.40569   -0.23070    3.34740
O     -0.06441   -1.08606    3.34746
H      1.98219    0.26432    3.32471
H      4.74437   -2.67551    3.34407
H      1.22808   -6.12836    3.34998
H      3.61032   -5.23507    3.32680
30
A_het36_1.6.rand
C     -0.21613    0.45984   -0.00004
C     -2.16864   -0.54079   -0.00014
C     -0.32210   -1.90426    0.00018
C      0.46956   -0.74501    0.00005
C      1.95787    0.75564    0.00014
H     -3.25234   -0.49896    0.00867
H      2.89616    1.28936   -0.00056
N      1.83511   -0.54131    0.00005
N      0.76189    1.41594   -0.00023
N     -1.64559   -1.76858    0.00001
N     -1.53740    0.62389   -0.00011
H      0.61411    2.40624    0.07887
N      0.20721   -3.14420   -0.00005
H      1.19289   -3.24749    0.15326
H     -0.40373   -3.90542    0.23932
N     -1.91120   -0.50955    3.44590
C     -0.78954    0.28745    3.44561
N      0.40698   -0.40920    3.44331
C      0.39903   -1.77177    3.44158
C     -0.72570   -2.54997    3.44191
C     -2.03204   -1.91983    3.44424
N      1.45462   -2.61976    3.43926
C      0.91611   -3.89250    3.43827
N     -0.37760   -3.88014    3.43980
O     -0.82366    1.49601    3.44719
O     -3.11741   -2.43481    3.44486
H     -2.78327   -0.00332    3.41238
H      1.24055    0.13960    3.33022
H      1.54592   -4.76793    3.44070
H      2.42876   -2.37826    3.41641
30
A_het36_2.5.rand
C      0.94303    2.12489   -0.00004
C     -1.20689    2.56339   -0.00014
C     -0.61360    0.33984    0.00018
C      0.72972    0.75590    0.00005
C      2.83061    0.99817    0.00014
H     -2.02556    3.27535    0.01097
H      3.89686    0.82941   -0.01375
N      1.92590    0.06750    0.00005
N      2.30572    2.26716   -0.00023
N     -1.56390    1.27953    0.00001
N      0.01519    3.08047   -0.00011
H      2.80712    3.13412   -0.07338
N     -0.97228   -0.95500   -0.00005
H     -0.28077   -1.63334    0.26944
H     -1.93060   -1.16155    0.22685
N     -2.63255    0.92342    3.14247
C     -2.20153    2.23283    3.14276
N     -0.82342    2.38430    3.14127
C     -0.02078    1.28307    3.13970
C     -0.46979   -0.00804    3.13944
C     -1.89147   -0.27363    3.14091
N      1.33230    1.21787    3.13811
C      1.64666   -0.12765    3.13695
N      0.59492   -0.87938    3.13770
O     -2.94904    3.18023    3.14418
O     -2.45287   -1.34086    3.14091
H     -3.63487    0.81281    3.13181
H     -0.48338    3.32050    3.00625
H      2.66971   -0.46524    3.10963
H      1.97883    1.98376    3.08628
30
A_het36_4.3.rand
C     -0.32444   -0.93765   -0.00004
C     -2.50046   -0.64038   -0.00014
C     -1.76662   -2.81664    0.00018
C     -0.45782   -2.31828    0.00005
C      1.61961   -1.95107    0.00014
H     -3.36419    0.01724   -0.00677
H      2.69306   -2.05583    0.03103
N      0.77108   -2.93830    0.00005
N      1.02311   -0.72049   -0.00023
N     -2.78060   -1.94904    0.00001
N     -1.31843   -0.04857   -0.00011
H      1.47834    0.16791    0.11406
N     -2.03141   -4.13962   -0.00005
H     -1.27621   -4.79077   -0.11825
H     -2.97311   -4.43785   -0.17645
N      1.38807   -3.85948    3.11250
C      0.10276   -4.35730    3.11212
N     -0.88684   -3.38768    3.11369
C     -0.54499   -2.06899    3.11543
C      0.73800   -1.59528    3.11578
C      1.84386   -2.52671    3.11423
N     -1.35557   -0.98538    3.11712
C     -0.51838    0.11317    3.11844
N      0.73206   -0.21803    3.11768
O     -0.15614   -5.53644    3.11055
O      3.02656   -2.28732    3.11428
H      2.10923   -4.56407    3.10223
H     -1.82947   -3.71674    2.99698
H     -0.91244    1.11583    3.09232
H     -2.35535   -0.97442    3.01899
30
A_het36_5.1.rand
C     -0.04126   -0.08423   -0.00004
C     -2.04752    0.80973   -0.00014
C     -1.94654   -1.48206    0.00018
C     -0.55191   -1.37435    0.00005
C      1.54876   -1.59693    0.00014
H     -2.69234    1.68085    0.01609
H      2.55166   -1.99517    0.01059
N      0.46066   -2.31183    0.00005
N      1.31673   -0.24957   -0.00023
N     -2.67533   -0.37145    0.00001
N     -0.74401    1.04380   -0.00011
H      2.00427    0.47963    0.07141
N     -2.57897   -2.68668   -0.00005
H     -2.04024   -3.48713   -0.28205
H     -3.55076   -2.67120   -0.25786
N      0.44288    1.62606    3.46859
C      1.33588    0.58046    3.47103
N      0.75211   -0.67259    3.46717
C     -0.60941   -0.78764    3.46144
C     -1.48280    0.26479    3.45908
C     -0.97288    1.61924    3.46276
N     -1.36279   -1.91205    3.45703
C     -2.67611   -1.48457    3.45214
N     -2.77796   -0.19585    3.45322
O      2.53802    0.72950    3.47615
O     -1.58145    2.65612    3.46147
H      0.86529    2.54163    3.47371
H      1.37550   -1.45568    3.37313
H     -3.49217   -2.18823    3.42674
H     -1.04546   -2.85831    3.34413
30
A_het36_m.0.4.rand
C      0.90753    0.03867   -0.00004
C     -1.26487    0.36934   -0.00014
C     -0.55870   -1.81434    0.00018
C      0.75623   -1.34034    0.00005
C      2.83717   -0.99978    0.00014
H     -2.11758    1.04025    0.00454
H      3.90926   -1.11756    0.02240
N      1.97903   -1.97654    0.00005
N      2.25744    0.23954   -0.00023
N     -1.56023   -0.93718    0.00001
N     -0.07312    0.94056   -0.00011
H      2.72152    1.12471    0.10742
N     -0.84754   -3.14312   -0.00005
H     -0.10526   -3.77182   -0.25386
H     -1.78117   -3.39452   -0.27505
N      0.31622    1.96010    3.23288
C     -0.99741    1.54043    3.23374
N     -1.16053    0.16464    3.23190
C     -0.06704   -0.64905    3.22948
C      1.22812   -0.21035    3.22867
C      1.50608    1.20826    3.23044
N     -0.01393   -2.00162    3.22744
C      1.32838   -2.32691    3.22546
N      2.09028   -1.28168    3.22613
O     -1.93788    2.29714    3.23590
O      2.57933    1.75962    3.23005
H      0.43526    2.96133    3.21942
H     -2.10192   -0.17053    3.12605
H      1.65672   -3.35280    3.19167
H     -0.78012   -2.64073    3.11019
30
A_het36_m.1.7.rand
C      1.16270    0.05046   -0.00004
C     -1.02049    0.29724   -0.00014
C     -0.23620   -1.86096    0.00018
C      1.06211   -1.33111    0.00005
C      3.13111   -0.92353    0.00014
H     -1.89881    0.93569   -0.00699
H      4.20666   -1.00973    0.01886
N      2.30347   -1.92357    0.00005
N      2.50660    0.29964   -0.00023
N     -1.27081   -1.01541    0.00001
N      0.14865    0.91900   -0.00011
H      2.94207    1.20516    0.00863
N     -0.46508   -3.18379   -0.00005
H      0.30729   -3.82311    0.03649
H     -1.40830   -3.52097   -0.03624
N      3.34352    0.33452    3.45696
C      2.21904    1.13380    3.45591
N      1.02367    0.43866    3.46114
C      1.03304   -0.92615    3.46671
C      2.15959   -1.70377    3.46767
C      3.46209   -1.07601    3.46251
N     -0.02015   -1.77493    3.47228
C      0.52109   -3.04616    3.47642
N      1.81361   -3.03449    3.47381
O      2.26485    2.34112    3.45087
O      4.55221   -1.58657    3.46244
H      4.21585    0.83928    3.49389
H      0.18997    0.98472    3.32936
H     -0.10823   -3.92109    3.46434
H     -0.99208   -1.54364    3.36828
30
A_het36_m.2.8.rand
C      2.98110    0.68371   -0.00004
C      1.05489    1.73617   -0.00014
C      0.96130   -0.55872    0.00018
C      2.36610   -0.55837    0.00005
C      4.44079   -0.95435    0.00014
H      0.48380    2.66023   -0.00697
H      5.40785   -1.43220    0.01544
N      3.29864   -1.57397    0.00005
N      4.31973    0.40955   -0.00023
N      0.32858    0.61890    0.00001
N      2.37316    1.87215   -0.00011
H      5.06490    1.07996    0.05415
N      0.23914   -1.69324   -0.00005
H      0.70952   -2.55045    0.23648
H     -0.72786   -1.61236    0.26427
N      2.99068   -1.62091    3.05379
C      3.28673   -0.27718    3.05401
N      2.18048    0.55381    3.05779
C      0.92771    0.01573    3.06091
C      0.65364   -1.32417    3.06062
C      1.74131   -2.27656    3.05680
N     -0.26629    0.65141    3.06478
C     -1.22386   -0.34309    3.06670
N     -0.70637   -1.52839    3.06430
O      4.41579    0.15793    3.05117
O      1.68662   -3.48041    3.05601
H      3.79451   -2.22867    3.01493
H      2.35980    1.53669    2.94994
H     -2.27555   -0.10699    3.05304
H     -0.42968    1.63994    3.00419
30
A_het36_m.3.0.rand
C      0.81830    0.44086   -0.00004
C     -1.34850    0.78903   -0.00014
C     -0.66684   -1.40433    0.00018
C      0.65824   -0.93583    0.00005
C      2.74773   -0.61408    0.00014
H     -2.19730    1.46451    0.00056
H      3.81931   -0.74384   -0.00632
N      1.87843   -1.57994    0.00005
N      2.17534    0.63184   -0.00023
N     -1.65380   -0.50784    0.00001
N     -0.14887    1.35687   -0.00011
H      2.64627    1.51770   -0.04421
N     -0.97059   -2.71090   -0.00005
H     -0.24446   -3.40275    0.02767
H     -1.93603   -2.98473    0.02390
N     -1.88488   -3.80977    3.05533
C     -0.57290   -3.38632    3.05474
N     -0.41585   -2.01123    3.05788
C     -1.51548   -1.20288    3.06119
C     -2.81198   -1.64148    3.06173
C     -3.08588   -3.06172    3.05862
N     -1.56817    0.14874    3.06454
C     -2.91186    0.47398    3.06698
N     -3.67300   -0.57039    3.06539
O      0.36932   -4.14228    3.05174
O     -4.14754   -3.62908    3.05855
H     -2.00234   -4.81098    3.08333
H      0.52374   -1.67436    2.93698
H     -3.23669    1.50199    3.05843
H     -0.80121    0.79131    2.98125
30
A_het36_m.3.1.rand
C      1.22027    1.49842   -0.00004
C     -0.95032    1.15919   -0.00014
C      0.37980   -0.71541    0.00018
C      1.49450    0.14001    0.00005
C      3.38040    1.09168    0.00014
H     -1.96694    1.53877    0.01252
H      4.43933    1.30082   -0.00493
N      2.85314   -0.09420    0.00005
N      2.44998    2.10109   -0.00023
N     -0.83793   -0.16901    0.00001
N      0.01492    2.06968   -0.00011
H      2.62504    3.08844   -0.04888
N      0.49634   -2.05371   -0.00005
H      1.38065   -2.46026    0.24845
H     -0.34083   -2.58939    0.14492
N     -1.70588   -2.22607    3.18265
C     -0.36305   -1.92251    3.18474
N     -0.08360   -0.56733    3.18158
C     -1.10516    0.33783    3.17683
C     -2.43449    0.01640    3.17482
C     -2.83611   -1.37395    3.17781
N     -1.03548    1.68901    3.17322
C     -2.34362    2.13377    3.16913
N     -3.19602    1.16097    3.16997
O      0.50984   -2.75904    3.18898
O     -3.94358   -1.84282    3.17669
H     -1.91348   -3.21219    3.21373
H      0.88607   -0.31700    3.10013
H     -2.57830    3.18603    3.15718
H     -0.21392    2.25290    3.05156
30
A_het36_m.4.2.rand
C      1.23353    0.91413   -0.00004
C     -0.70310    1.94434   -0.00014
C     -0.76473   -0.35442    0.00018
C      0.64108   -0.33730    0.00005
C      2.72413   -0.70337    0.00014
H     -1.28684    2.85780    0.01708
H      3.69773   -1.16945   -0.01119
N      1.59100   -1.33932    0.00005
N      2.58117    0.66113   -0.00023
N     -1.41034    0.81097    0.00001
N      0.61398    2.09177   -0.00011
H      3.30880    1.34942   -0.07254
N     -1.47350   -1.49670   -0.00005
H     -1.00930   -2.36784    0.18025
H     -2.46327   -1.43711    0.15826
N     -2.23025    0.09750    3.14268
C     -1.08444   -0.66429    3.14231
N      0.08989    0.06788    3.14526
C      0.03981    1.43227    3.14821
C     -1.10942    2.17260    3.14853
C     -2.39297    1.50337    3.14559
N      1.06522    2.31612    3.15133
C      0.48368    3.56957    3.15343
N     -0.80762    3.51384    3.15183
O     -1.08636   -1.87395    3.13964
O     -3.49501    1.98408    3.14540
H     -3.08821   -0.43230    3.14923
H      0.94177   -0.45791    3.05546
H      1.08232    4.46568    3.13856
H      2.04619    2.10982    3.10367
30
A_het36_m.4.3.rand
C      1.57409    0.08608   -0.00004
C     -0.59920    0.36415   -0.00014
C      0.15535   -1.80755    0.00018
C      1.46362   -1.29520    0.00005
C      3.54027   -0.89531    0.00014
H     -1.46889    1.01103    0.01431
H      4.61612   -0.98619   -0.01542
N      2.70693   -1.89515    0.00005
N      2.92322    0.32627   -0.00023
N     -0.86090   -0.94745    0.00001
N      0.57913    0.96630   -0.00011
H      3.35603    1.23179   -0.03101
N     -0.10324   -3.12834   -0.00005
H      0.64564   -3.78526    0.11111
H     -1.04908   -3.43382    0.13951
N     -1.30164   -1.66399    3.35898
C     -0.63820   -2.86933    3.35956
N      0.74261   -2.76316    3.35730
C      1.32896   -1.53178    3.35477
C      0.65251   -0.34303    3.35423
C     -0.79562   -0.34306    3.35645
N      2.64687   -1.22595    3.35234
C      2.71178    0.15632    3.35041
N      1.54209    0.70482    3.35147
O     -1.19705   -3.94159    3.36184
O     -1.54872    0.59431    3.35636
H     -2.30731   -1.73636    3.34525
H      1.25686   -3.62377    3.29572
H      3.65762    0.67401    3.35026
H      3.41753   -1.86610    3.28979
30
A_het36_m.5.2.rand
C     -0.27296    2.27951   -0.00004
C     -2.44404    1.93386   -0.00014
C     -1.10718    0.06879    0.00018
C      0.00138    0.91923    0.00005
C      1.88295    1.87304    0.00014
H     -3.45897    2.31392    0.01049
H      2.94007    2.08488    0.03203
N      1.35894    0.68288    0.00005
N      0.95520    2.87915   -0.00023
N     -2.32660    0.59987    0.00001
N     -1.47984    2.83994   -0.00011
H      1.13679    3.86412    0.08637
N     -0.97494   -1.28703   -0.00005
H     -0.08489   -1.65288   -0.29185
H     -1.79318   -1.80622   -0.26894
N     -1.59424    3.58860    3.18615
C     -2.43248    2.49226    3.18579
N     -1.77643    1.27125    3.18924
C     -0.41392    1.23308    3.19260
C      0.39841    2.33406    3.19288
C     -0.18791    3.65508    3.18945
N      0.40229    0.15428    3.19621
C      1.69033    0.65458    3.19857
N      1.71931    1.94663    3.19667
O     -3.63556    2.57444    3.18276
O      0.37120    4.72510    3.18918
H     -2.07175    4.47658    3.16521
H     -2.35540    0.45975    3.05652
H      2.54552   -0.00112    3.18073
H      0.13353   -0.80838    3.09759
32
A_het37_0.0.rand
C      0.42799   -0.15350   -0.00004
C     -1.51358    0.86778   -0.00014
C     -1.56608   -1.42608    0.00018
C     -0.16522   -1.40520    0.00005
C      1.91166   -1.77266    0.00014
H     -2.09979    1.78122    0.00118
H      2.88483   -2.23865    0.01006
N      0.77960   -2.40786    0.00005
N      1.77212   -0.40868   -0.00023
N     -2.22157   -0.26474    0.00001
N     -0.19887    1.02221   -0.00011
H      2.50443    0.27750   -0.00095
N     -2.26248   -2.58204   -0.00005
H     -1.76989   -3.41847    0.26194
H     -3.23561   -2.52237    0.24131
C     -2.22110   -1.46222    3.29829
C     -0.90259   -1.97589    3.29789
C     -0.71378   -3.37713    3.29799
C     -1.78846   -4.21951    3.29847
C     -3.10366   -3.70626    3.29887
C     -2.37853   -0.05949    3.29819
N      0.19323   -1.17106    3.29742
C     -3.31449   -2.35782    3.29878
C     -0.00096    0.11905    3.29733
C     -1.27227    0.73313    3.29771
H      0.30267   -3.74789    3.29138
H     -1.63582   -5.29164    3.30118
H     -3.94429   -4.38874    3.30405
H     -3.37523    0.36506    3.28357
H     -4.32039   -1.95421    3.29538
H      0.88924    0.74202    3.29658
H     -1.34811    1.81152    3.27778
32
A_het37_0.5.rand
C      0.31672    0.58984   -0.00004
C     -1.84898    0.94261   -0.00014
C     -1.17069   -1.24785    0.00018
C      0.15187   -0.78524    0.00005
C      2.23887   -0.47139    0.00014
H     -2.69479    1.62268   -0.00134
H      3.30940   -0.60237    0.02383
N      1.36739   -1.43520    0.00005
N      1.67163    0.77540   -0.00023
N     -2.16120   -0.35601    0.00001
N     -0.65126    1.50579   -0.00011
H      2.14621    1.65774    0.06311
N     -1.46908   -2.56155   -0.00005
H     -0.73325   -3.23462   -0.10312
H     -2.42610   -2.83806   -0.11394
C      0.08140    1.14428    3.13519
C      1.04684    0.10850    3.13505
C      0.61078   -1.23605    3.13491
C     -0.72199   -1.52566    3.13491
C     -1.68400   -0.49356    3.13506
C      0.54823    2.47523    3.13533
N      2.38360    0.35973    3.13503
C     -1.29270    0.81243    3.13519
C      2.77123    1.60675    3.13516
C      1.89131    2.71025    3.13531
H      1.36333   -2.01256    3.11971
H     -1.05079   -2.55692    3.12186
H     -2.73668   -0.74351    3.11329
H     -0.16612    3.28969    3.12607
H     -2.02481    1.61038    3.11841
H      3.84443    1.77827    3.13972
H      2.28956    3.71646    3.13976
32
A_het37_1.0.rand
C      0.34353    0.03314   -0.00004
C     -1.82967    0.32483   -0.00014
C     -1.09152   -1.84736    0.00018
C      0.21708   -1.34620    0.00005
C      2.29431   -0.97237    0.00014
H     -2.69479    0.98021    0.00294
H      3.36886   -1.07428    0.00147
N      1.45094   -1.96087    0.00005
N      1.69247    0.25792   -0.00023
N     -2.10461   -0.98160    0.00001
N     -0.64848    0.92192   -0.00011
H      2.14128    1.15542    0.01550
N     -1.35447   -3.17234   -0.00005
H     -0.60901   -3.78902    0.27279
H     -2.28906   -3.44272    0.25123
C     -2.35671   -2.64175    3.36045
C     -1.01038   -2.20597    3.36032
C      0.02370   -3.16929    3.36017
C     -0.27296   -4.50231    3.36015
C     -1.61528   -4.93812    3.36027
C     -3.36470   -1.65340    3.36060
N     -0.66953   -0.88965    3.36034
C     -2.63353   -4.02829    3.36042
C     -1.63406   -0.01082    3.36049
C     -3.00682   -0.34065    3.36062
H      1.04531   -2.81343    3.34805
H      0.52562   -5.23346    3.36022
H     -1.83333   -5.99872    3.36551
H     -4.40654   -1.95142    3.35060
H     -3.66719   -4.35522    3.36519
H     -1.33598    1.03317    3.34643
H     -3.74809    0.44704    3.35209
32
A_het37_1.3.rand
C     -0.14092   -0.40148   -0.00004
C     -2.29963   -0.00692   -0.00014
C     -1.66349   -2.21036    0.00018
C     -0.33292   -1.77383    0.00005
C      1.75784   -1.50044    0.00014
H     -3.13197    0.68937   -0.00163
H      2.82564   -1.65332    0.01621
N      0.86821   -2.44819    0.00005
N      1.21681   -0.24306   -0.00023
N     -2.63687   -1.29998    0.00001
N     -1.09138    0.53189   -0.00011
H      1.70791    0.62764    0.09291
N     -1.98537   -3.52045   -0.00005
H     -1.26004   -4.20075   -0.13057
H     -2.94408   -3.77660   -0.14579
C     -0.34743   -1.83326    3.52014
C      0.67050   -0.85049    3.51987
C      2.02189   -1.26505    3.52013
C      2.33865   -2.59291    3.52062
C      1.32341   -3.57132    3.52089
C     -1.68757   -1.38858    3.51987
N      0.39730    0.48230    3.51938
C      0.01067   -3.19953    3.52065
C     -0.85629    0.84731    3.51915
C     -1.94423   -0.05191    3.51938
H      2.78446   -0.49645    3.52707
H      3.37604   -2.90316    3.52294
H      1.59230   -4.61978    3.51728
H     -2.49201   -2.11459    3.50166
H     -0.77605   -3.94493    3.51346
H     -1.05015    1.91571    3.50789
H     -2.95586    0.32956    3.50337
32
A_het37_1.4.rand
C     -0.20786    0.06811   -0.00004
C     -2.37354    0.41057   -0.00014
C     -1.68538   -1.77808    0.00018
C     -0.36494   -1.30832    0.00005
C      1.71933   -0.98002    0.00014
H     -3.22244    1.08651    0.00165
H      2.79134   -1.10469    0.00854
N      0.85499   -1.95054    0.00005
N      1.14517    0.26269   -0.00023
N     -2.67984   -0.89044    0.00001
N     -1.17973    0.97895   -0.00011
H      1.60995    1.14966    0.07348
N     -1.97799   -3.09261   -0.00005
H     -1.24010   -3.76462   -0.09212
H     -2.93494   -3.37451   -0.09885
C     -1.13717    0.03239    3.29794
C      0.26832    0.19938    3.29768
C      1.09366   -0.94718    3.29717
C      0.54348   -2.19583    3.29692
C     -0.85670   -2.36170    3.29718
C     -1.93488    1.19641    3.29845
N      0.85676    1.42560    3.29791
C     -1.67830   -1.27273    3.29768
C      0.07891    2.47368    3.29838
C     -1.33112    2.41667    3.29867
H      2.16569   -0.79746    3.29679
H      1.18239   -3.06909    3.28186
H     -1.27665   -3.35908    3.28387
H     -3.01460    1.10224    3.28900
H     -2.75507   -1.39173    3.27904
H      0.57272    3.44134    3.29458
H     -1.90646    3.33256    3.29341
32
A_het37_1.8.rand
C      0.89313    1.45247   -0.00004
C     -1.08070    2.41118   -0.00014
C     -1.06009    0.11796    0.00018
C      0.33905    0.18201    0.00005
C      2.42763   -0.11568    0.00014
H     -1.69626    3.30500   -0.00264
H      3.41502   -0.54967    0.02406
N      1.31571   -0.78961    0.00005
N      2.24335    1.24080   -0.00023
N     -1.75291    1.25580    0.00001
N      0.22774    2.60603   -0.00011
H      2.94974    1.94891    0.08971
N     -1.72412   -1.05795   -0.00005
H     -1.21174   -1.90330   -0.17124
H     -2.71416   -1.03954   -0.16191
C      1.77383   -0.02843    3.07728
C      2.50341    1.18374    3.07654
C      3.91635    1.13302    3.07709
C      4.56433   -0.06945    3.07832
C      3.83634   -1.27749    3.07906
C      0.36362    0.05746    3.07670
N      1.89733    2.40144    3.07531
C      2.47197   -1.25668    3.07855
C      0.59231    2.43225    3.07481
C     -0.22817    1.28330    3.07547
H      4.45557    2.07160    3.08578
H      5.64700   -0.10001    3.08468
H      4.36501   -2.22200    3.07644
H     -0.22629   -0.85150    3.05926
H      1.90584   -2.18005    3.06584
H      0.13239    3.41551    3.05996
H     -1.30405    1.39146    3.05694
32
A_het37_2.1.rand
C      0.54251    0.71853   -0.00004
C     -1.41262    1.71339   -0.00014
C     -1.43210   -0.58080    0.00018
C     -0.03126   -0.54244    0.00005
C      2.05302   -0.87421    0.00014
H     -2.01186    2.61710    0.00884
H      3.03388   -1.32454    0.00275
N      0.93088   -1.53030    0.00005
N      1.89012    0.48477   -0.00023
N     -2.10307    0.56867    0.00001
N     -0.10039    1.88374   -0.00011
H      2.60815    1.18525    0.02913
N     -2.11755   -1.74332   -0.00005
H     -1.62529   -2.60269   -0.15704
H     -3.11081   -1.70573   -0.13461
C     -0.54463   -0.29789    3.45854
C     -0.71469    1.10705    3.45853
C      0.43039    1.93649    3.45860
C      1.67915    1.38787    3.45868
C      1.84863   -0.01345    3.45870
C     -1.70768   -1.09743    3.45847
N     -1.94057    1.69335    3.45844
C      0.76212   -0.83794    3.45863
C     -2.98796    0.91531    3.45838
C     -2.92830   -0.49477    3.45839
H      0.27601    3.00709    3.44661
H      2.55142    2.03019    3.45983
H      2.84665   -0.43350    3.45732
H     -1.61210   -2.17678    3.44689
H      0.88591   -1.91409    3.44209
H     -3.95611    1.40769    3.45336
H     -3.84408   -1.07051    3.45220
32
A_het37_2.7.rand
C      1.47729    0.10033   -0.00004
C     -0.43924    1.16551   -0.00014
C     -0.54185   -1.12659    0.00018
C      0.85886   -1.13961    0.00005
C      2.93030   -1.54388    0.00014
H     -1.00523    2.09070    0.00391
H      3.89548   -2.02589    0.01258
N      1.78611   -2.16130    0.00005
N      2.81610   -0.18068   -0.00023
N     -1.17139    0.04667    0.00001
N      0.87747    1.28801   -0.00011
H      3.55767    0.49011    0.09171
N     -1.27128   -2.26336   -0.00005
H     -0.80778   -3.13827   -0.15991
H     -2.25843   -2.18910   -0.16289
C      1.84938   -0.85875    3.22893
C      1.66439    0.54369    3.22943
C      2.80027    1.38615    3.22955
C      4.05708    0.85214    3.22918
C      4.24196   -0.54783    3.22868
C      0.69553   -1.67216    3.22882
N      0.43207    1.11663    3.22980
C      3.16223   -1.38295    3.22856
C     -0.60668    0.32737    3.22969
C     -0.53114   -1.08302    3.22920
H      2.63236    2.45509    3.22337
H      4.92224    1.50350    3.23503
H      5.24546   -0.95479    3.23634
H      0.80208   -2.75015    3.21105
H      3.29490   -2.45881    3.22923
H     -1.57968    0.80913    3.21529
H     -1.43992   -1.66859    3.21217
32
A_het37_3.1.rand
C      0.89399    1.35104   -0.00004
C     -1.03120    2.40020   -0.00014
C     -1.11728    0.10737    0.00018
C      0.28505    0.10679    0.00005
C      2.36006   -0.28343    0.00014
H     -1.60423    3.32175    0.00219
H      3.32843   -0.76024   -0.00150
N      1.22030   -0.90681    0.00005
N      2.23557    1.08078   -0.00023
N     -1.75309    1.27856    0.00001
N      0.28645    2.53542   -0.00011
H      2.97407    1.76032   -0.00903
N     -1.83940   -1.03362   -0.00005
H     -1.36292   -1.88439    0.24404
H     -2.80499   -0.94939    0.26710
C     -0.38922   -0.76239    3.51812
C     -1.64077   -0.10087    3.51827
C     -1.66975    1.31319    3.51831
C     -0.50725    2.02579    3.51821
C      0.74048    1.36497    3.51806
C     -0.39469   -2.17263    3.51808
N     -2.82058   -0.77597    3.51838
C      0.79934    0.00308    3.51802
C     -2.77902   -2.08098    3.51834
C     -1.58613   -2.83553    3.51819
H     -2.63689    1.79729    3.50223
H     -0.53431    3.10751    3.50109
H      1.65208    1.94883    3.51317
H      0.54716   -2.70886    3.51228
H      1.75280   -0.51136    3.50912
H     -3.73601   -2.59564    3.52133
H     -1.63282   -3.91650    3.52029
32
A_het37_4.0.rand
C      1.12919    0.61599   -0.00004
C     -1.03148    0.98128   -0.00014
C     -0.36916   -1.21577    0.00018
C      0.95795   -0.75860    0.00005
C      3.04857   -0.45242    0.00014
H     -1.87347    1.66575    0.00371
H      4.11931   -0.58929   -0.00427
N      2.17245   -1.41257    0.00005
N      2.48662    0.79692   -0.00023
N     -1.34942   -0.31414    0.00001
N      0.17000    1.53856   -0.00011
H      2.96368    1.67999   -0.01517
N     -0.68098   -2.52833   -0.00005
H      0.04491   -3.18229    0.23466
H     -1.62482   -2.76965    0.24874
C      0.12076   -1.23162    3.52923
C     -1.24412   -1.60852    3.52921
C     -2.23452   -0.60020    3.52916
C     -1.87779    0.71593    3.52914
C     -0.51795    1.09282    3.52917
C      1.08482   -2.26067    3.52928
N     -1.63883   -2.90964    3.52922
C      0.45865    0.14104    3.52921
C     -0.71233   -3.83024    3.52927
C      0.67271   -3.56036    3.52930
H     -3.27116   -0.90998    3.52117
H     -2.64123    1.48321    3.51963
H     -0.25440    2.14219    3.51062
H      2.13806   -2.00654    3.51547
H      1.50561    0.42149    3.51566
H     -1.05616   -4.86108    3.53063
H      1.38190   -4.37731    3.52824
32
A_het37_4.7.rand
C      1.47037    1.41613   -0.00004
C     -0.69219    1.77882   -0.00014
C     -0.02547   -0.41661    0.00018
C      1.30004    0.04133    0.00005
C      3.38801    0.34689    0.00014
H     -1.53455    2.46307    0.00097
H      4.45849    0.20952    0.00445
N      2.51294   -0.61295    0.00005
N      2.82664    1.59630   -0.00023
N     -1.00992    0.48210    0.00001
N      0.50838    2.33669   -0.00011
H      3.30305    2.47937    0.00940
N     -0.32907   -1.73074   -0.00005
H      0.39270   -2.37952    0.26045
H     -1.28214   -1.97829    0.19694
C      2.54435    0.55388    3.44013
C      1.41144   -0.29511    3.44015
C      0.12180    0.28372    3.44015
C     -0.02772    1.63951    3.44012
C      1.10077    2.48586    3.44010
C      3.81681   -0.05484    3.44013
N      1.51729   -1.65009    3.44017
C      2.35709    1.95484    3.44011
C      2.71523   -2.16917    3.44017
C      3.90671   -1.41379    3.44015
H     -0.73091   -0.38229    3.42860
H     -1.01844    2.07473    3.42546
H      0.96172    3.55881    3.42430
H      4.70568    0.56649    3.44311
H      3.22902    2.59941    3.44041
H      2.77245   -3.25401    3.43922
H      4.86343   -1.91854    3.43993
32
A_het37_4.8.rand
C      1.93181    1.08892   -0.00004
C      0.37483    2.63350   -0.00014
C     -0.34768    0.45530    0.00018
C      0.99941    0.06405    0.00005
C      2.88362   -0.88987    0.00014
H      0.08082    3.67779    0.00482
H      3.67962   -1.61888   -0.00241
N      1.61547   -1.16978    0.00005
N      3.14474    0.45567   -0.00023
N     -0.63104    1.75773    0.00001
N      1.67840    2.39621   -0.00011
H      4.04376    0.90151   -0.01329
N     -1.35930   -0.43716   -0.00005
H     -1.14785   -1.38017    0.27548
H     -2.26884   -0.07653    0.22904
C      0.11957    2.03020    3.25904
C     -0.82915    0.98056    3.25900
C     -2.20540    1.30137    3.25910
C     -2.60964    2.60470    3.25922
C     -1.66383    3.65055    3.25926
C      1.48614    1.67637    3.25894
N     -0.46683   -0.33053    3.25888
C     -0.32876    3.37038    3.25917
C      0.80765   -0.61124    3.25879
C      1.83221    0.35939    3.25882
H     -2.91470    0.48386    3.26448
H     -3.66576    2.84330    3.25695
H     -2.00317    4.67844    3.25424
H      2.23645    2.45822    3.24749
H      0.40501    4.16741    3.24845
H      1.07082   -1.66457    3.24655
H      2.86731    0.04469    3.25479
32
A_het37_5.0.rand
C      1.08911    0.77592   -0.00004
C     -0.83708    1.82475   -0.00014
C     -0.92292   -0.46951    0.00018
C      0.47984   -0.46843    0.00005
C      2.55397   -0.85975    0.00014
H     -1.41034    2.74633   -0.00106
H      3.52177   -1.33770   -0.00234
N      1.41391   -1.48135    0.00005
N      2.43018    0.50591   -0.00023
N     -1.55923    0.70258    0.00001
N      0.48058    1.96079   -0.00011
H      3.16892    1.18530   -0.01479
N     -1.64187   -1.60992   -0.00005
H     -1.16425   -2.46204    0.23706
H     -2.61056   -1.53310    0.25706
C     -0.97880   -0.73778    3.13823
C     -0.88859   -2.15013    3.13825
C     -2.07922   -2.91349    3.13819
C     -3.29614   -2.29411    3.13811
C     -3.38534   -0.88560    3.13809
C      0.22849   -0.00499    3.13829
N      0.30188   -2.80592    3.13832
C     -2.25194   -0.12526    3.13815
C      1.39143   -2.08925    3.13837
C      1.41235   -0.67745    3.13836
H     -1.98628   -3.99192    3.14390
H     -4.20406   -2.88469    3.14299
H     -4.35745   -0.40970    3.13480
H      0.19519    1.07831    3.12143
H     -2.31366    0.95607    3.12285
H      2.32951   -2.63664    3.13138
H      2.35909   -0.15387    3.13281
32
A_het37_m.0.0.rand
C      0.22154    0.61714   -0.00004
C     -1.94269    0.96314   -0.00014
C     -1.26060   -1.22851    0.00018
C      0.06237   -0.75939    0.00005
C      2.15023   -0.43454    0.00014
H     -2.79092    1.63999    0.00261
H      3.22213   -0.56212   -0.00388
N      1.28289   -1.40219    0.00005
N      1.57735    0.81015   -0.00023
N     -2.24881   -0.33493    0.00001
N     -0.74591    1.53134   -0.00011
H      2.04661    1.69738   -0.01705
N     -1.56157   -2.54314   -0.00005
H     -0.83562   -3.18801    0.25970
H     -2.50586   -2.78578    0.24525
C     -1.29518   -1.77299    3.38216
C     -2.67892   -2.06892    3.38209
C     -3.08954   -3.42232    3.38218
C     -2.16393   -4.42630    3.38234
C     -0.78385   -4.12996    3.38241
C     -0.91803   -0.41233    3.38206
N     -3.63288   -1.10153    3.38193
C     -0.35981   -2.83206    3.38232
C     -3.23852    0.14151    3.38184
C     -1.88503    0.54554    3.38190
H     -4.15284   -3.62527    3.38737
H     -2.48598   -5.46028    3.38730
H     -0.06228   -4.93686    3.38207
H      0.13397   -0.15095    3.36941
H      0.69792   -2.59765    3.36776
H     -4.01902    0.89670    3.37538
H     -1.63825    1.59829    3.36493
32
A_het37_m.0.2.rand
C      0.56100    0.44553   -0.00004
C     -0.99469    1.99146   -0.00014
C     -1.71958   -0.18560    0.00018
C     -0.37284   -0.57787    0.00005
C      1.50929   -1.53429    0.00014
H     -1.28767    3.03628    0.00344
H      2.30431   -2.26430   -0.00086
N      0.24080   -1.81241    0.00005
N      1.77253   -0.18932   -0.00023
N     -2.00219    1.11695    0.00001
N      0.30822    1.75333   -0.00011
H      2.67233    0.25496   -0.00350
N     -2.73193   -1.07765   -0.00005
H     -2.50864   -2.03057    0.22591
H     -3.63412   -0.73095    0.27649
C     -0.39039    0.62102    3.24487
C     -1.60507   -0.10467    3.24491
C     -1.55905   -1.51779    3.24529
C     -0.36111   -2.17007    3.24562
C      0.84943   -1.44636    3.24558
C     -0.46767    2.02977    3.24448
N     -2.81924    0.50643    3.24459
C      0.83591   -0.08241    3.24522
C     -2.84287    1.81200    3.24424
C     -1.69149    2.62694    3.24417
H     -2.49906   -2.05410    3.24625
H     -0.33452   -3.25194    3.23281
H      1.79083   -1.98117    3.24280
H      0.44518    2.61342    3.23317
H      1.76043    0.48253    3.23432
H     -3.82486    2.27632    3.23986
H     -1.79628    3.70358    3.23799
32
A_het37_m.0.5.rand
C      2.17783    0.40093   -0.00004
C      0.01144    0.74269   -0.00014
C      0.70151   -1.44505    0.00018
C      2.02297   -0.97473    0.00005
C      4.10842   -0.64649    0.00014
H     -0.83833    1.41679    0.00734
H      5.18058   -0.77125    0.00075
N      3.24371   -1.61613    0.00005
N      3.53277    0.59628   -0.00023
N     -0.29124   -0.55758    0.00001
N      1.20677    1.31235   -0.00011
H      3.99984    1.48441   -0.00523
N      0.40780   -2.75836   -0.00005
H      1.14318   -3.43366    0.08547
H     -0.55153   -3.03771    0.08284
C      1.55789    0.26650    3.49802
C      0.23578   -0.23833    3.49821
C      0.03713   -1.63832    3.49824
C      1.10445   -2.48762    3.49807
C      2.42264   -1.98462    3.49788
C      1.72195    1.66750    3.49800
N     -0.85389    0.57274    3.49838
C      2.64362   -0.63874    3.49786
C     -0.65481    1.86241    3.49835
C      0.62041    2.46751    3.49817
H     -0.98256   -2.00009    3.48708
H      0.94606   -3.55861    3.48891
H      3.25631   -2.67443    3.48756
H      2.72106    2.08823    3.49328
H      3.65389   -0.24529    3.49880
H     -1.54244    2.48877    3.49742
H      0.70383    3.54599    3.49268
32
A_het37_m.0.7.rand
C      1.87197    0.41644   -0.00004
C      0.36218    2.00950   -0.00014
C     -0.42541   -0.14499    0.00018
C      0.90761   -0.57756    0.00005
C      2.75614   -1.59228    0.00014
H      0.10120    3.06299    0.00009
H      3.52907   -2.34459    0.01443
N      1.47956   -1.83131    0.00005
N      3.06174   -0.25704   -0.00023
N     -0.67306    1.16562    0.00001
N      1.65636    1.73216   -0.00011
H      3.97472    0.15409    0.06860
N     -1.45563   -1.01063   -0.00005
H     -1.27697   -1.99087    0.11464
H     -2.38866   -0.65224    0.07737
C      2.22165   -0.07717    3.30968
C      2.14459   -1.49002    3.31019
C      3.34207   -2.24193    3.31012
C      4.55403   -1.61365    3.30957
C      4.63079   -0.20365    3.30905
C      1.00921    0.64608    3.30976
N      0.95969   -2.15555    3.31075
C      3.49060    0.54694    3.30911
C     -0.13536   -1.44644    3.31081
C     -0.16938   -0.03523    3.31032
H      3.25752   -3.32073    3.30527
H      5.46648   -2.19673    3.31417
H      5.60027    0.27892    3.31709
H      1.03242    1.72900    3.29198
H      3.53957    1.62975    3.30872
H     -1.06961   -2.00067    3.30644
H     -1.11993    0.47968    3.29242
32
A_het37_m.1.2.rand
C     -0.20036    1.49351   -0.00004
C     -2.15157    2.49477   -0.00014
C     -2.17910    0.20001    0.00018
C     -0.77742    0.23395    0.00005
C      1.30695   -0.10346    0.00014
H     -2.74743    3.40082    0.00969
H      2.28690   -0.55612   -0.00254
N      0.18368   -0.75576    0.00005
N      1.14721    1.25771   -0.00023
N     -2.84517    1.35363    0.00001
N     -0.83802    2.66140   -0.00011
H      1.86614    1.95769    0.01432
N     -2.87010   -0.95707   -0.00005
H     -2.37993   -1.81577    0.16744
H     -3.85999   -0.91265    0.15604
C     -0.15979    1.34720    3.43068
C     -1.25105    2.24914    3.43090
C     -2.56698    1.73322    3.43094
C     -2.77783    0.38513    3.43077
C     -1.69072   -0.51346    3.43055
C      1.14064    1.89628    3.43064
N     -1.08288    3.59794    3.43107
C     -0.41034   -0.04357    3.43051
C      0.13607    4.06107    3.43103
C      1.29181    3.24952    3.43082
H     -3.38571    2.43993    3.41810
H     -3.78902   -0.00253    3.42929
H     -1.87554   -1.58019    3.42413
H      1.99794    1.23246    3.43385
H      0.42853   -0.72900    3.41756
H      0.24288    5.14181    3.42595
H      2.27040    3.71129    3.43338
32
A_het37_m.1.6.rand
C      2.13930    0.13006   -0.00004
C      0.18119    1.11797   -0.00014
C      0.16780   -1.17621    0.00018
C      1.56953   -1.13261    0.00005
C      3.65604   -1.45830    0.00014
H     -0.42064    2.02030    0.00690
H      4.63839   -1.90570   -0.00208
N      2.53605   -2.11670    0.00005
N      3.48931   -0.09853   -0.00023
N     -0.50461   -0.02679    0.00001
N      1.49431    1.29418   -0.00011
H      4.20632    0.60360   -0.01488
N     -0.51682   -2.34070   -0.00005
H     -0.01708   -3.17017    0.26926
H     -1.48557   -2.28404    0.26192
C      1.35361   -2.07833    3.25677
C      0.27489   -1.16287    3.25692
C     -1.04855   -1.66064    3.25703
C     -1.27935   -3.00629    3.25698
C     -0.20333   -3.92011    3.25682
C      2.66252   -1.54910    3.25666
N      0.46073    0.18358    3.25698
C      1.08426   -3.46635    3.25672
C      1.68624    0.62974    3.25688
C      2.83040   -0.19840    3.25672
H     -1.85702   -0.94184    3.24934
H     -2.29585   -3.38016    3.26091
H     -0.40464   -4.98406    3.26117
H      3.51025   -2.22336    3.24663
H      1.91633   -4.16055    3.25458
H      1.80656    1.70881    3.24383
H      3.81562    0.24870    3.25523
32
A_het37_m.2.5.rand
C     -0.08229    1.21762   -0.00004
C     -2.24497    1.58257   -0.00014
C     -1.57938   -0.61266    0.00018
C     -0.25444   -0.15709    0.00005
C      1.83358    0.14833    0.00014
H     -3.08737    2.26668   -0.00154
H      2.90378    0.01200    0.01858
N      0.95806   -0.81295    0.00005
N      1.27330    1.39649   -0.00023
N     -2.56416    0.28427    0.00001
N     -1.04514    2.13826   -0.00011
H      1.75274    2.27437    0.08751
N     -1.88606   -1.92594   -0.00005
H     -1.15578   -2.59945   -0.13534
H     -2.84323   -2.19165   -0.13819
C      0.46326   -0.03407    3.18023
C      0.76400    1.34945    3.18064
C     -0.29800    2.28196    3.18106
C     -1.59279    1.85207    3.18107
C     -1.89242    0.47414    3.18066
C      1.54563   -0.93872    3.17982
N      2.04184    1.81686    3.18065
C     -0.88749   -0.44835    3.18025
C      3.01194    0.94275    3.18027
C      2.81954   -0.45576    3.17984
H     -0.04823    3.33457    3.16656
H     -2.40153    2.57124    3.16555
H     -2.92543    0.15282    3.15923
H      1.34835   -2.00424    3.17077
H     -1.11140   -1.50833    3.16443
H      4.02256    1.34237    3.18353
H      3.67613   -1.11668    3.18036
32
A_het37_m.3.7.rand
C      1.41792    0.56524   -0.00004
C     -0.74033    0.95941   -0.00014
C     -0.10399   -1.24339    0.00018
C      1.22649   -0.80702    0.00005
C      3.31863   -0.53369    0.00014
H     -1.57269    1.65558   -0.00109
H      4.38650   -0.68524    0.02251
N      2.42859   -1.48108    0.00005
N      2.77629    0.72301   -0.00023
N     -1.07709   -0.33368    0.00001
N      0.46789    1.49831   -0.00011
H      3.26913    1.59568    0.05109
N     -0.42633   -2.55457   -0.00005
H      0.29803   -3.23180   -0.15111
H     -1.38383   -2.80675   -0.16128
C      1.39890   -0.80038    3.28685
C      2.71235   -0.27339    3.28708
C      2.88570    1.13026    3.28781
C      1.80374    1.96085    3.28829
C      0.49463    1.43404    3.28805
C      1.25766   -2.20338    3.28611
N      3.81631   -1.06648    3.28662
C      0.29666    0.08513    3.28735
C      3.63726   -2.36019    3.28595
C      2.37311   -2.98521    3.28566
H      3.89872    1.51235    3.29257
H      1.94243    3.03430    3.27792
H     -0.35205    2.10762    3.27307
H      0.26465   -2.63776    3.27871
H     -0.70598   -0.32539    3.26880
H      4.53452   -2.97265    3.28398
H      2.30809   -4.06496    3.28146
32
A_het37_m.4.1.rand
C      0.59155    1.77512   -0.00004
C     -1.56576    2.16459   -0.00014
C     -0.92527   -0.03978    0.00018
C      0.40533    0.40218    0.00005
C      2.49697    0.68365    0.00014
H     -2.39981    2.85902   -0.00000
H      3.56614    0.53524    0.00034
N      1.61126   -0.26546    0.00005
N      1.94956    1.94056   -0.00023
N     -1.89881    0.87178    0.00001
N     -0.35860    2.70787   -0.00011
H      2.43700    2.81782   -0.00878
N     -1.24870   -1.34986   -0.00005
H     -0.53358   -2.00886    0.25510
H     -2.19900   -1.57858    0.23292
C     -1.47442    0.35039    3.39437
C     -0.67657   -0.81919    3.39470
C      0.73057   -0.68997    3.39518
C      1.30693    0.54676    3.39533
C      0.51248    1.71176    3.39500
C     -2.87598    0.18717    3.39390
N     -1.21518   -2.06855    3.39456
C     -0.84839    1.61694    3.39454
C     -2.51646   -2.17220    3.39411
C     -3.39981   -1.07069    3.39376
H      1.32215   -1.59523    3.38122
H      2.38597    0.63815    3.39065
H      0.98562    2.68518    3.38002
H     -3.51369    1.06284    3.38292
H     -1.46427    2.50775    3.37945
H     -2.92001   -3.18118    3.39620
H     -4.46879   -1.23860    3.39497
32
A_het37_m.4.2.rand
C     -0.29416    0.47624   -0.00004
C     -2.23418    1.49924   -0.00014
C     -2.28757   -0.79433    0.00018
C     -0.88690   -0.77601    0.00005
C      1.19214   -1.13734    0.00014
H     -2.81972    2.41240    0.00260
H      2.16666   -1.60036    0.01355
N      0.06089   -1.77785    0.00005
N      1.04901    0.22322   -0.00023
N     -2.94301    0.36529    0.00001
N     -0.92089    1.65134   -0.00011
H      1.77767    0.91021    0.06538
N     -2.99043   -1.94672   -0.00005
H     -2.50670   -2.81220   -0.15105
H     -3.97987   -1.89721   -0.15730
C     -1.70877    1.09496    3.58543
C     -0.29405    1.06145    3.58530
C      0.41928    2.28148    3.58548
C     -0.24729    3.47194    3.58576
C     -1.65754    3.50511    3.58589
C     -2.39309   -0.13885    3.58525
N      0.40736   -0.10394    3.58502
C     -2.37180    2.34325    3.58572
C     -0.26822   -1.22142    3.58486
C     -1.67652   -1.29683    3.58497
H      1.50080    2.23483    3.58958
H      0.30661    4.40211    3.58270
H     -2.16932    4.45902    3.58197
H     -3.47643   -0.14857    3.56518
H     -3.45534    2.35781    3.57535
H      0.31381   -2.13811    3.57378
H     -2.16357   -2.26222    3.56790
32
A_het37_m.4.5.rand
C      0.18736    0.97238   -0.00004
C     -1.97769    1.32722   -0.00014
C     -1.30258   -0.86468    0.00018
C      0.02026   -0.40341    0.00005
C      2.10635   -0.09173    0.00014
H     -2.82280    2.00815   -0.00303
H      3.17669   -0.22498    0.02136
N      1.23389   -1.05530    0.00005
N      1.54218    1.15544   -0.00023
N     -2.29167    0.02813    0.00001
N     -0.77972    1.88820   -0.00011
H      2.01702    2.03666    0.08274
N     -1.60256   -2.17998   -0.00005
H     -0.86884   -2.84851   -0.14380
H     -2.55772   -2.44990   -0.14483
C     -0.29050    1.58429    3.37413
C      1.01332    1.03608    3.37423
C      2.12567    1.90988    3.37417
C      1.94082    3.26271    3.37402
C      0.63948    3.80934    3.37392
C     -1.37889    0.68443    3.37419
N      1.24301   -0.30381    3.37438
C     -0.45044    2.98830    3.37398
C      0.20794   -1.09838    3.37443
C     -1.13302   -0.65422    3.37434
H      3.11388    1.46793    3.38424
H      2.79672    3.92643    3.38024
H      0.50993    4.88402    3.37214
H     -2.39106    1.07058    3.35978
H     -1.45210    3.40085    3.36397
H      0.41723   -2.16362    3.35639
H     -1.93715   -1.37729    3.35541
32
A_het37_m.4.8.rand
C      1.09878    1.99590   -0.00004
C     -1.06233    2.38067   -0.00014
C     -0.41596    0.17947    0.00018
C      0.91231    0.62316    0.00005
C      3.00272    0.90441    0.00014
H     -1.89802    3.07290   -0.00261
H      4.07101    0.75526    0.02464
N      2.11643   -0.04618    0.00005
N      2.45581    2.15993   -0.00023
N     -1.39351    1.08557    0.00001
N      0.14369    2.92519   -0.00011
H      2.94516    3.03222    0.08854
N     -0.73175   -1.13156   -0.00005
H     -0.00432   -1.80868   -0.13494
H     -1.69014   -1.39181   -0.14078
C      2.06179    1.45147    3.24631
C      3.47609    1.38966    3.24652
C      4.21417    2.59582    3.24562
C      3.57077    3.80081    3.24456
C      2.16047    3.86116    3.24435
C      1.35307    0.23032    3.24723
N      4.15550    0.21254    3.24757
C      1.42373    2.71242    3.24521
C      3.45929   -0.89062    3.24839
C      2.04834   -0.93986    3.24827
H      5.29441    2.52550    3.25345
H      4.14316    4.72018    3.25191
H      1.66520    4.82367    3.24048
H      0.26932    0.24070    3.22915
H      0.34127    2.75162    3.22945
H      4.02511   -1.81780    3.24347
H      1.54168   -1.89529    3.23824
31
A_het38_0.3.rand
C      0.83415    0.48580   -0.00004
C     -1.33885    0.78086   -0.00014
C     -0.60388   -1.39456    0.00018
C      0.70614   -0.89391    0.00005
C      2.78407   -0.52537    0.00014
H     -2.20255    1.43837   -0.00142
H      3.85836   -0.63035   -0.00113
N      1.93854   -1.50973    0.00005
N      2.18369    0.70889   -0.00023
N     -1.61633   -0.52512    0.00001
N     -0.15625    1.37663   -0.00011
H      2.63380    1.60588   -0.01695
N     -0.86838   -2.71612   -0.00005
H     -0.12413   -3.34821    0.24010
H     -1.81054   -2.99235    0.21289
C     -0.44098   -0.84139    3.14041
C      0.36870   -2.00381    3.14054
N     -0.16703   -3.24984    3.14019
C     -1.46805   -3.35532    3.13973
C     -2.36022   -2.26064    3.13956
C      0.19588    0.41666    3.14080
N      1.72034   -1.93593    3.14101
C     -1.84167   -1.00157    3.13991
C      2.27119   -0.75338    3.14136
C      1.55616    0.46362    3.14127
H     -1.86700   -4.36637    3.14109
H     -3.42800   -2.43444    3.13941
H     -0.40223    1.31985    3.12647
H     -2.47964   -0.12613    3.12778
H      3.35756   -0.73123    3.13759
H      2.08945    1.40447    3.13077
31
A_het38_0.4.rand
C     -0.13842    0.16747   -0.00004
C     -2.09192    1.16658   -0.00014
C     -2.11786   -1.12699    0.00018
C     -0.71812   -1.09158    0.00005
C      1.36455   -1.42823    0.00014
H     -2.68859    2.07298    0.00053
H      2.34409   -1.88001    0.01989
N      0.24066   -2.08239    0.00005
N      1.20696   -0.06964   -0.00023
N     -2.78787    0.02492    0.00001
N     -0.78071    1.33474   -0.00011
H      1.92556    0.62250    0.11459
N     -2.80709   -2.28837   -0.00005
H     -2.31106   -3.14420   -0.16734
H     -3.79425   -2.24919   -0.17495
C     -1.78292    0.32981    3.42604
C     -0.36779    0.38231    3.42609
N      0.39076   -0.74065    3.42626
C     -0.22390   -1.89264    3.42637
C     -1.62576   -2.05171    3.42633
C     -2.49649    1.54582    3.42586
N      0.30579    1.55843    3.42598
C     -2.40439   -0.93561    3.42616
C     -0.39291    2.66112    3.42582
C     -1.80308    2.71661    3.42575
H      0.40851   -2.77542    3.41422
H     -2.05625   -3.04330    3.40970
H     -3.58017    1.52770    3.41465
H     -3.48590   -0.99950    3.40442
H      0.17336    3.58841    3.42156
H     -2.30516    3.67440    3.41952
31
A_het38_1.0.rand
C      0.51119   -0.12096   -0.00004
C     -1.44063    0.88454   -0.00014
C     -1.47265   -1.40783    0.00018
C     -0.07331   -1.37774    0.00005
C      2.00728   -1.72467    0.00014
H     -2.03452    1.79283   -0.00193
H      2.98459   -2.18028    0.02642
N      0.87969   -2.37296    0.00005
N      1.85584   -0.36532   -0.00023
N     -2.13944   -0.25466    0.00001
N     -0.12790    1.04807   -0.00011
H      2.58114    0.32045    0.10937
N     -2.16332   -2.56993   -0.00005
H     -1.66554   -3.42254   -0.18025
H     -3.14854   -2.52867   -0.18665
C      0.28701   -1.88312    3.18654
C      1.63009   -1.43520    3.18655
N      2.67349   -2.29937    3.18654
C      2.40688   -3.57795    3.18653
C      1.10701   -4.12453    3.18653
C     -0.74063   -0.91620    3.18655
N      1.94523   -0.11595    3.18656
C      0.04597   -3.27137    3.18653
C      0.96469    0.74602    3.18657
C     -0.40436    0.40156    3.18656
H      3.26315   -4.24701    3.18501
H      0.97313   -5.19771    3.18223
H     -1.77596   -1.23562    3.16622
H     -0.97497   -3.63510    3.17734
H      1.24529    1.79515    3.17514
H     -1.15547    1.17887    3.17093
31
A_het38_2.4.rand
C      1.16855    0.59184   -0.00004
C     -0.77532    1.60667   -0.00014
C     -0.81766   -0.68821    0.00018
C      0.58356   -0.66425    0.00005
C      2.66593   -1.01388    0.00014
H     -1.36431    2.51679    0.00994
H      3.64285   -1.47285   -0.00064
N      1.53794   -1.66039    0.00005
N      2.51482    0.34660   -0.00023
N     -1.47675    0.46748    0.00001
N      0.53822    1.76224   -0.00011
H      3.23856    1.04218    0.00737
N     -1.51645   -1.84518   -0.00005
H     -1.03234   -2.70320   -0.18920
H     -2.50461   -1.79181   -0.16660
C      0.08869   -0.53830    3.46655
C      0.30885    0.86160    3.46662
N      1.55630    1.38956    3.46619
C      2.56778    0.56643    3.46571
C      2.45612   -0.84114    3.46561
C     -1.24182   -1.00576    3.46702
N     -0.71629    1.74735    3.46711
C      1.21124   -1.39184    3.46603
C     -1.93200    1.27374    3.46753
C     -2.25687   -0.10004    3.46751
H      3.55554    1.02084    3.46785
H      3.34643   -1.45562    3.46419
H     -1.43343   -2.07221    3.45437
H      1.06790   -2.46584    3.45040
H     -2.73326    2.00760    3.46381
H     -3.29330   -0.40883    3.46117
31
A_het38_3.1.rand
C      1.88687    1.70244   -0.00004
C     -0.27691    2.06465   -0.00014
C      0.39321   -0.13036    0.00018
C      1.71913    0.32767    0.00005
C      3.80884    0.63663    0.00014
H     -1.12119    2.74524    0.00937
H      4.87978    0.50187   -0.00295
N      2.93456   -0.32517    0.00005
N      3.24416    1.88498   -0.00023
N     -0.59064    0.76739    0.00001
N      0.92544    2.62253   -0.00011
H      3.72010    2.76871   -0.01843
N      0.08446   -1.43961   -0.00005
H      0.81239   -2.12477    0.07071
H     -0.87577   -1.70670    0.11550
C     -0.91968    0.06670    3.40934
C     -1.96665    1.02075    3.40898
N     -1.72065    2.35306    3.40864
C     -0.47619    2.74390    3.40864
C      0.63707    1.87459    3.40898
C     -1.26212   -1.30016    3.40969
N     -3.26970    0.65227    3.40896
C      0.41177    0.53312    3.40933
C     -3.54611   -0.62306    3.40929
C     -2.57825   -1.65152    3.40966
H     -0.30823    3.81715    3.39899
H      1.63828    2.28299    3.39514
H     -0.47564   -2.04648    3.41139
H      1.22935   -0.17874    3.39419
H     -4.60023   -0.88703    3.41097
H     -2.89078   -2.68732    3.41599
31
A_het38_3.4.rand
C      1.37742    0.39994   -0.00004
C     -0.78507    0.76696   -0.00014
C     -0.11822   -1.43017    0.00018
C      1.20775   -0.97504    0.00005
C      3.29766   -0.66631    0.00014
H     -1.62603    1.45103    0.01480
H      4.36857   -0.80178   -0.00270
N      2.42339   -1.62862    0.00005
N      2.73373    0.58139   -0.00023
N     -1.10070   -0.53212    0.00001
N      0.41802    1.32037   -0.00011
H      3.20772    1.46614    0.00539
N     -0.42738   -2.74355   -0.00005
H      0.29723   -3.41805   -0.15986
H     -1.38644   -3.00136   -0.14227
C     -0.12678   -0.13037    3.16944
C     -1.00797    0.97882    3.16953
N     -0.55354    2.25500    3.16933
C      0.73681    2.44376    3.16905
C      1.69673    1.40797    3.16894
C     -0.68245   -1.42651    3.16966
N     -2.35371    0.82367    3.16982
C      1.26103    0.11849    3.16913
C     -2.82777   -0.39178    3.17002
C     -2.03604   -1.56063    3.16995
H      1.07039    3.47781    3.16595
H      2.75134    1.65066    3.17209
H     -0.02584   -2.28855    3.15166
H      1.95266   -0.71625    3.15711
H     -3.91020   -0.48421    3.16443
H     -2.51007   -2.53270    3.16055
31
A_het38_3.6.rand
C      3.92138    0.19838   -0.00004
C      1.97639    1.21256   -0.00014
C      1.93430   -1.08158    0.00018
C      3.33671   -1.05777    0.00005
C      5.41993   -1.40772    0.00014
H      1.38602    2.12175    0.01150
H      6.39708   -1.86644   -0.00446
N      4.29210   -2.05360    0.00005
N      5.26811   -0.04631   -0.00023
N      1.27722    0.07573    0.00001
N      3.29216    1.37008   -0.00011
H      5.99132    0.64945    0.00925
N      1.23277   -2.23192   -0.00005
H      1.70956   -3.10731   -0.10311
H      0.23544   -2.18314   -0.09265
C      3.69219    0.12763    3.58911
C      2.36703    0.62893    3.58883
N      2.10371    1.95783    3.58885
C      3.11458    2.78169    3.58914
C      4.46961    2.38512    3.58943
C      3.87831   -1.27058    3.58907
N      1.29095   -0.19358    3.58853
C      4.75502    1.05396    3.58941
C      1.50549   -1.47983    3.58850
C      2.78456   -2.07897    3.58876
H      2.87156    3.84049    3.58465
H      5.25027    3.13420    3.59326
H      4.88263   -1.67733    3.57446
H      5.77736    0.69245    3.59195
H      0.62359   -2.11418    3.58291
H      2.87529   -3.15662    3.57942
31
A_het38_4.4.rand
C      2.23165   -0.70929   -0.00004
C      0.67407    0.83423   -0.00014
C     -0.04966   -1.34523    0.00018
C      1.29936   -1.73414    0.00005
C      3.18425   -2.68741    0.00014
H      0.37984    1.87878    0.00332
H      3.98036   -3.41629   -0.00330
N      1.91609   -2.96737    0.00005
N      3.44489   -1.34175   -0.00023
N     -0.33172   -0.04117    0.00001
N      1.97794    0.59846   -0.00011
H      4.34375   -0.89567   -0.01891
N     -1.06024   -2.23760   -0.00005
H     -0.83846   -3.17646    0.28446
H     -1.95729   -1.88318    0.28613
C      1.41361   -0.17575    3.49157
C      0.17565   -0.86199    3.49157
N     -1.00841   -0.20397    3.49110
C     -0.97988    1.10165    3.49064
C      0.19864    1.87712    3.49059
C      2.60039   -0.93851    3.49207
N      0.10704   -2.21629    3.49204
C      1.39794    1.23387    3.49106
C      1.22742   -2.88512    3.49250
C      2.51053   -2.29600    3.49254
H     -1.94417    1.60200    3.48603
H      0.13271    2.95664    3.48415
H      3.55767   -0.43064    3.48053
H      2.33484    1.77803    3.47886
H      1.14132   -3.96757    3.48095
H      3.38997   -2.92564    3.48933
31
A_het38_4.7.rand
C      1.97101    1.59151   -0.00004
C      0.02217    2.59552   -0.00014
C     -0.01274    0.29885    0.00018
C      1.39009    0.33406    0.00005
C      3.47244   -0.01175    0.00014
H     -0.57220    3.50369    0.00071
H      4.45014   -0.46857    0.00148
N      2.34707   -0.65830    0.00005
N      3.31875    1.35099   -0.00023
N     -0.67492    1.45766    0.00001
N      1.33621    2.76202   -0.00011
H      4.04222    2.04608   -0.02867
N     -0.70168   -0.85907   -0.00005
H     -0.20900   -1.68986    0.28074
H     -1.67395   -0.80048    0.24752
C      2.39284    0.32118    3.12956
C      1.29685   -0.57581    3.12939
N      0.01374   -0.13900    3.12925
C     -0.19266    1.15002    3.12927
C      0.82913    2.12426    3.12943
C      3.69501   -0.21817    3.12970
N      1.47008   -1.91876    3.12937
C      2.12327    1.70591    3.12957
C      2.69209   -2.37796    3.12951
C      3.84931   -1.57094    3.12968
H     -1.23000    1.47104    3.11697
H      0.57266    3.17446    3.11411
H      4.54835    0.45067    3.13279
H      2.94442    2.41291    3.11541
H      2.79869   -3.45903    3.12698
H      4.82748   -2.03296    3.13209
31
A_het38_5.8.rand
C      1.69560    1.71025   -0.00004
C      0.19849    3.31626   -0.00014
C     -0.60662    1.16802    0.00018
C      0.72180    0.72496    0.00005
C      2.56203   -0.30749    0.00014
H     -0.05402    4.37170   -0.00321
H      3.32746   -1.06708    0.03041
N      1.28197   -0.53364    0.00005
N      2.87860    1.02540   -0.00023
N     -0.84417    2.47976    0.00001
N      1.48975    3.02710   -0.00011
H      3.79725    1.42645    0.05520
N     -1.64687    0.30977   -0.00005
H     -1.47141   -0.66818   -0.13764
H     -2.56831    0.67794   -0.14679
C      1.22719    0.86559    3.08906
C      2.45662    0.16149    3.08904
N      2.50803   -1.19285    3.08995
C      1.37852   -1.84465    3.09087
C      0.10234   -1.23858    3.09097
C      1.26254    2.27415    3.08807
N      3.64928    0.80491    3.08811
C      0.02923    0.11911    3.09007
C      3.63819    2.11189    3.08721
C      2.47074    2.90285    3.08714
H      1.45022   -2.92858    3.08584
H     -0.78666   -1.85439    3.08266
H      0.33465    2.83303    3.07164
H     -0.92249    0.63730    3.07256
H      4.61028    2.59844    3.08952
H      2.54741    3.98148    3.07594
31
A_het39_0.0.rand
C      0.64006   -0.00350   -0.00004
C     -1.27563    1.06612   -0.00014
C     -1.38183   -1.22730    0.00018
C      0.01916   -1.24171    0.00005
C      2.08944   -1.65157    0.00014
H     -1.84003    1.99211    0.01096
H      3.05320   -2.13738    0.00152
N      0.94355   -2.26474    0.00005
N      1.97783   -0.28675   -0.00023
N     -2.00840   -0.05122    0.00001
N      0.04256    1.18627   -0.00011
H      2.72325    0.38523    0.01305
N     -2.11305   -2.36267   -0.00005
H     -1.64648   -3.21842    0.24280
H     -3.08601   -2.27678    0.23434
C     -2.49579   -3.76691    3.22031
C     -3.81426   -3.26095    3.22015
C     -4.03168   -1.91247    3.21987
C     -2.93433   -1.02609    3.21975
C     -1.61891   -1.52969    3.21992
C     -1.41786   -2.92724    3.22020
C     -3.05776    0.38068    3.21947
N     -2.02928    1.18030    3.21936
C     -0.80957    0.58636    3.21954
N     -0.55025   -0.68986    3.21980
H     -2.34150   -4.83894    3.22123
H     -4.65053   -3.94814    3.22495
H     -5.03822   -1.51025    3.22269
H     -0.40199   -3.29868    3.20740
H     -4.04596    0.83519    3.21272
H      0.03788    1.26296    3.20872
31
A_het39_0.3.rand
C      1.29617   -0.31683   -0.00004
C     -0.63940    0.71414   -0.00014
C     -0.70193   -1.58068    0.00018
C      0.69875   -1.56694    0.00005
C      2.77513   -1.93966    0.00014
H     -1.22105    1.62979    0.00518
H      3.74713   -2.40814    0.00922
N      1.64105   -2.57290    0.00005
[truncated: 3,588,652 more chars]
