# Supplementary material for: Stacking Interactions of Druglike Heterocycles with Nucleobases
Source: J Chem Inf Model. 2025 Mar 27;65(7):3502–16. doi: 10.1021/acs.jcim.4c02420 (PMC12004538; doi:10.1021/acs.jcim.4c02420)
Supplement: Supplementary file 3 — ci4c02420_si_003.xyz [file ci4c02420_si_003.xyz]

25
A_het1_0.0
C      1.06594    0.92600   -0.00004
C     -0.86555    1.96459   -0.00014
C     -0.93934   -0.32995    0.00018
C      0.46320   -0.32184    0.00005
C      2.54153   -0.70039    0.00014
H     -1.44354    2.88310    0.00075
H      3.51242   -1.17210   -0.00086
N      1.40530   -1.33002    0.00005
N      2.40960    0.66367   -0.00023
N     -1.58138    0.83804    0.00001
N      0.45111    2.10705   -0.00011
H      3.14411    1.34774   -0.00346
N     -1.65526   -1.47667   -0.00005
H     -1.16769   -2.30222    0.30420
H     -2.60786   -1.38437    0.30982
C     -0.84151   -2.53139    3.27121
C     -0.63416   -1.17835    3.27121
C     -1.90677   -0.55455    3.27121
C     -2.84823   -1.54805    3.27121
N     -2.19075   -2.74657    3.27121
H     -0.14210   -3.35028    3.26948
H      0.32572   -0.68983    3.25120
H     -2.10719    0.50342    3.24715
H     -3.92422   -1.49927    3.27986
H     -2.63063   -3.64606    3.30919
25
A_het1_0.2
C      0.25346    1.07904   -0.00004
C     -1.90704    1.45206   -0.00014
C     -1.24818   -0.74408    0.00018
C      0.07716   -0.29551    0.00005
C      2.16538    0.00244    0.00014
H     -2.74685    2.13902   -0.00066
H      3.23556   -0.13757    0.00645
N      1.28761   -0.95572    0.00005
N      1.60936    1.25286   -0.00023
N     -2.22977    0.15437    0.00001
N     -0.70493    2.00219   -0.00011
H      2.09023    2.13298    0.03270
N     -1.56205   -2.06318   -0.00005
H     -0.83608   -2.71869   -0.22690
H     -2.51088   -2.30473   -0.22322
C      0.86458   -0.58458    3.34236
C      1.09684    0.76449    3.34236
C     -0.16626    1.41113    3.34236
C     -1.12295    0.43343    3.34236
N     -0.48587   -0.77393    3.34236
H      1.54645   -1.41717    3.31852
H      2.06582    1.23606    3.35565
H     -0.35190    2.47214    3.33202
H     -2.19710    0.49846    3.31350
H     -0.94200   -1.66292    3.26485
25
A_het1_1.0
C      1.08979    1.04125   -0.00004
C     -0.84198    2.07904   -0.00014
C     -0.91557   -0.21514    0.00018
C      0.48741   -0.20603    0.00005
C      2.56645   -0.58440    0.00014
H     -1.42023    2.99738    0.00076
H      3.53744   -1.05593   -0.00234
N      1.42970   -1.21448    0.00005
N      2.43384    0.77895   -0.00023
N     -1.55757    0.95258    0.00001
N      0.47487    2.22232   -0.00011
H      3.16818    1.46325   -0.00687
N     -1.62999   -1.36180   -0.00005
H     -1.13886   -2.19213    0.28338
H     -2.57834   -1.27945    0.32632
C     -0.46740   -1.30925    3.25422
C     -1.44376   -0.35159    3.25422
C     -2.69344   -1.02198    3.25422
C     -2.43559   -2.36731    3.25422
N     -1.07888   -2.53038    3.25422
H      0.60544   -1.22216    3.22757
H     -1.28232    0.71312    3.23142
H     -3.66966   -0.56584    3.25481
H     -3.10163   -3.21368    3.26933
H     -0.60239   -3.41180    3.26992
25
A_het1_1.4
C      1.83010    0.06825   -0.00004
C     -0.33588    0.40480   -0.00014
C      0.35769   -1.78013    0.00018
C      1.67687   -1.30840    0.00005
C      3.76138   -0.97386    0.00014
H     -1.18686    1.07802   -0.00046
H      4.83389   -1.09607    0.00103
N      2.89945   -1.94751    0.00005
N      3.18351    0.26599   -0.00023
N     -0.63752   -0.89688    0.00001
N      0.85718    0.97604   -0.00011
H      3.64808    1.15497    0.02798
N      0.06578   -3.09996   -0.00005
H      0.79958   -3.75690   -0.18996
H     -0.88655   -3.36619   -0.17098
C      2.74671   -0.62647    3.35436
C      1.81341    0.37509    3.35436
C      0.53558   -0.23919    3.35436
C      0.73499   -1.59290    3.35436
N      2.08052   -1.81734    3.35436
H      3.82301   -0.58949    3.34924
H      2.01907    1.43275    3.35290
H     -0.42078    0.25610    3.34462
H      0.03143   -2.40726    3.32408
H      2.51372   -2.71707    3.27415
25
A_het1_2.0
C      1.61231    0.63278   -0.00004
C     -0.30223    1.70131   -0.00014
C     -0.41430   -0.59414    0.00018
C      0.99045   -0.60596    0.00005
C      3.06492   -1.01517    0.00014
H     -0.86569    2.62880    0.00002
H      4.02875   -1.50118   -0.00341
N      1.91873   -1.62824    0.00005
N      2.95219    0.34998   -0.00023
N     -1.03543    0.58705    0.00001
N      1.01726    1.82376   -0.00011
H      3.69650    1.02354   -0.01407
N     -1.14866   -1.72400   -0.00005
H     -0.68373   -2.57405    0.26955
H     -2.10040   -1.62671    0.31144
C     -1.16154   -0.87078    3.16708
C     -2.37509   -1.50455    3.16708
C     -2.12114   -2.90099    3.16708
C     -0.76098   -3.06757    3.16708
N     -0.19057   -1.82724    3.16708
H     -0.91626    0.17705    3.13733
H     -3.33714   -1.01944    3.17329
H     -2.85289   -3.69193    3.18310
H     -0.15849   -3.96021    3.17068
H      0.79383   -1.64803    3.10038
25
A_het1_2.5
C      1.50370    1.83391   -0.00004
C     -0.44826    2.83264   -0.00014
C     -0.47442    0.53898    0.00018
C      0.92794    0.57460    0.00005
C      3.01331    0.23781    0.00014
H     -1.04491    3.73911    0.00171
H      3.99350   -0.21455   -0.00923
N      1.89015   -0.41375    0.00005
N      2.85301    1.60033   -0.00023
N     -1.14093    1.69269    0.00001
N      0.86541    3.00235   -0.00011
H      3.57212    2.29970   -0.03445
N     -1.16485   -0.61907   -0.00005
H     -0.67210   -1.45905    0.24364
H     -2.14604   -0.56370    0.20537
C      0.66357    1.68183    3.34063
C     -0.56660    1.08392    3.34063
C     -0.35385   -0.31897    3.34063
C      0.99875   -0.52718    3.34063
N      1.60675    0.69411    3.34063
H      0.94033    2.72198    3.31469
H     -1.51434    1.59536    3.32431
H     -1.10929   -1.08731    3.34696
H      1.57282   -1.43765    3.32288
H      2.59685    0.84252    3.31190
25
A_het1_2.7
C      2.36476   -1.13834   -0.00004
C      0.82338   -2.70278   -0.00014
C      3.00362   -3.41825    0.00018
C      3.39086   -2.07099    0.00005
C      4.33823   -0.18511    0.00014
H     -0.22042   -2.99950   -0.00253
H      5.06188    0.61443    0.01775
N      4.62555   -1.45413    0.00005
N      2.99616    0.07338   -0.00023
N      1.70261   -3.70910    0.00001
N      1.05799   -1.40017   -0.00011
H      2.55915    0.96563    0.15460
N      3.90229   -4.42370   -0.00005
H      4.87228   -4.21498   -0.14601
H      3.56760   -5.36015   -0.13150
C      4.22880    0.59658    3.10372
C      3.63344    1.83016    3.10372
C      2.22876    1.61932    3.10372
C      2.02076    0.26516    3.10372
N      3.24075   -0.34330    3.10372
H      5.26740    0.31282    3.10105
H      4.14596    2.77796    3.12373
H      1.45987    2.37412    3.11836
H      1.10978   -0.30811    3.07613
H      3.39003   -1.33330    3.03995
25
A_het1_3.0
C      1.17938    0.62792   -0.00004
C     -0.75739    1.65766   -0.00014
C     -0.82222   -0.64097    0.00018
C      0.58272   -0.62318    0.00005
C      2.66383   -0.99053    0.00014
H     -1.33996    2.57342   -0.00067
H      3.63701   -1.45742   -0.00210
N      1.53081   -1.62590    0.00005
N      2.52408    0.37292   -0.00023
N     -1.46847    0.52811    0.00001
N      0.55876    1.80705   -0.00011
H      3.25489    1.06107   -0.01227
N     -1.53065   -1.78584   -0.00005
H     -1.04984   -2.61916    0.29486
H     -2.49140   -1.70966    0.28952
C     -2.54389   -1.27324    3.12839
C     -2.76598   -2.62518    3.12839
C     -1.49642   -3.26062    3.12839
C     -0.54711   -2.27295    3.12839
N     -1.19515   -1.07318    3.12839
H     -3.23091   -0.44429    3.11628
H     -3.73053   -3.10546    3.14473
H     -1.30262   -4.32061    3.14112
H      0.52795   -2.32864    3.10333
H     -0.75014   -0.17691    3.06337
25
A_het1_3.5
C      2.04243    1.36840   -0.00004
C      0.16012    2.49646   -0.00014
C     -0.01770    0.20944    0.00018
C      1.38292    0.15127    0.00005
C      3.43734   -0.32685    0.00014
H     -0.37494    3.44086   -0.00136
H      4.38522   -0.84308    0.00201
N      2.27303   -0.90070    0.00005
N      3.37096    1.04248   -0.00023
N     -0.60811    1.40533    0.00001
N      1.48210    2.57808   -0.00011
H      4.13835    1.68897   -0.00926
N     -0.78022   -0.89997   -0.00005
H     -0.34360   -1.78576    0.17608
H     -1.76560   -0.79490    0.15560
C      0.15602    0.87839    3.34910
C      0.43820   -0.46129    3.34910
C      1.84965   -0.59574    3.34910
C      2.37790    0.66661    3.34910
N      1.33993    1.55398    3.34910
H     -0.78500    1.40046    3.31985
H     -0.28886   -1.25633    3.35247
H      2.41124   -1.51482    3.34182
H      3.40045    1.00401    3.34359
H      1.43256    2.54896    3.27186
25
A_het1_4.5
C      0.33106    1.14384   -0.00004
C     -1.82175    1.56850   -0.00014
C     -1.21594   -0.64414    0.00018
C      0.12149   -0.22469    0.00005
C      2.21636    0.01988    0.00014
H     -2.64457    2.27654   -0.00231
H      3.28283   -0.14629    0.00309
N      1.31443   -0.91390    0.00005
N      1.69142    1.28577   -0.00023
N     -2.17624    0.28152    0.00001
N     -0.60573    2.09247   -0.00011
H      2.19527    2.15352   -0.00077
N     -1.55761   -1.94654   -0.00005
H     -0.84663   -2.63154    0.17763
H     -2.52045   -2.18182    0.15419
C     -1.18998   -0.24003    3.34905
C     -0.20926   -1.19499    3.34905
C      1.03760   -0.51967    3.34905
C      0.77249    0.82279    3.34905
N     -0.58365    0.98099    3.34905
H     -2.26250   -0.33006    3.32098
H     -0.36746   -2.26076    3.35105
H      2.01543   -0.97134    3.34551
H      1.43305    1.67313    3.34409
H     -1.05914    1.86025    3.27722
25
A_het1_5.3
C      0.70696    0.76647   -0.00004
C     -1.45951    1.11051   -0.00014
C     -0.77124   -1.07862    0.00018
C      0.54886   -0.60943    0.00005
C      2.63231   -0.28515    0.00014
H     -2.30882    1.78655   -0.00341
H      3.70413   -0.41168    0.00611
N      1.76666   -1.25338    0.00005
N      2.05984    0.95889   -0.00023
N     -1.76650   -0.19073    0.00001
N     -0.26532    1.67835   -0.00011
H      2.52923    1.84509    0.03209
N     -1.06368   -2.39321   -0.00005
H     -0.32347   -3.06473   -0.07773
H     -2.01931   -2.67724   -0.10529
C      0.02685   -1.23718    3.34479
C      1.38158   -1.04675    3.34479
C      1.60971    0.35303    3.34479
C      0.38527    0.96632    3.34479
N     -0.56783   -0.00837    3.34479
H     -0.55826   -2.14052    3.32024
H      2.12675   -1.82422    3.33411
H      2.56433    0.85301    3.35685
H      0.11821    2.00896    3.32038
H     -1.55431    0.15169    3.26815
25
A_het1_5.4
C     -0.03665    0.20361   -0.00004
C     -2.19712    0.60296   -0.00014
C     -1.56603   -1.60322    0.00018
C     -0.23320   -1.16865    0.00005
C      1.85809   -0.89701    0.00014
H     -3.02780    1.30139   -0.00305
H      2.92580   -1.04824    0.02164
N      0.96854   -1.84517    0.00005
N      1.32012    0.36032   -0.00023
N     -2.53717   -0.68852    0.00001
N     -0.98667    1.13997   -0.00011
H      1.81557    1.22252    0.14798
N     -1.89406   -2.90913   -0.00005
H     -1.17559   -3.60086   -0.10174
H     -2.85913   -3.16445   -0.09421
C      1.24786   -0.27559    3.14603
C      2.59999   -0.05877    3.14603
C      2.80166    1.34572    3.14603
C      1.56306    1.93420    3.14603
N      0.63040    0.93939    3.14603
H      0.68233   -1.19136    3.11589
H      3.35892   -0.82354    3.15661
H      3.74581    1.86499    3.16977
H      1.27397    2.97148    3.14809
H     -0.35933    1.08109    3.06393
24
A_het2_0.1
C      0.53213   -0.01185   -0.00004
C     -1.63399    0.33253   -0.00014
C     -0.94657   -1.85625    0.00018
C      0.37465   -1.38762    0.00005
C      2.45971   -1.06242    0.00014
H     -2.48278    1.00820    0.00178
H      3.53165   -1.18915    0.00052
N      1.59355   -2.03112    0.00005
N      1.88653    0.18114   -0.00023
N     -1.93946   -0.96814    0.00001
N     -0.43855    0.90031   -0.00011
H      2.35558    1.06822    0.00825
N     -1.24077   -3.17070   -0.00005
H     -0.50416   -3.84405   -0.09294
H     -2.19803   -3.45018   -0.10417
C      0.44330    0.22286    3.35764
C      1.40305   -0.72796    3.35764
C      0.71557   -1.98089    3.35764
C     -0.60094   -1.68087    3.35764
O     -0.78251   -0.34172    3.35764
H      0.46788    1.29863    3.34468
H      2.46755   -0.56477    3.35680
H      1.15008   -2.96554    3.33704
H     -1.49529   -2.27858    3.33634
24
A_het2_1.0
C      0.92900    1.29252   -0.00004
C     -1.01122    2.31563   -0.00014
C     -1.06574    0.02069    0.00018
C      0.33699    0.04023    0.00005
C      2.41804   -0.32169    0.00014
H     -1.59689    3.22927    0.00018
H      3.39259   -0.78570   -0.00209
N      1.28668   -0.96026    0.00005
N      2.27459    1.04135   -0.00023
N     -1.71831    1.18324    0.00001
N      0.30399    2.46894   -0.00011
H      3.00358    1.73139   -0.00852
N     -1.76869   -1.12993   -0.00005
H     -1.28316   -1.97145    0.25682
H     -2.74500   -1.06430    0.22763
C     -1.89168   -0.19267    3.26536
C     -0.55151   -0.35546    3.26536
C     -0.32566   -1.76648    3.26536
C     -1.54970   -2.33853    3.26536
O     -2.51608   -1.39198    3.26536
H     -2.52838    0.67436    3.24071
H      0.18721    0.42772    3.25041
H      0.62165   -2.27799    3.25321
H     -1.88742   -3.36055    3.27632
24
A_het2_1.5
C     -0.64734    0.14470   -0.00004
C     -2.80586    0.53872   -0.00014
C     -2.16922   -1.66588    0.00018
C     -0.83731   -1.22738    0.00005
C      1.25482   -0.94803    0.00014
H     -3.63859    1.23450   -0.00098
H      2.32346   -1.09543    0.01026
N      0.36813   -1.89879    0.00005
N      0.71032    0.30704   -0.00023
N     -3.14192   -0.75355    0.00001
N     -1.59713    1.07911   -0.00011
H      1.20033    1.17832    0.09770
N     -2.49443   -2.97132   -0.00005
H     -1.77487   -3.66824   -0.02231
H     -3.46175   -3.23308   -0.01701
C      0.44225    1.41522    3.14239
C      1.75765    1.72851    3.14239
C      2.45903    0.48146    3.14239
C      1.50758   -0.47842    3.14239
O      0.27713    0.07528    3.14239
H     -0.45958    2.00219    3.12602
H      2.17970    2.71947    3.15268
H      3.52488    0.32636    3.15271
H      1.54183   -1.55391    3.13289
24
A_het2_2.0
C      1.26705    0.07797   -0.00004
C     -0.68697    1.07491   -0.00014
C     -0.71158   -1.22012    0.00018
C      0.69073   -1.18123    0.00005
C      2.77609   -1.51763    0.00014
H     -1.28465    1.98077   -0.00010
H      3.75603   -1.97016   -0.00168
N      1.65226   -2.17013    0.00005
N      2.61587   -0.15686   -0.00023
N     -1.37938   -0.06652    0.00001
N      0.62629    1.24597   -0.00011
H      3.33663    0.54177   -0.00806
N     -1.39967   -2.37975   -0.00005
H     -0.90012   -3.22018    0.23102
H     -2.36928   -2.32618    0.25853
C     -2.44249   -2.67792    3.26846
C     -2.25716   -1.33981    3.26846
C     -0.84268   -1.13888    3.26846
C     -0.29139   -2.37126    3.26846
O     -1.25303   -3.32253    3.26846
H     -3.31945   -3.30212    3.28003
H     -3.02450   -0.58480    3.25766
H     -0.31546   -0.20001    3.24956
H      0.72453   -2.72558    3.24409
24
A_het2_2.1
C      1.11783    0.66182   -0.00004
C     -1.04788    1.00183   -0.00014
C     -0.35908   -1.18573    0.00018
C      0.96243   -0.71395    0.00005
C      3.04909   -0.38578    0.00014
H     -1.89776    1.67606    0.00478
H      4.12119   -0.51102   -0.00168
N      2.18360   -1.35536    0.00005
N      2.47311    0.85734   -0.00023
N     -1.35158   -0.29785    0.00001
N      0.14678    1.57261   -0.00011
H      2.94081    1.74542   -0.01073
N     -0.65289   -2.50040   -0.00005
H      0.08292   -3.16549    0.14810
H     -1.60356   -2.76914    0.17495
C     -2.28806   -0.34344    3.34295
C     -1.70511    0.87396    3.34295
C     -0.29623    0.63475    3.34295
C     -0.14689   -0.70735    3.34295
O     -1.35303   -1.31884    3.34295
H     -3.31329   -0.66951    3.32950
H     -2.20801    1.82596    3.33478
H      0.49150    1.36838    3.32791
H      0.71318   -1.35433    3.32977
24
A_het2_2.2
C     -0.30594   -0.12474   -0.00004
C     -2.25588    0.87878   -0.00014
C     -2.28722   -1.41524    0.00018
C     -0.88535   -1.38247    0.00005
C      1.19746   -1.72456    0.00014
H     -2.85088    1.78640    0.00069
H      2.17640   -2.17913    0.00046
N      0.07262   -2.37445    0.00005
N      1.04088   -0.36376   -0.00023
N     -2.95284   -0.26003    0.00001
N     -0.94278    1.04494   -0.00011
H      1.76343    0.33271    0.00017
N     -2.97814   -2.57100   -0.00005
H     -2.49114   -3.43362    0.15596
H     -3.97238   -2.53062    0.12531
C     -2.08174   -0.82715    3.34042
C     -1.12964    0.12944    3.34042
C      0.12128   -0.56289    3.34042
C     -0.18103   -1.87914    3.34042
O     -1.51988   -2.05755    3.34042
H     -3.15696   -0.79502    3.31961
H     -1.29064    1.19362    3.32209
H      1.10808   -0.13189    3.34159
H      0.41517   -2.77451    3.32523
24
A_het2_3.0
C      1.36530    0.94833   -0.00004
C     -0.60144    1.92010   -0.00014
C     -0.59789   -0.37531    0.00018
C      0.80379   -0.31846    0.00005
C      2.89267   -0.63023    0.00014
H     -1.21033    2.81848   -0.00005
H      3.87784   -1.07120   -0.00024
N      1.77729   -1.29579    0.00005
N      2.71648    0.72933   -0.00023
N     -1.27998    0.77042    0.00001
N      0.70976    2.10784   -0.00011
H      3.42910    1.43629   -0.00614
N     -1.26849   -1.54572   -0.00005
H     -0.75160   -2.37508    0.23407
H     -2.23498   -1.51176    0.27393
C     -1.79695   -2.76481    3.26342
C     -2.74187   -1.79786    3.26342
C     -2.03383   -0.55607    3.26342
C     -0.72239   -0.87736    3.26342
O     -0.56143   -2.21959    3.26342
H     -1.84182   -3.84025    3.27589
H     -3.80883   -1.94585    3.27105
H     -2.44903    0.43684    3.24203
H      0.18096   -0.29284    3.24421
24
A_het2_3.4
C      2.46025    1.46964   -0.00004
C      0.90605    3.01759   -0.00014
C      0.18093    0.84125    0.00018
C      1.52636    0.44736    0.00005
C      3.40732   -0.51094    0.00014
H      0.61429    4.06287    0.00019
H      4.20199   -1.24111    0.00326
N      2.13806   -0.78857    0.00005
N      3.67100    0.83313   -0.00023
N     -0.10355    2.14356    0.00001
N      2.20776    2.77799   -0.00011
H      4.57157    1.27576    0.01614
N     -0.82615   -0.05051   -0.00005
H     -0.62496   -1.02914    0.07776
H     -1.76930    0.28322    0.06104
C      1.57034   -0.45640    3.33203
C      0.34846    0.11730    3.33203
C      0.57534    1.52876    3.33203
C      1.91551    1.68911    3.33203
O      2.53778    0.48727    3.33203
H      1.90529   -1.47850    3.31177
H     -0.59915   -0.39367    3.32454
H     -0.16325    2.31158    3.31271
H      2.55401    2.55489    3.31240
24
A_het2_3.7
C      0.92322   -0.06198   -0.00004
C     -1.03485    0.92795   -0.00014
C     -1.05020   -1.36692    0.00018
C      0.35124   -1.32399    0.00005
C      2.43603   -1.65034    0.00014
H     -1.63684    1.83093   -0.00178
H      3.41836   -2.09688    0.01116
N      1.31515   -2.30963    0.00005
N      2.26995   -0.29198   -0.00023
N     -1.72431   -0.21666    0.00001
N      0.27671    1.10304   -0.00011
H      2.98574    0.40776    0.07589
N     -1.73314   -2.52755   -0.00005
H     -1.24040   -3.39539   -0.09380
H     -2.73143   -2.49975   -0.08886
C      2.09651   -1.17092    3.24802
C      1.14777   -0.21044    3.24802
C      1.84827    1.03525    3.24802
C      3.16244    0.72315    3.24802
O      3.33198   -0.62025    3.24802
H      2.05426   -2.24589    3.22793
H      0.08187   -0.36272    3.23062
H      1.42173    2.02364    3.23339
H      4.06264    1.31327    3.26251
24
A_het2_4.0
C      0.99657    0.06536   -0.00004
C     -0.94141    1.09188   -0.00014
C     -1.00055   -1.20342    0.00018
C      0.40221   -1.18582    0.00005
C      2.48273   -1.55135    0.00014
H     -1.52543    2.00657    0.00028
H      3.45647   -2.01706   -0.00092
N      1.35006   -2.18843    0.00005
N      2.34154   -0.18871   -0.00023
N     -1.65120   -0.03938    0.00001
N      0.37366    1.24259   -0.00011
H      3.07178    0.50000   -0.00235
N     -1.70661   -2.35237   -0.00005
H     -1.22498   -3.19602    0.25684
H     -2.67712   -2.28339    0.25073
C     -0.78154   -3.09007    3.16851
C     -1.91614   -3.82534    3.16851
C     -2.99372   -2.88448    3.16851
C     -2.41838   -1.66142    3.16851
O     -1.07337   -1.77181    3.16851
H      0.26456   -3.34232    3.15513
H     -1.98283   -4.90038    3.17540
H     -4.05026   -3.09386    3.17634
H     -2.81195   -0.66011    3.14943
24
A_het2_5.1
C      0.21254   -0.16434   -0.00004
C     -1.69538    0.91771   -0.00014
C     -1.81933   -1.37276    0.00018
C     -0.41693   -1.39747    0.00005
C      1.65162   -1.82414    0.00014
H     -2.25267    1.84834    0.00494
H      2.61158   -2.31757   -0.00162
N      0.50051   -2.42751    0.00005
N      1.55001   -0.45781   -0.00023
N     -2.43652   -0.19236    0.00001
N     -0.37547    1.03005   -0.00011
H      2.30031    0.20888   -0.01104
N     -2.55754   -2.49894   -0.00005
H     -2.10425   -3.38252    0.13847
H     -3.54388   -2.41427    0.16171
C     -1.29615    0.06067    3.34466
C     -1.41066   -1.28537    3.34466
C     -2.81378   -1.55915    3.34466
C     -3.42653   -0.35558    3.34466
O     -2.51623    0.64051    3.34466
H     -0.45500    0.73146    3.32658
H     -0.60283   -1.99752    3.33010
H     -3.29423   -2.52285    3.34759
H     -4.45935   -0.05412    3.33547
24
A_het2_5.2
C      1.36207    1.02744   -0.00004
C     -0.80491    1.36215   -0.00014
C     -0.10873   -0.82356    0.00018
C      1.21030   -0.34920    0.00005
C      3.29358   -0.01527    0.00014
H     -1.65681    2.03443   -0.00103
H      4.36604   -0.13734    0.00162
N      2.43153   -0.98786    0.00005
N      2.71529    1.22584   -0.00023
N     -1.10575    0.06047    0.00001
N      0.38752    1.93508   -0.00011
H      3.17926    2.11539    0.03026
N     -0.39698   -2.13965   -0.00005
H      0.34161   -2.80853   -0.10947
H     -1.35307   -2.42253   -0.10660
C      2.42116    0.52412    3.35644
C      1.46618   -0.42950    3.35644
C      0.21660    0.26517    3.35644
C      0.52287    1.58014    3.35644
O      1.86340    1.75646    3.35644
H      3.49672    0.48846    3.35865
H      1.62641   -1.49396    3.33665
H     -0.77140   -0.16220    3.33624
H     -0.07140    2.47657    3.33443
24
A_het2_5.8
C      1.10697    0.43293   -0.00004
C     -1.06112    0.77179   -0.00014
C     -0.36842   -1.41609    0.00018
C      0.95159   -0.94383    0.00005
C      3.03566   -0.61240    0.00014
H     -1.91138    1.44606   -0.00163
H      4.10749   -0.73418    0.01375
N      2.17291   -1.58461    0.00005
N      2.46004    0.62858   -0.00023
N     -1.36416   -0.52921    0.00001
N      0.13336    1.34235   -0.00011
H      2.92835    1.51431    0.06358
N     -0.66023   -2.73092   -0.00005
H      0.07610   -3.40355   -0.10073
H     -1.61834   -3.01222   -0.09098
C      3.91340    1.16568    3.27666
C      3.73058   -0.17313    3.27666
C      2.31603   -0.37789    3.27666
C      1.76257    0.85358    3.27666
O      2.72251    1.80624    3.27666
H      4.78870    1.79210    3.29347
H      4.50052   -0.92616    3.28010
H      1.79018   -1.31696    3.25595
H      0.74625    1.20665    3.25155
24
A_het3_0.0
C      1.27971    0.73891   -0.00004
C     -0.64716    1.78645   -0.00014
C     -0.73137   -0.50842    0.00018
C      0.67201   -0.50609    0.00005
C      2.74855   -0.89388    0.00014
H     -1.22114    2.70748   -0.00001
H      3.71733   -1.36983   -0.00176
N      1.60923   -1.51842    0.00005
N      2.62218    0.47063   -0.00023
N     -1.36855    0.66328    0.00001
N      0.66999    1.92313   -0.00011
H      3.35974    1.15149   -0.00800
N     -1.44989   -1.64832   -0.00005
H     -0.97613   -2.49880    0.24818
H     -2.42003   -1.56835    0.24866
C     -0.35859   -2.43252    3.29202
C     -0.41790   -1.07397    3.29202
C     -1.75124   -0.58706    3.29202
C     -2.67051   -1.58929    3.29202
S     -1.92081   -3.12618    3.29202
H      0.51939   -3.05779    3.27738
H      0.45707   -0.44031    3.27709
H     -2.01140    0.46101    3.27451
H     -3.74525   -1.50309    3.29639
24
A_het3_0.2
C      1.27808    0.36698   -0.00004
C     -0.66557    1.38222   -0.00014
C     -0.71224   -0.91041    0.00018
C      0.69038   -0.88661    0.00005
C      2.77201   -1.24401    0.00014
H     -1.25495    2.29305    0.00398
H      3.74761   -1.70572   -0.00154
N      1.64173   -1.88537    0.00005
N      2.62466    0.11835   -0.00023
N     -1.36885    0.24825    0.00001
N      0.64931    1.54068   -0.00011
H      3.35232    0.80967   -0.01111
N     -1.41086   -2.06131   -0.00005
H     -0.92783   -2.93172    0.11924
H     -2.40127   -2.01404    0.15231
C     -0.56131   -0.81472    3.39546
C     -0.03727    0.44038    3.39546
C     -1.03867    1.44682    3.39546
C     -2.29561    0.92810    3.39546
S     -2.26831   -0.77838    3.39546
H     -0.03247   -1.75407    3.38123
H      1.02398    0.64226    3.38153
H     -0.83065    2.50684    3.38360
H     -3.23366    1.45870    3.38446
24
A_het3_0.5
C      1.24070    1.87802   -0.00004
C     -0.91985    2.25295   -0.00014
C     -0.26383    0.05416    0.00018
C      1.06442    0.50434    0.00005
C      3.15421    0.80174    0.00014
H     -1.75883    2.94124    0.00042
H      4.22444    0.66144    0.00055
N      2.27559   -0.15496    0.00005
N      2.59739    2.05321   -0.00023
N     -1.24412    0.95757    0.00001
N      0.28335    2.80407   -0.00011
H      3.07792    2.93421    0.00175
N     -0.57813   -1.25494   -0.00005
H      0.14505   -1.93350    0.14835
H     -1.53936   -1.51472    0.11957
C      2.11456    0.29876    3.41874
C      1.82550    1.62780    3.41874
C      0.42764    1.88027    3.41874
C     -0.30546    0.73509    3.41874
S      0.69550   -0.64890    3.41874
H      3.08377   -0.17215    3.40722
H      2.57961    2.40158    3.41714
H     -0.01052    2.86724    3.39930
H     -1.37827    0.63406    3.39647
24
A_het3_0.8
C      0.59622    1.55236   -0.00004
C     -1.57272    1.88367   -0.00014
C     -0.87299   -0.30190    0.00018
C      0.44568    0.17523    0.00005
C      2.52868    0.51379    0.00014
H     -2.42553    2.55486   -0.00145
H      3.60114    0.39574    0.01152
N      1.66893   -0.46148    0.00005
N      1.94851    1.75298   -0.00023
N     -1.87174    0.58195    0.00001
N     -0.38043    2.45890   -0.00011
H      2.41252    2.63935    0.08417
N     -1.15972   -1.61604   -0.00005
H     -0.41987   -2.29176   -0.00878
H     -2.11897   -1.90640   -0.00638
C      2.99091    0.98985    3.38078
C      3.52556    2.24247    3.38078
C      2.52935    3.25503    3.38078
C      1.26811    2.74165    3.38078
S      1.28571    1.03658    3.38078
H      3.50908    0.04456    3.38242
H      4.58878    2.43648    3.38945
H      2.73959    4.31506    3.38343
H      0.33245    3.27643    3.36174
24
A_het3_1.0
C      1.20531   -0.56124   -0.00004
C     -0.75136    0.43038   -0.00014
C     -0.76988   -1.86553    0.00018
C      0.63267   -1.82237    0.00005
C      2.71924   -2.15214    0.00014
H     -1.35159    1.33457    0.00011
H      3.70060   -2.60162   -0.00219
N      1.59760   -2.80815    0.00005
N      2.55479   -0.79173   -0.00023
N     -1.44072   -0.71294    0.00001
N      0.56139    0.60505   -0.00011
H      3.27321   -0.09068   -0.00817
N     -1.45436   -3.02643   -0.00005
H     -0.95260   -3.86255    0.24258
H     -2.42311   -2.97650    0.26218
C     -0.15641   -3.17715    3.29071
C     -0.88639   -2.03020    3.29071
C     -2.28486   -2.27621    3.29071
C     -2.57883   -3.60462    3.29071
S     -1.16058   -4.55957    3.29071
H      0.91583   -3.28334    3.26136
H     -0.44566   -1.04396    3.27063
H     -3.03433   -1.49840    3.28198
H     -3.55130   -4.07015    3.30303
24
A_het3_1.7
C      1.80465    1.10499   -0.00004
C     -0.12146    2.15323   -0.00014
C     -0.20619   -0.13897    0.00018
C      1.19555   -0.13927    0.00005
C      3.26887   -0.53099    0.00014
H     -0.69556    3.07411   -0.00139
H      4.23650   -1.00871    0.00646
N      2.12838   -1.15398    0.00005
N      3.14515    0.83259   -0.00023
N     -0.84523    1.02973    0.00001
N      1.19442    2.28855   -0.00011
H      3.88396    1.51127    0.02161
N     -0.92322   -1.28049   -0.00005
H     -0.45422   -2.15796   -0.12358
H     -1.91723   -1.22100   -0.11850
C      2.61437    1.59689    3.48914
C      1.35369    2.10776    3.48914
C      0.35928    1.09497    3.48914
C      0.89260   -0.15670    3.48914
S      2.59887   -0.11075    3.48914
H      3.54779    2.13637    3.49415
H      1.14091    3.16653    3.47170
H     -0.70339    1.28769    3.46768
H      0.37262   -1.10053    3.46686
24
A_het3_2.0
C      0.57200    0.41212   -0.00004
C     -1.39707    1.37963   -0.00014
C     -1.38761   -0.91619    0.00018
C      0.01401   -0.85630    0.00005
C      2.10398   -1.16154    0.00014
H     -2.00823    2.27647    0.00019
H      3.09045   -1.59963   -0.00011
N      0.99076   -1.83036    0.00005
N      1.92388    0.19748   -0.00023
N     -2.07242    0.22816    0.00001
N     -0.08632    1.57017   -0.00011
H      2.63426    0.90664   -0.00567
N     -2.05816   -2.08678   -0.00005
H     -1.54728   -2.91153    0.26304
H     -3.02754   -2.04554    0.26153
C     -1.51859   -1.15686    3.34200
C     -2.85549   -1.40976    3.34200
C     -3.14285   -2.79989    3.34200
C     -2.01481   -3.56390    3.34200
S     -0.60677   -2.59851    3.34200
H     -1.02636   -0.19797    3.31916
H     -3.60622   -0.63334    3.32618
H     -4.14118   -3.21398    3.34870
H     -1.94040   -4.63948    3.35445
24
A_het3_2.4
C      1.50469    0.02525   -0.00004
C     -0.44028    1.03960   -0.00014
C     -0.48412   -1.25368    0.00018
C      0.91788   -1.22915    0.00005
C      2.99866   -1.58297    0.00014
H     -1.03027    1.95048    0.00028
H      3.97502   -2.04281    0.00312
N      1.86984   -2.22660    0.00005
N      2.84987   -0.22156   -0.00023
N     -1.14363   -0.09545    0.00001
N      0.87362    1.19873   -0.00011
H      3.57704    0.46984    0.01793
N     -1.18046   -2.40519   -0.00005
H     -0.69742   -3.27799    0.09665
H     -2.17888   -2.36551    0.08016
C      0.68884    0.27637    3.45032
C     -0.45648   -0.45634    3.45032
C     -0.20597   -1.85452    3.45032
C      1.12228   -2.14562    3.45032
S      2.07140   -0.72671    3.45032
H      0.79235    1.34892    3.42919
H     -1.44277   -0.01657    3.42992
H     -0.98039   -2.60766    3.44234
H      1.59135   -3.11563    3.43342
24
A_het3_2.8
C      1.00155    0.56269   -0.00004
C     -1.16315    0.92189   -0.00014
C     -0.49139   -1.27269    0.00018
C      0.83314   -0.81287    0.00005
C      2.91985   -0.50006    0.00014
H     -2.00726    1.60385   -0.00169
H      3.99078   -0.63108    0.01314
N      2.04819   -1.46499    0.00005
N      2.35554    0.74580   -0.00023
N     -1.47861   -0.37646    0.00001
N      0.03623    1.48118   -0.00011
H      2.83051    1.62558    0.09341
N     -0.79567   -2.58471   -0.00005
H     -0.06556   -3.26399   -0.10151
H     -1.75620   -2.85682   -0.09377
C      3.09678    2.20289    3.26661
C      1.76766    1.91342    3.26661
C      1.51664    0.51525    3.26661
C      2.66080   -0.21888    3.26661
S      4.04731    0.78045    3.26661
H      3.56513    3.17398    3.27957
H      0.99267    2.66563    3.25528
H      0.52923    0.07725    3.24834
H      2.76009   -1.29180    3.24084
24
A_het3_3.0
C      0.88243   -0.16886   -0.00004
C     -1.07431    0.82191   -0.00014
C     -1.09180   -1.47331    0.00018
C      0.31021   -1.43042    0.00005
C      2.39688   -1.75905    0.00014
H     -1.67482    1.72586    0.00046
H      3.37853   -2.20788   -0.00167
N      1.27571   -2.41591    0.00005
N      2.23178   -0.39882   -0.00023
N     -1.76333   -0.32191    0.00001
N      0.23810    0.99669   -0.00011
H      2.94978    0.30265   -0.00387
N     -1.77679   -2.63680   -0.00005
H     -1.27496   -3.46490    0.27044
H     -2.74370   -2.58193    0.26945
C     -2.65870   -1.92182    3.39458
C     -2.86878   -3.26721    3.39458
C     -1.65520   -4.00474    3.39458
C     -0.55801   -3.19789    3.39458
S     -0.99455   -1.54865    3.39458
H     -3.39433   -1.13408    3.38671
H     -3.85126   -3.71736    3.39982
H     -1.59991   -5.08406    3.39710
H      0.48021   -3.48746    3.38039
24
A_het3_3.1
C     -0.19865    0.33704   -0.00004
C     -2.14805    1.34112   -0.00014
C     -2.18071   -0.95275    0.00018
C     -0.77931   -0.92087    0.00005
C      1.30241   -1.26349    0.00014
H     -2.74331    2.24857   -0.00162
H      2.28086   -1.71897    0.00315
N      0.17672   -1.91360    0.00005
N      1.14706    0.09621   -0.00023
N     -2.84617    0.20167    0.00001
N     -0.83583    1.50640   -0.00011
H      1.86814    0.79282    0.04579
N     -2.87207   -2.10952   -0.00005
H     -2.38435   -2.97813   -0.11237
H     -3.86815   -2.07320   -0.10952
C     -0.80230    1.33905    3.41204
C     -1.32957    0.08617    3.41204
C     -0.32985   -0.92325    3.41204
C      0.92832   -0.40805    3.41204
S      0.90495    1.30111    3.41204
H     -1.32565    2.28069    3.38781
H     -2.39145   -0.11159    3.39091
H     -0.53773   -1.98311    3.39334
H      1.86350   -0.94433    3.41493
24
A_het3_3.8
C      0.49187    1.01865   -0.00004
C     -1.67237    1.37982   -0.00014
C     -1.00251   -0.81515    0.00018
C      0.32229   -0.35659    0.00005
C      2.40932   -0.04612    0.00014
H     -2.51582    2.06262   -0.00180
H      3.47996   -0.17854    0.01343
N      1.53711   -1.01008    0.00005
N      1.84634    1.20042   -0.00023
N     -1.98906    0.08187    0.00001
N     -0.47237    1.93794   -0.00011
H      2.32312    2.08044    0.08194
N     -1.30796   -2.12698   -0.00005
H     -0.57839   -2.80693   -0.10067
H     -2.26870   -2.39827   -0.09364
C      1.12143    2.11967    3.29285
C      1.05574    0.76157    3.29285
C      2.33975    0.15511    3.29285
C      3.34696    1.06936    3.29285
S      2.73971    2.66773    3.29285
H      0.30602    2.82400    3.26760
H      0.12579    0.21196    3.27547
H      2.50207   -0.91275    3.28164
H      4.40969    0.88762    3.30483
24
A_het3_4.0
C      0.24838    0.88764   -0.00004
C     -1.68558    1.92232   -0.00014
C     -1.75440   -0.37301    0.00018
C     -0.35116   -0.36118    0.00005
C      1.72788   -0.73543    0.00014
H     -2.26596    2.83936   -0.00008
H      2.69965   -1.20526   -0.00189
N      0.59256   -1.36738    0.00005
N      1.59250    0.62816   -0.00023
N     -2.39937    0.79425    0.00001
N     -0.36935    2.06792   -0.00011
H      2.32557    1.31386   -0.00791
N     -2.46552   -1.51792   -0.00005
H     -1.98933   -2.36295    0.26192
H     -3.43905   -1.44171    0.23721
C     -3.17401   -2.69921    3.31293
C     -1.81359   -2.74939    3.31293
C     -1.22384   -1.45735    3.31293
C     -2.15137   -0.46292    3.31293
S     -3.74007   -1.08695    3.31293
H     -3.86955   -3.52301    3.32586
H     -1.25075   -3.67190    3.31479
H     -0.15865   -1.27909    3.29172
H     -1.98427    0.60163    3.28584
24
A_het3_4.2
C      1.74778    0.93769   -0.00004
C     -0.18746    1.96862   -0.00014
C     -0.25263   -0.32358    0.00018
C      1.15007   -0.31148    0.00005
C      3.22888   -0.68506    0.00014
H     -0.76972    2.88402    0.00401
H      4.20091   -1.15425   -0.00163
N      2.09369   -1.31766    0.00005
N      3.09225    0.67835   -0.00023
N     -0.89964    0.84016    0.00001
N      1.12883    2.11633   -0.00011
H      3.82528    1.36400   -0.00947
N     -0.96135   -1.46860   -0.00005
H     -0.48602   -2.34196    0.12835
H     -1.95082   -1.41048    0.15346
C     -1.99997    0.32449    3.38915
C     -0.91560   -0.49708    3.38915
C      0.30895    0.22137    3.38915
C      0.11940    1.56877    3.38915
S     -1.53993    1.96757    3.38915
H     -3.04244    0.05035    3.38835
H     -0.98449   -1.57540    3.38724
H      1.28347   -0.24514    3.37462
H      0.86776    2.34401    3.36857
24
A_het3_4.3
C      1.72536    0.00621   -0.00004
C     -0.19943    1.05723   -0.00014
C     -0.28637   -1.23537    0.00018
C      1.11587   -1.23735    0.00005
C      3.18931   -1.62991    0.00014
H     -0.77224    1.97867    0.00176
H      4.15696   -2.10798    0.00095
N      2.04867   -2.25224    0.00005
N      3.06619   -0.26601   -0.00023
N     -0.92384   -0.06524    0.00001
N      1.11716    1.19105   -0.00011
H      3.80560    0.41239    0.00498
N     -1.00472   -2.37368   -0.00005
H     -0.53849   -3.25875   -0.05890
H     -2.00274   -2.31713   -0.07379
C     -0.03007   -1.32576    3.46083
C      1.06642   -2.13134    3.46083
C      2.27872   -1.39380    3.46083
C      2.06855   -0.04918    3.46083
S      0.40351    0.32460    3.46083
H     -1.06795   -1.61556    3.44034
H      1.01407   -3.21012    3.44248
H      3.25995   -1.84608    3.45498
H      2.80401    0.73883    3.46002
24
A_het3_4.5
C      1.58450   -0.09888   -0.00004
C     -0.58423    0.23617   -0.00014
C      0.11193   -1.95062    0.00018
C      1.43118   -1.47599    0.00005
C      3.51443   -1.14032    0.00014
H     -1.43581    0.90887   -0.00189
H      4.58658   -1.26003    0.01401
N      2.65351   -2.11476    0.00005
N      2.93670    0.09926   -0.00023
N     -0.88534   -1.06553    0.00001
N      0.60898    0.80876   -0.00011
H      3.40181    0.98451    0.09287
N     -0.17752   -3.26596   -0.00005
H      0.56007   -3.93721   -0.10071
H     -1.13508   -3.54902   -0.09120
C      2.06885    0.34444    3.27231
C      2.79711   -0.80363    3.27231
C      4.19604   -0.55826    3.27231
C      4.49140    0.77021    3.27231
S      3.07338    1.72565    3.27231
H      0.99667    0.45225    3.24336
H      2.35443   -1.78851    3.24863
H      4.94578   -1.33639    3.27581
H      5.46433    1.23464    3.29031
24
A_het3_5.0
C      1.48185    0.71150   -0.00004
C     -0.45826    1.73464   -0.00014
C     -0.51386   -0.56059    0.00018
C      0.88928   -0.54065    0.00005
C      2.97038   -0.90340    0.00014
H     -1.04359    2.64855   -0.00006
H      3.94474   -1.36781   -0.00173
N      1.83872   -1.54164    0.00005
N      2.82738    0.45956   -0.00023
N     -1.16581    0.60280    0.00001
N      0.85718    1.88804   -0.00011
H      3.55668    1.14927   -0.00831
N     -1.21609   -1.71053   -0.00005
H     -0.73137   -2.55245    0.25634
H     -2.19080   -1.64551    0.23497
C     -1.16435   -3.08862    3.30819
C     -0.02560   -2.34341    3.30819
C     -0.29052   -0.94819    3.30819
C     -1.62129   -0.67109    3.30819
S     -2.55852   -2.09895    3.30819
H     -1.25614   -4.16286    3.31860
H      0.96628   -2.77133    3.29791
H      0.47469   -0.18582    3.29024
H     -2.09745    0.29528    3.28000
24
A_het3_5.1
C      0.30571    0.95541   -0.00004
C     -1.60983    2.02236   -0.00014
C     -1.71645   -0.26944    0.00018
C     -0.31432   -0.28310    0.00005
C      1.75573   -0.69371    0.00014
H     -2.17487    2.94893   -0.00051
H      2.71962   -1.17941    0.00042
N      0.61030   -1.30598    0.00005
N      1.64411    0.67206   -0.00023
N     -2.34357    0.90671    0.00001
N     -0.29198    2.14547   -0.00011
H      2.38916    1.34439    0.00085
N     -2.44468   -1.40171   -0.00005
H     -1.98408   -2.28391    0.12031
H     -3.43707   -1.33157    0.12592
C     -0.36029   -1.23815    3.49613
C      0.76409   -0.47151    3.49613
C      0.47246    0.91724    3.49613
C     -0.86517    1.16754    3.49613
S     -1.77060   -0.27798    3.49613
H     -0.42884   -2.31371    3.48412
H      1.76257   -0.88429    3.48706
H      1.22111    1.69610    3.48733
H     -1.36107    2.12414    3.47887
24
A_het3_5.8
C      1.86748    1.52395   -0.00004
C     -0.29921    1.86240   -0.00014
C      0.39287   -0.32469    0.00018
C      1.71298    0.14696    0.00005
C      3.79695    0.47740    0.00014
H     -1.14996    2.53586    0.00005
H      4.86916    0.35358    0.00331
N      2.93335   -0.49387    0.00005
N      3.22087    1.71908   -0.00023
N     -0.60196    0.56100    0.00001
N      0.89450    2.43324   -0.00011
H      3.68672    2.60708    0.03634
N      0.10177   -1.64103   -0.00005
H      0.83836   -2.30948   -0.12536
H     -0.85460   -1.91938   -0.11698
C      1.71894    0.10720    3.47920
C      2.97950    0.61925    3.47920
C      2.98617    2.03890    3.47920
C      1.73098    2.56507    3.47920
S      0.54125    1.34253    3.47920
H      1.42440   -0.92945    3.46079
H      3.86906    0.00615    3.46839
H      3.88421    2.64064    3.48323
H      1.44611    3.60440    3.46658
23
A_het4_0.0
C      1.33653    0.97555   -0.00004
C     -0.62879    1.95169   -0.00014
C     -0.62868   -0.34521    0.00018
C      0.77321   -0.29088    0.00005
C      2.86085   -0.60547    0.00014
H     -1.23625    2.85111   -0.00091
H      3.84534   -1.04791    0.00033
N      1.74489   -1.26913    0.00005
N      2.68680    0.75481   -0.00023
N     -1.30940    0.80301    0.00001
N      0.68251    2.13663   -0.00011
H      3.40060    1.46060   -0.00569
N     -1.30289   -1.51100   -0.00005
H     -0.80456   -2.35264    0.22958
H     -2.28618   -1.47250    0.19930
C     -1.10227   -0.40964    3.24626
C     -2.44740   -0.52500    3.24626
C     -2.64163   -1.92759    3.24626
N     -1.51231   -2.57642    3.24626
O     -0.53268   -1.61353    3.24626
H     -0.43125    0.43315    3.22915
H     -3.18263    0.25879    3.23168
H     -3.56582   -2.48501    3.24985
23
A_het4_0.3
C      1.20853   -0.13383   -0.00004
C     -0.94551    0.28469   -0.00014
C     -0.33336   -1.92674    0.00018
C      1.00318   -1.50353    0.00005
C      3.09746   -1.25439    0.00014
H     -1.77023    0.99008   -0.00084
H      4.16411   -1.41827    0.00590
N      2.19773   -2.18977    0.00005
N      2.56863    0.01128   -0.00023
N     -1.29652   -1.00404    0.00001
N      0.26865    0.81167   -0.00011
H      3.07107    0.88006   -0.00278
N     -0.66852   -3.22889   -0.00005
H      0.04829   -3.92893    0.03548
H     -1.63717   -3.48577   -0.00850
C      0.80524   -0.18970    3.34598
C     -0.40868   -0.77776    3.34598
C     -0.08828   -2.15774    3.34598
N      1.19653   -2.36098    3.34598
O      1.76948   -1.11096    3.34598
H      1.12682    0.83822    3.32949
H     -1.37674   -0.31163    3.32674
H     -0.75376   -3.00660    3.33777
23
A_het4_0.5
C      0.91312    0.71112   -0.00004
C     -0.60760    2.29370   -0.00014
C     -1.38087    0.13421    0.00018
C     -0.04557   -0.28940    0.00005
C      1.81193   -1.28967    0.00014
H     -0.87609    3.34527   -0.00314
H      2.58976   -2.03708    0.01541
N      0.53566   -1.53919    0.00005
N      2.10674    0.04593   -0.00023
N     -1.63724    1.44212    0.00001
N      0.68789    2.02440   -0.00011
H      3.01636    0.46443    0.07196
N     -2.41026   -0.73779   -0.00005
H     -2.22499   -1.71195   -0.15088
H     -3.33544   -0.37898   -0.14713
C      0.64804    1.67819    3.28961
C     -0.30566    0.72391    3.28961
C      0.44915   -0.47547    3.28961
N      1.72973   -0.24554    3.28961
O      1.86071    1.12539    3.28961
H      0.61716    2.75450    3.26910
H     -1.37316    0.84862    3.26851
H      0.09991   -1.49598    3.27075
23
A_het4_3.4
C      1.51528   -0.38178   -0.00004
C     -0.42924    0.63524   -0.00014
C     -0.47363   -1.65860    0.00018
C      0.92817   -1.63658    0.00005
C      3.01018   -1.99228    0.00014
H     -1.01950    1.54473    0.00897
H      3.98612   -2.45331   -0.00249
N      1.88054   -2.63470    0.00005
N      2.86191   -0.62986   -0.00023
N     -1.13022   -0.50106    0.00001
N      0.88654    0.79132   -0.00011
H      3.58919    0.06201   -0.01380
N     -1.17654   -2.81035   -0.00005
H     -0.69761   -3.67708   -0.15936
H     -2.16748   -2.75557   -0.14900
C     -1.01138   -1.35743    3.34209
C      0.21870   -0.80085    3.34209
C     -0.06573    0.58710    3.34209
N     -1.34591    0.82080    3.34209
O     -1.94929   -0.41343    3.34209
H     -1.36160   -2.37592    3.32434
H      1.17316   -1.29549    3.32909
H      0.62001    1.41961    3.32818
23
A_het4_4.8
C      2.77105    0.92263   -0.00004
C      1.24070    2.49360   -0.00014
C      0.47972    0.32716    0.00018
C      1.82138   -0.08512    0.00005
C      3.68906   -1.07267    0.00014
H      0.96566    3.54348   -0.00088
H      4.47217   -1.81549   -0.00449
N      2.41530   -1.32993    0.00005
N      3.97342    0.26801   -0.00023
N      0.21886    1.63535    0.00001
N      2.53977    2.23433   -0.00011
H      4.88024    0.69833   -0.01742
N     -0.54329   -0.54904   -0.00005
H     -0.34123   -1.50608    0.22859
H     -1.44700   -0.19037    0.25415
C      1.44186   -0.34604    3.31913
C      1.28876    0.99457    3.31913
C     -0.11959    1.15037    3.31913
N     -0.73640    0.00508    3.31913
O      0.25420   -0.95076    3.31913
H      2.30173   -0.99480    3.30063
H      2.04860    1.75485    3.29931
H     -0.69936    2.05974    3.30448
23
A_het4_m.0.0
C      1.11079   -0.14601   -0.00004
C     -0.83278    0.86911   -0.00014
C     -0.87948   -1.42722    0.00018
C      0.52376   -1.40062    0.00005
C      2.60657   -1.75401    0.00014
H     -1.42197    1.78070   -0.00098
H      3.58285   -2.21443   -0.00449
N      1.47770   -2.39677    0.00005
N      2.45744   -0.39127   -0.00023
N     -1.53550   -0.26528    0.00001
N      0.48202    1.02800   -0.00011
H      3.18362    0.30153   -0.01998
N     -1.57944   -2.57859   -0.00005
H     -1.09667   -3.41830    0.26791
H     -2.55543   -2.51179    0.22933
C     -1.14051   -0.51490    3.30930
C      0.20105   -0.66142    3.30930
C      0.36430   -2.06898    3.30930
N     -0.77819   -2.69126    3.30930
O     -1.73829   -1.70551    3.30930
H     -1.79175    0.34269    3.29236
H      0.95354    0.10597    3.29447
H      1.27512   -2.64678    3.29365
23
A_het4_m.2.5
C      0.91239    0.32344   -0.00004
C     -1.01897    1.36399   -0.00014
C     -1.09053   -0.93095    0.00018
C      0.31206   -0.92443    0.00005
C      2.39014   -1.30269    0.00014
H     -1.59674    2.28138    0.01102
H      3.36117   -1.77394   -0.00322
N      1.25383   -1.93294    0.00005
N      2.25623    0.06150   -0.00023
N     -1.73412    0.23465    0.00001
N      0.29747    1.50350   -0.00011
H      2.99008    0.74621   -0.02388
N     -1.80416   -2.07499   -0.00005
H     -1.33354   -2.95018   -0.13451
H     -2.79647   -2.01593   -0.13470
C      0.46885    1.20562    3.33980
C     -0.46260    0.22887    3.33980
C     -1.67812    0.95702    3.33980
N     -1.47567    2.24220    3.33980
O     -0.11033    2.40385    3.33980
H      1.54600    1.19933    3.33098
H     -0.31433   -0.83591    3.32476
H     -2.69010    0.58432    3.32357
23
A_het4_m.5.8
C      0.95104    0.56087   -0.00004
C     -0.97680    1.60906   -0.00014
C     -1.05994   -0.68478    0.00018
C      0.34171   -0.68364    0.00005
C      2.41675   -1.07126    0.00014
H     -1.55126    2.52970   -0.00264
H      3.38573   -1.54573    0.01346
N      1.27638   -1.69739    0.00005
N      2.29088    0.29109   -0.00023
N     -1.69945    0.48530    0.00001
N      0.33980    1.74454   -0.00011
H      3.03004    0.96654    0.08174
N     -1.77828   -1.82483   -0.00005
H     -1.31154   -2.70285   -0.12904
H     -2.77228   -1.76340   -0.11907
C      1.63490   -0.60222    3.24028
C      0.87523    0.51292    3.24028
C      1.83862    1.55139    3.24028
N      3.05491    1.08769    3.24028
O      2.92982   -0.28313    3.24028
H      1.40587   -1.65447    3.21615
H     -0.19686    0.59213    3.21731
H      1.68181    2.61857    3.22645
23
A_het5_0.0
C      1.55091    1.05260   -0.00004
C     -0.38416    2.08499   -0.00014
C     -0.45111   -0.20983    0.00018
C      0.95213   -0.19659    0.00005
C      3.03121   -0.57053    0.00014
H     -0.96559    3.00124   -0.00018
H      4.00300   -1.04027   -0.00190
N      1.89584   -1.20272    0.00005
N      2.89515    0.79310   -0.00023
N     -1.09709    0.95610    0.00001
N      0.93200    2.23201   -0.00011
H      3.62820    1.47895   -0.01065
N     -1.15966   -1.35565   -0.00005
H     -0.67387   -2.21627    0.17696
H     -2.13541   -1.29725    0.23274
C     -0.02131   -1.00679    3.27098
C     -1.22248   -0.40112    3.27098
N     -2.21284   -1.36945    3.27098
C     -1.56591   -2.47962    3.27098
O     -0.22951   -2.34997    3.27098
H      0.99923   -0.67053    3.25121
H     -1.45025    0.65060    3.25061
H     -1.96167   -3.48236    3.27950
23
A_het5_0.2
C      1.69269    0.14574   -0.00004
C      0.18990    1.74386   -0.00014
C     -0.60791   -0.40889    0.00018
C      0.72549   -0.84611    0.00005
C      2.57685   -1.86363    0.00014
H     -0.06679    2.79833    0.00049
H      3.34845   -2.61817    0.00121
N      1.29942   -2.10107    0.00005
N      2.88291   -0.52861   -0.00023
N     -0.84645    0.90348    0.00001
N      1.48387    1.46154   -0.00011
H      3.79704   -0.11409    0.00200
N     -1.64797   -1.26541   -0.00005
H     -1.47015   -2.21980    0.25692
H     -2.55075   -0.88162    0.21550
C      0.99140    0.28702    3.27016
C     -0.33580    0.07130    3.27016
N     -0.56890   -1.29505    3.27016
C      0.60630   -1.81360    3.27016
O      1.61157   -0.92347    3.27016
H      1.61730    1.16042    3.24866
H     -1.13654    0.79012    3.25220
H      0.87537   -2.85669    3.25536
23
A_het5_0.8
C      2.02627    0.84837   -0.00004
C      0.09570    1.88820   -0.00014
C      0.01980   -0.40347    0.00018
C      1.42271   -0.39844    0.00005
C      3.49935   -0.78194    0.00014
H     -0.48193    2.80650    0.00127
H      4.46900   -1.25558    0.00525
N      2.36122   -1.40954    0.00005
N      3.36900    0.58124   -0.00023
N     -0.62204    0.76280    0.00001
N      1.41240    2.02938   -0.00011
H      4.10453    1.26384    0.00722
N     -0.69284   -1.54610   -0.00005
H     -0.22532   -2.42699   -0.09932
H     -1.69135   -1.49066   -0.07254
C      3.17206    1.36442    3.33184
C      1.96727    1.96192    3.33184
N      0.98372    0.98811    3.33184
C      1.63622   -0.11807    3.33184
O      2.97317    0.01886    3.33184
H      4.19010    1.70942    3.34158
H      1.73243    3.01210    3.31581
H      1.24737   -1.12296    3.31608
23
A_het5_1.8
C      1.45253    0.82476   -0.00004
C     -0.71699    1.14190   -0.00014
C     -0.00333   -1.03866    0.00018
C      1.31251   -0.55254    0.00005
C      3.39450   -0.20021    0.00014
H     -1.57435    1.80732   -0.00039
H      4.46811   -0.31177    0.00075
N      2.54028   -1.18002    0.00005
N      2.80431    1.03575   -0.00023
N     -1.00675   -0.16116    0.00001
N      0.47141    1.72554   -0.00011
H      3.26126    1.92903    0.02201
N     -0.28291   -2.35500   -0.00005
H      0.45884   -3.01796    0.12335
H     -1.23664   -2.64100    0.11987
C      2.73145    2.26894    3.27590
C      1.49782    1.73308    3.27590
N      1.60790    0.35271    3.27590
C      2.87385    0.13750    3.27590
O      3.63195    1.24761    3.27590
H      3.12611    3.26883    3.28258
H      0.54331    2.22966    3.25820
H      3.38828   -0.80928    3.26613
23
A_het5_2.0
C      0.96430    0.64386   -0.00004
C     -1.19128    1.04576   -0.00014
C     -0.56312   -1.16331    0.00018
C      0.77068   -0.72772    0.00005
C      2.86544   -0.45570    0.00014
H     -2.02139    1.74472   -0.00094
H      3.93384   -0.60950   -0.00133
N      1.97426   -1.40183    0.00005
N      2.32370    0.80240   -0.00023
N     -1.53155   -0.24574    0.00001
N      0.01878    1.58181   -0.00011
H      2.81514    1.67773   -0.00408
N     -0.89503   -2.46813   -0.00005
H     -0.18486   -3.14975    0.19733
H     -1.84947   -2.70220    0.20492
C     -1.72316   -1.50245    3.21376
C     -1.91220   -2.83483    3.21376
N     -0.67780   -3.46448    3.21376
C      0.16722   -2.49603    3.21376
O     -0.38579   -1.27250    3.21376
H     -2.36824   -0.64334    3.19179
H     -2.83693   -3.38667    3.21935
H      1.24365   -2.54737    3.19920
23
A_het5_3.1
C      0.86536    0.61963   -0.00004
C     -1.05109    1.69017   -0.00014
C     -1.15899   -0.60135    0.00018
C      0.24194   -0.61782    0.00005
C      2.31069   -1.03115    0.00014
H     -1.61495    2.61698    0.00089
H      3.27341   -1.51823    0.01220
N      1.16360   -1.64257    0.00005
N      2.20205    0.33272   -0.00023
N     -1.78565    0.57401    0.00001
N      0.26699    1.81042   -0.00011
H      2.95050    0.99970    0.04489
N     -1.89001   -1.73573   -0.00005
H     -1.42812   -2.61360   -0.14844
H     -2.87821   -1.66173   -0.15638
C     -0.62415   -0.56585    3.31955
C      0.59205   -1.14017    3.31955
N      1.55754   -0.14641    3.31955
C      0.88064    0.94674    3.31955
O     -0.45009    0.78148    3.31955
H     -1.63525   -0.92928    3.29571
H      0.84665   -2.18557    3.29842
H      1.24679    1.96019    3.30949
23
A_het5_3.2
C     -0.23027    0.81179   -0.00004
C     -2.16536    1.84717   -0.00014
C     -2.23302   -0.44630    0.00018
C     -0.83168   -0.43719    0.00005
C      1.24457   -0.81120    0.00014
H     -2.74608    2.76357    0.00021
H      2.21628   -1.28064    0.00759
N      0.10852   -1.44452    0.00005
N      1.11073    0.55027   -0.00023
N     -2.87994    0.71821    0.00001
N     -0.84985    1.99128   -0.00011
H      1.84356    1.23089    0.08789
N     -2.94382   -1.59302   -0.00005
H     -2.46905   -2.46407   -0.14748
H     -3.93552   -1.53634   -0.14045
C     -0.93879    0.06732    3.28926
C      0.39212   -0.12876    3.28926
N      1.02712    1.10316    3.28926
C      0.06152    1.95245    3.28926
O     -1.16316    1.40645    3.28926
H     -1.80090   -0.57445    3.27145
H      0.93659   -1.05720    3.28039
H      0.11851    3.02823    3.27647
23
A_het5_5.0
C      1.36156   -0.52081   -0.00004
C     -0.79963   -0.14608   -0.00014
C     -0.14232   -2.34561    0.00018
C      1.18637   -1.89420    0.00005
C      3.27759   -1.59647    0.00014
H     -1.63822    0.54099    0.01197
H      4.34779   -1.73697   -0.00186
N      2.39815   -2.55366    0.00005
N      2.71961   -0.34528   -0.00023
N     -1.12211   -1.44281    0.00001
N      0.40464    0.40421   -0.00011
H      3.19990    0.53618   -0.01228
N     -0.45382   -3.65428   -0.00005
H      0.27220   -4.34143    0.07141
H     -1.41580   -3.92225    0.08927
C     -0.01089   -1.77785    3.27687
C     -0.20308   -0.44625    3.27687
N     -1.56367   -0.18861    3.27687
C     -2.10243   -1.35401    3.27687
O     -1.23135   -2.37608    3.27687
H      0.85041   -2.42105    3.26350
H      0.52761    0.34384    3.26263
H     -3.15060   -1.60345    3.26788
23
A_het5_5.3
C      0.48372   -0.30950   -0.00004
C     -1.67456    0.06935   -0.00014
C     -1.02188   -2.13201    0.00018
C      0.30716   -1.68338    0.00005
C      2.39785   -1.38681    0.00014
H     -2.51226    0.75832    0.00399
H      3.46806   -1.52773   -0.00182
N      1.51854   -2.34376    0.00005
N      1.84129   -0.13559   -0.00023
N     -2.00050   -1.22712    0.00001
N     -0.47081    0.61703   -0.00011
H      2.32125    0.74598   -0.00570
N     -1.33712   -3.44032   -0.00005
H     -0.61389   -4.12997    0.07353
H     -2.30209   -3.70793    0.04356
C      1.04717   -1.95564    3.32702
C      0.85478   -0.62413    3.32702
N     -0.50571   -0.36591    3.32702
C     -1.04523   -1.53078    3.32702
O     -0.17204   -2.55319    3.32702
H      1.90702   -2.59980    3.30864
H      1.58600    0.16587    3.32711
H     -2.09345   -1.77975    3.31114
23
A_het5_5.6
C      0.41564    0.05245   -0.00004
C     -1.75603    0.36916   -0.00014
C     -1.04186   -1.81245    0.00018
C      0.27369   -1.32608    0.00005
C      2.35437   -0.97362    0.00014
H     -2.61326    1.03451   -0.00077
H      3.42716   -1.08688    0.01545
N      1.50124   -1.95443    0.00005
N      1.76649    0.26119   -0.00023
N     -2.04617   -0.93528    0.00001
N     -0.56773    0.95187   -0.00011
H      2.22588    1.15087    0.06986
N     -1.31829   -3.12892   -0.00005
H     -0.57327   -3.79615    0.06315
H     -2.27440   -3.42535    0.05331
C      2.39884   -2.81337    3.25651
C      3.11246   -1.67324    3.25651
N      2.23978   -0.59691    3.25651
C      1.07441   -1.13983    3.25651
O      1.08336   -2.48182    3.25651
H      2.63995   -3.86052    3.24629
H      4.18127   -1.54260    3.26187
H      0.11168   -0.65520    3.24697
23
A_het5_m.1.0
C      0.27912    0.54045   -0.00004
C     -1.68839    1.51111   -0.00014
C     -1.68162   -0.78518    0.00018
C     -0.27990   -0.72705    0.00005
C      1.80924   -1.03504    0.00014
H     -2.29907    2.40827   -0.00052
H      2.79501   -1.47471   -0.00158
N      0.69464   -1.70238    0.00005
N      1.63054    0.32404   -0.00023
N     -2.36555    0.35984    0.00001
N     -0.37799    1.69981   -0.00011
H      2.34182    1.03242   -0.00856
N     -2.35307   -1.95221   -0.00005
H     -1.85507   -2.79837    0.21190
H     -3.34403   -1.91762    0.15618
C     -2.04996   -0.91600    3.25561
C     -1.11200   -1.88055    3.25561
N     -1.73880   -3.11599    3.25561
C     -2.99169   -2.83109    3.25561
O     -3.26806   -1.51715    3.25561
H     -2.03440    0.15848    3.23103
H     -0.04018   -1.78345    3.23608
H     -3.82983   -3.50906    3.26474
23
A_het5_m.1.2
C      1.30322    0.51718   -0.00004
C     -0.21284    2.10306   -0.00014
C     -0.99210   -0.05568    0.00018
C      0.34366   -0.48190    0.00005
C      2.20124   -1.48422    0.00014
H     -0.47891    3.15520   -0.00066
H      2.97866   -2.23239    0.00995
N      0.92495   -1.73291    0.00005
N      2.49648   -0.14887   -0.00023
N     -1.24441    1.25402    0.00001
N      1.08194    1.83128   -0.00011
H      3.40677    0.27011    0.05603
N     -2.02128   -0.92189   -0.00005
H     -1.84607   -1.90502    0.08463
H     -2.95517   -0.56479    0.07199
C     -0.35514    0.58106    3.28874
C      0.95984    0.86245    3.28874
N      1.67426   -0.32563    3.28874
C      0.76703   -1.23561    3.28874
O     -0.49194   -0.77195    3.28874
H     -1.25713    1.16468    3.26545
H      1.44537    1.82273    3.27031
H      0.89481   -2.30521    3.27339
23
A_het5_m.1.5
C      0.29469    0.60323   -0.00004
C     -1.65123    1.61723   -0.00014
C     -1.69506   -0.67681    0.00018
C     -0.29263   -0.65130    0.00005
C      1.78968   -1.00445    0.00014
H     -2.24164    2.52785   -0.00199
H      2.76664   -1.46188    0.01726
N      0.66013   -1.64908    0.00005
N      1.63955    0.35580   -0.00023
N     -2.35426    0.48215    0.00001
N     -0.33686    1.77668   -0.00011
H      2.36724    1.04420    0.06716
N     -2.39204   -1.82753   -0.00005
H     -1.91172   -2.70440   -0.06938
H     -3.39195   -1.78858   -0.06073
C      1.00551    1.72668    3.21476
C      2.33851    1.53953    3.21476
N      2.60178    0.17863    3.21476
C      1.43678   -0.36482    3.21476
O      0.41491    0.50545    3.21476
H      0.35745    2.58359    3.19376
H      3.12444    2.27556    3.22275
H      1.18707   -1.41301    3.19652
23
A_het5_m.2.0
C      1.14885   -0.53072   -0.00004
C     -0.78876    0.49810   -0.00014
C     -0.85086   -1.79653    0.00018
C      0.55241   -1.78024    0.00005
C      2.63198   -2.15092    0.00014
H     -1.37132    1.41336    0.00455
H      3.60454   -2.61900   -0.00194
N      1.49760   -2.78469    0.00005
N      2.49369   -0.78747   -0.00023
N     -1.49960   -0.63174    0.00001
N      0.52758    0.64739   -0.00011
H      3.22590   -0.10096   -0.01628
N     -1.55704   -2.94412   -0.00005
H     -1.06878   -3.79623    0.20961
H     -2.52425   -2.88147    0.26439
C     -0.45099   -0.34313    3.26190
C     -0.60849   -1.67930    3.26190
N     -1.96296   -1.97189    3.26190
C     -2.53048   -0.81881    3.26190
O     -1.68554    0.22242    3.26190
H      0.39134    0.32410    3.24151
H      0.14421   -2.44910    3.24906
H     -3.58432   -0.59436    3.25490
23
A_het5_m.2.7
C      1.02520    1.01756   -0.00004
C     -0.91832    2.03285   -0.00014
C     -0.96356   -0.26376    0.00018
C      0.43907   -0.23754    0.00005
C      2.52044   -0.59102    0.00014
H     -1.50798    2.94366    0.00244
H      3.49688   -1.05111   -0.00292
N      1.39218   -1.23390    0.00005
N      2.37167    0.77175   -0.00023
N     -1.62121    0.89693    0.00001
N      0.39584    2.19096   -0.00011
H      3.09773    1.46449   -0.02253
N     -1.66050   -1.41698   -0.00005
H     -1.17794   -2.26054    0.25335
H     -2.64552   -1.35806    0.18498
C      1.11954    0.50650    3.31523
C      0.93856   -0.82661    3.31523
N     -0.42027   -1.09441    3.31523
C     -0.96823    0.06853    3.31523
O     -0.10489    1.09466    3.31523
H      1.97341    1.15897    3.31098
H      1.67530   -1.61089    3.30160
H     -2.01764    0.31277    3.29950
23
A_het5_m.3.6
C      1.78675   -0.04574   -0.00004
C     -0.36921    0.35964   -0.00014
C      0.25481   -1.84889    0.00018
C      1.59035   -1.41795    0.00005
C      3.68563   -1.14751    0.00014
H     -1.19773    1.06043   -0.00038
H      4.75399   -1.30172   -0.00168
N      2.79433   -2.09276    0.00005
N      3.14559    0.11127   -0.00023
N     -0.71041   -0.92945    0.00001
N      0.84347    0.89411   -0.00011
H      3.63795    0.98593    0.00603
N     -0.08300   -3.15338   -0.00005
H      0.63284   -3.82842    0.19772
H     -1.03443   -3.37825    0.22944
C      2.29098   -2.43461    3.30280
C      1.10531   -3.06906    3.30280
N      0.09048   -2.12704    3.30280
C      0.70782   -1.00093    3.30280
O      2.04925   -1.09859    3.30280
H      3.31859   -2.74762    3.28348
H      0.90480   -4.12699    3.30766
H      0.28815   -0.00842    3.28531
23
A_het5_m.3.7
C      1.30234   -0.27016   -0.00004
C     -0.63233    0.76389   -0.00014
C     -0.70066   -1.52805    0.00018
C      0.70279   -1.51845    0.00005
C      2.78030   -1.89408    0.00014
H     -1.21249    1.68105   -0.00028
H      3.75178   -2.36446   -0.00149
N      1.64453   -2.52554    0.00005
N      2.64575   -0.53101   -0.00023
N     -1.34613   -0.36258    0.00001
N      0.68449    0.91001   -0.00011
H      3.37850    0.15496    0.00764
N     -1.41064   -2.67063   -0.00005
H     -0.93859   -3.54887    0.10229
H     -2.40449   -2.61583    0.12252
C      2.21139   -1.02427    3.34201
C      1.01977   -1.64700    3.34201
N      0.01491   -0.69426    3.34201
C      0.64393    0.42549    3.34201
O      1.98331    0.31614    3.34201
H      3.23616   -1.34808    3.34528
H      0.80992   -2.70259    3.32681
H      0.23371    1.42149    3.32608
23
A_het5_m.4.0
C      1.61489   -0.11701   -0.00004
C      0.10087    1.46971   -0.00014
C     -0.68101   -0.68965    0.00018
C      0.65574   -1.11612    0.00005
C      2.51428   -2.12033    0.00014
H     -0.16437    2.52196   -0.00016
H      3.29101   -2.86975   -0.00202
N      1.23812   -2.36694    0.00005
N      2.81059   -0.78308   -0.00023
N     -0.93038    0.62060    0.00001
N      1.39592    1.19682   -0.00011
H      3.72129   -0.36076   -0.00435
N     -1.71280   -1.55577   -0.00005
H     -1.52476   -2.51868    0.21371
H     -2.62397   -1.19257    0.21763
C     -0.69594   -2.51593    3.17790
C     -2.01249   -2.79697    3.17790
N     -2.72607   -1.60923    3.17790
C     -1.81863   -0.69893    3.17790
O     -0.55999   -1.16526    3.17790
H      0.20718   -3.09836    3.16048
H     -2.50008   -3.75708    3.18354
H     -1.94400    0.37116    3.15751
23
A_het5_m.4.1
C      0.74921    0.90877   -0.00004
C     -1.40885    1.30904   -0.00014
C     -0.77612   -0.89685    0.00018
C      0.55664   -0.46343    0.00005
C      2.65047   -0.19165    0.00014
H     -2.24030    2.00509    0.00740
H      3.71891   -0.34491    0.00006
N      1.75995   -1.13772    0.00005
N      2.10869    1.06693   -0.00023
N     -1.74506    0.01686    0.00001
N     -0.19701    1.84517   -0.00011
H      2.60093    1.94174   -0.00327
N     -1.10736   -2.20437   -0.00005
H     -0.39270   -2.89191   -0.14914
H     -2.07071   -2.44753   -0.13890
C     -1.55783   -0.79053    3.29382
C     -2.78463   -0.24005    3.29382
N     -2.65988    1.13887    3.29382
C     -1.39115    1.33808    3.29382
O     -0.64764    0.21936    3.29382
H     -1.17268   -1.79359    3.27370
H     -3.74499   -0.72601    3.28368
H     -0.86241    2.27685    3.27965
23
A_het5_m.4.5
C      0.93048    0.69733   -0.00004
C     -0.99682    1.74472   -0.00014
C     -1.07835   -0.54929    0.00018
C      0.32381   -0.54833    0.00005
C      2.40040   -0.93443    0.00014
H     -1.57078    2.66453    0.01086
H      3.36956   -1.40945   -0.00034
N      1.26130   -1.56070    0.00005
N      2.27205    0.42930   -0.00023
N     -1.71708    0.61949    0.00001
N      0.32029    1.87981   -0.00011
H      3.00885    1.11076    0.01769
N     -1.79688   -1.68939   -0.00005
H     -1.33131   -2.56968   -0.11559
H     -2.79138   -1.62775   -0.11400
C      0.43781    0.55112    3.29086
C     -0.79116    1.09780    3.29086
N     -0.67000    2.47767    3.29086
C      0.59711    2.68064    3.29086
O      1.34566    1.56460    3.29086
H      0.82357   -0.45230    3.27519
H     -1.74967    0.60843    3.27338
H      1.12163    3.62174    3.28101
23
A_het5_m.4.7
C      1.84227    0.80915   -0.00004
C     -0.09356    1.84123   -0.00014
C     -0.15745   -0.45135    0.00018
C      1.24492   -0.44042    0.00005
C      3.32359   -0.81273    0.00014
H     -0.67549    2.75641    0.00478
H      4.29587   -1.28115    0.00242
N      2.18888   -1.44640    0.00005
N      3.18665    0.54981   -0.00023
N     -0.80492    0.71136    0.00001
N      1.22256    1.98782   -0.00011
H      3.92033    1.23471   -0.00021
N     -0.86637   -1.59756   -0.00005
H     -0.39296   -2.47271   -0.12206
H     -1.86095   -1.54310   -0.11707
C      1.32586   -1.04799    3.32525
C      0.10219   -0.49002    3.32525
N      0.23575    0.88840    3.32525
C      1.50467    1.08038    3.32525
O      2.24275   -0.04375    3.32525
H      1.70374   -2.05355    3.29915
H     -0.86097   -0.96998    3.30829
H      2.03619    2.01764    3.31461
23
A_het5_m.5.2
C      0.56539    0.50150   -0.00004
C     -1.35338    1.56642   -0.00014
C     -1.45385   -0.72753    0.00018
C     -0.05127   -0.73868    0.00005
C      2.02107   -1.14357    0.00014
H     -1.91894    2.49179    0.01155
H      2.98603   -1.62707   -0.00068
N      0.87683   -1.75901    0.00005
N      1.90532    0.22193   -0.00023
N     -2.08292    0.44667    0.00001
N     -0.03518    1.68975   -0.00011
H      2.64883    0.89627   -0.01246
N     -2.18177   -1.86149   -0.00005
H     -1.72171   -2.74593   -0.10645
H     -3.17463   -1.79323   -0.12356
C     -2.31940    1.27103    3.24442
C     -2.61194    2.58382    3.24442
N     -1.43060    3.30846    3.24442
C     -0.51371    2.40986    3.24442
O     -0.96666    1.14516    3.24442
H     -2.89419    0.36362    3.22080
H     -3.57607    3.06269    3.24044
H      0.55457    2.54715    3.23133
23
A_het6_0.1
C      0.51479    1.64761   -0.00004
C     -1.65214    1.98639   -0.00014
C     -0.96039   -0.20319    0.00018
C      0.36038    0.27130    0.00005
C      2.44667    0.60241    0.00014
H     -2.50221    2.66114   -0.00104
H      3.51892    0.47827   -0.00225
N      1.58249   -0.36793    0.00005
N      1.86938    1.84527   -0.00023
N     -1.95480    0.68616    0.00001
N     -0.45782    2.55829   -0.00011
H      2.33573    2.73418   -0.01239
N     -1.25188   -1.51689   -0.00005
H     -0.52444   -2.17182    0.22515
H     -2.20299   -1.77906    0.18672
S     -2.37188   -1.84821    3.33127
N     -0.82152   -2.37843    3.33127
C     -1.98332   -0.19909    3.33127
C     -0.62689   -0.06713    3.33127
C     -0.01535   -1.34324    3.33127
H     -2.73148    0.57695    3.30964
H     -0.09795    0.87355    3.31497
H      1.05344   -1.51625    3.31806
23
A_het6_0.3
C      1.42281   -1.49863   -0.00004
C     -0.51045   -0.46000   -0.00014
C     -0.58190   -2.75239    0.00018
C      0.81919   -2.74571    0.00005
C      2.89408   -3.12770    0.00014
H     -1.08890    0.45823   -0.00184
H      3.86391   -3.60036    0.01249
N      1.75720   -3.75571    0.00005
N      2.76403   -1.76415   -0.00023
N     -1.22792   -1.58683    0.00001
N      0.80540   -0.31784   -0.00011
H      3.50175   -1.08426    0.02452
N     -1.29330   -3.89802   -0.00005
H     -0.81622   -4.77135   -0.12509
H     -2.28419   -3.84401   -0.14533
S      0.78422   -3.74825    3.38283
N      2.01927   -2.67352    3.38283
C     -0.44617   -2.58575    3.38283
C      0.11842   -1.34417    3.38283
C      1.52709   -1.45647    3.38283
H     -1.49334   -2.84233    3.35905
H     -0.42698   -0.41347    3.36242
H      2.21245   -0.61801    3.37539
23
A_het6_0.8
C      1.02841    0.96479   -0.00004
C     -1.12609    1.38331   -0.00014
C     -0.51475   -0.82901    0.00018
C      0.82243   -0.40536    0.00005
C      2.91776   -0.15386    0.00014
H     -1.95088    2.08861   -0.00233
H      3.98433   -0.31544    0.01924
N      2.01791   -1.09158    0.00005
N      2.38776    1.10938   -0.00023
N     -1.47734    0.09460    0.00001
N      0.08846    1.90994   -0.00011
H      2.88934    1.97724    0.05429
N     -0.85279   -2.13056   -0.00005
H     -0.13917   -2.83347   -0.03535
H     -1.82207   -2.38339   -0.03577
S      2.01108    0.24575    3.36591
N      3.53462    0.84328    3.36591
C      1.24129    1.75199    3.36591
C      2.19029    2.73333    3.36591
C      3.48054    2.15558    3.36591
H      0.16842    1.86023    3.34399
H      1.98469    3.79282    3.35908
H      4.40981    2.71253    3.37118
23
A_het6_1.0
C     -0.13838   -0.34564   -0.00004
C     -2.06696    0.70004   -0.00014
C     -2.14843   -1.59238    0.00018
C     -0.74696   -1.59111    0.00005
C      1.32682   -1.97837    0.00014
H     -2.64212    1.62028   -0.00258
H      2.29526   -2.45426    0.01003
N      0.18687   -2.60430    0.00005
N      1.20158   -0.61578   -0.00023
N     -2.78922   -0.42447    0.00001
N     -0.75118    0.83672   -0.00011
H      1.93841    0.06199    0.07646
N     -2.86511   -2.73599   -0.00005
H     -2.39342   -3.60721   -0.15715
H     -3.85491   -2.67369   -0.15148
S      0.58127   -1.50802    3.40838
N      1.01724    0.07123    3.40838
C     -1.08760   -1.21772    3.40838
C     -1.30083    0.12887    3.40838
C     -0.06410    0.81482    3.40838
H     -1.81869   -2.01045    3.38827
H     -2.27068    0.60142    3.39034
H      0.04557    1.89170    3.39350
23
A_het6_2.1
C      0.71924    1.09333   -0.00004
C     -1.24065    2.07515   -0.00014
C     -1.24718   -0.21965    0.00018
C      0.15373   -0.17174    0.00005
C      2.24106   -0.48869    0.00014
H     -1.84592    2.97552    0.00080
H      3.22505   -0.93216    0.00188
N      1.12332   -1.15275    0.00005
N      2.06880    0.86923   -0.00023
N     -1.92541    0.92635    0.00001
N      0.06913    2.25448   -0.00011
H      2.78280    1.57437    0.02470
N     -1.92654   -1.38559   -0.00005
H     -1.42706   -2.24252   -0.14768
H     -2.91769   -1.35530   -0.15145
S      1.29936    0.42384    3.43698
N      0.01845    1.44335    3.43698
C      0.38076   -0.99955    3.43698
C     -0.94127   -0.66807    3.43698
C     -1.08813    0.73999    3.43698
H      0.82665   -1.98104    3.41417
H     -1.75689   -1.37417    3.41892
H     -2.03634    1.26214    3.42396
23
A_het6_2.6
C      0.73642   -0.05958   -0.00004
C     -1.43381    0.26847   -0.00014
C     -0.72954   -1.91522    0.00018
C      0.58700   -1.43701    0.00005
C      2.66935   -1.09809    0.00014
H     -2.28750    0.93823   -0.00160
H      3.74151   -1.21768    0.01636
N      1.80968   -2.07274    0.00005
N      2.08898    0.14117   -0.00023
N     -1.72995   -1.03491    0.00001
N     -0.24221    0.84451   -0.00011
H      2.55555    1.02860    0.04702
N     -1.01209   -3.23418   -0.00005
H     -0.26828   -3.89242   -0.13854
H     -1.96338   -3.51742   -0.14497
S      3.06420   -2.59753    3.32065
N      2.53305   -1.04838    3.32065
C      1.52408   -3.29966    3.32065
C      0.58694   -2.30979    3.32065
C      1.22026   -1.04516    3.32065
H      1.36950   -4.36698    3.31190
H     -0.48096   -2.46521    3.30206
H      0.70168   -0.09437    3.30957
23
A_het6_2.8
C      1.04517    0.71216   -0.00004
C     -1.12281    1.05046   -0.00014
C     -0.42969   -1.13769    0.00018
C      0.89022   -0.66492    0.00005
C      2.97428   -0.33174    0.00014
H     -1.97335    1.72430   -0.00189
H      4.04645   -0.45291    0.00825
N      2.11181   -1.30492    0.00005
N      2.39805    0.90904   -0.00023
N     -1.42532   -0.25090    0.00001
N      0.07144    1.62113   -0.00011
H      2.86589    1.79567    0.06579
N     -0.72192   -2.45290   -0.00005
H      0.01353   -3.12300   -0.12350
H     -1.67883   -2.73091   -0.11390
S      3.90313    0.74391    3.29489
N      3.04762    2.14303    3.29489
C      2.54885   -0.27680    3.29489
C      1.42143    0.48831    3.29489
C      1.76641    1.86142    3.29489
H      2.62757   -1.35211    3.27159
H      0.41264    0.10471    3.27742
H      1.05287    2.67550    3.28263
23
A_het6_3.1
C     -0.37798    0.95940   -0.00004
C     -2.54773    1.27115   -0.00014
C     -1.82791   -0.90788    0.00018
C     -0.51373   -0.41948    0.00005
C      1.56691   -0.05948    0.00014
H     -3.40641    1.93383    0.00299
H      2.64081   -0.16889   -0.00108
N      0.71658   -1.04295    0.00005
N      0.97349    1.17410   -0.00023
N     -2.83336   -0.03498    0.00001
N     -1.36132    1.85570   -0.00011
H      1.42678    2.06953    0.01812
N     -2.10361   -2.22862   -0.00005
H     -1.35881   -2.88454   -0.14318
H     -3.05394   -2.51426   -0.14664
S      0.10283    0.85396    3.44372
N     -1.53315    0.91067    3.44372
C      0.21160   -0.83681    3.44372
C     -1.04809   -1.35719    3.44372
C     -2.00369   -0.31339    3.44372
H      1.15267   -1.36290    3.42480
H     -1.28326   -2.41015    3.42814
H     -3.07669   -0.45665    3.42888
23
A_het6_4.5
C      1.72266    1.32512   -0.00004
C     -0.44510    1.65296   -0.00014
C      0.25922   -0.53156    0.00018
C      1.57712   -0.05276    0.00005
C      3.66023    0.29181    0.00014
H     -1.29867    2.32184    0.00479
H      4.73326    0.17426   -0.00215
N      2.80270   -0.68515    0.00005
N      3.07551    1.52982   -0.00023
N     -0.73945    0.34903    0.00001
N      0.74614    2.22850   -0.00011
H      3.53412    2.42259    0.00619
N     -0.02630   -1.84983   -0.00005
H      0.71207   -2.51390   -0.13830
H     -0.98058   -2.12941   -0.13200
S      1.82034    2.71774    3.39862
N      0.41154    1.88685    3.39862
C      2.81867    1.34773    3.39862
C      2.03574    0.23137    3.39862
C      0.66924    0.60103    3.39862
H      3.89581    1.40734    3.39969
H      2.40281   -0.78324    3.37851
H     -0.15976   -0.09538    3.38577
23
A_het6_4.8
C      0.85222    0.89584   -0.00004
C     -1.31099    1.24986   -0.00014
C     -0.63446   -0.94268    0.00018
C      0.68953   -0.47935    0.00005
C      2.77687   -0.16046    0.00014
H     -2.15666    1.92966    0.00075
H      3.84832   -0.28917    0.00464
N      1.90775   -1.12725    0.00005
N      2.20732    1.08389   -0.00023
N     -1.62289   -0.04877    0.00001
N     -0.11303    1.81243   -0.00011
H      2.67925    1.96879    0.03942
N     -0.93568   -2.25395   -0.00005
H     -0.20422   -2.93853    0.00801
H     -1.89832   -2.53258    0.01523
S      1.70349    2.52183    3.28997
N      1.19376    0.96822    3.28997
C      3.35779    2.14976    3.28997
C      3.50446    0.79287    3.28997
C      2.23354    0.16949    3.28997
H      4.12745    2.90584    3.30091
H      4.44899    0.27009    3.29466
H      2.06757   -0.90009    3.27379
23
A_het6_5.6
C      2.16360    0.22563   -0.00004
C      0.20962    1.22216   -0.00014
C      0.18587   -1.07339    0.00018
C      1.58827   -1.03460    0.00005
C      3.67325   -1.36914    0.00014
H     -0.38844    2.12790   -0.00054
H      4.65375   -1.82051   -0.00350
N      2.55079   -2.02223    0.00005
N      3.51181   -0.00754   -0.00023
N     -0.48207    0.08142    0.00001
N      1.52330    1.39347   -0.00011
H      4.23163    0.69181   -0.01616
N     -0.50189   -2.23170   -0.00005
H     -0.01220   -3.07424    0.24298
H     -1.48653   -2.18030    0.19011
S     -0.20802   -0.88801    3.41764
N      0.65254   -2.28032    3.41764
C      1.13699    0.13905    3.41764
C      2.27019   -0.62106    3.41764
C      1.93318   -1.99421    3.41764
H      1.05083    1.21396    3.39777
H      3.27620   -0.23006    3.40993
H      2.64852   -2.80647    3.40332
23
A_het6_m.1.0
C      0.84006    0.76788   -0.00004
C     -0.68637    2.34326   -0.00014
C     -1.45219    0.17844    0.00018
C     -0.11171   -0.23776    0.00005
C      1.75378   -1.22933    0.00014
H     -0.95916    3.39362   -0.00040
H      2.53538   -1.97371   -0.00361
N      0.47932   -1.48412    0.00005
N      2.04100    0.11031   -0.00023
N     -1.71061    1.48701    0.00001
N      0.61167    2.08051   -0.00011
H      2.94876    0.53884   -0.01270
N     -2.47623   -0.69465   -0.00005
H     -2.28084   -1.65950    0.19773
H     -3.38922   -0.33972    0.22305
S     -2.40611   -2.07169    3.28975
N     -3.38403   -0.75673    3.28975
C     -0.95439   -1.19679    3.28975
C     -1.24285    0.13486    3.28975
C     -2.64494    0.32700    3.28975
H      0.01249   -1.67363    3.26438
H     -0.51138    0.92836    3.27008
H     -3.13492    1.29220    3.27617
23
A_het6_m.1.2
C      1.01284    0.31618   -0.00004
C     -0.94710    1.30098   -0.00014
C     -0.95794   -0.99282    0.00018
C      0.44436   -0.94686    0.00005
C      2.53145   -1.27207    0.00014
H     -1.55158    2.20189    0.00242
H      3.51390   -1.71904   -0.00193
N      1.41127   -1.93090    0.00005
N      2.36311    0.08786   -0.00023
N     -1.63220    0.15615    0.00001
N      0.36597    1.47985   -0.00011
H      3.08034    0.79009   -0.01395
N     -1.63780   -2.15237   -0.00005
H     -1.14672   -3.02566    0.01507
H     -2.63918   -2.12703    0.04526
S     -2.40068   -0.84825    3.37954
N     -2.82761    0.73012    3.37954
C     -0.72925   -0.57023    3.37954
C     -0.50916    0.77546    3.37954
C     -1.74330    1.46742    3.37954
H     -0.00216   -1.36698    3.36290
H      0.46133    1.24681    3.36194
H     -1.84781    2.54527    3.37458
23
A_het6_m.1.4
C      0.57930    1.08613   -0.00004
C     -1.56950    1.52540   -0.00014
C     -0.97998   -0.69124    0.00018
C      0.36219   -0.28189    0.00005
C      2.46090   -0.04687    0.00014
H     -2.38706    2.23828    0.00335
H      3.52662   -0.21849   -0.00172
N      1.55393   -0.97722    0.00005
N      1.94169    1.22060   -0.00023
N     -1.93085    0.24114    0.00001
N     -0.34894    2.04037   -0.00011
H      2.44838    2.08684   -0.01066
N     -1.33563   -1.98994   -0.00005
H     -0.63338   -2.69307    0.13145
H     -2.30308   -2.21735    0.13593
S     -0.36376   -1.14389    3.43413
N     -0.95206    0.38309    3.43413
C      1.26866   -0.69472    3.43413
C      1.34857    0.66675    3.43413
C      0.04968    1.22922    3.43413
H      2.07127   -1.41456    3.41739
H      2.26756    1.23295    3.43271
H     -0.16603    2.29006    3.42112
23
A_het6_m.1.5
C      1.67914    0.97356   -0.00004
C     -0.25694    2.00313   -0.00014
C     -0.32026   -0.29204    0.00018
C      1.08305   -0.27682    0.00005
C      3.16292   -0.64564    0.00014
H     -0.83928    2.91894   -0.00017
H      4.13598   -1.11292   -0.00542
N      2.02960   -1.28008    0.00005
N      3.02366    0.71830   -0.00023
N     -0.96774    0.87420    0.00001
N      1.05942    2.15205   -0.00011
H      3.75454    1.40612   -0.01786
N     -1.02930   -1.43767   -0.00005
H     -0.54533   -2.29049    0.21645
H     -2.00145   -1.37149    0.24395
S      0.60188   -1.74463    3.38977
N     -0.79430   -0.88897    3.38977
C      1.62263   -0.39333    3.38977
C      0.85938    0.73648    3.38977
C     -0.51355    0.39237    3.38977
H      2.69777   -0.47721    3.37584
H      1.24266    1.74525    3.37147
H     -1.32855    1.10448    3.37473
23
A_het6_m.2.1
C      0.90995    0.21847   -0.00004
C     -1.02295    1.25643   -0.00014
C     -1.09263   -1.03699    0.00018
C      0.30949   -1.02986    0.00005
C      2.38751   -1.40772    0.00014
H     -1.60312    2.17248    0.00892
H      3.35856   -1.87896   -0.00201
N      1.25097   -2.03813    0.00005
N      2.25385   -0.04407   -0.00023
N     -1.73657    0.12780    0.00001
N      0.29415    1.39837   -0.00011
H      2.98836    0.64017   -0.01064
N     -1.80690   -2.18060   -0.00005
H     -1.33802   -3.05465   -0.14718
H     -2.79954   -2.11720   -0.13109
S     -2.92716   -0.08174    3.35570
N     -2.06565    1.30812    3.35570
C     -1.58431   -1.11110    3.35570
C     -0.44923   -0.35393    3.35570
C     -0.78547    1.01997    3.35570
H     -1.67087   -2.18583    3.34014
H      0.55564   -0.74791    3.34217
H     -0.06916    1.83164    3.34315
23
A_het6_m.2.6
C      1.87378   -0.79090   -0.00004
C     -0.28872   -1.15873   -0.00014
C      1.06339   -3.01266    0.00018
C      2.16431   -2.14593    0.00005
C      4.03462   -1.16896    0.00014
H     -1.30943   -0.79026   -0.00146
H      5.09031   -0.94510    0.00860
N      3.52523   -2.36541    0.00005
N      3.09439   -0.17564   -0.00023
N     -0.16216   -2.48981    0.00001
N      0.66138   -0.23909   -0.00011
H      3.25620    0.81320    0.06002
N      1.20701   -4.35381   -0.00005
H      2.11824   -4.74721   -0.14372
H      0.39169   -4.91891   -0.14880
S      1.11049   -0.63335    3.42172
N      2.74695   -0.69076    3.42172
C      0.88622   -2.31053    3.42172
C      2.10750   -2.91918    3.42172
C      3.13191   -1.94613    3.42172
H     -0.08983   -2.76860    3.39810
H      2.26761   -3.98606    3.40226
H      4.19208   -2.16519    3.40969
23
A_het6_m.3.0
C      1.36396    0.15060   -0.00004
C     -0.56939    1.18532   -0.00014
C     -0.63697   -1.10759    0.00018
C      0.76487   -1.09799    0.00005
C      2.84336   -1.47251    0.00014
H     -1.14973    2.10212    0.00138
H      3.81516   -1.94225   -0.00061
N      1.70779   -2.10511    0.00005
N      2.70792   -0.10966   -0.00023
N     -1.28351    0.05681    0.00001
N      0.74622    1.32991   -0.00011
H      3.44102    0.57596    0.00312
N     -1.34796   -2.25371   -0.00005
H     -0.87356   -3.11469    0.20031
H     -2.33208   -2.18819    0.18464
S     -2.22887   -1.29904    3.33611
N     -0.59451   -1.29388    3.33611
C     -2.38762   -2.98513    3.33611
C     -1.14258   -3.54562    3.33611
C     -0.15679   -2.53079    3.33611
H     -3.34490   -3.48284    3.34419
H     -0.93919   -4.60587    3.33998
H      0.91178   -2.70404    3.32205
23
A_het6_m.4.1
C      0.29337   -0.43055   -0.00004
C     -1.65500    0.57800   -0.00014
C     -1.69252   -1.71582    0.00018
C     -0.29134   -1.68703    0.00005
C      1.79000   -2.03478    0.00014
H     -2.24808    1.48701   -0.00356
H      2.76738   -2.49152    0.01407
N      0.66212   -2.68239    0.00005
N      1.63805   -0.67545   -0.00023
N     -2.35573   -0.55981    0.00001
N     -0.34217    0.74018   -0.00011
H      2.36388    0.01486    0.06574
N     -2.38686   -2.87160   -0.00005
H     -1.89982   -3.73798   -0.13369
H     -3.38035   -2.83105   -0.13178
S      1.24928    0.76592    3.35088
N      1.75110   -0.79463    3.35088
C     -0.40603    0.40624    3.35088
C     -0.56326   -0.94749    3.35088
C      0.70195   -1.58211    3.35088
H     -1.16831    1.16847    3.33223
H     -1.51272   -1.46026    3.33285
H      0.85541   -2.65367    3.33412
23
A_het6_m.5.2
C      0.73733    1.14814   -0.00004
C     -1.21068    2.15701   -0.00014
C     -1.24838   -0.13753    0.00018
C      0.15385   -0.10803    0.00005
C      2.23470   -0.45867    0.00014
H     -1.80315    3.06635    0.00012
H      3.21173   -0.91710    0.00237
N      1.10759   -1.10298    0.00005
N      2.08354    0.90441   -0.00023
N     -1.91078    1.01999    0.00001
N      0.10308    2.32017   -0.00011
H      2.80963    1.59728   -0.01047
N     -1.93933   -1.29255   -0.00005
H     -1.45185   -2.15183    0.17593
H     -2.93386   -1.25077    0.12322
S      1.08086   -0.13908    3.42860
N     -0.24831   -1.09301    3.42860
C      0.23309    1.32754    3.42860
C     -1.10433    1.06303    3.42860
C     -1.31889   -0.33469    3.42860
H      0.72259    2.28834    3.40847
H     -1.88404    1.80839    3.40933
H     -2.29184   -0.80977    3.42370
23
A_het7_1.1
C      1.54300   -0.38632   -0.00004
C     -0.39217    0.64662   -0.00014
C     -0.45724   -1.64634    0.00018
C      0.94512   -1.63573    0.00005
C      3.02324   -2.00901    0.00014
H     -0.97379    1.56202    0.00460
H      3.99526   -2.47797    0.00191
N      1.88816   -2.64206    0.00005
N      2.88690   -0.64624   -0.00023
N     -1.10443   -0.48313    0.00001
N      0.92381    0.79246   -0.00011
H      3.62059    0.03860   -0.00178
N     -1.16632   -2.79224   -0.00005
H     -0.69302   -3.66795   -0.11797
H     -2.16131   -2.73832   -0.11326
C      1.17748    0.07383    3.45018
N     -0.09664   -0.15111    3.45018
C     -0.34187   -1.49650    3.45018
C      0.75452   -2.29657    3.45018
S      2.16240   -1.33221    3.45018
H      1.61399    1.06223    3.43793
H     -1.36303   -1.84824    3.43326
H      0.80213   -3.37217    3.42981
23
A_het7_2.8
C      1.20890    0.17126   -0.00004
C     -0.72523    1.20523   -0.00014
C     -0.79119   -1.08920    0.00018
C      0.61094   -1.07825    0.00005
C      2.68994   -1.45042    0.00014
H     -1.30611    2.12083    0.00907
H      3.66229   -1.91895   -0.00113
N      1.55513   -2.08443    0.00005
N      2.55212   -0.08767   -0.00023
N     -1.43807    0.07506    0.00001
N      0.59058    1.34965   -0.00011
H      3.28365    0.59939    0.01881
N     -1.50161   -2.23434   -0.00005
H     -1.03005   -3.11163   -0.11363
H     -2.49697   -2.17989   -0.10983
C      0.85604    2.31125    3.37211
N     -0.34839    1.84108    3.37211
C     -0.32715    0.47345    3.37211
C      0.90397   -0.09771    3.37211
S      2.09741    1.12452    3.37211
H      1.09114    3.36583    3.36356
H     -1.26069   -0.06974    3.35598
H      1.15562   -1.14512    3.35408
23
A_het7_3.0
C      0.95235   -0.00780   -0.00004
C     -0.97876    1.03047   -0.00014
C     -1.05233   -1.26457    0.00018
C      0.35080   -1.25582    0.00005
C      2.42857   -1.63367    0.00014
H     -1.55722    1.94874   -0.00047
H      3.39973   -2.10487   -0.00429
N      1.29252   -2.26356    0.00005
N      2.29549   -0.26936   -0.00023
N     -1.69502   -0.09594    0.00001
N      0.33759    1.17319   -0.00011
H      3.02937    0.41547   -0.00840
N     -1.76604   -2.40799   -0.00005
H     -1.28426   -3.26147    0.21818
H     -2.73726   -2.33827    0.24685
C     -1.30412   -0.59960    3.44994
N     -1.53563   -1.87428    3.44994
C     -0.35857   -2.56998    3.44994
C      0.77128   -1.81785    3.44994
S      0.35490   -0.16359    3.44994
H     -2.07828    0.15363    3.43488
H     -0.38020   -3.65029    3.44561
H      1.79495   -2.15180    3.43658
23
A_het7_3.5
C     -0.27446   -0.18631   -0.00004
C     -2.42960    0.22048   -0.00014
C     -1.80808   -1.98692    0.00018
C     -0.47221   -1.55724    0.00005
C      1.62209   -1.29261    0.00014
H     -3.25791    0.92148    0.00002
H      2.69002   -1.44972   -0.00101
N      0.72794   -2.23592    0.00005
N      1.08515   -0.03329   -0.00023
N     -2.77320   -1.06861    0.00001
N     -1.21749    0.75422   -0.00011
H      1.57865    0.84051    0.01331
N     -2.14168   -3.29027   -0.00005
H     -1.42689   -3.98774    0.08336
H     -3.10763   -3.54001    0.09999
C     -1.12597    0.53148    3.40731
N     -1.35407   -0.74174    3.40731
C     -0.17604   -1.43696    3.40731
C      0.95292   -0.68440    3.40731
S      0.53378    0.97180    3.40731
H     -1.90072    1.28405    3.39243
H     -0.19740   -2.51686    3.39319
H      1.97700   -1.01799    3.40728
23
A_het7_4.0
C      0.72257   -0.42118   -0.00004
C     -1.22368    0.59127   -0.00014
C     -1.26588   -1.70485    0.00018
C      0.13709   -1.67675    0.00005
C      2.21974   -2.02802    0.00014
H     -1.81472    1.50148   -0.00051
H      3.19639   -2.48754   -0.00145
N      1.09149   -2.67224    0.00005
N      2.06925   -0.66574   -0.00023
N     -1.92455   -0.54496    0.00001
N      0.09079    0.75200   -0.00011
H      2.79499    0.02777   -0.00964
N     -1.96345   -2.85661   -0.00005
H     -1.48390   -3.70867    0.23022
H     -2.94750   -2.79644    0.19079
C     -3.01145   -3.49401    3.30153
N     -1.78939   -3.92589    3.30153
C     -0.91574   -2.87387    3.30153
C     -1.48080   -1.63917    3.30153
S     -3.17921   -1.78756    3.30153
H     -3.87661   -4.14230    3.30955
H      0.14693   -3.06700    3.28195
H     -0.99356   -0.67867    3.27811
23
A_het7_4.1
C      0.81032    0.00063   -0.00004
C     -1.35183    0.36551   -0.00014
C     -0.68816   -1.83136    0.00018
C      0.63861   -1.37361    0.00005
C      2.72910   -1.06907    0.00014
H     -2.19356    1.05017    0.00235
H      3.79973   -1.20640   -0.00180
N      1.85274   -2.02833    0.00005
N      2.16751    0.18101   -0.00023
N     -1.67033   -0.93034    0.00001
N     -0.15039    0.92302   -0.00011
H      2.64548    1.06359   -0.01481
N     -0.99742   -3.14297   -0.00005
H     -0.26795   -3.79997    0.21062
H     -1.93869   -3.38724    0.25140
C     -2.78921   -1.56129    3.33443
N     -1.70976   -2.27723    3.33443
C     -0.60602   -1.46899    3.33443
C     -0.85311   -0.13437    3.33443
S     -2.53781    0.13384    3.33443
H     -3.78613   -1.97825    3.33111
H      0.37759   -1.91601    3.32090
H     -0.14624    0.67783    3.31403
23
A_het7_4.3
C      1.13797    0.34763   -0.00004
C     -1.02907    0.68274   -0.00014
C     -0.33268   -1.50547    0.00018
C      0.98692   -1.02938    0.00005
C      3.07133   -0.69434    0.00014
H     -1.88043    1.35553    0.00203
H      4.14389   -0.81603   -0.00233
N      2.20984   -1.66607    0.00005
N      2.49186    0.54788   -0.00023
N     -1.32913   -0.61852    0.00001
N      0.16430    1.25606   -0.00011
H      2.95612    1.43760   -0.01838
N     -0.62091   -2.82148   -0.00005
H      0.10894   -3.46912    0.23695
H     -1.57347   -3.08611    0.17355
C     -0.46902   -1.44157    3.42651
N      0.53628   -2.26003    3.42651
C      1.71220   -1.56342    3.42651
C      1.59449   -0.21050    3.42651
S     -0.05623    0.22024    3.42651
H     -1.50266   -1.75652    3.41381
H      2.64779   -2.10283    3.41278
H      2.37625    0.53017    3.42598
23
A_het7_4.8
C      0.90894    1.14058   -0.00004
C     -1.25481    1.50942   -0.00014
C     -0.59227   -0.68842    0.00018
C      0.73485   -0.23386    0.00005
C      2.82242    0.06567    0.00014
H     -2.09568    2.19543   -0.00098
H      3.89242   -0.07268    0.01368
N      1.94553   -0.89214    0.00005
N      2.26470    1.31681   -0.00023
N     -1.57603    0.21268    0.00001
N     -0.05281    2.06381   -0.00011
H      2.74613    2.19599    0.05642
N     -0.89982   -1.99734   -0.00005
H     -0.17000   -2.68359    0.03164
H     -1.86321   -2.27297    0.02238
C      1.42554    1.31163    3.25753
N      2.51740    0.61519    3.25753
C      3.60697    1.43972    3.25753
C      3.33830    2.77163    3.25753
S      1.64774    3.01302    3.25753
H      0.43550    0.87846    3.24174
H      4.59725    1.00689    3.26510
H      4.03441    3.59397    3.27228
23
A_het7_5.1
C      0.01783   -0.53101   -0.00004
C     -1.51200    1.04163   -0.00014
C     -2.27223   -1.12335    0.00018
C     -0.93295   -1.53848    0.00005
C      0.93327   -2.52442    0.00014
H     -1.78722    2.09141   -0.00136
H      1.71706   -3.26609    0.00768
N     -0.34062   -2.78404    0.00005
N      1.21722   -1.18623   -0.00023
N     -2.53623    0.18353    0.00001
N     -0.21500    0.78110   -0.00011
H      2.12336   -0.75867    0.05866
N     -3.29433   -1.99784   -0.00005
H     -3.11221   -2.98312   -0.00819
H     -4.23415   -1.65051   -0.02352
C     -0.24158   -2.39741    3.38678
N      0.46087   -1.30905    3.38678
C     -0.36105   -0.21451    3.38678
C     -1.69225   -0.47757    3.38678
S     -1.93948   -2.16644    3.38678
H      0.18614   -3.38942    3.37537
H      0.07339    0.77410    3.36808
H     -2.51194    0.22053    3.36430
23
A_het7_m.0.0
C      1.08720    0.67680   -0.00004
C     -0.83467    1.73317   -0.00014
C     -0.92971   -0.56133    0.00018
C      0.47389   -0.56544    0.00005
C      2.54899   -0.96288    0.00014
H     -1.40482    2.65645    0.00019
H      3.51550   -1.44342   -0.00248
N      1.40653   -1.58210    0.00005
N      2.42851    0.40212   -0.00023
N     -1.56093    0.61303    0.00001
N      0.48320    1.86383   -0.00011
H      3.16910    1.07977   -0.01164
N     -1.65407   -1.69722   -0.00005
H     -1.18075   -2.55956    0.20303
H     -2.62646   -1.62144    0.24230
C     -2.09546   -3.02391    3.27688
N     -2.60361   -1.83228    3.27688
C     -1.61010   -0.89220    3.27688
C     -0.34213   -1.37669    3.27688
S     -0.38038   -3.08225    3.27688
H     -2.68539   -3.92983    3.28350
H     -1.87079    0.15574    3.25619
H      0.58480   -0.82871    3.25672
23
A_het7_m.0.8
C      1.77508    0.54900   -0.00004
C     -0.16342    1.57469   -0.00014
C     -0.22159   -0.71820    0.00018
C      1.18087   -0.70296    0.00005
C      3.25966   -1.06973    0.00014
H     -0.74810    2.48823    0.00317
H      4.23283   -1.53630    0.00263
N      2.12654   -1.70628    0.00005
N      3.11928    0.29257   -0.00023
N     -0.87245    0.44282    0.00001
N      1.15192    1.72495   -0.00011
H      3.84929    0.98107    0.01189
N     -0.92690   -1.86752   -0.00005
H     -0.45071   -2.73963   -0.13391
H     -1.92149   -1.81558   -0.11905
C      0.81696   -0.19972    3.45598
N      0.53461    1.06350    3.45598
C      1.68061    1.80765    3.45598
C      2.84046    1.10223    3.45598
S      2.49307   -0.56986    3.45598
H      0.07279   -0.98311    3.44164
H      1.61085    2.88542    3.44317
H      3.85011    1.47795    3.46508
23
A_het7_m.1.1
C      1.11175    0.25397   -0.00004
C     -0.82603    1.28231   -0.00014
C     -0.88521   -1.01174    0.00018
C      0.51751   -0.99669    0.00005
C      2.59731   -1.36495    0.00014
H     -1.40905    2.19648    0.01023
H      3.57050   -1.83170   -0.00151
N      1.46367   -2.00082    0.00005
N      2.45697   -0.00210   -0.00023
N     -1.53582    0.15071    0.00001
N      0.48999    1.43071   -0.00011
H      3.18802    0.68583   -0.00983
N     -1.58827   -2.15833   -0.00005
H     -1.11430   -3.04100   -0.01522
H     -2.58965   -2.11485    0.00736
C     -2.63755    0.77399    3.34472
N     -1.58424    1.52602    3.34472
C     -0.45281    0.75843    3.34472
C     -0.65101   -0.58445    3.34472
S     -2.32608   -0.91265    3.34472
H     -3.64840    1.15595    3.33834
H      0.51313    1.24155    3.32973
H      0.08587   -1.37006    3.32935
23
A_het7_m.1.3
C      1.26126   -0.83756   -0.00004
C     -0.67080    0.19829   -0.00014
C     -0.73980   -2.09567    0.00018
C      0.66273   -2.08685    0.00005
C      2.74080   -2.46038    0.00014
H     -1.25069    1.11485    0.00394
H      3.71278   -2.92982   -0.00212
N      1.60602   -3.09337    0.00005
N      2.60494   -1.09749   -0.00023
N     -1.38575   -0.93084    0.00001
N      0.64437    0.34136   -0.00011
H      3.33742   -0.41129   -0.00272
N     -1.45148   -3.23952   -0.00005
H     -0.97979   -4.12006   -0.08241
H     -2.44747   -3.18695   -0.10214
C     -0.67372   -1.60704    3.40473
N      0.10414   -0.57267    3.40473
C      1.41400   -0.96389    3.40473
C      1.62913   -2.30420    3.40473
S      0.13211   -3.12249    3.40473
H     -1.75247   -1.54669    3.38708
H      2.18866   -0.21088    3.39975
H      2.56692   -2.83352    3.39788
23
A_het7_m.1.6
C      2.13334    0.39934   -0.00004
C     -0.03405    0.74417   -0.00014
C      0.65265   -1.44578    0.00018
C      1.97392   -0.97698    0.00005
C      4.05860   -0.65270    0.00014
H     -0.88249    1.42066   -0.00096
H      5.12997   -0.78000    0.01301
N      3.19247   -1.62163    0.00005
N      3.48694    0.59038   -0.00023
N     -0.34090   -0.55649    0.00001
N      1.16176    1.31126   -0.00011
H      3.95779    1.47481    0.05849
N      0.36056   -2.75899   -0.00005
H      1.09899   -3.43579    0.03098
H     -0.59938   -3.04644    0.02252
C      2.51442   -0.89410    3.32756
N      3.74317   -0.48303    3.32756
C      4.59977   -1.54940    3.32756
C      4.01685   -2.77445    3.32756
S      2.32066   -2.59809    3.32756
H      1.65887   -0.23356    3.31679
H      5.66582   -1.37278    3.33054
H      4.49133   -3.74123    3.32253
23
A_het7_m.3.0
C      1.45894    0.12616   -0.00004
C     -0.48841    1.13734   -0.00014
C     -0.52868   -1.15870    0.00018
C      0.87374   -1.13036    0.00005
C      2.95550   -1.48108    0.00014
H     -1.08003    2.04713    0.00002
H      3.93236   -1.94008    0.00091
N      1.82826   -2.12540    0.00005
N      2.80519   -0.11802   -0.00023
N     -1.18867    0.00039    0.00001
N      0.82588    1.29854   -0.00011
H      3.53093    0.57542   -0.00297
N     -1.22407   -2.31390   -0.00005
H     -0.73251   -3.15569    0.24270
H     -2.20306   -2.25884    0.21850
C     -0.82341   -1.47151    3.30609
N     -0.54318   -2.73637    3.30609
C     -1.69179   -3.47647    3.30609
C     -2.85054   -2.76659    3.30609
S     -2.49604   -1.09677    3.30609
H     -0.07718   -0.68994    3.28991
H     -1.62606   -4.55524    3.31137
H     -3.86212   -3.13742    3.31668
23
A_het7_m.3.1
C      0.49907   -0.72779   -0.00004
C     -1.44208    0.29646   -0.00014
C     -1.49655   -1.99659    0.00018
C     -0.09543   -1.97968    0.00005
C      1.98256   -2.34418    0.00014
H     -2.02788    1.20982   -0.00021
H      2.95638   -2.80883    0.01076
N      0.85009   -2.98245    0.00005
N      1.84189   -0.98308   -0.00023
N     -2.15072   -0.83630    0.00001
N     -0.12745    0.44835   -0.00011
H      2.57388   -0.29880    0.05601
N     -2.20019   -3.14796   -0.00005
H     -1.71812   -4.01461   -0.15004
H     -3.19075   -3.09736   -0.15048
C      0.61786   -0.26405    3.42175
N      1.40248   -1.29665    3.42175
C      0.66639   -2.44895    3.42175
C     -0.68139   -2.28674    3.42175
S     -1.05662   -0.62283    3.42175
H      0.96793    0.75823    3.41097
H      1.17263   -3.40271    3.40357
H     -1.44724   -3.04351    3.40198
23
A_het7_m.3.7
C      1.40473   -0.05716   -0.00004
C     -0.52600    0.98297   -0.00014
C     -0.60120   -1.31033    0.00018
C      0.80003   -1.30422    0.00005
C      2.87635   -1.68394    0.00014
H     -1.10346    1.90170    0.00088
H      3.84673   -2.15608    0.00761
N      1.73903   -2.31427    0.00005
N      2.74521   -0.32164   -0.00023
N     -1.24518   -0.14307    0.00001
N      0.78932    1.12333   -0.00011
H      3.47888    0.35879    0.07962
N     -1.31557   -2.45359   -0.00005
H     -0.84435   -3.33031   -0.12112
H     -2.30898   -2.39670   -0.12514
C      1.90420    1.81359    3.35074
N      2.35462    0.59786    3.35074
C      1.31448   -0.29092    3.35074
C      0.07196    0.25670    3.35074
S      0.19814    1.95728    3.35074
H      2.53791    2.68898    3.34834
H      1.52109   -1.35139    3.33349
H     -0.88100   -0.24472    3.32719
23
A_het7_m.3.8
C      0.60813    0.92285   -0.00004
C     -1.55844    1.27171   -0.00014
C     -0.87572   -0.91993    0.00018
C      0.44671   -0.45323    0.00005
C      2.53314   -0.13179    0.00014
H     -2.40574    1.94972   -0.00176
H      3.60444   -0.25834    0.01930
N      1.66453   -1.09947    0.00005
N      1.96180    1.11190   -0.00023
N     -1.86748   -0.02824    0.00001
N     -0.36166    1.83669   -0.00011
H      2.43537    1.99559    0.05127
N     -1.17300   -2.23291   -0.00005
H     -0.43907   -2.90909   -0.09514
H     -2.13215   -2.51098   -0.09022
C      2.88338    2.31013    3.26617
N      3.15480    1.04238    3.26617
C      1.99887    0.31132    3.26617
C      0.84710    1.03066    3.26617
S      1.21302    2.69660    3.26617
H      3.63742    3.08469    3.27709
H      2.05323   -0.76729    3.24770
H     -0.16777    0.66977    3.24408
23
A_het7_m.5.0
C      0.19283   -0.19404   -0.00004
C     -1.74345    0.83639   -0.00014
C     -1.80741   -1.45817    0.00018
C     -0.40420   -1.44414    0.00005
C      1.67521   -1.81342    0.00014
H     -2.32559    1.75235    0.00035
H      2.64816   -2.28061    0.00025
N      0.54158   -2.44833    0.00005
N      1.53656   -0.45066   -0.00023
N     -2.45510   -0.29241    0.00001
N     -0.42750    0.98482   -0.00011
H      2.26876    0.23585    0.00149
N     -2.51613   -2.60419   -0.00005
H     -2.03898   -3.45410    0.24108
H     -3.49540   -2.53516    0.21131
C     -0.26748   -2.43517    3.41384
N     -1.54717   -2.23808    3.41384
C     -1.82103   -0.89704    3.41384
C     -0.74187   -0.07438    3.41384
S      0.68583   -1.00988    3.41384
H      0.19297   -3.41242    3.40081
H     -2.84876   -0.56524    3.39631
H     -0.71886    1.00211    3.39236
24
A_het8_0.0
C     -1.16990    0.37965   -0.00004
C     -3.33803    0.04776   -0.00014
C     -2.01558   -1.83017    0.00018
C     -0.90109   -0.97926    0.00005
C      0.98548   -0.03349    0.00014
H     -4.35260    0.43382   -0.00159
H      2.04491    0.17321    0.00027
N      0.45626   -1.21903    0.00005
N      0.05968    0.97720   -0.00023
N     -3.23363   -1.28348    0.00001
N     -2.37270    0.95349   -0.00011
H      0.23623    1.96510   -0.00235
N     -1.89563   -3.17244   -0.00005
H     -1.00806   -3.56000    0.26658
H     -2.72143   -3.70204    0.21451
C     -1.61095    0.03695    3.29570
N     -2.17271   -1.18656    3.29570
C     -0.25351   -0.16284    3.29570
H     -2.20501    0.93483    3.27067
H     -3.14889   -1.40998    3.23228
H      0.51625    0.58872    3.29927
C     -0.10482   -1.56075    3.29570
H      0.80560   -2.13816    3.28779
N     -1.27426   -2.17697    3.29570
24
A_het8_0.2
C     -1.06873    1.68106   -0.00004
C     -3.23750    2.01865   -0.00014
C     -2.54453   -0.16943    0.00018
C     -1.22457    0.30379    0.00005
C      0.86104    0.63750    0.00014
H     -4.08824    2.69231   -0.00243
H      1.93285    0.51743    0.02691
N     -0.00204   -0.33673    0.00005
N      0.28381    1.87648   -0.00023
N     -3.54034    0.71689    0.00001
N     -2.04368    2.58929   -0.00011
H      0.75123    2.75877    0.11037
N     -2.83601   -1.48549   -0.00005
H     -2.10064   -2.15268   -0.14032
H     -3.79201   -1.76188   -0.12613
C     -0.63761    2.14492    3.13189
N      0.33787    1.21747    3.13189
C     -0.01057    3.36560    3.13189
H     -1.68014    1.87579    3.10836
H      0.23250    0.22040    3.07414
H     -0.47679    4.33513    3.12943
C      1.36075    3.05296    3.13189
H      2.20420    3.72564    3.14577
N      1.56547    1.74489    3.13189
24
A_het8_0.4
C      0.81566    1.39559   -0.00004
C     -0.75624    2.92547   -0.00014
C     -1.45632    0.74242    0.00018
C     -0.10841    0.36308    0.00005
C      1.78398   -0.57204    0.00014
H     -1.06001    3.96722   -0.00128
H      2.58711   -1.29281    0.00810
N      0.51676   -0.86656    0.00005
N      2.03181    0.77220   -0.00023
N     -1.75654    2.03914    0.00001
N      0.54711    2.69960   -0.00011
H      2.92578    1.22262    0.07136
N     -2.45843   -0.16566   -0.00005
H     -2.23771   -1.12359   -0.20098
H     -3.38736    0.16894   -0.18041
C     -0.86474    0.43426    3.31286
N      0.34489   -0.15729    3.31286
C     -0.63349    1.78628    3.31286
H     -1.77779   -0.13600    3.28475
H      0.54395   -1.13821    3.24890
H     -1.36793    2.57191    3.29841
C      0.76716    1.90118    3.31286
H      1.36543    2.79818    3.30447
N      1.35651    0.71642    3.31286
24
A_het8_2.0
C      1.37885   -0.53107   -0.00004
C     -0.58852    0.43662   -0.00014
C     -0.58067   -1.85726    0.00018
C      0.82126   -1.79891    0.00005
C      2.91357   -2.10299    0.00014
H     -1.19901    1.33365    0.00222
H      3.90037   -2.54058   -0.00421
N      1.79946   -2.77369    0.00005
N      2.73185   -0.74580   -0.00023
N     -1.26395   -0.71413    0.00001
N      0.72246    0.62658   -0.00011
H      3.44119   -0.03552   -0.00880
N     -1.25274   -3.02713   -0.00005
H     -0.75005   -3.85550    0.26514
H     -2.22436   -2.98214    0.25070
C     -0.59062   -4.40516    3.20135
N      0.00422   -3.19612    3.20135
C     -1.94323   -4.16732    3.20135
H     -0.02134   -5.31959    3.19941
H      0.98652   -2.99821    3.14072
H     -2.73300   -4.89833    3.21560
C     -2.05165   -2.76403    3.20135
H     -2.94222   -2.15569    3.20246
N     -0.86431   -2.18345    3.20135
24
A_het8_2.1
C      0.72711    0.21934   -0.00004
C     -1.18769    1.29204   -0.00014
C     -1.29882   -0.99997    0.00018
C      0.10458   -1.01782    0.00005
C      2.17630   -1.43317    0.00014
H     -1.75051    2.21872    0.01168
H      3.13896   -1.92134   -0.00304
N      1.02865   -2.04273    0.00005
N      2.06683   -0.06704   -0.00023
N     -1.92047    0.17773    0.00001
N      0.13318    1.41101   -0.00011
H      2.81331    0.60373   -0.02436
N     -2.03241   -2.12761   -0.00005
H     -1.57942   -3.01460    0.11344
H     -3.02287   -2.04758    0.13652
C     -1.06178   -0.65481    3.31671
N     -0.96884    0.68945    3.31671
C     -2.40230   -0.94687    3.31671
H     -0.18901   -1.28604    3.29884
H     -0.13648    1.24711    3.26356
H     -2.85651   -1.92225    3.32218
C     -3.03440    0.30925    3.31671
H     -4.08970    0.53054    3.31430
N     -2.15789    1.29789    3.31671
24
A_het8_2.4
C      1.67842    1.00250   -0.00004
C     -0.26189    2.02082   -0.00014
C     -0.31119   -0.27301    0.00018
C      1.09148   -0.25169    0.00005
C      3.17394   -0.60823    0.00014
H     -0.84947    2.93256    0.00493
H      4.14990   -1.06957   -0.00795
N      2.04449   -1.24969    0.00005
N      3.02621    0.75520   -0.00023
N     -0.96620    0.88650    0.00001
N      1.05273    2.17614   -0.00011
H      3.75162    1.44790   -0.03959
N     -1.01253   -1.42335   -0.00005
H     -0.53174   -2.28738    0.16609
H     -2.00386   -1.37078    0.14365
C      1.44509   -0.97582    3.35008
N      1.59410    0.36341    3.35008
C      0.09413   -1.21084    3.35008
H      2.28871   -1.64443    3.32938
H      2.44953    0.88632    3.33284
H     -0.40068   -2.16626    3.35034
C     -0.48560    0.07115    3.35008
H     -1.53034    0.33757    3.33815
N      0.43124    1.02220    3.35008
24
A_het8_3.0
C      1.23049    0.94271   -0.00004
C     -0.70071    1.98216   -0.00014
C     -0.77624   -0.31616    0.00018
C      0.62851   -0.30558    0.00005
C      2.70746   -0.68254    0.00014
H     -1.27938    2.90031   -0.00062
H      3.67853   -1.15377   -0.00253
N      1.57147   -1.31267    0.00005
N      2.57396    0.68159   -0.00023
N     -1.41747    0.85525    0.00001
N      0.61548    2.12471   -0.00011
H      3.30785    1.36651   -0.01195
N     -1.48983   -1.45755   -0.00005
H     -1.01439   -2.30080    0.27286
H     -2.46181   -1.38331    0.24758
C     -0.29958   -1.36555    3.12748
N     -1.52872   -0.81717    3.12748
C     -0.48302   -2.72584    3.12748
H      0.59274   -0.76329    3.10679
H     -1.76391    0.15703    3.06326
H      0.27916   -3.48513    3.12818
C     -1.88025   -2.88901    3.12748
H     -2.45059   -3.80455    3.13717
N     -2.50887   -1.72445    3.12748
24
A_het8_3.1
C     -1.80448    0.55355   -0.00004
C     -3.96220    0.94890   -0.00014
C     -3.32757   -1.25386    0.00018
C     -1.99459   -0.81751    0.00005
C      0.09831   -0.54432    0.00014
H     -4.79435    1.64485    0.00280
H      1.16694   -0.69636   -0.00044
N     -0.79141   -1.49065    0.00005
N     -0.44482    0.71350   -0.00023
N     -4.29795   -0.34214    0.00001
N     -2.75241    1.48946   -0.00011
H      0.04649    1.58822   -0.01629
N     -3.65237   -2.55933   -0.00005
H     -2.93285   -3.25648   -0.01381
H     -4.62004   -2.82056   -0.00530
C     -1.02632    0.55310    3.35448
N     -2.26000    1.09612    3.35448
C     -1.20333   -0.80710    3.35448
H     -0.13742    1.16128    3.35157
H     -2.50406    2.06743    3.29683
H     -0.44133   -1.56613    3.34423
C     -2.59953   -0.97651    3.35448
H     -3.16495   -1.89468    3.34761
N     -3.23333    0.18350    3.35448
24
A_het8_4.8
C      1.19705    0.71442   -0.00004
C     -0.96405    1.10049   -0.00014
C     -0.31841   -1.10123    0.00018
C      1.01144   -0.65802    0.00005
C      3.10100   -0.37312    0.00014
H     -1.79956    1.79339   -0.00193
H      4.17027   -0.51799    0.01031
N      2.21736   -1.32540    0.00005
N      2.55291    0.88102   -0.00023
N     -1.29518   -0.19215    0.00001
N      0.24301    1.64646   -0.00011
H      3.04219    1.75312    0.08802
N     -0.63906   -2.40803   -0.00005
H      0.08303   -3.09413    0.11356
H     -1.60198   -2.66697    0.10578
C      2.83762    2.42727    3.18353
N      1.70701    1.69553    3.18353
C      3.87730    1.52890    3.18353
H      2.81666    3.50427    3.18392
H      0.76255    2.02821    3.10775
H      4.93071    1.74896    3.20565
C      3.25005    0.26925    3.18353
H      3.70209   -0.70964    3.18766
N      1.93306    0.38065    3.18353
24
A_het8_m.0.0
C      1.03930   -0.05786   -0.00004
C     -0.88915    0.98389   -0.00014
C     -0.96699   -1.31051    0.00018
C      0.43618   -1.30482    0.00005
C      2.51497   -1.68382    0.00014
H     -1.46593    1.90314    0.00115
H      3.48593   -2.15557   -0.00686
N      1.37820   -2.31339    0.00005
N      2.38239   -0.32013   -0.00023
N     -1.60683   -0.14094    0.00001
N      0.42758    1.12423   -0.00011
H      3.11622    0.36448   -0.01545
N     -1.68603   -2.45161   -0.00005
H     -1.21656   -3.29656    0.27237
H     -2.65907   -2.36638    0.23493
C      1.24518   -1.01982    3.31119
N      0.62440   -2.21478    3.31119
C      0.25588   -0.06963    3.31119
H      2.31894   -0.93773    3.29795
H      1.04707   -3.12254    3.25494
H      0.37698    0.99916    3.29704
C     -0.93889   -0.81062    3.31119
H     -1.95333   -0.44563    3.29965
N     -0.70755   -2.11314    3.31119
24
A_het8_m.0.8
C     -0.90171    0.54801   -0.00004
C     -3.06555    0.89644   -0.00014
C     -2.38420   -1.29441    0.00018
C     -1.06190   -0.82819    0.00005
C      1.02464   -0.50148    0.00014
H     -3.91313    1.57382   -0.00040
H      2.09669   -0.62600    0.00677
N      0.15944   -1.47316    0.00005
N      0.45232    0.73942   -0.00023
N     -3.37443   -0.40362    0.00001
N     -1.86935    1.46129   -0.00011
H      0.92161    1.62151    0.10027
N     -2.68373   -2.60915   -0.00005
H     -1.95393   -3.28326   -0.13270
H     -3.64311   -2.87975   -0.11035
C      1.83524    0.49064    3.17529
N      0.60801   -0.06434    3.17529
C      1.64239    1.85063    3.17529
H      2.73061   -0.10823    3.17808
H      0.37528   -1.03935    3.11429
H      2.39821    2.61666    3.19547
C      0.24291    2.00535    3.17529
H     -0.33562    2.91531    3.17441
N     -0.37523    0.83725    3.17529
24
A_het8_m.1.0
C      0.68080   -0.85243   -0.00004
C     -0.82513    0.74228   -0.00014
C     -1.61833   -1.41128    0.00018
C     -0.28404   -1.84532    0.00005
C      1.56863   -2.86112    0.00014
H     -1.08397    1.79613    0.00031
H      2.34094   -3.61516   -0.00322
N      0.29081   -3.09969    0.00005
N      1.87330   -1.52576   -0.00023
N     -1.85990   -0.10068    0.00001
N      0.46959    0.46263   -0.00011
H      2.78651   -1.10908   -0.01011
N     -2.65544   -2.27339   -0.00005
H     -2.45893   -3.22989    0.23458
H     -3.54719   -1.90544    0.28308
C     -1.22436   -2.73825    3.27400
N     -2.43959   -3.32275    3.27400
C     -1.44795   -1.38575    3.27400
H     -0.31555   -3.31548    3.25222
H     -2.64707   -4.30380    3.29700
H     -0.71086   -0.60208    3.25263
C     -2.84851   -1.26138    3.27400
H     -3.44022   -0.36007    3.26023
N     -3.44596   -2.44127    3.27400
24
A_het8_m.1.3
C      0.37201   -0.42509   -0.00004
C     -1.78974   -0.05874   -0.00014
C     -1.12368   -2.25284    0.00018
C      0.20109   -1.80029    0.00005
C      2.28922   -1.49484    0.00014
H     -2.63149    0.62486    0.00422
H      3.35994   -1.63138    0.00255
N      1.41452   -2.45600    0.00005
N      1.72835   -0.24630   -0.00023
N     -2.10670   -1.35763    0.00001
N     -0.58847    0.49496   -0.00011
H      2.20601    0.63620    0.01394
N     -1.43435   -3.57249   -0.00005
H     -0.70762   -4.22897   -0.22096
H     -2.38340   -3.81646   -0.21982
C      0.65078   -2.16731    3.33761
N     -0.67215   -1.91615    3.33761
C      1.27348   -0.94473    3.33761
H      1.04139   -3.17018    3.30843
H     -1.42135   -2.58111    3.27824
H      2.33270   -0.75497    3.34429
C      0.21870   -0.01398    3.33761
H      0.26970    1.06319    3.33201
N     -0.95977   -0.61162    3.33761
24
A_het8_m.3.0
C      1.04281    0.88084   -0.00004
C     -0.90205    1.89609   -0.00014
C     -0.94539   -0.40037    0.00018
C      0.45607   -0.37356    0.00005
C      2.53637   -0.72757    0.00014
H     -1.49215    2.80718   -0.00133
H      3.51265   -1.18779    0.00145
N      1.40786   -1.37037    0.00005
N      2.38839    0.63505   -0.00023
N     -1.60596    0.75953    0.00001
N      0.41109    2.05465   -0.00011
H      3.11518    1.32720    0.00636
N     -1.64068   -1.55551   -0.00005
H     -1.15313   -2.38983    0.27530
H     -2.61723   -1.49772    0.22686
C     -2.81882   -1.57828    3.18152
N     -1.82571   -0.66884    3.18152
C     -2.21251   -2.81066    3.18152
H     -3.85600   -1.28736    3.18027
H     -1.91014    0.32912    3.10929
H     -2.69218   -3.77397    3.19738
C     -0.83504   -2.52199    3.18152
H     -0.00253   -3.20753    3.18410
N     -0.61047   -1.21881    3.18152
24
A_het8_m.4.4
C      1.86811    0.57698   -0.00004
C      0.31894    2.13321   -0.00014
C     -0.41643   -0.04085    0.00018
C      0.92704   -0.44049    0.00005
C      2.80155   -1.40613    0.00014
H      0.03168    3.17983   -0.00320
H      3.59296   -2.13925    0.01374
N      1.53066   -1.67928    0.00005
N      3.07350   -0.06523   -0.00023
N     -0.69521    1.26376    0.00001
N      1.61976    1.88714   -0.00011
H      3.97388    0.36718    0.10830
N     -1.42882   -0.92835   -0.00005
H     -1.23155   -1.90640   -0.09782
H     -2.36755   -0.58917   -0.09574
C      1.95577    0.22972    3.23288
N      2.95365    1.13429    3.23288
C      2.55358   -1.00508    3.23288
H      0.92025    0.52547    3.21118
H      2.87046    2.13287    3.17761
H      2.06609   -1.96374    3.22026
C      3.93133   -0.72549    3.23288
H      4.75774   -1.41898    3.24329
N      4.16807    0.57679    3.23288
24
A_het8_m.4.7
C      1.71637    0.00557   -0.00004
C      0.13847    1.53185   -0.00014
C     -0.55504   -0.65474    0.00018
C      0.79532   -1.02841    0.00005
C      2.68691   -1.96062    0.00014
H     -0.16891    2.57300   -0.00392
H      3.49087   -2.68041    0.00906
N      1.42088   -2.25569    0.00005
N      2.93347   -0.61494   -0.00023
N     -0.85979    0.64353    0.00001
N      1.44319    1.31127   -0.00011
H      3.82650   -0.16328    0.07519
N     -1.54760   -1.56310   -0.00005
H     -1.32857   -2.53907   -0.06407
H     -2.49613   -1.24741   -0.07316
C      0.06228   -0.06471    3.30744
N      1.29663    0.47388    3.30744
C      0.23506   -1.42545    3.30744
H     -0.82425    0.54592    3.27892
H      1.53961    1.44512    3.24265
H     -0.53125   -2.18012    3.29686
C      1.62936   -1.60077    3.30744
H      2.18779   -2.52308    3.30444
N      2.26942   -0.44337    3.30744
24
A_het8_m.5.0
C      0.80527    1.09773   -0.00004
C     -1.13168    2.12643   -0.00014
C     -1.19543   -0.17003    0.00018
C      0.20888   -0.15307    0.00005
C      2.29045   -0.52083    0.00014
H     -1.71418    3.04210   -0.00031
H      3.26349   -0.98806   -0.00343
N      1.15670   -1.15644    0.00005
N      2.15042    0.84198   -0.00023
N     -1.84195    0.99732    0.00001
N      0.18493    2.27624   -0.00011
H      2.88135    1.53004   -0.01538
N     -1.90440   -1.31441   -0.00005
H     -1.43107   -2.16520    0.24973
H     -2.87455   -1.23934    0.25113
C     -1.47889   -0.23114    3.20620
N     -0.90657   -1.45027    3.20620
C     -2.83449   -0.44100    3.20620
H     -0.89436    0.67328    3.18352
H      0.07248   -1.66637    3.15695
H     -3.60726    0.30722    3.19738
C     -2.97109   -1.84039    3.20620
H     -3.87572   -2.42818    3.21575
N     -1.79519   -2.44820    3.20620
24
A_het9_0.6
C      0.66888    0.32179   -0.00004
C     -1.26204    1.36851   -0.00014
C     -1.34299   -0.92477    0.00018
C      0.05874   -0.92291    0.00005
C      2.13118   -1.31144    0.00014
H     -1.83758    2.28891   -0.00489
H      3.10023   -1.78531    0.01817
N      0.99116   -1.93687    0.00005
N      2.00704    0.05090   -0.00023
N     -1.98439    0.24501    0.00001
N      0.05462    1.50605   -0.00011
H      2.74858    0.71964    0.10692
N     -2.05873   -2.06518   -0.00005
H     -1.58933   -2.94540   -0.10075
H     -3.05493   -2.00942   -0.09963
C      0.79768   -0.15249    3.22226
N      1.02439    1.19690    3.22226
C      2.36626    1.37980    3.22226
N      3.00928    0.24087    3.22226
C      2.03483   -0.72379    3.22226
H     -0.19291   -0.57134    3.20271
H      0.32746    1.91402    3.13900
H      2.81611    2.36017    3.22053
H      2.27499   -1.77406    3.22202
24
A_het9_1.7
C      0.52150    0.18796   -0.00004
C     -1.44091    1.17149   -0.00014
C     -1.44800   -1.12361    0.00018
C     -0.04828   -1.07606    0.00005
C      2.03524   -1.39605    0.00014
H     -2.04627    2.07257   -0.00574
H      3.01833   -1.84084    0.01258
N      0.91653   -2.05907    0.00005
N      1.86762   -0.03855   -0.00023
N     -2.12761    0.02359    0.00001
N     -0.13110    1.35038   -0.00011
H      2.57968    0.65888    0.12395
N     -2.12662   -2.29036   -0.00005
H     -1.62456   -3.14415   -0.15945
H     -3.11678   -2.26172   -0.15934
C      0.26799   -0.88506    3.27141
N     -0.29610    0.36267    3.27141
C      0.71642    1.26271    3.27141
N      1.88405    0.67569    3.27141
C      1.61237   -0.66921    3.27141
H     -0.32050   -1.78507    3.24867
H     -1.27594    0.57034    3.20861
H      0.54289    2.32648    3.24831
H      2.39784   -1.40689    3.27525
24
A_het9_2.2
C      1.86555    0.27851   -0.00004
C     -0.05674    1.33431   -0.00014
C     -0.14621   -0.95759    0.00018
C      1.25408   -0.96502    0.00005
C      3.32874   -1.36001    0.00014
H     -0.62753    2.25549    0.01363
H      4.29585   -1.83932   -0.00128
N      2.18706   -1.98168    0.00005
N      3.20690    0.00422   -0.00023
N     -0.78061    0.20989    0.00001
N      1.26061    1.46173   -0.00011
H      3.94709    0.68238   -0.00314
N     -0.87528   -2.10283   -0.00005
H     -0.40197   -2.95667   -0.23646
H     -1.84416   -2.01592   -0.25126
C      0.42529   -0.39053    3.30462
N     -0.92747   -0.60740    3.30462
C     -1.52855    0.60667    3.30462
N     -0.65630    1.57809    3.30462
C      0.56916    0.96430    3.30462
H      1.13790   -1.19638    3.28522
H     -1.38242   -1.49806    3.23082
H     -2.60067    0.72119    3.28784
H      1.48426    1.53312    3.29643
24
A_het9_2.6
C      0.66851   -0.50612   -0.00004
C     -1.50397   -0.18791   -0.00014
C     -0.79149   -2.36953    0.00018
C      0.52431   -1.88533    0.00005
C      2.60566   -1.53296    0.00014
H     -2.36022    0.47855   -0.00230
H      3.67843   -1.64355    0.01335
N      1.75229   -2.51513    0.00005
N      2.01965   -0.29799   -0.00023
N     -1.79488   -1.49212    0.00001
N     -0.31450    0.39289   -0.00011
H      2.48086    0.58852    0.11101
N     -1.07193   -3.68914   -0.00005
H     -0.33171   -4.34653   -0.16123
H     -2.02438   -3.97014   -0.14364
C      3.13910   -1.30471    3.13760
N      1.79793   -1.03173    3.13760
C      1.65980    0.31602    3.13760
N      2.81949    0.91919    3.13760
C      3.75166   -0.08711    3.13760
H      3.52060   -2.31047    3.13049
H      1.05639   -1.70580    3.07643
H      0.69527    0.79806    3.11332
H      4.80901    0.12227    3.15174
24
A_het9_3.0
C      1.73720   -1.12931   -0.00004
C      0.77965    0.84365   -0.00014
C     -0.62675   -0.97290    0.00018
C      0.51806   -1.78718    0.00005
C      1.98225   -3.31270    0.00014
H      0.84944    1.92661   -0.00043
H      2.49252   -4.26392   -0.00538
N      0.69159   -3.15678    0.00005
N      2.67289   -2.12952   -0.00023
N     -0.45991    0.35095    0.00001
N      1.93154    0.18816   -0.00011
H      3.66896   -2.00526   -0.01897
N     -1.87232   -1.48049   -0.00005
H     -1.98952   -2.45107    0.23066
H     -2.61915   -0.85543    0.24779
C     -0.95495   -0.77936    3.21333
N     -0.76345   -2.13436    3.21333
C     -1.98827   -2.71503    3.21333
N     -2.94396   -1.82343    3.21333
C     -2.30667   -0.60942    3.21333
H     -0.13790   -0.08012    3.18867
H      0.11775   -2.61023    3.15020
H     -2.12034   -3.78563    3.21156
H     -2.85453    0.31859    3.21275
24
A_het9_3.4
C      0.51816    0.82948   -0.00004
C     -1.64331    1.19197   -0.00014
C     -0.97378   -1.00135    0.00018
C      0.35008   -0.54616    0.00005
C      2.43825   -0.23481    0.00014
H     -2.48595    1.87426    0.00516
H      3.50939   -0.36881    0.00006
N      1.56573   -1.19896    0.00005
N      1.87439    1.01165   -0.00023
N     -1.95806   -0.10798    0.00001
N     -0.44314    1.74724   -0.00011
H      2.34919    1.89575    0.01465
N     -1.28152   -2.32279   -0.00005
H     -0.55795   -2.97283   -0.24918
H     -2.23191   -2.56427   -0.21773
C      1.27297   -0.25540    3.32148
N      0.25289   -1.16889    3.32148
C     -0.90996   -0.47225    3.32148
N     -0.70095    0.81625    3.32148
C      0.66168    0.96226    3.32148
H      2.30744   -0.54967    3.30825
H      0.34808   -2.16462    3.24908
H     -1.87324   -0.95625    3.29673
H      1.12275    1.93641    3.32381
24
A_het9_4.3
C      1.59304   -0.10894   -0.00004
C     -0.28263    1.02521   -0.00014
C     -0.47180   -1.26315    0.00018
C      0.93091   -1.32564    0.00005
C      2.98936   -1.80517    0.00014
H     -0.81383    1.97140    0.00157
H      3.93684   -2.32277   -0.01195
N      1.82366   -2.37811    0.00005
N      2.92303   -0.43520   -0.00023
N     -1.05283   -0.06295    0.00001
N      1.04020    1.10174   -0.00011
H      3.68833    0.21325   -0.03836
N     -1.24619   -2.36670   -0.00005
H     -0.81462   -3.22980    0.27959
H     -2.20546   -2.23120    0.26811
C      0.87281   -0.26275    3.29311
N      1.57394   -1.44016    3.29311
C      0.66868   -2.44802    3.29311
N     -0.55649   -1.99518    3.29311
C     -0.43904   -0.62861    3.29311
H      1.35571    0.69804    3.26771
H      2.57089   -1.54031    3.25683
H      0.96079   -3.48601    3.28035
H     -1.30437    0.01277    3.27855
24
A_het9_4.6
C      2.23869   -0.83373   -0.00004
C      0.31144    0.21124   -0.00014
C      0.22965   -2.08335    0.00018
C      1.63394   -2.07976    0.00005
C      3.71256   -2.46335    0.00014
H     -0.26331    1.13178    0.00141
H      4.68248   -2.93738   -0.01144
N      2.57478   -3.08926    0.00005
N      3.58270   -1.09758   -0.00023
N     -0.40714   -0.91155    0.00001
N      1.62938    0.34994   -0.00011
H      4.31676   -0.41432   -0.04462
N     -0.49083   -3.22257   -0.00005
H     -0.02423   -4.05971    0.30277
H     -1.46070   -3.13006    0.24727
C      1.33389   -1.03015    3.28340
N      2.28716   -2.01444    3.28340
C      1.63878   -3.20420    3.28340
N      0.34226   -3.04579    3.28340
C      0.14208   -1.68855    3.28340
H      1.58250    0.01604    3.25696
H      3.28048   -1.88097    3.25593
H      2.16172   -4.14695    3.26777
H     -0.84678   -1.26151    3.26702
24
A_het9_4.8
C      0.94963    0.48638   -0.00004
C     -1.21933    0.80112   -0.00014
C     -0.50328   -1.37840    0.00018
C      0.81162   -0.89145    0.00005
C      2.89180   -0.53326    0.00014
H     -2.07759    1.46517    0.00076
H      3.96565   -0.64303   -0.00058
N      2.04144   -1.51669    0.00005
N      2.30022    0.70030   -0.00023
N     -1.50762   -0.50289    0.00001
N     -0.03197    1.38545   -0.00011
H      2.75071    1.59365    0.08020
N     -0.78245   -2.69641   -0.00005
H     -0.04025   -3.35985    0.11575
H     -1.73621   -2.98293    0.11754
C      3.09160    1.87586    3.24197
N      3.61259    0.60574    3.24197
C      2.56501   -0.25643    3.24197
N      1.42238    0.37356    3.24197
C      1.73908    1.70664    3.24197
H      3.71289    2.75443    3.25867
H      4.58432    0.35945    3.27089
H      2.69675   -1.32664    3.22545
H      0.97498    2.46602    3.22858
24
A_het9_5.0
C      1.06652    0.11637   -0.00004
C     -0.87764    1.13299   -0.00014
C     -0.92670   -1.16585    0.00018
C      0.47795   -1.13834    0.00005
C      2.56082   -1.49322    0.00014
H     -1.46637    2.04488   -0.00179
H      3.53661   -1.95457   -0.00211
N      1.43151   -2.13518    0.00005
N      2.41264   -0.13046   -0.00023
N     -1.58137   -0.00114    0.00001
N      0.43754    1.29150   -0.00011
H      3.13952    0.56188   -0.01518
N     -1.62686   -2.31392   -0.00005
H     -1.14736   -3.15952    0.25778
H     -2.59854   -2.24834    0.24976
C     -2.64712   -1.49742    3.14698
N     -1.29280   -1.30290    3.14698
C     -0.70836   -2.52515    3.14698
N     -1.59667   -3.48391    3.14698
C     -2.81314   -2.85072    3.14698
H     -3.34589   -0.67988    3.13243
H     -0.82328   -0.41784    3.08645
H      0.36216   -2.65494    3.12343
H     -3.73825   -3.40396    3.15897
24
A_het9_m.1.2
C      0.29735    1.15769   -0.00004
C     -1.86112    1.53992   -0.00014
C     -1.21132   -0.66121    0.00018
C      0.11867   -0.21528    0.00005
C      2.21181    0.07617    0.00014
H     -2.69664    2.23036    0.01369
H      3.28171   -0.06746   -0.00792
N      1.32982   -0.87762    0.00005
N      1.65662    1.33028   -0.00023
N     -2.18680    0.24447    0.00001
N     -0.65445    2.08595   -0.00011
H      2.13744    2.20999   -0.04806
N     -1.52990   -1.96975   -0.00005
H     -0.80909   -2.66006   -0.09051
H     -2.49458   -2.23036   -0.08312
C     -0.29435    0.67949    3.33548
N      0.28769    1.92077    3.33548
C     -0.71419    2.83446    3.33548
N     -1.88724    2.26352    3.33548
C     -1.63577    0.91586    3.33548
H      0.28229   -0.22878    3.31821
H      1.27103    2.11473    3.32997
H     -0.52801    3.89660    3.32319
H     -2.43362    0.19216    3.31948
24
A_het9_m.1.3
C      2.23101   -0.40696   -0.00004
C      0.67597    1.14082   -0.00014
C     -0.05285   -1.03967    0.00018
C      1.29688   -1.43024    0.00005
C      3.18109   -2.38723    0.00014
H      0.38419    2.18621   -0.00129
H      3.97601   -3.11738   -0.00314
N      1.91210   -2.66523    0.00005
N      3.44368   -1.04189   -0.00023
N     -0.33259    0.26647    0.00001
N      1.97906    0.90188   -0.00011
H      4.34337   -0.59667   -0.01648
N     -1.05981   -1.93056   -0.00005
H     -0.84171   -2.87920    0.25068
H     -1.97170   -1.59096    0.25372
C      0.05467   -2.58843    3.15794
N     -0.18815   -1.24139    3.15794
C     -1.53234   -1.07310    3.15794
N     -2.16181   -2.21839    3.15794
C     -1.17678   -3.17283    3.15794
H      1.04963   -2.99629    3.13224
H      0.49942   -0.51233    3.10225
H     -1.99117   -0.09742    3.14073
H     -1.40885   -4.22544    3.16659
24
A_het9_m.1.4
C      1.42931    0.46981   -0.00004
C     -0.73787    0.79839   -0.00014
C     -0.03608   -1.38508    0.00018
C      1.28364   -0.90710    0.00005
C      3.36895   -0.56415    0.00014
H     -1.59108    1.46782    0.00672
H      4.44213   -0.68224   -0.01206
N      2.51019   -1.53936    0.00005
N      2.78424    0.67576   -0.00023
N     -1.03230   -0.50301    0.00001
N      0.45462    1.37549   -0.00011
H      3.24349    1.56756   -0.03671
N     -0.32457   -2.70069   -0.00005
H      0.41098   -3.36422    0.15372
H     -1.27949   -2.97371    0.14084
C      1.36421   -1.81542    3.32606
N      1.99455   -0.59942    3.32606
C      1.02982    0.35401    3.32606
N     -0.16506   -0.17060    3.32606
C      0.03301   -1.52639    3.32606
H      1.90696   -2.74381    3.30716
H      2.98497   -0.44735    3.29086
H      1.25491    1.40868    3.31129
H     -0.79436   -2.21673    3.32178
24
A_het9_m.2.2
C      1.18331    0.27615   -0.00004
C     -0.75254    1.30907   -0.00014
C     -0.81685   -0.98420    0.00018
C      0.58616   -0.97405    0.00005
C      2.66657   -1.34595    0.00014
H     -1.33426    2.22350    0.01316
H      3.63891   -1.81457   -0.00282
N      1.53164   -1.98011    0.00005
N      2.52867    0.01688   -0.00023
N     -1.46261    0.17827    0.00001
N      0.56495    1.45371   -0.00011
H      3.26092    0.70357   -0.01597
N     -1.52768   -2.13083   -0.00005
H     -1.05949   -3.00126   -0.16915
H     -2.52144   -2.06657   -0.12283
C     -2.00511   -0.84054    3.29186
N     -0.65899   -0.58608    3.29186
C     -0.50576    0.76131    3.29186
N     -1.65671    1.37777    3.29186
C     -2.60011    0.38444    3.29186
H     -2.40119   -1.84029    3.27439
H      0.07437   -1.26873    3.23952
H      0.46370    1.23343    3.27358
H     -3.65434    0.60721    3.28667
24
A_het9_m.2.8
C      0.71646    1.10822   -0.00004
C     -1.43024    0.65381   -0.00014
C     -0.00594   -1.14573    0.00018
C      1.05986   -0.23509    0.00005
C      2.88954    0.81806    0.00014
H     -2.46496    0.98074   -0.00280
H      3.93484    1.08622    0.00953
N      2.43038   -0.39974    0.00005
N      1.91111    1.77204   -0.00023
N     -1.25110   -0.67105    0.00001
N     -0.51682    1.61053   -0.00011
H      2.03603    2.76316    0.11105
N      0.18854   -2.48120   -0.00005
H      1.10979   -2.84016   -0.16911
H     -0.60753   -3.07344   -0.14972
C      0.86610    1.54119    3.19894
N      2.05751    0.86827    3.19894
C      3.04430    1.79672    3.19894
N      2.56352    3.01227    3.19894
C      1.19976    2.86207    3.19894
H     -0.08232    1.03426    3.17256
H      2.17697   -0.12602    3.12853
H      4.08946    1.52980    3.19973
H      0.53557    3.71050    3.19690
24
A_het9_m.3.0
C     -0.64235    0.75675   -0.00004
C     -2.80778    1.10780   -0.00014
C     -2.12678   -1.08146    0.00018
C     -0.80665   -0.61999    0.00005
C      1.27840   -0.30029    0.00014
H     -3.65448    1.78631   -0.00166
H      2.34961   -0.42922    0.01542
N      0.41024   -1.26863    0.00005
N      0.71081    0.94307   -0.00023
N     -3.11767   -0.19352    0.00001
N     -1.61123    1.66953   -0.00011
H      1.18448    1.82386    0.08473
N     -2.42719   -2.40567   -0.00005
H     -1.69572   -3.04713   -0.25026
H     -3.37177   -2.65196   -0.23744
C     -1.96647    0.05933    3.28513
N     -1.30856   -1.14222    3.28513
C      0.01884   -0.87449    3.28513
N      0.25216    0.41138    3.28513
C     -0.98574    1.00355    3.28513
H     -3.03931    0.12885    3.25701
H     -1.73203   -2.04867    3.21077
H      0.76463   -1.65259    3.26403
H     -1.10166    2.07459    3.27348
24
A_het9_m.4.5
C      0.00382    0.39185   -0.00004
C     -2.16777    0.71906   -0.00014
C     -1.46391   -1.46602    0.00018
C     -0.14632   -0.98661    0.00005
C      1.93665   -0.64400    0.00014
H     -3.02168    1.38878   -0.00311
H      3.00905   -0.75852    0.02585
N      1.07810   -1.62165    0.00005
N      1.35467    0.59357   -0.00023
N     -2.46448   -0.58390    0.00001
N     -0.97624    1.29551   -0.00011
H      1.81970    1.47625    0.12098
N     -1.74913   -2.78296   -0.00005
H     -1.00948   -3.44698   -0.13343
H     -2.70341   -3.06522   -0.12606
C      0.73830    1.81898    3.12111
N      0.53190    0.46629    3.12111
C      1.74881   -0.12916    3.12111
N      2.71584    0.75008    3.12111
C      2.09309    1.97263    3.12111
H     -0.07272    2.52505    3.10076
H     -0.35685    0.00223    3.07021
H      1.86592   -1.20097    3.10481
H      2.65400    2.89314    3.13471
24
A_het9_m.5.0
C      0.49034    0.47083   -0.00004
C     -1.68260    0.77119   -0.00014
C     -0.95143   -1.40773    0.00018
C      0.36042   -0.90788    0.00005
C      2.43982   -0.53966    0.00014
H     -2.54494    1.43053   -0.00217
H      3.51408   -0.64502   -0.00163
N      1.59319   -1.52472    0.00005
N      1.84072    0.69334   -0.00023
N     -1.96277   -0.53518    0.00001
N     -0.49939    1.36411   -0.00011
H      2.29117    1.59040   -0.01020
N     -1.21748   -2.72636   -0.00005
H     -0.48256   -3.35806    0.26676
H     -2.16130   -3.00304    0.20237
C     -0.56155   -1.56522    3.22497
N     -1.91228   -1.78152    3.22497
C     -2.10433   -3.12277    3.22497
N     -0.97039   -3.77319    3.22497
C      0.00144   -2.80625    3.22497
H     -0.13717   -0.57693    3.20312
H     -2.62323   -1.07749    3.14819
H     -3.08755   -3.56677    3.22683
H      1.04964   -3.05565    3.21726
24
A_het9_m.5.5
C      0.12609    1.37005   -0.00004
C     -2.04143    1.71097   -0.00014
C     -1.35054   -0.47928    0.00018
C     -0.03003   -0.00605    0.00005
C      2.05489    0.32140    0.00014
H     -2.89120    2.38668   -0.00238
H      3.12703    0.19629   -0.00059
N      1.19023   -0.64644    0.00005
N      1.47993    1.56632   -0.00023
N     -2.34519    0.41177    0.00001
N     -0.84611    2.28230   -0.00011
H      1.94823    2.45378   -0.01951
N     -1.64227   -1.79451   -0.00005
H     -0.91887   -2.42767    0.29369
H     -2.59216   -2.04476    0.20992
C      0.50213    0.80985    3.28771
N     -0.85277    1.01389    3.28771
C     -1.44167   -0.20511    3.28771
N     -0.55859   -1.16879    3.28771
C      0.66055   -0.54295    3.28771
H      1.20659    1.62256    3.28034
H     -1.31908    1.89970    3.21970
H     -2.51283   -0.32752    3.26571
H      1.58168   -1.10144    3.27836
23
A_het10_0.0
C      1.41549    0.42500   -0.00004
C     -0.53605    1.42636   -0.00014
C     -0.56789   -0.87223    0.00018
C      0.83644   -0.83454    0.00005
C      2.92197   -1.17403    0.00014
H     -1.13235    2.33306   -0.00077
H      3.90102   -1.62841   -0.00212
N      1.79737   -1.82456    0.00005
N      2.76339    0.18762   -0.00023
N     -1.23119    0.28627    0.00001
N      0.77757    1.59458   -0.00011
H      3.48510    0.88549   -0.01519
N     -1.25826   -2.02610   -0.00005
H     -0.76890   -2.88040    0.20078
H     -2.24182   -1.98006    0.20197
C     -1.64153   -1.24878    3.12950
N     -0.45265   -1.86415    3.12950
N     -0.61517   -3.19753    3.12950
C     -1.92469   -3.31422    3.12950
N     -2.60515   -2.14090    3.12950
H     -1.75700   -0.17722    3.10251
H     -2.40727   -4.27849    3.13833
H      0.46902   -1.46768    3.07743
23
A_het10_1.4
C      1.55520    0.62917   -0.00004
C     -0.42528    1.57744   -0.00014
C     -0.39152   -0.71877    0.00018
C      1.00870   -0.64403    0.00005
C      3.09952   -0.92743    0.00014
H     -1.04617    2.46807   -0.00275
H      4.09035   -1.35506    0.00706
N      1.99316   -1.60846    0.00005
N      2.90629    0.42775   -0.00023
N     -1.08997    0.41941    0.00001
N      0.88308    1.78156   -0.00011
H      3.61073    1.14112    0.04515
N     -1.04760   -1.89467   -0.00005
H     -0.53445   -2.71882    0.25779
H     -2.03321   -1.87045    0.18997
C     -0.23581   -0.29054    3.23863
N      0.76589    0.59658    3.23863
N      1.95105   -0.03844    3.23863
C      1.58671   -1.30122    3.23863
N      0.24741   -1.51169    3.23863
H     -1.27632   -0.00939    3.21551
H      2.31081   -2.09918    3.23120
H      0.72699    1.59805    3.17174
23
A_het10_2.5
C     -0.40666    0.71254   -0.00004
C     -2.35817    1.72134   -0.00014
C     -2.39443   -0.57347    0.00018
C     -0.99200   -0.54356    0.00005
C      1.09028   -0.89284    0.00014
H     -2.95054    2.63063   -0.00283
H      2.06686   -1.34963    0.02842
N     -0.03791   -1.53922    0.00005
N      0.93840    0.46819   -0.00023
N     -3.05779    0.58371    0.00001
N     -1.04371    1.88397   -0.00011
H      1.66399    1.15965    0.07247
N     -3.08700   -1.72758   -0.00005
H     -2.60133   -2.59817   -0.10828
H     -4.08415   -1.69052   -0.10046
C      0.69525   -0.20668    3.12290
N      0.48293    1.11502    3.12290
N      1.65107    1.77669    3.12290
C      2.52431    0.79307    3.12290
N      1.98612   -0.45105    3.12290
H     -0.09744   -0.93711    3.09737
H      3.58656    0.97903    3.13653
H     -0.38410    1.61973    3.05811
23
A_het10_3.1
C      0.28928    0.22518   -0.00004
C     -1.68101    1.19214   -0.00014
C     -1.66824   -1.09901    0.00018
C     -0.26981   -1.04342    0.00005
C      1.81884   -1.34711    0.00014
H     -2.29301    2.08758    0.00214
H      2.80545   -1.78402    0.01188
N      0.70525   -2.01942    0.00005
N      1.63907    0.00790   -0.00023
N     -2.35540    0.03838    0.00001
N     -0.37113    1.38069   -0.00011
H      2.35066    0.71243    0.06810
N     -2.34149   -2.27789   -0.00005
H     -1.83275   -3.10536   -0.25556
H     -3.31987   -2.23621   -0.22470
C      0.38739   -1.44596    3.27766
N     -0.92873   -1.20293    3.27766
N     -1.15941    0.12050    3.27766
C      0.05773    0.61288    3.27766
N      1.05105   -0.31280    3.27766
H      0.80843   -2.43783    3.25482
H      0.23693    1.67565    3.26917
H     -1.69484   -1.84943    3.21499
23
A_het10_4.0
C      0.34692   -0.18421   -0.00004
C     -1.61564    0.79180   -0.00014
C     -1.61766   -1.50306    0.00018
C     -0.21564   -1.45062    0.00005
C      1.87448   -1.75948    0.00014
H     -2.22328    1.69100   -0.00032
H      2.86028   -2.19942   -0.00324
N      0.75884   -2.42838    0.00005
N      1.69675   -0.40299   -0.00023
N     -2.29693   -0.35719    0.00001
N     -0.30546    0.97573   -0.00011
H      2.40627    0.30618    0.03577
N     -2.29708   -2.66741   -0.00005
H     -1.79503   -3.51592    0.18324
H     -3.27675   -2.62957    0.21526
C      0.88153   -1.62554    3.30673
N     -0.11516   -2.51826    3.30673
N     -1.30288   -1.89096    3.30673
C     -0.94685   -0.62550    3.30673
N      0.39274   -0.40827    3.30673
H      1.92385   -1.90068    3.30007
H     -1.67643    0.16762    3.29661
H     -0.06778   -3.51984    3.26567
23
A_het10_5.2
C      1.05122    1.19670   -0.00004
C     -0.87792    2.24259   -0.00014
C     -0.95916   -0.05236    0.00018
C      0.44534   -0.04913    0.00005
C      2.52352   -0.43506    0.00014
H     -1.45338    3.16131    0.01268
H      3.49269   -0.91015   -0.00345
N      1.38430   -1.06104    0.00005
N      2.39470    0.92897   -0.00023
N     -1.59582    1.11753    0.00001
N      0.44066    2.37957   -0.00011
H      3.13152    1.61059   -0.02336
N     -1.67798   -1.19116   -0.00005
H     -1.20450   -2.06078    0.16251
H     -2.65111   -1.12106    0.23856
C     -0.69951    1.61092    3.23877
N     -0.85484    0.28047    3.23877
N     -2.16126   -0.03682    3.23877
C     -2.73019    1.14819    3.23877
N     -1.87257    2.19771    3.23877
H      0.26277    2.09681    3.21838
H     -3.80205    1.26238    3.23524
H     -0.15648   -0.44015    3.20008
23
A_het10_5.4
C      1.03507    0.45321   -0.00004
C     -0.91433    1.45256   -0.00014
C     -0.94339   -0.84364    0.00018
C      0.46007   -0.80740    0.00005
C      2.54797   -1.14051    0.00014
H     -1.51086    2.35838    0.00592
H      3.52880   -1.59150   -0.00985
N      1.42501   -1.79511    0.00005
N      2.38516    0.22010   -0.00023
N     -1.60746    0.31116    0.00001
N      0.39860    1.62043   -0.00011
H      3.10312    0.92125   -0.02904
N     -1.63632   -2.00076   -0.00005
H     -1.15193   -2.84114    0.25904
H     -2.61734   -1.94068    0.20614
C      0.86209   -0.15619    3.29686
N      0.64935   -1.47819    3.29686
N     -0.66871   -1.73700    3.29686
C     -1.18675   -0.52815    3.29686
N     -0.28383    0.48224    3.29686
H      1.84454    0.28789    3.28598
H     -2.25239   -0.36646    3.28949
H      1.31273   -2.22863    3.22807
23
A_het10_m.0.4
C      0.94580    0.62777   -0.00004
C     -0.99706    1.65006   -0.00014
C     -1.04909   -0.64637    0.00018
C      0.35285   -0.62453    0.00005
C      2.43168   -0.98455    0.00014
H     -1.58385    2.56343   -0.00269
H      3.40633   -1.44733    0.01165
N      1.30103   -1.62475    0.00005
N      2.28825    0.37650   -0.00023
N     -1.70488    0.51693    0.00001
N      0.31732    1.80442   -0.00011
H      3.01871    1.06280    0.05033
N     -1.74930   -1.79652   -0.00005
H     -1.26608   -2.64501    0.23353
H     -2.73425   -1.73956    0.18471
C      0.52844    0.65715    3.24040
N     -0.66233    0.04739    3.24040
N     -0.50357   -1.28762    3.24040
C      0.80474   -1.40904    3.24040
N      1.48945   -0.23824    3.24040
H      0.64572    1.72859    3.21657
H      1.28405   -2.37410    3.23156
H     -1.58027    0.44945    3.17240
23
A_het10_m.1.1
C      1.41428    1.58725   -0.00004
C     -0.55300    2.55805   -0.00014
C     -0.54822    0.25884    0.00018
C      0.85462    0.31922    0.00005
C      2.94395    0.01112    0.00014
H     -1.16370    3.45528   -0.00158
H      3.92960   -0.42873   -0.00115
N      1.82954   -0.65591    0.00005
N      2.76524    1.37067   -0.00023
N     -1.23113    1.40674    0.00001
N      0.75726    2.74678   -0.00011
H      3.47668    2.07900   -0.01157
N     -1.21782   -0.90746   -0.00005
H     -0.71057   -1.74953    0.20952
H     -2.20103   -0.88033    0.20643
C     -0.27638   -0.80882    3.12477
N     -1.44054   -0.14829    3.12477
N     -2.46820   -1.01252    3.12477
C     -1.85085   -2.17378    3.12477
N     -0.49672   -2.10338    3.12477
H      0.68446   -0.32031    3.10396
H     -2.39453   -3.10504    3.13445
H     -1.61014    0.83978    3.05335
23
A_het10_m.2.0
C      1.43233    0.03969   -0.00004
C     -0.72182    0.46250   -0.00014
C     -0.11450   -1.75238    0.00018
C      1.22495   -1.33022    0.00005
C      3.32332   -1.07997    0.00014
H     -1.54498    1.16825    0.01138
H      4.39013   -1.24448   -0.00321
N      2.42244   -2.01612    0.00005
N      2.79434    0.18461   -0.00023
N     -1.07123   -0.82422    0.00001
N      0.49649    0.98739   -0.00011
H      3.29529    1.05423   -0.02722
N     -0.46174   -3.05335   -0.00005
H      0.25103   -3.73450    0.18953
H     -1.40566   -3.27003    0.26850
C     -0.22132   -1.43943    3.20393
N     -0.45254   -0.12074    3.20393
N     -1.77336    0.12126    3.20393
C     -2.27596   -1.09214    3.20393
N     -1.36007   -2.09282    3.20393
H      0.76760   -1.86945    3.18856
H     -3.34007   -1.26359    3.20175
H      0.20026    0.64016    3.14284
23
A_het10_m.2.6
C      2.10611    0.41295   -0.00004
C     -0.05251    0.78172   -0.00014
C      0.60836   -1.41832    0.00018
C      1.93617   -0.96224    0.00005
C      4.02779   -0.65319    0.00014
H     -0.89341    1.46721    0.00266
H      5.09889   -0.78880   -0.01156
N      3.15314   -1.61431    0.00005
N      3.46351    0.59605   -0.00023
N     -0.37169   -0.51495    0.00001
N      1.14904    1.33593   -0.00011
H      3.93631    1.48122   -0.03013
N      0.29311   -2.72959   -0.00005
H      1.00805   -3.38170    0.26861
H     -0.65619   -2.96169    0.23288
C      2.30827   -2.00411    3.28804
N      2.52759   -0.68348    3.28804
N      1.36214   -0.01489    3.28804
C      0.48465   -0.99215    3.28804
N      1.01781   -2.24129    3.28804
H      3.09828   -2.73716    3.27067
H     -0.57593   -0.80107    3.27555
H      3.39803   -0.18462    3.26403
23
A_het10_m.3.0
C      0.75260    0.20884   -0.00004
C     -1.19662    1.21154   -0.00014
C     -1.22890   -1.08230    0.00018
C      0.17364   -1.04869    0.00005
C      2.25997   -1.38869    0.00014
H     -1.79143    2.11904    0.00109
H      3.23926   -1.84279   -0.00515
N      1.13403   -2.04048    0.00005
N      2.10123   -0.02918   -0.00023
N     -1.89286    0.07234    0.00001
N      0.11673    1.37790   -0.00011
H      2.82254    0.66904   -0.00441
N     -1.92026   -2.23925   -0.00005
H     -1.42280   -3.09356    0.17050
H     -2.89449   -2.20120    0.24109
C     -1.37682   -3.22465    3.23357
N     -0.40985   -2.29872    3.23357
N     -0.94352   -1.06725    3.23357
C     -2.23225   -1.32343    3.23357
N     -2.55346   -2.64223    3.23357
H     -1.18305   -4.28562    3.23169
H     -2.96628   -0.53446    3.22365
H      0.58528   -2.41897    3.16915
23
A_het10_m.4.0
C      0.47486   -0.21901   -0.00004
C     -1.67989    0.19294   -0.00014
C     -1.06085   -2.01492    0.00018
C      0.27374   -1.59066    0.00005
C      2.36864   -1.32749    0.00014
H     -2.50637    0.89463    0.00516
H      3.43617   -1.48528    0.00970
N      1.47380   -2.27198    0.00005
N      1.83428   -0.06953   -0.00023
N     -2.02420   -1.09856    0.00001
N     -0.46649    0.72079   -0.00011
H      2.33222    0.80040    0.05035
N     -1.39896   -3.32720   -0.00005
H     -0.69002   -3.99972   -0.22986
H     -2.35662   -3.55125   -0.20299
C     -0.65160   -1.52487    3.28722
N      0.67184   -1.73004    3.28722
N      1.32550   -0.55578    3.28722
C      0.33535    0.30956    3.28722
N     -0.90429   -0.23734    3.28722
H     -1.37716   -2.32203    3.26463
H      0.51001    1.37328    3.28333
H      1.18041   -2.59265    3.21283
23
A_het10_m.5.5
C     -1.59614    0.76718   -0.00004
C     -3.76654    1.09684   -0.00014
C     -3.06556   -1.08879    0.00018
C     -1.74682   -0.61060    0.00005
C      0.33826   -0.27054    0.00014
H     -4.61929    1.76775   -0.00214
H      1.41009   -0.38929    0.02519
N     -0.52227   -1.24655    0.00005
N     -0.24319    0.96783   -0.00023
N     -4.06409   -0.20590    0.00001
N     -2.57419    1.67181   -0.00011
H      0.21970    1.85676    0.07462
N     -3.35173   -2.40588   -0.00005
H     -2.61430   -3.06959   -0.14701
H     -4.30656   -2.68518   -0.12972
C     -0.75804    1.36805    3.11702
N     -0.17520    0.16299    3.11702
N      1.16212    0.28980    3.11702
C      1.31425    1.59570    3.11702
N      0.15998    2.30780    3.11702
H     -1.82632    1.51311    3.09381
H      2.29104    2.05257    3.12999
H     -0.59685   -0.74726    3.05277
23
A_het11_1.3
C      0.88914   -0.60997   -0.00004
C     -1.04808    0.42487   -0.00014
C     -1.11454   -1.86944    0.00018
C      0.28702   -1.85854    0.00005
C      2.36294   -2.23355    0.00014
H     -1.62930    1.34155   -0.00445
H      3.33468   -2.70150    0.02150
N      1.22644   -2.86613    0.00005
N      2.22949   -0.87189   -0.00023
N     -1.76307   -0.70346    0.00001
N      0.26779    0.57033   -0.00011
H      2.96599   -0.19573    0.09810
N     -1.82373   -3.01427   -0.00005
H     -1.34900   -3.88990   -0.11613
H     -2.81876   -2.96281   -0.11436
C      0.70858   -0.82810    3.21657
N      1.39690    0.32697    3.21657
N      2.89188   -1.16663    3.21657
C      1.68431   -1.78436    3.21657
H     -0.36574   -0.87273    3.19059
H      1.04643    1.26703    3.15809
H      1.59161   -2.85590    3.20011
N      2.71241    0.11421    3.21657
23
A_het11_3.1
C      1.06640    1.17921   -0.00004
C     -0.87898    2.19421   -0.00014
C     -0.92102   -0.09895    0.00018
C      0.48007   -0.07704    0.00005
C      2.56290   -0.42972    0.00014
H     -1.47041    3.10259    0.01128
H      3.53932   -0.88978   -0.00241
N      1.43409   -1.07428    0.00005
N      2.41340    0.93196   -0.00023
N     -1.57780    1.05593    0.00001
N      0.43684    2.35012   -0.00011
H      3.14006    1.62464   -0.01163
N     -1.62715   -1.25602   -0.00005
H     -1.14444   -2.10442   -0.23574
H     -2.60550   -1.18626   -0.21817
C     -0.43323    0.54699    3.29396
N     -1.72474    0.16589    3.29396
N     -1.81049    2.27562    3.29396
C     -0.50295    1.91107    3.29396
H      0.38321   -0.15258    3.27518
H     -2.10724   -0.76139    3.24236
H      0.28752    2.64050    3.28071
N     -2.54564    1.21491    3.29396
23
A_het11_4.7
C      2.54785    0.03784   -0.00004
C      1.00143    1.59321   -0.00014
C      0.26110   -0.58191    0.00018
C      1.60838   -0.98010    0.00005
C      3.48830   -1.94761    0.00014
H      0.71569    2.64014   -0.00071
H      4.27915   -2.68221   -0.00524
N      2.21692   -2.21897    0.00005
N      3.75745   -0.60436   -0.00023
N     -0.01102    0.72482    0.00001
N      2.30377    1.34729   -0.00011
H      4.65944   -0.16385   -0.02140
N     -0.75190   -1.46605   -0.00005
H     -0.55129   -2.42449    0.22492
H     -1.66605   -1.11770    0.23050
C      0.37642   -0.49215    3.21229
N      0.50382   -1.83131    3.21229
N     -1.58469   -1.50942    3.21229
C     -0.97543   -0.29773    3.21229
H      1.21481    0.18100    3.18730
H      1.34022   -2.38628    3.15893
H     -1.53335    0.62189    3.19888
N     -0.68394   -2.43675    3.21229
23
A_het11_m.0.1
C      0.75419    0.98684   -0.00004
C     -1.18081    2.02025   -0.00014
C     -1.24859   -0.27779    0.00018
C      0.15596   -0.26227    0.00005
C      2.23515   -0.63453    0.00014
H     -1.76190    2.93706   -0.00247
H      3.20719   -1.10373   -0.00276
N      1.10031   -1.26692    0.00005
N      2.09839    0.72931   -0.00023
N     -1.89462    0.89154    0.00001
N      0.13491    2.16735   -0.00011
H      2.83099    1.41557   -0.01593
N     -1.95615   -1.42106   -0.00005
H     -1.47982   -2.27430    0.23478
H     -2.93339   -1.36007    0.22659
C     -0.85243   -0.38812    3.20226
N     -2.19191   -0.27338    3.20226
N     -1.85130   -2.35872    3.20226
C     -0.64479   -1.73863    3.20226
H     -0.19113    0.45960    3.18086
H     -2.75184    0.55936    3.14555
H      0.27925   -2.28941    3.18940
N     -2.78634   -1.46582    3.20226
23
A_het11_m.0.7
C      2.10230    0.54188   -0.00004
C      0.17355    1.58629   -0.00014
C      0.09260   -0.71022    0.00018
C      1.49636   -0.70377    0.00005
C      3.57248   -1.08912    0.00014
H     -0.40172    2.50706   -0.00364
H      4.54186   -1.56395   -0.00452
N      2.43451   -1.71382    0.00005
N      3.44473    0.27652   -0.00023
N     -0.54596    0.46320    0.00001
N      1.49132    1.72605   -0.00011
H      4.18159    0.95767   -0.02626
N     -0.62294   -1.85088   -0.00005
H     -0.14775   -2.69228    0.27822
H     -1.59277   -1.76862    0.25097
C      1.59912    0.00828    3.29838
N      0.25684    0.10509    3.29838
N      0.62607   -1.97503    3.29838
C      1.82401   -1.33918    3.29838
H      2.24747    0.86577    3.28012
H     -0.31774    0.92786    3.24571
H      2.75316   -1.88079    3.28641
N     -0.32025   -1.09489    3.29838
23
A_het11_m.3.7
C      1.22621    0.56449   -0.00004
C     -0.94256    0.89669   -0.00014
C     -0.24357   -1.28827    0.00018
C      1.07331   -0.81362    0.00005
C      3.15640   -0.47578    0.00014
H     -1.79524    1.56777   -0.00274
H      4.22841   -0.59606    0.01952
N      2.29562   -1.45199    0.00005
N      2.57818    0.76231   -0.00023
N     -1.24181   -0.40711    0.00001
N      0.24914    1.46885   -0.00011
H      3.04188    1.64681    0.10609
N     -0.53186   -2.61132   -0.00005
H      0.20386   -3.25735   -0.22190
H     -1.47974   -2.87470   -0.20103
C      0.30383   -0.17007    3.27707
N      1.51469   -0.75743    3.27707
N      1.94316    1.31155    3.27707
C      0.59454    1.16454    3.27707
H     -0.61889   -0.72138    3.24852
H      1.74297   -1.73420    3.21636
H     -0.06933    2.01055    3.26174
N      2.49584    0.14266    3.27707
23
A_het11_m.4.0
C     -0.05440   -0.81941   -0.00004
C     -1.99745    0.20181   -0.00014
C     -2.04946   -2.09284    0.00018
C     -0.64779   -2.07234    0.00005
C      1.43326   -2.43175    0.00014
H     -2.58455    1.11441   -0.00311
H      2.40859   -2.89232    0.02184
N      0.30125   -3.07410    0.00005
N      1.28880   -1.07211   -0.00023
N     -2.70506   -0.93229    0.00001
N     -0.68330    0.35494   -0.00011
H      2.02005   -0.38956    0.09675
N     -2.75221   -3.24453   -0.00005
H     -2.27232   -4.10941   -0.16736
H     -3.74329   -3.19245   -0.14811
C      0.05155   -0.70249    3.17841
N      0.77285   -1.83745    3.17841
N      2.22437   -0.30174    3.17841
C      0.99935    0.28119    3.17841
H     -1.02350   -0.68783    3.15075
H      0.45114   -2.78841    3.12056
H      0.87529    1.34968    3.16682
N      2.08167   -1.58717    3.17841
23
A_het11_m.5.7
C      2.15150    0.46233   -0.00004
C      0.21798    1.50139   -0.00014
C      0.14672   -0.79361    0.00018
C      1.54829   -0.78446    0.00005
C      3.62051   -1.16941    0.00014
H     -0.36141    2.41943   -0.00274
H      4.58972   -1.64339    0.01155
N      2.48347   -1.79473    0.00005
N      3.49213    0.19613   -0.00023
N     -0.50070    0.37405    0.00001
N      1.53300    1.64435   -0.00011
H      4.23009    0.87603    0.00818
N     -0.55880   -1.93829   -0.00005
H     -0.08216   -2.81204    0.12463
H     -1.55814   -1.89334    0.06484
C      1.45467    0.97823    3.31725
N      0.64240   -0.09364    3.31725
N      2.58640   -0.92076    3.31725
C      2.70574    0.43050    3.31725
H      1.09368    1.99025    3.28860
H     -0.36060   -0.12273    3.26187
H      3.66558    0.91642    3.32192
N      1.33383   -1.23419    3.31725
23
A_het12_0.0
C      1.36142   -0.36340   -0.00004
C     -0.59279    0.63306   -0.00014
C     -0.61710   -1.66301    0.00018
C      0.78525   -1.62377    0.00005
C      2.87026   -1.95959    0.00014
H     -1.19113    1.53842   -0.00017
H      3.85024   -2.41199   -0.00078
N      1.74714   -2.61212    0.00005
N      2.70981   -0.59806   -0.00023
N     -1.28494   -0.50896    0.00001
N      0.72028    0.80416   -0.00011
H      3.43042    0.10083   -0.00755
N     -1.30443   -2.82279   -0.00005
H     -0.80394   -3.66571    0.21965
H     -2.28221   -2.77334    0.22600
C     -1.48865   -1.87862    3.25978
N     -2.44941   -2.79184    3.25978
N     -0.47225   -3.84260    3.25978
C     -0.25370   -2.53520    3.25978
H     -1.71764   -0.82724    3.23834
H      0.74627   -2.13719    3.24348
N     -1.78524   -3.92830    3.25978
H     -2.25580   -4.81555    3.28797
23
A_het12_0.2
C      0.31010    0.61257   -0.00004
C     -1.84522    1.02342   -0.00014
C     -1.22315   -1.18698    0.00018
C      0.11120   -0.75904    0.00005
C      2.20488   -0.49549    0.00014
H     -2.67239    1.72446    0.00804
H      3.27265   -0.65270    0.00438
N      1.31154   -1.43858    0.00005
N      1.66821    0.76468   -0.00023
N     -2.18915   -0.26843    0.00001
N     -0.63243    1.55246   -0.00011
H      2.16275    1.63742    0.02506
N     -1.55962   -2.49363   -0.00005
H     -0.84509   -3.18382   -0.13723
H     -2.52201   -2.73626   -0.14584
C     -0.75504    2.80198    3.26834
N     -1.63173    1.80851    3.26834
N      0.42665    0.93380    3.26834
C      0.53108    2.25569    3.26834
H     -1.07654    3.82914    3.26401
H      1.49323    2.73872    3.27639
N     -0.87277    0.73517    3.26834
H     -1.26675   -0.18878    3.22513
23
A_het12_0.3
C      1.12726    0.09742   -0.00004
C     -0.38414    1.68741   -0.00014
C     -1.16990   -0.46939    0.00018
C      0.16509   -0.89936    0.00005
C      2.02202   -1.90541    0.00014
H     -0.64689    2.74040   -0.00008
H      2.79816   -2.65518    0.00451
N      0.74529   -2.15147    0.00005
N      2.31993   -0.57030   -0.00023
N     -1.41681    0.84118    0.00001
N      0.91065    1.41194   -0.00011
H      3.23135   -0.15172    0.03683
N     -2.20520   -1.33161   -0.00005
H     -2.02480   -2.29455    0.21693
H     -3.11639   -0.95783    0.19400
C     -0.72608    0.10926    3.27340
N     -0.91730   -1.20347    3.27340
N      1.28397   -0.80994    3.27340
C      0.64944    0.35515    3.27340
H     -1.55492    0.79557    3.26039
H      1.18864    1.28648    3.26093
N      0.30474   -1.68654    3.27340
H      0.48140   -2.67394    3.21727
23
A_het12_0.6
C      0.22774    0.63561   -0.00004
C     -1.71062    1.66058   -0.00014
C     -1.76814   -0.63280    0.00018
C     -0.36551   -0.61557    0.00005
C      1.71581   -0.97871    0.00014
H     -2.29588    2.57442   -0.00094
H      2.69077   -1.44107    0.01096
N      0.58287   -1.61835    0.00005
N      1.57173    0.38154   -0.00023
N     -2.42005    0.52955    0.00001
N     -0.39563    1.81235   -0.00011
H      2.30263    1.06715    0.05719
N     -2.47257   -1.77906   -0.00005
H     -1.99928   -2.66020   -0.05952
H     -3.47299   -1.73341   -0.04439
C      0.86764    1.72535    3.21780
N      0.26031    0.54733    3.21780
N      2.46954    0.19930    3.21780
C      2.24871    1.50831    3.21780
H      0.30522    2.64262    3.20465
H      3.06386    2.21190    3.22890
N      1.25703   -0.30897    3.21780
H      1.09754   -1.30062    3.16818
23
A_het12_2.1
C      1.49948    0.34601   -0.00004
C     -0.42786    1.39647   -0.00014
C     -0.51198   -0.89809    0.00018
C      0.89137   -0.89857    0.00005
C      2.96710   -1.28912    0.00014
H     -1.00094    2.31701    0.01038
H      3.93533   -1.76610   -0.00147
N      1.82733   -1.91184    0.00005
N      2.84208    0.07625   -0.00023
N     -1.14852    0.27290    0.00001
N      0.89036    1.53092   -0.00011
H      3.58053    0.75600   -0.01937
N     -1.23109   -2.03624   -0.00005
H     -0.76428   -2.90312    0.19284
H     -2.21710   -1.96199    0.17040
C     -2.22806   -0.48493    3.23683
N     -0.91547   -0.67064    3.23683
N     -1.32090    1.52906    3.23683
C     -2.48136    0.88944    3.23683
H     -2.90958   -1.31839    3.24254
H     -3.41433    1.42617    3.23437
N     -0.43910    0.55453    3.23683
H      0.54800    0.73849    3.19407
23
A_het12_2.7
C      1.41639    0.92517   -0.00004
C     -0.73910    1.33850   -0.00014
C     -0.12251   -0.87204    0.00018
C      1.21363   -0.44534    0.00005
C      3.30797   -0.18852    0.00014
H     -1.56536    2.04182   -0.00164
H      4.37454   -0.35012    0.01618
N      2.41104   -1.12859    0.00005
N      2.77576    1.07356   -0.00023
N     -1.08686    0.04860    0.00001
N      0.47432    1.86752   -0.00011
H      3.27118    1.94532    0.05392
N     -0.45765   -2.17579   -0.00005
H      0.25679   -2.87342   -0.08819
H     -1.42493   -2.42689   -0.08137
C      2.42621    0.28575    3.24917
N      3.74000    0.10941    3.24917
N      3.31954    2.30885    3.24917
C      2.16343    1.65990    3.24917
H      1.75083   -0.55218    3.22970
H      1.22589    2.18835    3.22676
N      4.20954    1.33824    3.24917
H      5.19570    1.52636    3.28619
23
A_het12_3.7
C      1.51794   -1.04911   -0.00004
C     -0.42190   -0.02241   -0.00014
C     -0.47972   -2.31449    0.00018
C      0.92207   -2.29982    0.00005
C      3.00034   -2.66707    0.00014
H     -1.00645    0.89144    0.00183
H      3.97368   -3.13313    0.00644
N      1.86668   -3.30396    0.00005
N      2.86094   -1.30610   -0.00023
N     -1.13102   -1.15352    0.00001
N      0.89390    0.12813   -0.00011
H      3.59341   -0.62231    0.05588
N     -1.18495   -3.46374   -0.00005
H     -0.70804   -4.33524   -0.13576
H     -2.17919   -3.41219   -0.12209
C      1.81483   -2.29096    3.31301
N      2.41669   -1.10881    3.31301
N      0.20442   -0.77808    3.31301
C      0.43241   -2.08386    3.31301
H      2.37941   -3.20718    3.30370
H     -0.37789   -2.79231    3.30142
N      1.41130   -0.26008    3.31301
H      1.55565    0.73301    3.26475
23
A_het12_4.0
C      0.90427   -0.13350   -0.00004
C     -1.04269    0.87639   -0.00014
C     -1.08054   -1.41936    0.00018
C      0.32112   -1.38910    0.00005
C      2.40325   -1.73719    0.00014
H     -1.63529    1.78565   -0.00086
H      3.38079   -2.19477   -0.00042
N      1.27590   -2.38373    0.00005
N      2.25080   -0.37590   -0.00023
N     -1.74363   -0.26202    0.00001
N      0.27004    1.03823   -0.00011
H      2.97546    0.31864    0.00484
N     -1.77275   -2.57568   -0.00005
H     -1.27693   -3.42344    0.20828
H     -2.75223   -2.53344    0.21773
C     -0.38967   -3.18366    3.18291
N     -0.58602   -1.87229    3.18291
N     -2.58074   -2.88234    3.18291
C     -1.63672   -3.81538    3.18291
H      0.60320   -3.59891    3.17299
H     -1.88760   -4.86252    3.19244
N     -1.89488   -1.76117    3.18291
H     -2.34554   -0.86391    3.12527
23
A_het12_4.3
C      1.05218    0.27207   -0.00004
C     -0.89449    1.28478   -0.00014
C     -0.93765   -1.00910    0.00018
C      0.46501   -0.98278    0.00005
C      2.54630   -1.33420    0.00014
H     -1.48513    2.19562   -0.00346
H      3.52300   -1.79351    0.00287
N      1.41789   -1.97940    0.00005
N      2.39684    0.02619   -0.00023
N     -1.59677    0.14976    0.00001
N      0.42000    1.44536   -0.00011
H      3.12203    0.71869    0.04408
N     -1.63494   -2.16038   -0.00005
H     -1.14790   -3.02470    0.14614
H     -2.62222   -2.11310    0.17243
C      1.49674   -1.39384    3.31144
N      1.37316   -0.07415    3.31144
N     -0.67302   -0.97751    3.31144
C      0.21862   -1.95813    3.31144
H      2.46426   -1.86498    3.30893
H     -0.08565   -2.99053    3.30928
N      0.07002    0.10665    3.31144
H     -0.33522    1.02528    3.26392
23
A_het12_5.0
C      0.46232   -0.07843   -0.00004
C     -1.70582    0.23950   -0.00014
C     -0.99241   -1.94441    0.00018
C      0.32279   -1.45697    0.00005
C      2.40435   -1.10259    0.00014
H     -2.56318    0.90489   -0.00038
H      3.47799   -1.21462   -0.00164
N      1.55184   -2.08288    0.00005
N      1.81359    0.13359   -0.00023
N     -1.99625   -1.06575    0.00001
N     -0.51862    0.82137   -0.00011
H      2.26841    1.02844    0.00409
N     -1.27161   -3.26282   -0.00005
H     -0.53396   -3.90489    0.22600
H     -2.21840   -3.53432    0.19348
C      1.16816   -0.97163    3.30621
N      0.01648   -0.31522    3.30621
N     -0.41806   -2.50929    3.30621
C      0.89693   -2.34246    3.30621
H      2.10846   -0.44782    3.30871
H      1.56778   -3.18393    3.29616
N     -0.87859   -1.27653    3.30621
H     -1.86298   -1.08006    3.25246
23
A_het12_5.5
C      0.84884   -0.28044   -0.00004
C     -1.09874    0.72822   -0.00014
C     -1.13672   -1.56706    0.00018
C      0.26589   -1.53658    0.00005
C      2.34928   -1.88517    0.00014
H     -1.69057    1.63697    0.00879
H      3.32670   -2.34305   -0.00185
N      1.22183   -2.53127    0.00005
N      2.19645   -0.52330   -0.00023
N     -1.79788   -0.41006    0.00001
N      0.21547    0.89034   -0.00011
H      2.92115    0.17120   -0.01482
N     -1.82964   -2.72323   -0.00005
H     -1.33473   -3.57391    0.19722
H     -2.80469   -2.67433    0.23398
C     -0.54602   -0.03153    3.29902
N     -1.71925    0.58614    3.29902
N     -2.08281   -1.62052    3.29902
C     -0.77282   -1.41070    3.29902
H      0.37551    0.52437    3.28739
H     -0.07488   -2.23051    3.28918
N     -2.58120   -0.40410    3.29902
H     -3.57146   -0.23925    3.26598
22
A_het13_0.0
C      1.56977   -0.22129   -0.00004
C     -0.36130    0.82214   -0.00014
C     -0.43483   -1.47063    0.00018
C      0.96497   -1.46871    0.00005
C      3.04031   -1.85207    0.00014
H     -0.94022    1.73911    0.00709
H      4.01002   -2.32597    0.00074
N      1.90263   -2.47960    0.00005
N      2.91155   -0.48809   -0.00023
N     -1.07706   -0.30585    0.00001
N      0.95597    0.95942   -0.00011
H      3.64905    0.19293    0.00166
N     -1.15802   -2.61720   -0.00005
H     -0.68427   -3.47406   -0.22335
H     -2.13403   -2.53695   -0.22457
N     -1.14252   -1.06395    3.24189
N     -2.12435   -0.19697    3.24189
N     -1.56313    0.97408    3.24189
C     -0.23410    0.75071    3.24189
N      0.06181   -0.53389    3.24189
H      0.50734    1.53017    3.23145
H     -1.30214   -2.05633    3.18652
22
A_het13_0.3
C      1.60770   -1.14544   -0.00004
C      0.08087    0.42922   -0.00014
C     -0.68523   -1.73479    0.00018
C      0.65509   -2.15235    0.00005
C      2.52448   -3.13881    0.00014
H     -0.19193    1.47962   -0.00037
H      3.30832   -3.88087   -0.00299
N      1.25013   -3.39846    0.00005
N      2.80790   -1.80051   -0.00023
N     -0.94173   -0.42655    0.00001
N      1.37972    0.16631   -0.00011
H      3.71450   -1.37027    0.02305
N     -1.71524   -2.60371   -0.00005
H     -1.52569   -3.56188    0.23235
H     -2.61835   -2.23132    0.23473
N      0.80563   -3.08551    3.25398
N     -0.49547   -2.93396    3.25398
N     -0.70281   -1.65120    3.25398
C      0.51524   -1.07605    3.25398
N      1.49095   -1.96409    3.25398
H      0.67934   -0.01269    3.24111
H      1.23763   -3.99267    3.19691
22
A_het13_0.8
C      2.50450    0.45657   -0.00004
C      0.56480    1.48494   -0.00014
C      0.50628   -0.81021    0.00018
C      1.90940   -0.79544    0.00005
C      3.98944   -1.16052    0.00014
H     -0.01810    2.39906    0.01005
H      4.96319   -1.62586    0.00347
N      2.85708   -1.79894    0.00005
N      3.84761    0.20123   -0.00023
N     -0.14369    0.35220    0.00001
N      1.88096    1.63275   -0.00011
H      4.57740    0.88926    0.03990
N     -0.20086   -1.95795   -0.00005
H      0.27294   -2.83075   -0.13896
H     -1.19525   -1.90333   -0.12130
N      1.70023    0.84534    3.21060
N      0.74032    1.73757    3.21060
N      1.33017    2.89396    3.21060
C      2.65228    2.63759    3.21060
N      2.91718    1.34642    3.21060
H      3.41094    3.40044    3.20796
H      1.51288   -0.14336    3.17166
22
A_het13_2.2
C      1.53057    1.13656   -0.00004
C     -0.41475    2.15589   -0.00014
C     -0.46236   -0.14087    0.00018
C      0.94111   -0.11663    0.00005
C      3.02203   -0.47578    0.00014
H     -1.00322    3.06728    0.00834
H      3.99717   -0.93841   -0.00136
N      1.89179   -1.11509    0.00005
N      2.87659    0.88788   -0.00023
N     -1.11739    1.02174    0.00001
N      0.90163    2.31273   -0.00011
H      3.60525    1.57802   -0.02147
N     -1.16266   -1.29037   -0.00005
H     -0.67172   -2.13814    0.22168
H     -2.13341   -1.23002    0.25241
N     -0.51377    1.52596    3.15916
N     -0.66143    0.22404    3.15916
N     -1.94383    0.01369    3.15916
C     -2.52081    1.23094    3.15916
N     -1.63701    2.20814    3.15916
H     -3.58452    1.39259    3.15572
H      0.39168    1.96381    3.10649
22
A_het13_2.7
C      1.69102    0.80286   -0.00004
C     -0.24134    1.83942   -0.00014
C     -0.31193   -0.45621    0.00018
C      1.09153   -0.44592    0.00005
C      3.16852   -0.82564    0.00014
H     -0.82049    2.75665    0.00394
H      4.13919   -1.29764   -0.00274
N      2.03303   -1.45324    0.00005
N      3.03600    0.54145   -0.00023
N     -0.95637    0.71147    0.00001
N      1.07498    1.98296   -0.00011
H      3.76929    1.22510   -0.05259
N     -1.02010   -1.60112   -0.00005
H     -0.54712   -2.45885    0.22062
H     -2.00943   -1.53818    0.15625
N      1.54854    0.22817    3.32324
N      1.41616   -1.07624    3.32324
N      0.13687   -1.29997    3.32324
C     -0.45476   -0.08802    3.32324
N      0.41765    0.89893    3.32324
H     -1.51984    0.06358    3.31033
H      2.44918    0.67634    3.30667
22
A_het13_3.0
C      1.61756    0.77211   -0.00004
C     -0.32992    1.78316   -0.00014
C     -0.36802   -0.51406    0.00018
C      1.03360   -0.48413    0.00005
C      3.11387   -0.83437    0.00014
H     -0.92268    2.69243   -0.00226
H      4.09079   -1.29310    0.00204
N      1.98668   -1.47888    0.00005
N      2.96307    0.52861   -0.00023
N     -1.03155    0.64458    0.00001
N      0.98268    1.94455   -0.00011
H      3.68883    1.22206    0.00373
N     -1.06024   -1.66766   -0.00005
H     -0.57232   -2.53090    0.15550
H     -2.05640   -1.62975    0.11431
N     -1.37479   -0.78453    3.14211
N     -0.20294   -1.36977    3.14211
N     -0.44362   -2.64666    3.14211
C     -1.78477   -2.77194    3.14211
N     -2.40114   -1.60589    3.14211
H     -2.30011   -3.71691    3.15101
H     -1.47345    0.21597    3.07404
22
A_het13_4.6
C      1.43335   -0.51571   -0.00004
C     -0.50359    0.51557   -0.00014
C     -0.56844   -1.78002    0.00018
C      0.83423   -1.76540    0.00005
C      2.91206   -2.13575    0.00014
H     -1.08604    1.43171   -0.00471
H      3.88425   -2.60338    0.01482
N      1.77752   -2.77103    0.00005
N      2.77512   -0.77486   -0.00023
N     -1.21778   -0.61442    0.00001
N      0.81090    0.66317   -0.00011
H      3.50751   -0.09114    0.06182
N     -1.27460   -2.92505   -0.00005
H     -0.79692   -3.79500    0.14325
H     -2.26526   -2.87277    0.14814
N      0.29542   -0.76255    3.26466
N      1.57481   -0.48036    3.26466
N      2.19038   -1.62469    3.26466
C      1.22698   -2.56664    3.26466
N      0.01561   -2.04788    3.26466
H      1.42118   -3.62460    3.25259
H     -0.41190   -0.04753    3.21256
22
A_het13_m.0.0
C     -1.68506   -0.73883   -0.00004
C     -3.64290    0.25249   -0.00014
C     -3.66140   -2.04041    0.00018
C     -2.25954   -1.99975    0.00005
C     -0.17309   -2.32908    0.00014
H     -4.24334    1.15641   -0.00211
H      0.80804   -2.77774    0.01432
N     -1.29606   -2.98729    0.00005
N     -0.33736   -0.97196   -0.00023
N     -4.33287   -0.89055    0.00001
N     -2.33049    0.42641   -0.00011
H      0.38068   -0.27438    0.08015
N     -4.34577   -3.20189   -0.00005
H     -3.85623   -4.06230   -0.15978
H     -5.34141   -3.16558   -0.11741
N     -1.64068   -1.89988    3.25426
N     -0.43889   -1.37860    3.25426
N     -0.61154   -0.09005    3.25426
C     -1.94491    0.10732    3.25426
N     -2.62108   -1.02401    3.25426
H     -2.40948    1.07726    3.24206
H     -1.79283   -2.89373    3.19731
22
A_het13_m.1.8
C      1.66385    0.62353   -0.00004
C     -0.29171    1.62237   -0.00014
C     -0.31394   -0.67420    0.00018
C      1.08634   -0.63695    0.00005
C      3.16918   -0.97092    0.00014
H     -0.88940    2.52740    0.00648
H      4.14941   -1.42212    0.00931
N      2.04676   -1.62599    0.00005
N      3.00898    0.38892   -0.00023
N     -0.98468    0.47891    0.00001
N      1.02065    1.79010   -0.00011
H      3.72717    1.08590    0.08099
N     -1.00360   -1.83397   -0.00005
H     -0.51031   -2.69561   -0.14358
H     -1.99381   -1.79661   -0.15693
N      0.54803    1.07932    3.18244
N      1.82089    0.76779    3.18244
N      2.46192    1.89838    3.18244
C      1.51904    2.86104    3.18244
N      0.29709    2.36929    3.18244
H      1.73430    3.91509    3.17605
H     -0.17582    0.38039    3.13425
22
A_het13_m.2.7
C      0.86046    0.12348   -0.00004
C     -1.08742    1.13913   -0.00014
C     -1.12995   -1.15571    0.00018
C      0.27257   -1.13011    0.00005
C      2.35193   -1.48795    0.00014
H     -1.67685    2.05056   -0.00230
H      3.32720   -1.94847    0.01899
N      1.22258   -2.12826    0.00005
N      2.20516   -0.12446   -0.00023
N     -1.79002    0.00466    0.00001
N      0.22831    1.29843   -0.00011
H      2.93391    0.56617    0.01578
N     -1.82493   -2.30556   -0.00005
H     -1.34207   -3.18235    0.05438
H     -2.82576   -2.27026    0.04451
N      1.68428    0.82011    3.13155
N      1.84237   -0.48054    3.13155
N      3.12634   -0.68190    3.13155
C      3.69440    0.53950    3.13155
N      2.80217    1.51112    3.13155
H      4.75736    0.70921    3.14461
H      0.77504    1.24998    3.06355
22
A_het13_m.3.7
C      1.64468    0.44693   -0.00004
C     -0.30084    1.46393   -0.00014
C     -0.34896   -0.83163    0.00018
C      1.05472   -0.80721    0.00005
C      3.13677   -1.16135    0.00014
H     -0.88919    2.37624   -0.00287
H      4.11286   -1.62188    0.00206
N      2.00770   -1.80456    0.00005
N      2.98899    0.19960   -0.00023
N     -1.00392    0.33111    0.00001
N      1.01544    1.62212   -0.00011
H      3.71647    0.89069    0.02538
N     -1.05060   -1.98078   -0.00005
H     -0.56787   -2.82562    0.24985
H     -2.02767   -1.91389    0.22386
N      0.66772    0.16070    3.23811
N     -0.28723   -0.73515    3.23811
N      0.30908   -1.88986    3.23811
C      1.63021   -1.62708    3.23811
N      1.88729   -0.33441    3.23811
H      2.39248   -2.38573    3.22830
H      0.47720    1.14845    3.18614
22
A_het13_m.4.0
C      1.73188   -0.32555   -0.00004
C      0.77181    1.64610   -0.00014
C     -0.62945   -0.17466    0.00018
C      0.51486   -0.98546    0.00005
C      1.97860   -2.50690    0.00014
H      0.83862    2.72941   -0.00249
H      2.49035   -3.45720   -0.00118
N      0.68792   -2.35313    0.00005
N      2.66776   -1.32313   -0.00023
N     -0.47010    1.15072    0.00001
N      1.92199    0.99322   -0.00011
H      3.66379   -1.19822    0.00228
N     -1.87342   -0.68758   -0.00005
H     -1.99755   -1.66797    0.17605
H     -2.64219   -0.06596    0.17425
N     -1.15740    0.22013    3.20709
N     -2.35188   -0.31811    3.20709
N     -2.16074   -1.60414    3.20709
C     -0.82518   -1.78251    3.20709
N     -0.16528   -0.64113    3.20709
H     -0.34577   -2.74554    3.19439
H     -1.01713    1.21587    3.14881
22
A_het14_0.6
C      0.84730    0.09888   -0.00004
C     -1.32486    0.41416   -0.00014
C     -0.60812   -1.76580    0.00018
C      0.70561   -1.28007    0.00005
C      2.78653   -0.92658    0.00014
H     -2.18248    1.07885   -0.00214
H      3.85922   -1.03862    0.02415
N      1.93342   -1.90809    0.00005
N      2.19774    0.30762   -0.00023
N     -1.61362   -0.89132    0.00001
N     -0.13675    0.99632   -0.00011
H      2.65734    1.19717    0.07179
N     -0.88471   -3.08722   -0.00005
H     -0.14056   -3.74036   -0.16044
H     -1.83494   -3.37154   -0.15127
S      1.15634   -3.03568    3.27331
C      2.84140   -2.74139    3.27331
C      0.96444   -1.33450    3.27331
N      2.07614   -0.67398    3.27331
N      3.16476   -1.48987    3.27331
H      3.57328   -3.53459    3.26722
H     -0.00322   -0.85569    3.26047
22
A_het14_1.0
C      0.27873   -0.40216   -0.00004
C     -1.87314    0.02985   -0.00014
C     -1.27117   -2.18696    0.00018
C      0.06853   -1.77157    0.00005
C      2.16612   -1.52680    0.00014
H     -2.69323    0.73915    0.01114
H      3.23253   -1.69380   -0.00225
N      1.26336   -2.46115    0.00005
N      1.64048   -0.26090   -0.00023
N     -2.22734   -1.25923    0.00001
N     -0.65405    0.54708   -0.00011
H      2.14325    0.60787   -0.02076
N     -1.61977   -3.48891   -0.00005
H     -0.91241   -4.18832   -0.12690
H     -2.58490   -3.72328   -0.14111
S     -1.14867   -0.98021    3.46604
C     -0.94720    0.72109    3.46604
C     -2.83374   -0.67293    3.46604
N     -3.14642    0.58091    3.46604
N     -2.05297    1.38903    3.46604
H      0.02258    1.19433    3.45514
H     -3.57022   -1.46150    3.45186
22
A_het14_1.1
C      1.15294   -1.06495   -0.00004
C     -0.76895   -0.00408   -0.00014
C     -0.86432   -2.29725    0.00018
C      0.53793   -2.30683    0.00005
C      2.61110   -2.70839    0.00014
H     -1.33900    0.91840    0.00726
H      3.57679   -3.19047   -0.00150
N      1.46771   -3.32566    0.00005
N      2.49335   -1.34308   -0.00023
N     -1.49471   -1.12450    0.00001
N      0.55053    0.12227   -0.00011
H      3.23611   -0.66782   -0.01296
N     -1.59391   -3.43121   -0.00005
H     -1.13651   -4.31142   -0.14780
H     -2.58501   -3.35387   -0.13760
S     -0.29842   -1.61711    3.43263
C     -0.68686    0.05079    3.43263
C     -1.98776   -1.90162    3.43263
N     -2.70787   -0.82888    3.43263
N     -1.95492    0.30207    3.43263
H      0.06576    0.82421    3.41878
H     -2.41153   -2.89410    3.42471
22
A_het14_1.3
C      0.28356   -0.99289   -0.00004
C     -1.69213   -1.95108   -0.00014
C      0.12293   -3.35423    0.00018
C      0.93860   -2.21463    0.00005
C      2.46442   -0.75694    0.00014
H     -2.77510   -1.88147   -0.00342
H      3.41553   -0.24812    0.01854
N      2.30688   -2.04806    0.00005
N      1.28525   -0.06338   -0.00023
N     -1.20000   -3.19339    0.00001
N     -1.03552   -0.80183   -0.00011
H      1.16874    0.93026    0.08812
N      0.63458   -4.60206   -0.00005
H      1.61807   -4.72736   -0.15213
H      0.00694   -5.37207   -0.14011
S     -0.34616   -2.01924    3.36045
C      1.33308   -1.68535    3.36045
C     -0.57676   -0.32348    3.36045
N      0.51839    0.36414    3.36045
N      1.62628   -0.42610    3.36045
H      2.08298   -2.46126    3.34118
H     -1.55492    0.13194    3.34252
22
A_het14_2.0
C      1.82818   -0.72480   -0.00004
C      0.27969    0.82780   -0.00014
C     -0.45666   -1.34902    0.00018
C      0.89053   -1.74478    0.00005
C      2.77096   -2.70832    0.00014
H     -0.00809    1.87431   -0.00156
H      3.56326   -3.44135   -0.00498
N      1.50079   -2.98184    0.00005
N      3.03834   -1.36394   -0.00023
N     -0.73199   -0.04271    0.00001
N      1.58154    0.58380   -0.00011
H      3.93948   -0.92166   -0.01486
N     -1.46999   -2.23596   -0.00005
H     -1.25997   -3.18691    0.24820
H     -2.37806   -1.88297    0.24739
S      0.85793   -0.75824    3.38973
C     -0.83734   -0.51291    3.38973
C      0.50944   -2.43477    3.38973
N     -0.75205   -2.71678    3.38973
N     -1.53249   -1.60256    3.38973
H     -1.28500    0.46883    3.37333
H      1.27822   -3.19199    3.37326
22
A_het14_4.1
C      0.92872    0.22811   -0.00004
C     -1.24113    0.55157   -0.00014
C     -0.53448   -1.63276    0.00018
C      0.78248   -1.14881    0.00005
C      2.86570   -0.80630    0.00014
H     -2.09605    1.22030   -0.00078
H      3.93861   -0.92418    0.00003
N      2.00736   -1.78064    0.00005
N      2.28157    0.43419   -0.00023
N     -1.53541   -0.75051    0.00001
N     -0.05124    1.13244   -0.00011
H      2.74369    1.32513   -0.01068
N     -0.81555   -2.95038   -0.00005
H     -0.07342   -3.58309    0.24153
H     -1.75131   -3.21179    0.25540
S     -2.55354    0.29790    3.28453
C     -2.82637   -1.39089    3.28453
C     -0.88346   -0.07780    3.28453
N     -0.62228   -1.34378    3.28453
N     -1.74895   -2.10549    3.28453
H     -3.81547   -1.82302    3.28030
H     -0.11631    0.68112    3.26712
27
A_het15_0.7
C      2.64116    1.02581   -0.00004
C      0.70050    2.04708   -0.00014
C      0.64839   -0.24593    0.00018
C      2.05024   -0.22643    0.00005
C      4.12903   -0.58850    0.00014
H      0.11368    2.95999    0.00065
H      5.10361   -1.05223    0.00195
N      2.99800   -1.22736    0.00005
N      3.98559    0.77386   -0.00023
N     -0.00704    0.91434    0.00001
N      2.01476    2.20141   -0.00011
H      4.71480    1.46323    0.00773
N     -0.05165   -1.39529   -0.00005
H      0.42877   -2.26988    0.09344
H     -1.04991   -1.35283    0.08058
C      1.61777    1.44795    3.39047
C      2.95786    1.08775    3.39047
C      3.31562   -0.25152    3.39047
C      2.33473   -1.23229    3.39047
C      0.99624   -0.87233    3.39047
C      0.63755    0.46832    3.39047
H      1.33997    2.49394    3.37467
H      3.72208    1.85486    3.38318
H      4.36127   -0.53378    3.38542
H      2.61546   -2.27767    3.37578
H      0.22954   -1.63672    3.38206
H     -0.40770    0.74918    3.37292
27
A_het15_1.0
C      1.22744    0.65999   -0.00004
C     -0.71025    1.68744   -0.00014
C     -0.77096   -0.60782    0.00018
C      0.63211   -0.59095    0.00005
C      2.71247   -0.95793    0.00014
H     -1.29361    2.60260    0.00020
H      3.68586   -1.42440   -0.00174
N      1.57950   -1.59378    0.00005
N      2.57248    0.40531   -0.00023
N     -1.41999    0.55707    0.00001
N      0.60556    1.83786   -0.00011
H      3.30319    1.09351   -0.00787
N     -1.47758   -1.75630   -0.00005
H     -0.99379   -2.59460    0.27103
H     -2.44515   -1.68319    0.26186
C     -2.81974   -1.56062    3.27356
C     -1.84297   -0.57573    3.27356
C     -0.50206   -0.92895    3.27356
C     -0.13681   -2.26714    3.27356
C     -1.11344   -3.25285    3.27356
C     -2.45588   -2.90005    3.27356
H     -3.86681   -1.28377    3.27277
H     -2.12653    0.46850    3.25613
H      0.25931   -0.15940    3.25855
H      0.91023   -2.54146    3.25752
H     -0.82812   -4.29767    3.27454
H     -3.21838   -3.66908    3.27713
27
A_het15_2.8
C      1.04314    0.64558   -0.00004
C     -1.12385    0.98972   -0.00014
C     -0.43713   -1.19983    0.00018
C      0.88414   -0.73098    0.00005
C      2.96838   -0.40447    0.00014
H     -1.97269    1.66588   -0.00179
H      4.04001   -0.52890    0.01455
N      2.10344   -1.37508    0.00005
N      2.39605    0.83779   -0.00023
N     -1.43066   -0.31076    0.00001
N      0.07152    1.55721   -0.00011
H      2.86539    1.72018    0.09683
N     -0.73192   -2.51413   -0.00005
H      0.00322   -3.18811   -0.10037
H     -1.69047   -2.79337   -0.09258
C      1.67295    0.14277    3.27942
C      1.31813    1.48357    3.27942
C      2.30133    2.46182    3.27942
C      3.64152    2.09966    3.27942
C      3.99621    0.75771    3.27942
C      3.01186   -0.22002    3.27942
H      0.90572   -0.62056    3.26524
H      0.27367    1.76639    3.26202
H      2.02246    3.50811    3.27630
H      4.40936    2.86352    3.28612
H      5.04171    0.47421    3.28410
H      3.28573   -1.26726    3.26818
27
A_het15_4.4
C      0.29770    0.99832   -0.00004
C     -1.86471    1.36126   -0.00014
C     -1.19682   -0.83325    0.00018
C      0.12852   -0.37599    0.00005
C      2.21632   -0.06906    0.00014
H     -2.70755    2.04484    0.00063
H      3.28715   -0.20440    0.00210
N      1.34202   -1.02986    0.00005
N      1.65356    1.17967   -0.00023
N     -2.18231    0.06392    0.00001
N     -0.66478    1.91909   -0.00011
H      2.13001    2.06281    0.00828
N     -1.50139   -2.14390   -0.00005
H     -0.77073   -2.82461    0.08416
H     -2.46312   -2.41805    0.06833
C      1.32133   -0.41719    3.38995
C      0.34089   -1.39828    3.38995
C     -0.99799   -1.03971    3.38995
C     -1.35801    0.30035    3.38995
C     -0.37856    1.28084    3.38995
C      0.96203    0.92164    3.38995
H      2.36676   -0.69903    3.38160
H      0.62311   -2.44352    3.37842
H     -1.76407   -1.80455    3.37894
H     -2.40390    0.57856    3.37385
H     -0.65875    2.32621    3.37289
H      1.72678    1.68847    3.38795
26
A_het16_1.3
C      1.15344   -0.39942   -0.00004
C     -1.00635   -0.02103   -0.00014
C     -0.35413   -2.22239    0.00018
C      0.97492   -1.77306    0.00005
C      3.06574   -1.47871    0.00014
H     -1.84410    0.66885    0.00064
H      4.13577   -1.62088   -0.00155
N      2.18541   -2.43343    0.00005
N      2.51060   -0.22563   -0.00023
N     -1.33207   -1.31536    0.00001
N      0.19823    0.52870   -0.00011
H      2.99252    0.65467   -0.01327
N     -0.67100   -3.53229   -0.00005
H      0.04313   -4.18931    0.25951
H     -1.62591   -3.76945    0.20076
C      2.00243   -1.34401    3.34072
C      1.02321   -0.36657    3.34072
C     -0.30429   -0.75998    3.34072
C     -0.59022   -2.11551    3.34072
C      1.61097   -2.67432    3.34072
H      3.05388   -1.08858    3.33475
H      1.28476    0.68395    3.32568
H     -1.10491   -0.03332    3.32494
H     -1.62076   -2.45482    3.32795
H      2.35586   -3.46258    3.32810
N      0.34100   -3.06555    3.34072
26
A_het16_1.8
C      0.65826    0.69755   -0.00004
C     -1.26634    1.75201   -0.00014
C     -1.35703   -0.54115    0.00018
C      0.04496   -0.54494    0.00005
C      2.11795   -0.94146    0.00014
H     -1.83780    2.67461   -0.00232
H      3.08500   -1.41913    0.02233
N      0.97540   -1.56218    0.00005
N      1.99670    0.42203   -0.00023
N     -1.99296    0.63104    0.00001
N      0.05070    1.88350   -0.00011
H      2.73826    1.09511    0.07072
N     -2.07781   -1.67858   -0.00005
H     -1.61318   -2.56119   -0.10105
H     -3.07397   -1.61777   -0.09696
C      2.39564    2.04532    3.25789
C      1.06610    1.65733    3.25789
C      0.77332    0.30466    3.25789
C      1.82353   -0.60113    3.25789
C      3.37196    1.06078    3.25789
H      2.67387    3.09096    3.25462
H      0.27486    2.39500    3.24024
H     -0.24921   -0.04836    3.24320
H      1.62527   -1.66733    3.24276
H      4.42349    1.33164    3.26210
N      3.10436   -0.24199    3.25789
26
A_het16_2.3
C      2.53906   -0.93097   -0.00004
C      0.60154    0.09874   -0.00014
C      0.54026   -2.19414    0.00018
C      1.94111   -2.18091    0.00005
C      4.01815   -2.55104    0.00014
H      0.01850    1.01406   -0.00145
H      4.99069   -3.01819    0.01296
N      2.88390   -3.18636    0.00005
N      3.88107   -1.18991   -0.00023
N     -0.11101   -1.03177    0.00001
N      1.91605    0.24681   -0.00011
H      4.61471   -0.50774    0.06023
N     -0.16627   -3.34301   -0.00005
H      0.31340   -4.21276   -0.13842
H     -1.15770   -3.29169   -0.14296
C      1.31374   -0.48720    3.34795
C      0.66075   -1.70718    3.34795
C      1.42109   -2.86402    3.34795
C      2.80201   -2.74846    3.34795
C      2.69980   -0.47994    3.34795
H      0.76570    0.44502    3.33179
H     -0.42042   -1.75564    3.32610
H      0.95648   -3.84057    3.33137
H      3.42390   -3.63725    3.33576
H      3.23857    0.46189    3.33685
N      3.44274   -1.58309    3.34795
26
A_het16_4.1
C      1.19222    0.72395   -0.00004
C     -0.73979    1.76272   -0.00014
C     -0.81107   -0.53062    0.00018
C      0.59134   -0.52368    0.00005
C      2.66897   -0.90302    0.00014
H     -1.31868    2.67951    0.01053
H      3.63971   -1.37488   -0.00214
N      1.53189   -1.53273    0.00005
N      2.53606    0.46061   -0.00023
N     -1.45478    0.63467    0.00001
N      0.57720    1.90397   -0.00011
H      3.27083    1.14453   -0.01057
N     -1.52287   -1.67368   -0.00005
H     -1.05438   -2.55345   -0.10511
H     -2.52023   -1.61710   -0.08601
C     -2.17909   -0.40994    3.35850
C     -0.84531   -0.77821    3.35850
C      0.11571    0.21791    3.35850
C     -0.30193    1.54029    3.35850
C     -2.49156    0.94074    3.35850
H     -2.96611   -1.15213    3.35164
H     -0.55845   -1.82213    3.34261
H      1.17110   -0.02086    3.34637
H      0.42680    2.34380    3.34539
H     -3.52800    1.26225    3.35105
N     -1.57957    1.90678    3.35850
26
A_het16_5.0
C      1.37215   -0.22336   -0.00004
C     -0.16734    1.33927   -0.00014
C     -0.91492   -0.83122    0.00018
C      0.42835   -1.23667    0.00005
C      2.30124   -2.21372    0.00014
H     -0.44861    2.38741   -0.00024
H      3.08860   -2.95201   -0.00319
N      1.02918   -2.47829    0.00005
N      2.57827   -0.87142   -0.00023
N     -1.18421    0.47480    0.00001
N      1.13305    1.08716   -0.00011
H      3.48264   -0.43587   -0.01358
N     -1.93192   -1.71449   -0.00005
H     -1.72132   -2.67131    0.22109
H     -2.84168   -1.36625    0.24743
C     -0.67634   -2.84819    3.30234
C     -0.01714   -1.63001    3.30234
C     -0.76947   -0.46949    3.30234
C     -2.15229   -0.57813    3.30234
C     -2.06234   -2.84777    3.30234
H     -0.13048   -3.78191    3.28891
H      1.06469   -1.58744    3.28486
H     -0.29965    0.50467    3.28190
H     -2.76910    0.31423    3.28884
H     -2.60954   -3.78539    3.30164
N     -2.79856   -1.73954    3.30234
26
A_het16_5.4
C      1.03823    0.23764   -0.00004
C     -1.12670    0.58516   -0.00014
C     -0.44208   -1.60465    0.00018
C      0.88011   -1.13832    0.00005
C      2.96637   -0.81411    0.00014
H     -1.97423    1.26161    0.00573
H      4.03828   -0.94130   -0.00059
N      2.09951   -1.78243    0.00005
N      2.39356    0.42963   -0.00023
N     -1.43271   -0.71548    0.00001
N      0.07001    1.15059   -0.00011
H      2.86247    1.31700   -0.00085
N     -0.73902   -2.91978   -0.00005
H     -0.00556   -3.59113   -0.12771
H     -1.69612   -3.19241   -0.12483
C      0.52808   -2.00330    3.36904
C      1.78813   -1.43125    3.36904
C      1.88651   -0.05039    3.36904
C      0.71811    0.69664    3.36904
C     -0.57807   -1.16711    3.36904
H      0.39799   -3.07699    3.35490
H      2.67581   -2.05061    3.35620
H      2.84913    0.44405    3.36911
H      0.76027    1.78091    3.35761
H     -1.57927   -1.58469    3.35385
N     -0.49679    0.15918    3.36904
25
A_het17_0.5
C      0.65910    0.40257   -0.00004
C     -1.28192    1.42613   -0.00014
C     -1.33711   -0.86656    0.00018
C      0.06507   -0.84964    0.00005
C      2.14451   -1.21392    0.00014
H     -1.86766    2.33918    0.00219
H      3.11845   -1.67821    0.01079
N      1.01149   -1.85220    0.00005
N      2.00266    0.14689   -0.00023
N     -1.98947    0.29405    0.00001
N      0.03354    1.57827   -0.00011
H      2.73511    0.83155    0.04507
N     -2.04073   -2.01617   -0.00005
H     -1.56392   -2.88873   -0.12841
H     -3.03645   -1.96651   -0.10968
N      2.00885    0.05113    3.32557
C      1.04639   -0.86268    3.32557
C     -0.29725   -0.51292    3.32557
C      1.60975    1.31791    3.32557
H      1.34746   -1.90390    3.31107
H     -1.06829   -1.27513    3.31250
H      2.37963    2.08175    3.32436
N     -0.69450    0.75259    3.32557
C      0.26767    1.66616    3.32557
H     -0.03500    2.70697    3.31310
25
A_het17_1.5
C      1.29784    1.52164   -0.00004
C     -0.86376    1.89488   -0.00014
C     -0.20700   -0.30499    0.00018
C      1.12095    0.14712    0.00005
C      3.21096    0.44772    0.00014
H     -1.70314    2.58279   -0.00036
H      4.28125    0.30871    0.00478
N      2.33306   -0.51118    0.00005
N      2.65326    1.69718   -0.00023
N     -1.18705    0.59941    0.00001
N      0.33936    2.44702   -0.00011
H      3.13332    2.57740    0.04803
N     -0.52178   -1.61462   -0.00005
H      0.20407   -2.28080    0.19028
H     -1.47083   -1.86191    0.21425
N      1.94605    1.26446    3.31810
C      2.24693   -0.02722    3.31810
C      1.26812   -1.01007    3.31810
C      0.65093    1.56157    3.31810
H      3.29794   -0.29343    3.31011
H      1.53876   -2.06016    3.31058
H      0.38323    2.61172    3.30275
N     -0.02465   -0.71445    3.31810
C     -0.32765    0.57880    3.31810
H     -1.37911    0.84127    3.30425
25
A_het17_2.1
C      1.33126   -0.37070   -0.00004
C     -0.61352    0.64419   -0.00014
C     -0.65826   -1.65178    0.00018
C      0.74497   -1.62573    0.00005
C      2.82747   -1.97907    0.00014
H     -1.20261    1.55468    0.00988
H      3.80375   -2.43936   -0.00218
N      1.69857   -2.62244    0.00005
N      2.67808   -0.61672   -0.00023
N     -1.31550   -0.49230    0.00001
N      0.70120    0.80196   -0.00011
H      3.40431    0.07624   -0.01486
N     -1.35582   -2.80446   -0.00005
H     -0.87114   -3.65465    0.22378
H     -2.33625   -2.74671    0.20797
N     -1.19738    0.69402    3.30047
C     -0.10949   -0.06585    3.30047
C     -0.18134   -1.45155    3.30047
C     -2.35715    0.05139    3.30047
H      0.84874    0.44114    3.28654
H      0.72009   -2.05456    3.29023
H     -3.25907    0.65338    3.29457
N     -1.34288   -2.09507    3.30047
C     -2.42953   -1.33404    3.30047
H     -3.38980   -1.83833    3.29933
25
A_het17_3.0
C      1.39325    0.79407   -0.00004
C     -0.54033    1.83044   -0.00014
C     -0.61063   -0.46456    0.00018
C      0.79230   -0.45479    0.00005
C      2.86971   -0.83239    0.00014
H     -1.12035    2.74753    0.00002
H      3.84059   -1.30392   -0.00014
N      1.73379   -1.46229    0.00005
N      2.73646    0.53214   -0.00023
N     -1.25506    0.70259    0.00001
N      0.77604    1.97452   -0.00011
H      3.47094    1.21645   -0.00721
N     -1.32234   -1.60802   -0.00005
H     -0.84783   -2.47363    0.18282
H     -2.30933   -1.54314    0.17267
N     -2.57021   -1.06651    3.26056
C     -1.36180   -0.52019    3.26056
C     -0.20730   -1.29270    3.26056
C     -2.61213   -2.39379    3.26056
H     -1.30557    0.56225    3.24618
H      0.77172   -0.82701    3.24927
H     -3.59193   -2.85932    3.26326
N     -0.24909   -2.61818    3.26056
C     -1.45933   -3.16474    3.26056
H     -1.51490   -4.24816    3.26270
25
A_het18_0.3
C      1.61808    1.20433   -0.00004
C     -0.54729    1.55387   -0.00014
C      0.13391   -0.63955    0.00018
C      1.45704   -0.17142    0.00005
C      3.54488    0.14953    0.00014
H     -1.39432    2.23221   -0.00077
H      4.61648    0.01998   -0.00230
N      2.67585   -0.81657    0.00005
N      2.97354    1.39515   -0.00023
N     -0.85585    0.25481    0.00001
N      0.64998    2.11977   -0.00011
H      3.44427    2.28182   -0.01282
N     -0.16477   -1.95095   -0.00005
H      0.56727   -2.61652    0.17125
H     -1.11706   -2.21598    0.17777
N      0.91569   -2.82205    3.24965
C      1.25930   -1.53714    3.24965
C      0.31871   -0.52393    3.24965
C     -1.00979   -0.90970    3.24965
N     -1.37467   -2.18798    3.24965
C     -0.38691   -3.07501    3.24965
H      2.32185   -1.31962    3.23140
H      0.60452    0.51858    3.23095
H     -1.80680   -0.17464    3.23310
H     -0.67599   -4.12160    3.24990
25
A_het18_0.5
C      0.51386    1.39361   -0.00004
C     -1.65446    1.06831   -0.00014
C     -0.33803   -0.81301    0.00018
C      0.78067    0.03425    0.00005
C      2.67083    0.97724    0.00014
H     -2.66707    1.45653    0.00722
H      3.73082    1.18153   -0.00379
N      2.13880   -0.20795    0.00005
N      1.74677    1.98907   -0.00023
N     -1.55176   -0.26269    0.00001
N     -0.68524    1.97090   -0.00011
H      1.92435    2.97676   -0.02261
N     -0.22388   -2.15586   -0.00005
H      0.66496   -2.55865    0.23587
H     -1.05460   -2.68740    0.18811
N      0.51169   -1.27245    3.32038
C      1.58780   -0.49311    3.32038
C      1.49704    0.88713    3.32038
C      0.22302    1.42518    3.32038
N     -0.86567    0.66379    3.32038
C     -0.66012   -0.64636    3.32038
H      2.55077   -0.99207    3.30837
H      2.37894    1.51234    3.31548
H      0.06307    2.49834    3.30785
H     -1.54557   -1.27350    3.31154
25
A_het18_1.2
C      0.15374    1.09898   -0.00004
C     -1.79548    2.10713   -0.00014
C     -1.83194   -0.18822    0.00018
C     -0.42998   -0.15763    0.00005
C      1.65192   -0.50426    0.00014
H     -2.38849    3.01619   -0.00035
H      2.62952   -0.96081    0.01035
N      0.52533   -1.15158    0.00005
N      1.49898    0.85627   -0.00023
N     -2.49489    0.96954    0.00001
N     -0.48187    2.27066   -0.00011
H      2.22540    1.54822    0.02854
N     -2.52433   -1.34317   -0.00005
H     -2.03918   -2.19537    0.21469
H     -3.51496   -1.29499    0.15271
N      0.79863    0.15171    3.30279
C      0.05711    1.25504    3.30279
C     -1.32508    1.21561    3.30279
C     -1.90645   -0.03847    3.30279
N     -1.18528   -1.15517    3.30279
C      0.13253   -0.99694    3.30279
H      0.58837    2.20093    3.29007
H     -1.91883    2.11816    3.28695
H     -2.98504   -0.15525    3.28891
H      0.72841   -1.90325    3.29314
25
A_het18_2.7
C      0.98994   -0.20564   -0.00004
C     -0.95014    0.82020   -0.00014
C     -1.00687   -1.47435    0.00018
C      0.39519   -1.45691    0.00005
C      2.47446   -1.82299    0.00014
H     -1.53488    1.73433   -0.00221
H      3.44758   -2.28823    0.02014
N      1.34104   -2.46008    0.00005
N      2.33335   -0.46080   -0.00023
N     -1.65978   -0.31164    0.00001
N      0.36507    0.97085   -0.00011
H      3.06401    0.22687    0.04909
N     -1.71082   -2.62249   -0.00005
H     -1.23343   -3.49644   -0.11733
H     -2.70655   -2.57463   -0.11002
N      3.02743    0.87187    3.25079
C      1.70326    0.75176    3.25079
C      1.07639   -0.48170    3.25079
C      1.89676   -1.59503    3.25079
N      3.22353   -1.49640    3.25079
C      3.71491   -0.26434    3.25079
H      1.13093    1.67279    3.23374
H     -0.00083   -0.57049    3.23301
H      1.48269   -2.59714    3.23071
H      4.79699   -0.17372    3.25356
25
A_het18_3.8
C      2.05550    0.33987   -0.00004
C      0.11847    1.37037   -0.00014
C      0.05748   -0.92323    0.00018
C      1.45840   -0.91088    0.00005
C      3.53681   -1.27897    0.00014
H     -0.46427    2.28487    0.00494
H      4.50974   -1.74565    0.00903
N      2.40281   -1.91571    0.00005
N      3.39839    0.08169   -0.00023
N     -0.59257    0.23819    0.00001
N      1.43339    1.51680   -0.00011
H      4.13125    0.76575    0.04970
N     -0.65115   -2.07382   -0.00005
H     -0.17155   -2.93632   -0.18071
H     -1.63742   -2.01470   -0.17605
N      0.66568    0.78097    3.32303
C      0.09603   -0.41907    3.32303
C      0.83777   -1.58665    3.32303
C      2.21300   -1.44601    3.32303
N      2.80410   -0.25503    3.32303
C      1.99201    0.79654    3.32303
H     -0.98849   -0.44197    3.30563
H      0.36580   -2.55848    3.30644
H      2.86493   -2.31295    3.31176
H      2.46329    1.77373    3.31391
25
A_het18_5.0
C      0.53306   -0.85010   -0.00004
C     -1.63303   -0.50343   -0.00014
C     -0.94874   -2.69506    0.00018
C      0.37403   -2.22592    0.00005
C      2.46171   -1.90295    0.00014
H     -2.48127    0.17242    0.00936
H      3.53349   -2.03105   -0.00310
N      1.59363   -2.87018    0.00005
N      1.88900   -0.65811   -0.00023
N     -1.93839   -1.80276    0.00001
N     -0.43521    0.06353   -0.00011
H      2.35903    0.22879   -0.01921
N     -1.24745   -4.00767   -0.00005
H     -0.51172   -4.67211    0.15423
H     -2.19242   -4.27050    0.21507
N     -2.14464   -3.20284    3.28737
C     -0.85754   -2.87281    3.28737
C     -0.43307   -1.55697    3.28737
C     -1.42044   -0.58804    3.28737
N     -2.71279   -0.89560    3.28737
C     -3.00361   -2.18999    3.28737
H     -0.14307   -3.68971    3.27618
H      0.61709   -1.30096    3.27530
H     -1.17125    0.46776    3.27385
H     -4.05743   -2.44827    3.28265
25
A_het19_0.7
C      2.39444    0.89452   -0.00004
C      0.85158    2.45608   -0.00014
C      0.10792    0.28597    0.00018
C      1.44849   -0.11911    0.00005
C      3.31947   -1.09369    0.00014
H      0.56881    3.50388   -0.00357
H      4.10702   -1.83062    0.01951
N      2.04620   -1.36052    0.00005
N      3.59669    0.24547   -0.00023
N     -0.16669    1.58997    0.00001
N      2.15020    2.20421   -0.00011
H      4.49913    0.67469    0.10037
N     -0.90984   -0.60165   -0.00005
H     -0.70739   -1.56910   -0.17288
H     -1.83599   -0.25456   -0.16956
N      3.31889   -0.20086    3.28410
C      2.03831   -0.53375    3.28410
C      1.00272    0.39514    3.28410
H      1.83944   -1.59820    3.26403
H     -0.02995    0.07341    3.26212
C      2.71712    2.00632    3.28410
H      3.07659    3.02794    3.26807
C      1.35634    1.71991    3.28410
H      0.62093    2.51250    3.26692
N      3.66083    1.07853    3.28410
25
A_het19_3.2
C      1.27039    0.60190   -0.00004
C     -0.65968    1.64524   -0.00014
C     -0.73680   -0.64821    0.00018
C      0.66617   -0.64494    0.00005
C      2.74347   -1.02893    0.00014
H     -1.23806    2.56272    0.00644
H      3.71311   -1.50303   -0.00295
N      1.60505   -1.65589    0.00005
N      2.61377    0.33519   -0.00023
N     -1.37595    0.51965    0.00001
N      0.65866    1.78396   -0.00011
H      3.35046    1.01696   -0.02006
N     -1.45563   -1.78632   -0.00005
H     -0.99492   -2.66908   -0.11502
H     -2.45322   -1.72043   -0.08409
N     -2.09406    1.61758    3.32296
C     -0.77384    1.72431    3.32296
C      0.08607    0.63278    3.32296
H     -0.39264    2.73842    3.31269
H      1.15874    0.77278    3.31038
C     -1.88055   -0.65765    3.32296
H     -2.41040   -1.60265    3.31762
C     -0.49177   -0.61184    3.32296
H      0.09417   -1.52131    3.30648
N     -2.65037    0.41972    3.32296
25
A_het19_4.4
C      0.67912    0.10799   -0.00004
C     -1.26963    1.11377   -0.00014
C     -1.30591   -1.18335    0.00018
C      0.09785   -1.14932    0.00005
C      2.18223   -1.49363    0.00014
H     -1.86316    2.02252   -0.00028
H      3.16051   -1.94982   -0.00543
N      1.05636   -2.14096    0.00005
N      2.02702   -0.13109   -0.00023
N     -1.96641   -0.02329    0.00001
N      0.04516    1.27927   -0.00011
H      2.74983    0.56497   -0.02823
N     -2.00043   -2.33708   -0.00005
H     -1.51008   -3.17411    0.26391
H     -2.97034   -2.27506    0.25715
N     -1.99966   -1.70167    3.31145
C     -1.77701   -0.39656    3.31145
C     -0.50579    0.16685    3.31145
H     -2.66634    0.22142    3.29655
H     -0.37352    1.24003    3.29200
C      0.25871   -2.06066    3.31145
H      1.04144   -2.80889    3.29650
C      0.55539   -0.70263    3.31145
H      1.58163   -0.35990    3.29836
N     -0.97562   -2.53875    3.31145
25
A_het19_5.5
C      0.90121    0.98813   -0.00004
C     -1.02357    2.04225   -0.00014
C     -1.11392   -0.25153    0.00018
C      0.28830   -0.25394    0.00005
C      2.35854   -0.65580    0.00014
H     -1.59482    2.96513   -0.00083
H      3.32390   -1.13793    0.00740
N      1.21639   -1.27126    0.00005
N      2.24091    0.71172   -0.00023
N     -1.75016    0.92152    0.00001
N      0.29366    2.17494   -0.00011
H      2.98384    1.38639   -0.01412
N     -1.82912   -1.39063   -0.00005
H     -1.36004   -2.26202    0.16745
H     -2.82447   -1.33059    0.10723
N     -0.13510   -1.27746    3.34616
C     -1.11098   -0.38182    3.34616
C     -0.89865    0.99114    3.34616
H     -2.11259   -0.79481    3.33770
H     -1.73078    1.68156    3.33142
C      1.38498    0.42824    3.34616
H      2.43884    0.68128    3.34624
C      0.40666    1.41500    3.34616
H      0.67222    2.46322    3.32773
N      1.12167   -0.86954    3.34616
24
A_het20_0.2
C      0.20376    1.23535   -0.00004
C     -1.74005    2.25362   -0.00014
C     -1.78777   -0.04214    0.00018
C     -0.38495   -0.01902    0.00005
C      1.69669   -0.37385    0.00014
H     -2.32846    3.16467    0.00598
H      2.67250   -0.83445    0.00753
N      0.56703   -1.01716    0.00005
N      1.54884    0.98663   -0.00023
N     -2.44377    1.11834    0.00001
N     -0.42524    2.40952   -0.00011
H      2.27772    1.67642    0.02210
N     -2.48710   -1.19249   -0.00005
H     -2.00893   -2.05541    0.18224
H     -3.48059   -1.14173    0.13003
C      0.03948    1.46666    3.28348
C     -1.82767    0.25148    3.28348
C      0.15901   -0.76010    3.28348
H      0.52880    2.43511    3.27445
H     -2.91134    0.19526    3.27280
H      0.74980   -1.66996    3.27525
N     -1.16052   -0.89597    3.28348
N     -1.28617    1.46147    3.28348
N      0.81829    0.39154    3.28348
24
A_het20_1.7
C      1.77961    0.31119   -0.00004
C     -0.16590    1.32634   -0.00014
C     -0.21201   -0.96653    0.00018
C      1.19123   -0.94309    0.00005
C      3.27124   -1.30185    0.00014
H     -0.75483    2.23759    0.00010
H      4.24599   -1.76450    0.00900
N      2.14098   -1.94207    0.00005
N      3.12530    0.06110   -0.00023
N     -0.86921    0.19229    0.00001
N      1.14948    1.48453   -0.00011
H      3.85208    0.75392    0.00599
N     -0.90848   -2.11754   -0.00005
H     -0.42811   -2.99359   -0.08078
H     -1.90843   -2.07796   -0.06235
C      1.48724    1.48636    3.30757
C      1.36398   -0.74052    3.30757
C      3.35084    0.26527    3.30757
H      0.99820    2.45434    3.29951
H      0.77047   -1.64903    3.29885
H      4.43538    0.20368    3.31162
N      2.68407   -0.88070    3.30757
N      0.70887    0.41281    3.30757
N      2.81529    1.47758    3.30757
24
A_het20_2.7
C      2.45968    0.54184   -0.00004
C      0.51586    1.56007   -0.00014
C      0.46818   -0.73570    0.00018
C      1.87100   -0.71255    0.00005
C      3.95264   -1.06734    0.00014
H     -0.07257    2.47111    0.00599
H      4.92846   -1.52791    0.00754
N      2.82299   -1.71067    0.00005
N      3.80477    0.29314   -0.00023
N     -0.18784    0.42477    0.00001
N      1.83066    1.71599   -0.00011
H      4.53364    0.98295    0.02205
N     -0.23113   -1.88607   -0.00005
H      0.24708   -2.74895    0.18234
H     -1.22459   -1.83531    0.13028
C      0.42831   -0.44200    3.28346
C      2.41501   -1.45354    3.28346
C      2.29544    0.77322    3.28346
H     -0.65536   -0.49824    3.27278
H      3.00582   -2.36339    3.27523
H      2.78474    1.74168    3.27443
N      3.07427   -0.30188    3.28346
N      1.09548   -1.58943    3.28346
N      0.96978    0.76801    3.28346
24
A_het20_4.0
C      0.84751    0.44831   -0.00004
C     -1.31676    0.80890   -0.00014
C     -0.64507   -1.38730    0.00018
C      0.67914   -0.92666    0.00005
C      2.76703   -0.61693    0.00014
H     -2.16086    1.49022    0.00766
H      3.83794   -0.75130    0.00171
N      1.89355   -1.57940    0.00005
N      2.20261    0.63077   -0.00023
N     -1.63131   -0.48938    0.00001
N     -0.11631    1.36751   -0.00011
H      2.67886    1.51430    0.01235
N     -0.95019   -2.69862   -0.00005
H     -0.21788   -3.36990    0.13877
H     -1.90013   -2.96222    0.18778
C     -0.43014   -1.31356    3.28083
C     -0.99508    0.84302    3.28083
C     -2.57912   -0.72419    3.28083
H      0.33489   -2.08347    3.26999
H     -0.70826    1.88935    3.27027
H     -3.62919   -0.99806    3.27610
N     -2.29314    0.57015    3.28083
N     -0.01657   -0.05330    3.28083
N     -1.69474   -1.71374    3.28083
24
A_het20_4.5
C      1.12536    1.48328   -0.00004
C     -0.81843    2.50158   -0.00014
C     -0.86620    0.20581    0.00018
C      0.53662    0.22891    0.00005
C      2.61825   -0.12595    0.00014
H     -1.40682    3.41264    0.00598
H      3.59405   -0.58656    0.00754
N      1.48858   -0.76925    0.00005
N      2.47043    1.23454   -0.00023
N     -1.52217    1.36631    0.00001
N      0.49637    2.65745   -0.00011
H      3.19932    1.92431    0.02207
N     -1.56556   -0.94452   -0.00005
H     -1.08740   -1.80746    0.18218
H     -2.55904   -0.89372    0.13013
C      1.08063   -0.51216    3.28345
C      0.96118    1.71461    3.28345
C     -0.90602    0.49950    3.28345
H      1.67138   -1.42204    3.27522
H      1.45054    2.68303    3.27442
H     -1.98969    0.44332    3.27277
N     -0.36447    1.70947    3.28345
N      1.73995    0.63945    3.28345
N     -0.23891   -0.64798    3.28345
24
A_het20_5.0
C      1.72411    0.18964   -0.00004
C     -0.20930    1.22401   -0.00014
C     -0.27640   -1.07024    0.00018
C      1.12552   -1.05896    0.00005
C      3.20341   -1.43315    0.00014
H     -0.79069    2.14026   -0.00097
H      4.17506   -1.90305   -0.00064
N      2.06759   -2.06581    0.00005
N      3.06729   -0.07046   -0.00023
N     -0.92403    0.09468    0.00001
N      1.10550    1.36906   -0.00011
H      3.80050    0.61524    0.00432
N     -0.98561   -2.21341   -0.00005
H     -0.51640   -3.09881    0.03263
H     -1.98667   -2.16317    0.03216
C      0.48855   -2.35012    3.24316
C     -1.11568   -0.80023    3.24316
C     -1.65361   -2.96290    3.24316
H      1.54140   -2.61196    3.23045
H     -1.41383    0.24261    3.23172
H     -2.40818   -3.74365    3.24382
N     -2.08330   -1.70878    3.24316
N      0.18560   -1.05888    3.24316
N     -0.38490   -3.34944    3.24316
24
A_het21_1.2
C      0.10232    0.88977   -0.00004
C     -1.84524    1.90217   -0.00014
C     -1.88738   -0.39378    0.00018
C     -0.48505   -0.36537    0.00005
C      1.59621   -0.71648    0.00014
H     -2.43661    2.81234   -0.00182
H      2.57257   -1.17511    0.01670
N      0.46743   -1.36211    0.00005
N      1.44639    0.64329   -0.00023
N     -2.54799    0.76549    0.00001
N     -0.53195    2.06260   -0.00011
H      2.17232    1.33324    0.07095
N     -2.58181   -1.54590   -0.00005
H     -2.09638   -2.40831    0.16364
H     -3.57313   -1.50217    0.14740
N      0.64899    1.06465    3.27996
C     -0.62985    1.39793    3.27996
C     -1.63037    0.43206    3.27996
H     -0.85051    2.45723    3.26457
H     -2.68024    0.70324    3.26541
N      0.96541   -0.21811    3.27996
N     -1.32321   -0.84961    3.27996
C     -0.01650   -1.10658    3.27996
H      0.28941   -2.14570    3.26831
24
A_het21_3.1
C      0.62303    0.13078   -0.00004
C     -1.31979    1.15157   -0.00014
C     -1.36796   -1.14296    0.00018
C      0.03227   -1.12338    0.00005
C      2.11224   -1.48242    0.00014
H     -1.90920    2.06201    0.00647
H      3.08726   -1.94522    0.00139
N      0.98169   -2.12369    0.00005
N      1.96721   -0.12065   -0.00023
N     -2.02335    0.01581    0.00001
N     -0.00434    1.30443   -0.00011
H      2.69634    0.56923    0.01385
N     -2.07488   -2.29505   -0.00005
H     -1.59541   -3.15565   -0.19109
H     -3.06051   -2.23351   -0.18109
N     -3.20603    0.29341    3.29225
C     -2.61338   -0.88685    3.29225
C     -1.22828   -1.00573    3.29225
H     -3.26323   -1.75273    3.28537
H     -0.74119   -1.97497    3.27747
N     -2.44884    1.37535    3.29225
N     -0.46524    0.06834    3.29225
C     -1.13360    1.22076    3.29225
H     -0.55235    2.13511    3.28239
24
A_het21_3.5
C      0.92853    0.87607   -0.00004
C     -1.01514    1.89665   -0.00014
C     -1.06374   -0.39917    0.00018
C      0.33882   -0.37824    0.00005
C      2.42038   -0.73410    0.00014
H     -1.60221    2.80814    0.01082
H      3.39612   -1.19525    0.00306
N      1.29045   -1.37731    0.00005
N      2.27276    0.62711   -0.00023
N     -1.71888    0.76040    0.00001
N      0.30027    2.04972   -0.00011
H      2.99985    1.31793    0.04549
N     -1.76612   -1.54971   -0.00005
H     -1.28746   -2.42044   -0.13583
H     -2.75952   -1.49997   -0.13130
N     -1.02923    2.39513    3.25004
C     -0.65610    1.12687    3.25004
C      0.68628    0.76642    3.25004
H     -1.44958    0.39081    3.23508
H      0.99300   -0.27445    3.23738
N     -0.09397    3.32592    3.25004
N      1.62771    1.68985    3.25004
C      1.17289    2.94148    3.25004
H      1.90588    3.73948    3.24627
24
A_het21_4.0
C      0.12941   -0.62633   -0.00004
C     -1.42223    0.92554   -0.00014
C     -2.15454   -1.25296    0.00018
C     -0.80668   -1.64744    0.00005
C      1.07380   -2.60974    0.00014
H     -1.71205    1.97069    0.00892
H      1.86656   -3.34220   -0.00326
N     -0.19600   -2.88383    0.00005
N      1.34043   -1.26485   -0.00023
N     -2.43198    0.05197    0.00001
N     -0.11984    0.68233   -0.00011
H      2.24152   -0.82273   -0.02242
N     -3.16547   -2.14147   -0.00005
H     -2.95338   -3.09479    0.23530
H     -4.07706   -1.79234    0.23954
N     -2.52933   -1.68943    3.25009
C     -1.33712   -1.12018    3.25009
C     -1.19244    0.26368    3.25009
H     -0.48623   -1.78998    3.24039
H     -0.21492    0.73313    3.23595
N     -3.59733   -0.91147    3.25009
N     -2.25200    1.04534    3.25009
C     -3.41673    0.40030    3.25009
H     -4.31986    0.99899    3.24443
24
A_het21_4.6
C      2.14258    0.24681   -0.00004
C      0.20914    1.28188   -0.00014
C      0.13782   -1.01286    0.00018
C      1.54223   -1.00286    0.00005
C      3.62303   -1.37346    0.00014
H     -0.37070    2.19914   -0.00009
H      4.59548   -1.84198   -0.00320
N      2.48819   -2.00828    0.00005
N      3.48543   -0.01184   -0.00023
N     -0.50442    0.15496    0.00001
N      1.52603    1.42672   -0.00011
H      4.21656    0.67565    0.02457
N     -0.57861   -2.15392   -0.00005
H     -0.10600   -3.01080    0.22420
H     -1.55194   -2.07685    0.23684
N      0.43494   -2.19010    3.29234
C      1.71813   -2.49739    3.29234
C      2.69970   -1.51202    3.29234
H      1.96277   -3.55190    3.28171
H      3.75460   -1.76550    3.28836
N      0.09335   -0.91202    3.29234
N      2.37093   -0.23814    3.29234
C      1.05692   -0.00551    3.29234
H      0.73308    1.02831    3.27977
24
A_het21_m.0.8
C      2.11859    1.08462   -0.00004
C      0.17443    2.10262   -0.00014
C      0.12497   -0.19410    0.00018
C      1.52834   -0.16943    0.00005
C      3.61007   -0.52471    0.00014
H     -0.41361    3.01495   -0.00103
H      4.58582   -0.98565    0.00472
N      2.48062   -1.16718    0.00005
N      3.46269    0.83658   -0.00023
N     -0.52971    0.96934    0.00001
N      1.48992    2.25993   -0.00011
H      4.19127    1.52668    0.02196
N     -0.57559   -1.34384   -0.00005
H     -0.09047   -2.18909    0.24507
H     -1.55090   -1.28018    0.23287
N     -0.14476   -0.53903    3.26598
C      0.21930    0.73067    3.26598
C      1.56068    1.09995    3.26598
H     -0.57848    1.46161    3.25171
H      1.85895    2.14262    3.25122
N      0.79863   -1.46442    3.26598
N      2.50775    0.18375    3.26598
C      2.06291   -1.07221    3.26598
H      2.80132   -1.86438    3.25594
24
A_het21_m.2.1
C      0.92908    0.08167   -0.00004
C     -1.01372    1.10195   -0.00014
C     -1.06323   -1.19526    0.00018
C      0.34019   -1.17269    0.00005
C      2.42216   -1.53041    0.00014
H     -1.60146    2.01302    0.01245
H      3.39750   -1.99267   -0.00255
N      1.29189   -2.17172    0.00005
N      2.27546   -0.16789   -0.00023
N     -1.71747   -0.03371    0.00001
N      0.30219    1.25551   -0.00011
H      3.00321    0.52359   -0.01942
N     -1.76367   -2.34385   -0.00005
H     -1.28279   -3.21125    0.15013
H     -2.75089   -2.29395    0.17301
N     -1.45527    1.39382    3.25094
C     -0.53314    0.44676    3.25094
C     -0.87507   -0.90010    3.25094
H      0.49675    0.78033    3.23883
H     -0.11834   -1.67746    3.24110
N     -2.72472    1.03408    3.25094
N     -2.14120   -1.26848    3.25094
C     -3.00934   -0.25938    3.25094
H     -4.06463   -0.50617    3.24793
24
A_het21_m.2.4
C      0.99751    1.34770   -0.00004
C     -1.16658    1.69151   -0.00014
C     -0.48014   -0.50070    0.00018
C      0.84165   -0.02965    0.00005
C      2.92788    0.30321    0.00014
H     -2.01550    2.36686    0.00253
H      4.00022    0.17961    0.00066
N      2.06431   -0.66988    0.00005
N      2.35116    1.54329   -0.00023
N     -1.47191    0.38949    0.00001
N      0.02779    2.25842   -0.00011
H      2.81510    2.43268    0.04343
N     -0.77661   -1.81471   -0.00005
H     -0.04364   -2.47947    0.16262
H     -1.72746   -2.08152    0.17769
N      1.45841    1.24910    3.30898
C      1.98048    0.03717    3.30898
C      1.17954   -1.10018    3.30898
H      3.06139   -0.02487    3.30355
H      1.61242   -2.09469    3.30090
N      0.14081    1.36610    3.30898
N     -0.13202   -0.99362    3.30898
C     -0.58648    0.26082    3.30898
H     -1.66016    0.40357    3.29777
24
A_het21_m.3.2
C      0.35495   -0.84474   -0.00004
C     -1.80909   -0.47514   -0.00014
C     -1.14712   -2.67252    0.00018
C      0.17940   -2.22066    0.00005
C      2.26822   -1.91868    0.00014
H     -2.64923    0.21047    0.00371
H      3.33808   -2.05688    0.01693
N      1.39040   -2.87886    0.00005
N      1.71056   -0.66983   -0.00023
N     -2.12884   -1.77272    0.00001
N     -0.60601    0.07690   -0.00011
H      2.19197    0.20792    0.08068
N     -1.45820   -3.98679   -0.00005
H     -0.73241   -4.65664   -0.17686
H     -2.41421   -4.24201   -0.16805
N      1.60327   -1.18881    3.23878
C      0.66327   -2.11388    3.23878
C     -0.68908   -1.77709    3.23878
H      0.99920   -3.14279    3.21860
H     -1.46219   -2.53781    3.22396
N      1.23428    0.08359    3.23878
N     -1.06330   -0.51631    3.23878
C     -0.05876    0.36077    3.23878
H     -0.31524    1.41319    3.22776
24
A_het21_m.3.6
C      1.43377    0.84934   -0.00004
C     -0.72822    1.22258   -0.00014
C     -0.07108   -0.97709    0.00018
C      1.25673   -0.52545    0.00005
C      3.34720   -0.22367    0.00014
H     -1.56756    1.91019   -0.00014
H      4.41708   -0.36164    0.01987
N      2.46946   -1.18388    0.00005
N      2.78959    1.02414   -0.00023
N     -1.05120   -0.07379    0.00001
N      0.47508    1.77370   -0.00011
H      3.27103    1.90275    0.06320
N     -0.38512   -2.28764   -0.00005
H      0.33891   -2.95742    0.18169
H     -1.34007   -2.53945    0.17810
N      3.74767   -0.73916    3.21308
C      3.60315   -2.05095    3.21308
C      2.34440   -2.64175    3.21308
H      4.51404   -2.63639    3.20918
H      2.22553   -3.72031    3.21091
N      2.66081    0.01377    3.21308
N      1.25654   -1.90128    3.21308
C      1.48114   -0.58721    3.21308
H      0.61824    0.06857    3.20531
24
A_het21_m.4.1
C     -0.02935    0.19424   -0.00004
C     -2.19338    0.55977   -0.00014
C     -1.52447   -1.63722    0.00018
C     -0.19982   -1.18007    0.00005
C      1.88747   -0.87538    0.00014
H     -3.03564    1.24342    0.00784
H      2.95809   -1.01188    0.00296
N      1.01228   -1.83503    0.00005
N      1.32591    0.37470   -0.00023
N     -2.51093   -0.73874    0.00001
N     -0.99241    1.11549   -0.00011
H      1.80426    1.25699    0.00960
N     -1.82909   -2.94757   -0.00005
H     -1.10149   -3.62390    0.13657
H     -2.79106   -3.21930    0.07442
N     -1.50622   -1.74683    3.28965
C     -2.82417   -1.81564    3.28965
C     -3.61256   -0.66983    3.28965
H     -3.25514   -2.80904    3.28721
H     -4.69586   -0.72764    3.28371
N     -0.93985   -0.55252    3.28965
N     -3.05746    0.52321    3.28965
C     -1.72497    0.51381    3.28965
H     -1.21909    1.47153    3.27764
24
A_het22_0.3
C      1.82824    0.01820   -0.00004
C     -0.33674    0.37048   -0.00014
C      0.34141   -1.82545    0.00018
C      1.66559   -1.35751    0.00005
C      3.75403   -1.03870    0.00014
H     -1.18297    1.04992   -0.00169
H      4.82548   -1.16953   -0.00347
N      2.88379   -2.00369    0.00005
N      3.18382    0.20763   -0.00023
N     -0.64701   -0.92796    0.00001
N      0.86129    0.93525   -0.00011
H      3.65550    1.09380   -0.01897
N      0.04094   -3.13437   -0.00005
H      0.76931   -3.80730    0.15786
H     -0.91321   -3.40442    0.15991
N     -1.10732   -3.15675    3.23829
C     -0.78336   -1.86660    3.23829
C      0.52776   -1.44619    3.23829
H     -1.61576   -1.17444    3.22089
H      0.80056   -0.40015    3.21582
C      1.46039   -2.45792    3.23829
H      2.52684   -2.27014    3.21855
N     -0.16344   -4.06801    3.23829
N      1.10598   -3.74087    3.23829
24
A_het22_2.5
C      1.67448    0.42378   -0.00004
C     -0.49186    0.77844   -0.00014
C      0.18436   -1.41491    0.00018
C      1.50724   -0.95268    0.00005
C      3.59363   -0.63919    0.00014
H     -1.33708    1.45912   -0.00393
H      4.66404   -0.77132    0.02154
N      2.72106   -1.60398    0.00005
N      3.02884    0.60700   -0.00023
N     -0.80514   -0.52134    0.00001
N      0.70635    1.33898   -0.00011
H      3.50562    1.48769    0.08130
N     -0.11596   -2.73021   -0.00005
H      0.61685   -3.39613   -0.16217
H     -1.07004   -2.99728   -0.15916
N      3.07227   -0.19251    3.26168
C      1.87618   -0.77383    3.26168
C      0.70954   -0.04113    3.26168
H      1.88471   -1.85678    3.24159
H     -0.26721   -0.50338    3.23946
C      0.88430    1.32355    3.26168
H      0.05459    2.01898    3.24751
N      3.16104    1.11728    3.26168
N      2.09490    1.87810    3.26168
24
A_het22_2.6
C      0.92999   -0.04680   -0.00004
C     -1.01934    0.96461   -0.00014
C     -1.05808   -1.32869    0.00018
C      0.34115   -1.30188    0.00005
C      2.42155   -1.65625    0.00014
H     -1.61074    1.87421   -0.00277
H      3.39644   -2.11760    0.02587
N      1.29126   -2.30017    0.00005
N      2.27362   -0.29606   -0.00023
N     -1.72101   -0.17413    0.00001
N      0.29427    1.12360   -0.00011
H      3.00273    0.39026    0.07385
N     -1.75250   -2.49105   -0.00005
H     -1.25827   -3.33602   -0.22377
H     -2.73439   -2.43983   -0.20439
N      2.19097   -3.28976    3.23841
C      0.86879   -3.44165    3.23841
C      0.01115   -2.36649    3.23841
H      0.51824   -4.46657    3.22984
H     -1.06379   -2.47722    3.21711
C      0.62818   -1.13506    3.23841
H      0.07336   -0.20440    3.22423
N      2.70805   -2.08734    3.23841
N      1.95224   -1.01313    3.23841
24
A_het22_5.7
C      1.95196    0.19107   -0.00004
C      0.01899    1.22794   -0.00014
C     -0.05331   -1.06696    0.00018
C      1.35164   -1.05751    0.00005
C      3.43178   -1.43358    0.00014
H     -0.55993    2.14536    0.00400
H      4.40322   -1.90427   -0.00797
N      2.29595   -2.06399    0.00005
N      3.29697   -0.06917   -0.00023
N     -0.69342    0.10222    0.00001
N      1.33788    1.37203   -0.00011
H      4.02960    0.61601   -0.04051
N     -0.76940   -2.20765   -0.00005
H     -0.29672   -3.05927    0.24648
H     -1.74091   -2.12639    0.24494
N     -0.11666   -0.05717    3.30874
C      1.16217    0.31134    3.30874
C      2.18338   -0.61123    3.30874
H      1.33933    1.37965    3.29365
H      3.22574   -0.32508    3.30153
C      1.77786   -1.92686    3.30874
H      2.47807   -2.75272    3.29640
N     -0.42970   -1.32949    3.30874
N      0.49162   -2.26423    3.30874
23
A_het23_0.2
C      0.85567    0.44680   -0.00004
C     -1.30833    0.82556   -0.00014
C     -0.65350   -1.37506    0.00018
C      0.67530   -0.92722    0.00005
C      2.76495   -0.63463    0.00014
H     -2.14564    1.51474    0.00852
H      3.83465   -0.77702    0.00731
N      1.88427   -1.58986    0.00005
N      2.21119    0.61807   -0.00023
N     -1.63238   -0.46975    0.00001
N     -0.10189    1.37407   -0.00011
H      2.69525    1.49619    0.04904
N     -0.97007   -2.68349   -0.00005
H     -0.24626   -3.37011   -0.09935
H     -1.93308   -2.94611   -0.09754
N     -1.06661    2.39379    3.19977
C      0.22277    2.71283    3.19977
H      0.46548    3.76746    3.19434
N     -1.36204    1.12018    3.19977
N      1.23905    1.85961    3.19977
C     -0.34521    0.26404    3.19977
H     -0.59026   -0.79004    3.18743
N      0.94319    0.58336    3.19977
23
A_het23_1.5
C      1.15432    2.43635   -0.00004
C     -1.01006    2.79312   -0.00014
C     -0.33774    0.59693    0.00018
C      0.98764    1.05981    0.00005
C      3.07659    1.37760    0.00014
H     -1.85465    3.47460   -0.00161
H      4.14768    1.24701    0.00989
N      2.20617    0.41137    0.00005
N      2.50868    2.62198   -0.00023
N     -1.32342    1.49529    0.00001
N      0.18914    3.35428   -0.00011
H      2.98165    3.50643    0.04574
N     -0.64442   -0.71378   -0.00005
H      0.08168   -1.37863    0.19511
H     -1.59531   -0.96547    0.20157
N     -0.33272    0.66510    3.24770
C      0.03137    1.94178    3.24770
H     -0.75894    2.68035    3.23442
N      0.62598   -0.22723    3.24770
N      1.28088    2.39602    3.24770
C      1.87313    0.22688    3.24770
H      2.66415   -0.51076    3.23617
N      2.23820    1.50429    3.24770
23
A_het23_3.1
C      1.63696    0.97859   -0.00004
C     -0.52889    1.33706   -0.00014
C      0.14794   -0.85897    0.00018
C      1.47142   -0.39671    0.00005
C      3.55826   -0.08421    0.00014
H     -1.37403    2.01720    0.00739
H      4.62938   -0.21699    0.00086
N      2.68637   -1.04686    0.00005
N      2.99202    1.16398   -0.00023
N     -0.84097    0.03767    0.00001
N      0.67122    1.89704   -0.00011
H      3.46722    2.04816   -0.00393
N     -0.15458   -2.16847   -0.00005
H      0.57304   -2.84494    0.13568
H     -1.11603   -2.44098    0.08160
N     -0.30351   -0.90980    3.23617
C     -1.61652   -0.72259    3.23617
H     -2.23852   -1.60846    3.23436
N      0.44867    0.16332    3.23617
N     -2.24229    0.44935    3.23617
C     -0.17597    1.33443    3.23617
H      0.44281    2.22191    3.22379
N     -1.49244    1.51994    3.23617
23
A_het24_0.2
C      0.88230    1.30975   -0.00004
C     -1.28243    1.68314   -0.00014
C     -0.62371   -0.51595    0.00018
C      0.70428   -0.06546    0.00005
C      2.79274    0.22855    0.00014
H     -2.12156    2.37035    0.00315
H      3.86218    0.08681    0.01527
N      1.91204   -0.72668    0.00005
N      2.23841    1.48143   -0.00023
N     -1.60483    0.38711    0.00001
N     -0.07818    2.23450   -0.00011
H      2.72331    2.35878    0.05789
N     -0.93455   -1.82553   -0.00005
H     -0.20518   -2.50847   -0.08538
H     -1.89497   -2.09461   -0.10451
N      1.63689    2.12876    3.25567
C      0.33372    2.38926    3.25567
H      0.05333    3.43604    3.24688
N      2.01602    0.87153    3.25567
N      1.13052   -0.08867    3.25567
N     -0.62635    1.48037    3.25567
C     -0.15994    0.24672    3.25567
H     -0.86854   -0.57354    3.24498
23
A_het24_0.3
C     -0.58907    0.12376   -0.00004
C     -2.53579    1.14021   -0.00014
C     -2.58324   -1.15264    0.00018
C     -1.18006   -1.13002    0.00005
C      0.90002   -1.48950    0.00014
H     -3.12396    2.05215   -0.00195
H      1.87461   -1.95168    0.01758
N     -0.23162   -2.12999    0.00005
N      0.75540   -0.12805   -0.00023
N     -3.24004    0.00678    0.00001
N     -1.22017    1.29753   -0.00011
H      1.48619    0.55928    0.05171
N     -3.28038   -2.30365   -0.00005
H     -2.80009   -3.17655   -0.11290
H     -4.27858   -2.26146   -0.08761
N      0.30921    1.37524    3.23615
C     -1.01840    1.26592    3.23615
H     -1.57479    2.19562    3.22859
N      1.01759    0.27564    3.23615
N      0.43183   -0.89724    3.23615
N     -1.68791    0.12873    3.23615
C     -0.89797   -0.93104    3.23615
H     -1.35276   -1.91476    3.22517
23
A_het24_1.3
C      0.54227   -0.71288   -0.00004
C     -1.38481    0.33335   -0.00014
C     -1.46734   -1.96305    0.00018
C     -0.06432   -1.95932    0.00005
C      2.01267   -2.34217    0.00014
H     -1.96020    1.25287    0.00270
H      2.98203   -2.81578    0.01288
N      0.87369   -2.97120    0.00005
N      1.88323   -0.98104   -0.00023
N     -2.10694   -0.79302    0.00001
N     -0.06990    0.46919   -0.00011
H      2.61905   -0.30003    0.05606
N     -2.18279   -3.10223   -0.00005
H     -1.71705   -3.98289    0.11083
H     -3.17916   -3.04531    0.09730
N     -0.37340   -0.30390    3.26668
C     -1.26233   -1.29315    3.26668
H     -2.30561   -0.99977    3.25513
N      0.89833   -0.61783    3.26668
N      1.27468   -1.87232    3.26668
N     -0.96976   -2.58240    3.26668
C      0.33076   -2.81030    3.26668
H      0.67690   -3.83723    3.25768
23
A_het24_1.6
C      1.85658   -0.14966   -0.00004
C     -0.08400    0.87399   -0.00014
C     -0.14042   -1.42128    0.00018
C      1.26228   -1.40210    0.00005
C      3.34351   -1.76396    0.00014
H     -0.66962    1.78741   -0.00061
H      4.31708   -2.22861    0.01923
N      2.21060   -2.40418    0.00005
N      3.19955   -0.40418   -0.00023
N     -0.79329   -0.25884    0.00001
N      1.23049    1.02547   -0.00011
H      3.93030    0.28208    0.05586
N     -0.84264   -2.56920   -0.00005
H     -0.36667   -3.44414    0.11402
H     -1.83965   -2.52314    0.09788
N      2.41318   -1.21405    3.16489
C      1.21273   -1.78914    3.16489
H      0.36091   -1.11821    3.15672
N      3.46827   -1.98854    3.16489
N      3.33909   -3.29214    3.16489
N      0.99275   -3.09145    3.16489
C      2.10967   -3.79705    3.16489
H      2.03624   -4.87868    3.16157
23
A_het24_2.0
C      0.43436   -0.09244   -0.00004
C     -1.72881    0.26586   -0.00014
C     -1.05360   -1.93055    0.00018
C      0.26966   -1.46819    0.00005
C      2.35662   -1.15288    0.00014
H     -2.57344    0.94606    0.00822
H      3.42784   -1.28470    0.00220
N      1.48573   -2.11838    0.00005
N      1.78912    0.09289   -0.00023
N     -2.04235   -1.03550    0.00001
N     -0.53048    0.82379   -0.00011
H      2.26169    0.97842    0.02172
N     -1.35312   -3.24238   -0.00005
H     -0.62081   -3.92532   -0.04026
H     -2.31480   -3.52515   -0.00400
N     -2.82152   -0.01921    3.25053
C     -3.14869   -1.30810    3.25053
H     -4.20944   -1.53145    3.24684
N     -1.55052    0.29514    3.25053
N     -0.63482   -0.64220    3.25053
N     -2.29293   -2.31404    3.25053
C     -1.03512   -1.91058    3.25053
H     -0.25139   -2.65954    3.23906
23
A_het24_3.0
C      1.05711    1.03555   -0.00004
C     -0.88240    2.06172   -0.00014
C     -0.94044   -0.23469    0.00018
C      0.46251   -0.21632    0.00005
C      2.54177   -0.58196    0.00014
H     -1.46913    2.97451    0.00348
H      3.51527   -1.04789    0.00027
N      1.40881   -1.21916    0.00005
N      2.40059    0.78024   -0.00023
N     -1.59044    0.93002    0.00001
N      0.43366    2.21261   -0.00011
H      3.13188    1.46801    0.00567
N     -1.64779   -1.37810   -0.00005
H     -1.17303   -2.25520    0.10407
H     -2.63811   -1.32630    0.15569
N     -2.05658   -0.35685    3.24992
C     -0.73136   -0.24892    3.24992
H     -0.17347   -1.17876    3.23895
N     -2.76598    0.74562    3.24992
N     -2.17688    1.91356    3.24992
N     -0.05743    0.88707    3.24992
C     -0.84641    1.94657    3.24992
H     -0.38921    2.92913    3.24174
23
A_het24_3.5
C      0.59378    1.16209   -0.00004
C     -1.35074    2.18268   -0.00014
C     -1.40101   -0.11166    0.00018
C      0.00343   -0.09088    0.00005
C      2.08573   -0.44965    0.00014
H     -1.93720    3.09504    0.00978
H      3.06103   -0.91187   -0.00059
N      0.95479   -1.09026    0.00005
N      1.93912    0.91270   -0.00023
N     -2.05391    1.04993    0.00001
N     -0.03351    2.33785   -0.00011
H      2.66736    1.60345    0.02115
N     -2.10324   -1.25732   -0.00005
H     -1.62759   -2.13318    0.10769
H     -3.09805   -1.20717    0.11871
N     -0.85766    1.11661    3.24600
C      0.47085    1.07385    3.24600
H      0.91821    0.08597    3.23460
N     -1.43822    2.29153    3.24600
N     -0.72110    3.38641    3.24600
N      1.26901    2.12759    3.24600
C      0.60338    3.26835    3.24600
H      1.16522    4.19539    3.24158
23
A_het24_4.2
C      0.41319    1.42670   -0.00004
C     -1.53556    2.43649   -0.00014
C     -1.57566    0.14110    0.00018
C     -0.17128    0.16988    0.00005
C      1.91372   -0.17596    0.00014
H     -2.12719    3.34570    0.00403
H      2.89153   -0.63269    0.00226
N      0.78657   -0.82394    0.00005
N      1.75975    1.18400   -0.00023
N     -2.23313    1.30045    0.00001
N     -0.21938    2.59890   -0.00011
H      2.48522    1.87779    0.01209
N     -2.27379   -1.01002   -0.00005
H     -1.78936   -1.86272    0.21553
H     -3.25298   -0.95008    0.21603
N     -0.79659   -0.96697    3.25107
C      0.48856   -0.62457    3.25107
H      1.20196   -1.44002    3.24381
N     -1.69117   -0.00971    3.25107
N     -1.32188    1.24605    3.25107
N      0.94735    0.61448    3.25107
C     -0.01915    1.51602    3.25107
H      0.25001    2.56592    3.23922
23
A_het24_5.1
C      1.41202   -0.56157   -0.00004
C     -0.52850    0.46500   -0.00014
C     -0.58458   -1.83241    0.00018
C      0.81770   -1.81264    0.00005
C      2.89538   -2.17908    0.00014
H     -1.11373    1.37873    0.00610
H      3.86878   -2.64520    0.00150
N      1.76297   -2.81472    0.00005
N      2.75535   -0.81543   -0.00023
N     -1.23744   -0.66744    0.00001
N      0.78674    0.61611   -0.00011
H      3.48705   -0.12832    0.00059
N     -1.28728   -2.98069   -0.00005
H     -0.80135   -3.83170    0.21987
H     -2.26641   -2.92286    0.21603
N      0.13426   -1.03559    3.21145
C     -0.28610    0.22695    3.21145
H      0.48403    0.98908    3.20035
N     -0.76694   -1.98640    3.21145
N     -2.04268   -1.69369    3.21145
N     -1.55084    0.60858    3.21145
C     -2.39072   -0.40926    3.21145
H     -3.45464   -0.20182    3.20713
23
A_het25_0.1
C     -0.80530    0.20419   -0.00004
C     -2.97004    0.56339   -0.00014
C     -2.29669   -1.63239    0.00018
C     -0.97249   -1.17320    0.00005
C      1.11481   -0.85809    0.00014
H     -3.81316    1.24513    0.00368
H      2.18546   -0.99044    0.01514
N      0.24277   -1.82386    0.00005
N      0.54958    0.38747   -0.00023
N     -3.28310   -0.73770    0.00001
N     -1.77024    1.11970   -0.00011
H      1.02433    1.27052    0.06520
N     -2.60089   -2.94951   -0.00005
H     -1.87213   -3.61125   -0.19614
H     -3.55363   -3.20615   -0.18544
N     -2.09016    0.83183    3.22741
C     -1.96948   -0.47695    3.22741
C     -0.70937   -1.05574    3.22741
H     -2.88489   -1.05591    3.21274
H     -0.55147   -2.12704    3.20955
N     -0.98653    1.56377    3.22741
N      0.36119   -0.29298    3.22741
N      0.19336    1.02156    3.22741
23
A_het25_1.0
C      0.85352   -0.32007   -0.00004
C     -1.30911    0.04293   -0.00014
C     -0.63775   -2.15326    0.00018
C      0.68633   -1.69724    0.00005
C      2.77479   -1.38362    0.00014
H     -2.15281    0.72361    0.00826
H      3.84593   -1.51695    0.00002
N      1.90299   -2.34850    0.00005
N      2.20926   -0.13707   -0.00023
N     -1.62166   -1.25814    0.00001
N     -0.10811    0.59720   -0.00011
H      2.68312    0.74811    0.01363
N     -0.94977   -3.47188   -0.00005
H     -0.22802   -4.13080   -0.23032
H     -1.90342   -3.71270   -0.20502
N     -2.68922   -2.11320    3.25402
C     -1.50665   -2.68750    3.25402
C     -0.36076   -1.90982    3.25402
H     -1.48220   -3.77004    3.24687
H      0.63717   -2.33141    3.24010
N     -2.74373   -0.79182    3.25402
N     -0.45931   -0.59853    3.25402
N     -1.66830   -0.06102    3.25402
23
A_het25_1.6
C      0.10527    0.30006   -0.00004
C     -2.05849    0.65051   -0.00014
C     -1.37885   -1.54072    0.00018
C     -0.05569   -1.07601    0.00005
C      2.03266   -0.74894    0.00014
H     -2.90509    1.32898    0.00135
H      3.10438   -0.87427    0.01352
N      1.16588   -1.72033    0.00005
N      1.46007    0.49115   -0.00023
N     -2.36733   -0.64891    0.00001
N     -0.86127    1.21419   -0.00011
H      1.92972    1.37677    0.05314
N     -1.68188   -2.85517   -0.00005
H     -0.95185   -3.52135    0.16746
H     -2.63393   -3.11418    0.18281
N      0.04444   -2.43304    3.19866
C      1.10298   -3.21206    3.19866
C      2.37061   -2.65589    3.19866
H      0.92877   -4.28133    3.19686
H      3.27661   -3.24986    3.19617
N      0.23009   -1.12289    3.19866
N      2.51171   -1.34939    3.19866
N      1.42020   -0.60057    3.19866
23
A_het25_2.0
C      1.46749   -0.85877   -0.00004
C     -0.47001    0.17293   -0.00014
C     -0.53452   -2.12497    0.00018
C      0.87065   -2.10979    0.00005
C      2.95069   -2.47969    0.00014
H     -1.05347    1.08736    0.00746
H      3.92324   -2.94782   -0.00411
N      1.81664   -3.11335    0.00005
N      2.81229   -1.11564   -0.00023
N     -1.17923   -0.95699    0.00001
N      0.84771    0.32059   -0.00011
H      3.54430   -0.42897   -0.02783
N     -1.24566   -3.26505   -0.00005
H     -0.77281   -4.12827    0.19767
H     -2.22847   -3.19847    0.19865
N     -0.79222   -2.50096    3.23130
C      0.13282   -1.56446    3.23130
C     -0.23712   -0.23053    3.23130
H      1.16494   -1.89366    3.22500
H      0.47962    0.58107    3.21774
N     -2.06021   -2.12956    3.23130
N     -1.51255    0.09494    3.23130
N     -2.40842   -0.87536    3.23130
23
A_het25_2.6
C      1.69486    0.02815   -0.00004
C     -0.46780    0.37853   -0.00014
C      0.21015   -1.81520    0.00018
C      1.53557   -1.34908    0.00005
C      3.62523   -1.02107    0.00014
H     -1.31411    1.05671    0.00447
H      4.69737   -1.14778   -0.00795
N      2.75865   -1.99129    0.00005
N      3.05064    0.22112   -0.00023
N     -0.77542   -0.92023    0.00001
N      0.73028    0.94272   -0.00011
H      3.51595    1.11091   -0.00031
N     -0.09655   -3.12756   -0.00005
H      0.62810   -3.79240    0.19916
H     -1.04592   -3.37474    0.21522
N      1.00373   -2.77331    3.27746
C      2.27824   -2.45337    3.27746
C      2.65283   -1.11994    3.27746
H      2.99366   -3.26612    3.26688
H      3.68785   -0.80002    3.27422
N      0.11041   -1.79478    3.27746
N      1.73578   -0.17933    3.27746
N      0.46219   -0.54493    3.27746
23
A_het25_3.0
C      0.08834   -1.17829   -0.00004
C     -1.44726    0.39217   -0.00014
C     -2.20428   -1.77664    0.00018
C     -0.86277   -2.18628    0.00005
C      1.00061   -3.17432    0.00014
H     -1.72430    1.44178   -0.00292
H      1.78287   -3.91709    0.01447
N     -0.27248   -3.43057    0.00005
N      1.28687   -1.83402   -0.00023
N     -2.46982   -0.46751    0.00001
N     -0.14830    0.13507   -0.00011
H      2.19467   -1.40816    0.04809
N     -3.21979   -2.65730   -0.00005
H     -3.01951   -3.62270    0.18993
H     -4.14582   -2.30869    0.16728
N      0.54148   -1.43600    3.26270
C     -0.39720   -0.51239    3.26270
C     -1.72992   -0.88578    3.26270
H     -0.07243    0.52033    3.24758
H     -2.54349   -0.17166    3.24878
N      0.17422   -2.70548    3.26270
N     -2.05171   -2.16262    3.26270
N     -1.07888   -3.05680    3.26270
23
A_het25_5.6
C      0.69812   -0.10248   -0.00004
C     -1.47084    0.23869   -0.00014
C     -0.78149   -1.95071    0.00018
C      0.53834   -1.47943    0.00005
C      2.62394   -1.15688    0.00014
H     -2.32010    0.91391   -0.00264
H      3.69483   -1.28659    0.02126
N      1.75530   -2.12469    0.00005
N      2.05182    0.08668   -0.00023
N     -1.77597   -1.06329    0.00001
N     -0.27548    0.80717   -0.00011
H      2.52581    0.97077    0.04416
N     -1.06864   -3.26751   -0.00005
H     -0.32730   -3.93327   -0.12024
H     -2.02145   -3.55058   -0.13642
N      1.97713   -1.00668    3.19020
C      0.70232   -1.32804    3.19020
C      0.32874   -2.66298    3.19020
H     -0.01433   -0.51551    3.18047
H     -0.70593   -2.98329    3.17623
N      2.87049   -1.98494    3.19020
N      1.24796   -3.60170    3.19020
N      2.52019   -3.23464    3.19020
26
A_het26_1.0
C      0.33928   -0.06173   -0.00004
C     -1.83052    0.26444   -0.00014
C     -1.12385   -1.92056    0.00018
C      0.19202   -1.43921    0.00005
C      2.27316   -1.09878    0.00014
H     -2.68488    0.93362    0.00127
H      3.34592   -1.21723    0.00368
N      1.41504   -2.07235    0.00005
N      1.69040    0.14272   -0.00023
N     -2.12645   -1.03810    0.00001
N     -0.64039    0.84253   -0.00011
H      2.15395    1.03268    0.01032
N     -1.40468   -3.23964   -0.00005
H     -0.67899   -3.86891    0.29678
H     -2.35621   -3.50176    0.18272
N     -0.49999   -0.78568    3.26553
C     -1.14349    0.34172    3.26553
C     -2.55460    0.48182    3.26553
C     -3.26445   -0.66895    3.26553
N     -2.61025   -1.84495    3.26553
C     -1.21097   -1.96943    3.26553
O     -0.71683   -3.07276    3.26553
H     -0.53059    1.23995    3.25338
H     -3.03217    1.44798    3.25667
H     -4.34521   -0.71287    3.25322
H     -3.11477   -2.71612    3.25880
26
A_het26_1.2
C      1.13260    0.77683   -0.00004
C     -0.79842    1.82187   -0.00014
C     -0.87790   -0.46963    0.00018
C      0.52232   -0.46849    0.00005
C      2.59808   -0.85640    0.00014
H     -1.37295    2.74241   -0.00262
H      3.56671   -1.33001    0.02994
N      1.45637   -1.48255    0.00005
N      2.47266    0.50523   -0.00023
N     -1.52004    0.69740    0.00001
N      0.51800    1.95775   -0.00011
H      3.21258    1.17736    0.10527
N     -1.59590   -1.61671   -0.00005
H     -1.12183   -2.47450   -0.21803
H     -2.57795   -1.54571   -0.19715
N      2.32557    1.51480    3.21022
C      1.11517    1.98828    3.21022
C     -0.06808    1.20979    3.21022
C      0.10389   -0.13186    3.21022
N      1.35283   -0.63589    3.21022
C      2.51607    0.14811    3.21022
O      3.59781   -0.39537    3.21022
H      1.02788    3.07186    3.19336
H     -1.04787    1.65788    3.19236
H     -0.70865   -0.84552    3.18294
H      1.50677   -1.62995    3.15314
26
A_het26_4.2
C      1.02434    1.26675   -0.00004
C     -0.90368    2.31776   -0.00014
C     -0.98660    0.02256    0.00018
C      0.41771    0.02168    0.00005
C      2.49429   -0.36768    0.00014
H     -1.47962    3.23641    0.01135
H      3.46275   -0.84428   -0.00588
N      1.35403   -0.99125    0.00005
N      2.36804    0.99712   -0.00023
N     -1.62130    1.19351    0.00001
N      0.41616    2.45150   -0.00011
H      3.10596    1.67710   -0.03489
N     -1.70910   -1.10967   -0.00005
H     -1.25166   -2.00089    0.02190
H     -2.70852   -1.04293    0.05959
N     -2.60309    0.30660    3.27292
C     -1.88118   -0.77093    3.27292
C     -0.46392   -0.81513    3.27292
C      0.16359    0.38336    3.27292
N     -0.56890    1.51139    3.27292
C     -1.97773    1.53964    3.27292
O     -2.54433    2.60412    3.27292
H     -2.43047   -1.71073    3.27037
H      0.08232   -1.74409    3.25528
H      1.23917    0.50036    3.25163
H     -0.12629    2.41551    3.22859
26
A_het26_5.7
C      2.15595    0.79925   -0.00004
C      0.22670    1.84320   -0.00014
C      0.14516   -0.45402    0.00018
C      1.55000   -0.44680    0.00005
C      3.62747   -0.82983    0.00014
H     -0.34870    2.76383   -0.00321
H      4.59707   -1.30418   -0.00508
N      2.48960   -1.45595    0.00005
N      3.49818    0.53485   -0.00023
N     -0.49196    0.72070    0.00001
N      1.54518    1.98349   -0.00011
H      4.23420    1.21691   -0.02758
N     -0.57323   -1.59196   -0.00005
H     -0.09686   -2.44009    0.25607
H     -1.53716   -1.51268    0.27835
N      0.68951   -1.91051    3.25063
C      1.93891   -1.55634    3.25063
C      2.41147   -0.22080    3.25063
C      1.46373    0.74592    3.25063
N      0.16621    0.39294    3.25063
C     -0.28938   -0.93712    3.25063
O     -1.47788   -1.15575    3.25063
H      2.66321   -2.36716    3.23601
H      3.46376    0.01225    3.24552
H      1.67922    1.80562    3.22195
H     -0.55900    1.09023    3.19333
26
A_het26_m.0.4
C      2.20098   -0.00408   -0.00004
C      0.24090    0.98338   -0.00014
C      0.22608   -1.31448    0.00018
C      1.63050   -1.26705    0.00005
C      3.71705   -1.59376    0.00014
H     -0.36166    1.88603    0.00094
H      4.69899   -2.04183   -0.00277
N      2.59733   -2.24948    0.00005
N      3.55077   -0.23101   -0.00023
N     -0.44508   -0.15970    0.00001
N      1.55407    1.16242   -0.00011
H      4.26841    0.47024   -0.03027
N     -0.45749   -2.47406   -0.00005
H      0.04094   -3.29474    0.30135
H     -1.42617   -2.41499    0.26577
N     -1.44802   -1.30177    3.19545
C     -1.92871   -0.09503    3.19545
C     -1.16092    1.09504    3.19545
C      0.18297    0.93502    3.19545
N      0.69502   -0.30888    3.19545
C     -0.07994   -1.48175    3.19545
O      0.47477   -2.55585    3.19545
H     -3.01364   -0.01590    3.18759
H     -1.61928    2.07052    3.18888
H      0.89135    1.75194    3.17341
H      1.69081   -0.45816    3.16322
26
A_het26_m.2.1
C      1.26492    0.63617   -0.00004
C     -0.28565    2.18501   -0.00014
C     -1.01965    0.00691    0.00018
C      0.32964   -0.38567    0.00005
C      2.21317   -1.34600    0.00014
H     -0.57594    3.23080   -0.00028
H      3.00669   -2.07777   -0.00793
N      0.94303   -1.62150    0.00005
N      2.47743   -0.00094   -0.00023
N     -1.29507    1.31305    0.00001
N      1.01713    1.94433   -0.00011
H      3.37732    0.44310   -0.03428
N     -2.03192   -0.87852   -0.00005
H     -1.83233   -1.84054    0.21195
H     -2.94499   -0.53104    0.23839
N     -2.35911   -0.00194    3.23521
C     -1.66646    1.09603    3.23521
C     -0.25008    1.17295    3.23521
C      0.40619   -0.00880    3.23521
N     -0.29913   -1.15601    3.23521
C     -1.70191   -1.21600    3.23521
O     -2.24796   -2.29497    3.23521
H     -2.23937    2.02010    3.21983
H      0.27204    2.11545    3.21651
H      1.48395   -0.10178    3.21253
H      0.16675   -2.04786    3.18506
26
A_het26_m.5.8
C      1.71423    1.17582   -0.00004
C     -0.23392    2.19094   -0.00014
C     -0.27898   -0.10145    0.00018
C      1.12197   -0.07757    0.00005
C      3.20054   -0.43689    0.00014
H     -0.82342    3.10255   -0.00659
H      4.17511   -0.89829    0.02619
N      2.06866   -1.07790    0.00005
N      3.05776    0.92385   -0.00023
N     -0.93919    1.05583    0.00001
N      1.07996    2.34901   -0.00011
H      3.79028    1.60465    0.10261
N     -0.97533   -1.25709   -0.00005
H     -0.48671   -2.11834   -0.16219
H     -1.96470   -1.21280   -0.16116
N      2.81087    0.16556    3.23291
C      1.62083   -0.35554    3.23291
C      0.40675    0.37505    3.23291
C      0.52545    1.72253    3.23291
N      1.75299    2.27452    3.23291
C      2.94673    1.53848    3.23291
O      4.00594    2.12487    3.23291
H      1.57831   -1.44193    3.21085
H     -0.55414   -0.11247    3.20987
H     -0.31492    2.40282    3.21117
H      1.86667    3.27413    3.18351
31
A_het27_0.2
C      0.28343    2.38046   -0.00004
C     -1.64352    3.42780   -0.00014
C     -1.72948    1.13396    0.00018
C     -0.32458    1.13564    0.00005
C      1.75300    0.74687    0.00014
H     -2.21812    4.34829    0.00368
H      2.72157    0.27044   -0.00441
N      0.61333    0.12361    0.00005
N      1.62683    2.11214   -0.00023
N     -2.36286    2.30639    0.00001
N     -0.32490    3.56584   -0.00011
H      2.36447    2.79231   -0.03014
N     -2.45289   -0.00414   -0.00005
H     -1.98031   -0.84302    0.29048
H     -3.41188    0.08906    0.29024
C     -3.42717   -1.12691    3.26429
C     -2.02787   -1.24169    3.26429
C     -1.22009   -0.12394    3.26429
C     -1.84405    1.12018    3.26429
C     -3.24753    1.26088    3.26429
C     -4.04016    0.10842    3.26429
C     -3.52430    2.66516    3.26429
C     -2.32482    3.30251    3.26429
N     -1.30782    2.38099    3.26429
H     -4.03053   -2.02607    3.27085
H     -1.57410   -2.22469    3.26511
H     -0.14128   -0.21479    3.24742
H     -5.12056    0.18783    3.26983
H     -4.49198    3.13768    3.25792
H     -2.10376    4.35703    3.24519
H     -0.33312    2.59946    3.18740
31
A_het27_0.3
C      1.37089    0.77918   -0.00004
C     -0.79145    1.12920   -0.00014
C     -0.11303   -1.06405    0.00018
C      1.21054   -0.59684    0.00005
C      3.29935   -0.27292    0.00014
H     -1.63784    1.80845    0.00164
H      4.37141   -0.40074   -0.01136
N      2.43160   -1.24005    0.00005
N      2.72680    0.97237   -0.00023
N     -1.10032   -0.16822    0.00001
N      0.40613    1.69523   -0.00011
H      3.19506    1.85976   -0.02842
N     -0.41671   -2.37960   -0.00005
H      0.30757   -3.01272    0.29415
H     -1.35040   -2.60884    0.29665
C     -1.43706   -3.34890    3.28559
C     -0.16473   -3.94348    3.28559
C      0.98208   -3.17724    3.28559
C      0.82939   -1.79286    3.28559
C     -0.43780   -1.17533    3.28559
C     -1.58232   -1.97825    3.28559
C     -0.21124    0.23758    3.28559
C      1.13494    0.42026    3.28559
N      1.76985   -0.79719    3.28559
H     -2.31537   -3.98231    3.29118
H     -0.08242   -5.02312    3.29067
H      1.96281   -3.63614    3.28248
H     -2.56616   -1.52610    3.28089
H     -0.95578    1.01530    3.27683
H      1.70334    1.33562    3.26646
H      2.75687   -0.93643    3.18762
31
A_het27_0.8
C      2.33578    1.68814   -0.00004
C      0.17042    1.34216   -0.00014
C      1.50301   -0.52386    0.00018
C      2.61315    0.33132    0.00005
C      4.49257    1.28995    0.00014
H     -0.84650    1.72118    0.00121
H      5.54997    1.50549    0.00734
N      3.97260    0.09853    0.00005
N      3.56231    2.29263   -0.00023
N      0.28284    0.01128    0.00001
N      1.12960    2.25321   -0.00011
H      3.73287    3.27677    0.10010
N      1.63258   -1.86482   -0.00005
H      2.54082   -2.27196    0.11784
H      0.80915   -2.42676    0.10669
C      1.15406    0.38812    3.33243
C      2.16037   -0.59074    3.33243
C      3.49367   -0.24747    3.33243
C      3.80338    1.11039    3.33243
C      2.81182    2.10927    3.33243
C      1.46568    1.72853    3.33243
C      3.49196    3.37072    3.33243
C      4.82557    3.10153    3.33243
N      5.02174    1.74227    3.33243
H      0.11751    0.07819    3.31356
H      1.88074   -1.63646    3.32136
H      4.26891   -1.00256    3.31501
H      0.68484    2.47768    3.31450
H      3.04214    4.34980    3.34070
H      5.66589    3.77688    3.34558
H      5.91212    1.28378    3.34312
31
A_het27_1.5
C      1.59319    0.55467   -0.00004
C     -0.33451    1.60186   -0.00014
C     -0.41601   -0.68980    0.00018
C      0.98561   -0.68975    0.00005
C      3.05989   -1.07970    0.00014
H     -0.91004    2.52157    0.00713
H      4.02849   -1.55595    0.00053
N      1.92091   -1.70293    0.00005
N      2.93473    0.28518   -0.00023
N     -1.05436    0.47924    0.00001
N      0.98324    1.73906   -0.00011
H      3.67365    0.96387   -0.00449
N     -1.13565   -1.83035   -0.00005
H     -0.66495   -2.69287    0.20280
H     -2.12012   -1.75691    0.17958
C      0.67826   -1.75554    3.37789
C      1.85645   -0.99332    3.37789
C      1.81507    0.38358    3.37789
C      0.56140    0.99028    3.37789
C     -0.63500    0.24537    3.37789
C     -0.55905   -1.15100    3.37789
C     -1.71115    1.18945    3.37789
C     -1.14969    2.42682    3.37789
N      0.21876    2.31626    3.37789
H      0.75166   -2.83550    3.36976
H      2.81336   -1.49903    3.36970
H      2.72454    0.97187    3.37401
H     -1.46369   -1.74696    3.37781
H     -2.76641    0.97438    3.37318
H     -1.61942    3.39673    3.36562
H      0.86018    3.07866    3.27639
31
A_het27_2.1
C      0.59977    0.35106   -0.00004
C     -1.34958    1.35570   -0.00014
C     -1.38413   -0.93724    0.00018
C      0.01714   -0.90563    0.00005
C      2.09861   -1.25221    0.00014
H     -1.94297    2.26508   -0.00309
H      3.07657   -1.70887    0.00245
N      0.97288   -1.89890    0.00005
N      1.94579    0.10989   -0.00023
N     -2.04814    0.21879    0.00001
N     -0.03614    1.52163   -0.00011
H      2.67014    0.80426    0.00769
N     -2.07827   -2.09583   -0.00005
H     -1.57445   -2.92986    0.24498
H     -3.04080   -2.03411    0.28261
C      0.87548   -1.65228    3.37560
C      1.04563   -0.26060    3.37560
C     -0.03728    0.59286    3.37560
C     -1.30469    0.01869    3.37560
C     -1.49988   -1.37750    3.37560
C     -0.38133   -2.21583    3.37560
C     -2.91545   -1.59719    3.37560
C     -3.50469   -0.37119    3.37560
N     -2.54387    0.60527    3.37560
H      1.74825   -2.29222    3.36459
H      2.04634    0.15282    3.37335
H      0.09566    1.66705    3.35792
H     -0.50119   -3.29236    3.37119
H     -3.42704   -2.54542    3.39600
H     -4.55027   -0.11002    3.36794
H     -2.71910    1.58801    3.29498
31
A_het27_2.3
C      1.58755   -0.21924   -0.00004
C     -0.29203    0.91048   -0.00014
C     -0.47399   -1.37746    0.00018
C      0.92629   -1.43666    0.00005
C      2.98109   -1.91473    0.00014
H     -0.82536    1.85586   -0.00143
H      3.92876   -2.43136    0.00256
N      1.81687   -2.48861    0.00005
N      2.91537   -0.54540   -0.00023
N     -1.06256   -0.18034    0.00001
N      1.02904    0.98970   -0.00011
H      3.68235    0.10170    0.00277
N     -1.24110   -2.48947   -0.00005
H     -0.79726   -3.34587    0.28321
H     -2.19930   -2.36679    0.27764
C      2.02596   -2.04443    3.34188
C      1.66307   -0.68961    3.34188
C      0.33998   -0.30443    3.34188
C     -0.61967   -1.31228    3.34188
C     -0.27871   -2.68008    3.34188
C      1.07263   -3.03805    3.34188
C     -1.51038   -3.41379    3.34188
C     -2.51544   -2.49648    3.34188
N     -1.98789   -1.23034    3.34188
H      3.07549   -2.30981    3.33490
H      2.43494    0.06925    3.33397
H      0.06182    0.74157    3.32490
H      1.36431   -4.08074    3.33073
H     -1.63176   -4.48433    3.36274
H     -3.58341   -2.64398    3.34665
H     -2.51435   -0.38275    3.25057
31
A_het27_3.0
C      0.42938    0.36120   -0.00004
C     -1.72173    0.78623   -0.00014
C     -1.11697   -1.42747    0.00018
C      0.22034   -1.00831    0.00005
C      2.31554   -0.76093    0.00014
H     -2.54394    1.49473   -0.00028
H      3.38220   -0.92611    0.00340
N      1.41492   -1.69586    0.00005
N      1.78937    0.50453   -0.00023
N     -2.07669   -0.50149    0.00001
N     -0.50619    1.30890   -0.00011
H      2.29138    1.37338    0.00530
N     -1.46057   -2.73404   -0.00005
H     -0.76046   -3.39059    0.29913
H     -2.41176   -2.94214    0.24737
C      1.37198   -0.72959    3.33172
C      0.35775    0.23988    3.33172
C     -0.97284   -0.11669    3.33172
C     -1.26944   -1.47687    3.33172
C     -0.26754   -2.46762    3.33172
C      1.07365   -2.07357    3.33172
C     -0.93718   -3.73492    3.33172
C     -2.27272   -3.47578    3.33172
N     -2.48075   -2.11916    3.33172
H      2.40678   -0.41082    3.32700
H      0.62296    1.28930    3.31726
H     -1.75361    0.63255    3.31399
H      1.86260   -2.81456    3.31763
H     -0.48125   -4.71110    3.34847
H     -3.10719   -4.15841    3.33793
H     -3.37316   -1.66802    3.26985
31
A_het27_3.4
C      0.26309   -0.00882   -0.00004
C     -1.91592    0.25810   -0.00014
C     -1.15140   -1.90465    0.00018
C      0.15089   -1.38949    0.00005
C      2.22146   -0.99321    0.00014
H     -2.78868    0.90396   -0.00523
H      3.29648   -1.08141    0.01947
N      1.39007   -1.99204    0.00005
N      1.60835    0.23030   -0.00023
N     -2.17789   -1.05295    0.00001
N     -0.74215    0.86757   -0.00011
H      2.04707    1.12405    0.13258
N     -1.39723   -3.22941   -0.00005
H     -0.63308   -3.87153   -0.09494
H     -2.34055   -3.54535   -0.12484
C      3.12621    0.73433    3.28038
C      2.13551    1.72987    3.28038
C      0.79515    1.40527    3.28038
C      0.46209    0.05341    3.28038
C      1.43938   -0.96310    3.28038
C      2.79038   -0.60264    3.28038
C      0.74031   -2.21141    3.28038
C     -0.58657   -1.91944    3.28038
N     -0.76352   -0.55851    3.28038
H      4.16904    1.02634    3.29064
H      2.42927    2.77218    3.28657
H      0.03192    2.17259    3.26798
H      3.55940   -1.36530    3.28400
H      1.17369   -3.19698    3.26635
H     -1.43762   -2.57972    3.25200
H     -1.64583   -0.09287    3.18617
31
A_het27_4.0
C      0.96617    0.58775   -0.00004
C     -1.20228    0.90632   -0.00014
C     -0.49180   -1.27425    0.00018
C      0.82413   -0.79014    0.00005
C      2.90708   -0.44007    0.00014
H     -2.05878    1.57248    0.00461
H      3.98046   -0.55451   -0.00221
N      2.05196   -1.41832    0.00005
N      2.31916    0.79766   -0.00023
N     -1.49214   -0.39634    0.00001
N     -0.01334    1.48878   -0.00011
H      2.77738    1.69059   -0.00651
N     -0.77467   -2.59753   -0.00005
H     -0.04446   -3.21621    0.31021
H     -1.71292   -2.83743    0.26956
C     -0.62801    0.52210    3.32859
C     -2.00163    0.23591    3.32859
C     -2.46246   -1.06151    3.32859
C     -1.51150   -2.07839    3.32859
C     -0.12816   -1.81632    3.32859
C      0.30813   -0.48737    3.32859
C      0.53665   -3.08526    3.32859
C     -0.43199   -4.03971    3.32859
N     -1.66987   -3.44290    3.32859
H     -0.30477    1.55470    3.31049
H     -2.71297    1.05163    3.31677
H     -3.52329   -1.27826    3.31738
H      1.36722   -0.26068    3.31481
H      1.59942   -3.26074    3.31516
H     -0.34149   -5.11389    3.33704
H     -2.54585   -3.92543    3.38473
31
A_het27_4.1
C      0.08595    0.19637   -0.00004
C     -2.07291    0.57621   -0.00014
C     -1.41950   -1.62284    0.00018
C     -0.09257   -1.17805    0.00005
C      1.99654   -0.88363    0.00014
H     -2.90991    1.26550    0.00470
H      3.06651   -1.02539    0.00571
N      1.11740   -1.84032    0.00005
N      1.44226    0.36809   -0.00023
N     -2.39833   -0.72221    0.00001
N     -0.86955    1.12175   -0.00011
H      1.92224    1.24884    0.03312
N     -1.73778   -2.94186   -0.00005
H     -1.01249   -3.59896   -0.22482
H     -2.68473   -3.17935   -0.23563
C     -1.06535    2.73414    3.33878
C     -2.30743    2.08237    3.33878
C     -2.39316    0.70691    3.33878
C     -1.20014   -0.01005    3.33878
C      0.05852    0.62326    3.33878
C      0.11218    2.02038    3.33878
C      1.04422   -0.41521    3.33878
C      0.37338   -1.59757    3.33878
N     -0.97769   -1.36388    3.33878
H     -1.03711    3.81629    3.33432
H     -3.21596    2.67122    3.33436
H     -3.35169    0.20383    3.32431
H      1.06667    2.53308    3.34222
H      2.11512   -0.29697    3.35020
H      0.75519   -2.60461    3.30844
H     -1.68338   -2.06615    3.22418
31
A_het27_4.3
C     -0.80168   -0.28308   -0.00004
C     -2.97468    0.02571   -0.00014
C     -2.25293   -2.15138    0.00018
C     -0.94088   -1.66268    0.00005
C      1.13901   -1.30457    0.00014
H     -3.83436    0.68787   -0.00270
H      2.21167   -1.41477    0.03318
N      0.28814   -2.28859    0.00005
N      0.54751   -0.07077   -0.00023
N     -3.26058   -1.28076    0.00001
N     -1.78872    0.61089   -0.00011
H      1.00196    0.81414    0.14304
N     -2.52681   -3.47718   -0.00005
H     -1.78577   -4.11578   -0.22466
H     -3.47419   -3.75147   -0.18762
C      0.85395    1.70192    3.20782
C     -0.41648    1.10572    3.20782
C     -0.56217   -0.26421    3.20782
C      0.59815   -1.03355    3.20782
C      1.88561   -0.45719    3.20782
C      2.00169    0.93649    3.20782
C      2.82327   -1.54056    3.20782
C      2.09552   -2.69030    3.20782
N      0.75823   -2.39391    3.20782
H      0.92984    2.78203    3.21254
H     -1.29771    1.73311    3.19076
H     -1.54279   -0.72319    3.19064
H      2.97759    1.40684    3.21750
H      3.89827   -1.47083    3.23025
H      2.42781   -3.71543    3.19523
H      0.02222   -3.05938    3.06741
31
A_het27_4.6
C      0.75448   -0.38289   -0.00004
C     -1.24637    0.51821   -0.00014
C     -1.15894   -1.77384    0.00018
C      0.23760   -1.66925    0.00005
C      2.33571   -1.90231    0.00014
H     -1.88849    1.39305   -0.00247
H      3.33663   -2.30462    0.03572
N      1.24489   -2.61183    0.00005
N      2.10969   -0.55358   -0.00023
N     -1.88446   -0.65672    0.00001
N      0.05552    0.75054   -0.00011
H      2.79363    0.17130    0.12729
N     -1.79118   -2.96903   -0.00005
H     -1.25803   -3.79451   -0.20224
H     -2.77988   -2.97200   -0.17255
C      2.44630    1.16243    3.22188
C      1.16975    0.57952    3.22188
C      1.00900   -0.78832    3.22188
C      2.16153   -1.57005    3.22188
C      3.45453   -1.00763    3.22188
C      3.58543    0.38532    3.22188
C      4.38090   -2.10098    3.22188
C      3.64146   -3.24354    3.22188
N      2.30660   -2.93257    3.22188
H      2.53269    2.24152    3.22186
H      0.29633    1.21756    3.20499
H      0.02377   -1.23705    3.20749
H      4.56627    0.84534    3.23109
H      5.45658   -2.04253    3.24497
H      3.96303   -4.27232    3.21665
H      1.56183   -3.58919    3.08593
31
A_het27_5.4
C      1.80524    0.80854   -0.00004
C     -0.35859    1.16197   -0.00014
C      0.31852   -1.02787    0.00018
C      1.64161   -0.56722    0.00005
C      3.72907   -0.24913    0.00014
H     -1.20436    1.84065    0.00496
H      4.80062   -0.37966   -0.00058
N      2.85946   -1.21576    0.00005
N      3.16083    0.99553   -0.00023
N     -0.66878   -0.13661    0.00001
N      0.84027    1.72399   -0.00011
H      3.63298    1.88080    0.01661
N      0.01552   -2.34528   -0.00005
H      0.73935   -3.00792   -0.20728
H     -0.94301   -2.59994   -0.15337
C     -1.78895    0.95056    3.33676
C     -1.96246   -0.44172    3.33676
C     -0.88226   -1.29627    3.33676
C      0.38740   -0.72478    3.33676
C      0.58539    0.66968    3.33676
C     -0.53111    1.51141    3.33676
C      2.00117    0.88716    3.33676
C      2.58932   -0.33850    3.33676
N      1.62573   -1.31442    3.33676
H     -2.66187    1.59099    3.33172
H     -2.96434   -0.85155    3.32866
H     -1.01597   -2.37068    3.32554
H     -0.40468    2.58684    3.32629
H      2.51061    1.83636    3.34353
H      3.63368   -0.60362    3.32230
H      1.80086   -2.29548    3.23727
31
A_het27_5.8
C      0.18552    0.82842   -0.00004
C     -1.98457    1.13918   -0.00014
C     -1.26463   -1.03844    0.00018
C      0.04823   -0.55027    0.00005
C      2.12791   -0.19025    0.00014
H     -2.84400    1.80171   -0.00069
H      3.20169   -0.29610    0.01641
N      1.27802   -1.17533    0.00005
N      1.53625    1.04144   -0.00023
N     -2.27108   -0.16680    0.00001
N     -0.79913    1.72389   -0.00011
H      1.99313    1.92985    0.09805
N     -1.53953   -2.36095   -0.00005
H     -0.79602   -3.01283   -0.16678
H     -2.48968   -2.64467   -0.15209
C     -0.79935    1.79912    3.33650
C     -0.99010    0.40951    3.33650
C      0.08041   -0.45772    3.33650
C      1.35640    0.09920    3.33650
C      1.57140    1.49150    3.33650
C      0.46381    2.34617    3.33650
C      2.99087    1.69112    3.33650
C      3.56390    0.45625    3.33650
N      2.58774   -0.50638    3.33650
H     -1.66393    2.44972    3.31913
H     -1.99607    0.01095    3.31325
H     -0.06721   -1.53001    3.31222
H      0.59847    3.42073    3.32886
H      3.51594    2.63196    3.36025
H      4.60609    0.18057    3.34371
H      2.74424   -1.49355    3.26859
31
A_het27_m.0.5
C      1.54161    1.53807   -0.00004
C     -0.37235    2.60851   -0.00014
C     -0.48035    0.31701    0.00018
C      0.91999    0.30003    0.00005
C      2.98930   -0.11179    0.00014
H     -0.93550    3.53523    0.00491
H      3.95263   -0.59848    0.00413
N      1.84359   -0.72391    0.00005
N      2.87923    1.25320   -0.00023
N     -1.10771    1.49201    0.00001
N      0.94485    2.72760   -0.00011
H      3.62453    1.92446    0.02542
N     -1.21318   -0.81775   -0.00005
H     -0.74834   -1.69511   -0.14198
H     -2.19635   -0.74367   -0.18384
C      2.17916    0.45218    3.37463
C      1.18411   -0.53695    3.37463
C     -0.15258   -0.20457    3.37463
C     -0.47813    1.14954    3.37463
C      0.50441    2.15942    3.37463
C      1.85296    1.79043    3.37463
C     -0.18767    3.41244    3.37463
C     -1.51688    3.12815    3.37463
N     -1.70052    1.76832    3.37463
H      3.21964    0.15198    3.37130
H      1.47327   -1.57960    3.35649
H     -0.91960   -0.96825    3.35762
H      2.62602    2.54906    3.37084
H      0.25124    4.39598    3.37170
H     -2.36389    3.79455    3.36248
H     -2.58314    1.30641    3.27400
31
A_het27_m.0.6
C      0.92672   -0.37904   -0.00004
C     -1.02179    0.63419   -0.00014
C     -1.06329   -1.66047    0.00018
C      0.33776   -1.63426    0.00005
C      2.41739   -1.98840    0.00014
H     -1.61291    1.54441   -0.00385
H      3.39341   -2.44658    0.04240
N      1.28825   -2.63221    0.00005
N      2.26959   -0.62735   -0.00023
N     -1.72503   -0.50255    0.00001
N      0.29186    0.79337   -0.00011
H      2.99400    0.05750    0.12462
N     -1.75948   -2.81552   -0.00005
H     -1.27267   -3.68092   -0.14232
H     -2.75256   -2.77323   -0.13511
C      4.38450   -2.84721    3.21640
C      3.10921   -3.43310    3.21640
C      1.96850   -2.66045    3.21640
C      2.12941   -1.27846    3.21640
C      3.39982   -0.66659    3.21640
C      4.53995   -1.47728    3.21640
C      3.17751    0.74910    3.21640
C      1.82936    0.93668    3.21640
N      1.19305   -0.27634    3.21640
H      5.25867   -3.48620    3.22093
H      3.01944   -4.51167    3.20801
H      0.98566   -3.11281    3.19209
H      5.52827   -1.03380    3.22372
H      3.92393    1.52594    3.23368
H      1.26071    1.85151    3.19519
H      0.20244   -0.40657    3.13355
31
A_het27_m.1.1
C      0.22238    1.25031   -0.00004
C     -1.73373    2.24314   -0.00014
C     -1.75376   -0.05242    0.00018
C     -0.35229   -0.00977    0.00005
C      1.73114   -0.34358    0.00014
H     -2.33312    3.14860   -0.00316
H      2.71179   -0.79455   -0.00011
N      0.60924   -0.99677    0.00005
N      1.57036    1.01771   -0.00023
N     -2.42470    1.10180    0.00001
N     -0.42048    2.41779   -0.00011
H      2.29098    1.71605   -0.01038
N     -2.43689   -1.21549   -0.00005
H     -1.93472   -2.03573    0.29567
H     -3.40174   -1.15852    0.27684
C     -2.54654   -2.68382    3.29157
C     -3.52278   -1.67424    3.29157
C     -3.17248   -0.34086    3.29157
C     -1.81421   -0.03442    3.29157
C     -0.81696   -1.03067    3.29157
C     -1.20309   -2.37466    3.29157
C      0.44508   -0.35522    3.29157
C      0.17819    0.97723    3.29157
N     -1.17905    1.17949    3.29157
H     -2.85879   -3.72064    3.29731
H     -4.57043   -1.94843    3.29669
H     -3.92473    0.43740    3.28047
H     -0.45575   -3.15823    3.29010
H      1.42199   -0.80822    3.28979
H      0.85301    1.81729    3.27619
H     -1.62802    2.07030    3.19810
31
A_het27_m.1.2
C     -0.32289    1.16419   -0.00004
C     -2.24713    2.22412   -0.00014
C     -2.34172   -0.06809    0.00018
C     -0.94117   -0.07506    0.00005
C      1.12628   -0.48249    0.00014
H     -2.81602    3.14849   -0.00297
H      2.09016   -0.96606    0.02210
N     -0.01768   -1.09665    0.00005
N      1.01434    0.88305   -0.00023
N     -2.97675    1.10539    0.00001
N     -0.92898    2.35292   -0.00011
H      1.76012    1.54711    0.10475
N     -3.05972   -1.20551   -0.00005
H     -2.59042   -2.09118   -0.00924
H     -4.06032   -1.15386   -0.02277
C      0.57818   -2.35813    3.25641
C     -0.69441   -1.76672    3.25641
C     -0.84817   -0.39870    3.25641
C      0.30947    0.37538    3.25641
C      1.59774   -0.19561    3.25641
C      1.72011   -1.58961    3.25641
C      2.53150    0.89146    3.25641
C      1.80032    2.04033    3.25641
N      0.46327    1.73839    3.25641
H      0.65865   -3.43751    3.25095
H     -1.57307   -2.39907    3.24866
H     -1.83019    0.05737    3.23980
H      2.69808   -2.05541    3.25849
H      3.60684    0.82547    3.28401
H      2.12819    3.06731    3.25906
H     -0.27741    2.40423    3.14006
31
A_het27_m.2.0
C      1.61891    1.09609   -0.00004
C     -0.33754    2.08847   -0.00014
C     -0.35805   -0.21065    0.00018
C      1.04677   -0.16595    0.00005
C      3.13456   -0.49298    0.00014
H     -0.93797    2.99272   -0.00103
H      4.11638   -0.94146   -0.00358
N      2.01401   -1.14975    0.00005
N      2.96845    0.86781   -0.00023
N     -1.02696    0.94551    0.00001
N      0.97535    2.26343   -0.00011
H      3.68557    1.57017   -0.01420
N     -1.04404   -1.36797   -0.00005
H     -0.55061   -2.19828    0.28170
H     -2.01904   -1.31334    0.24304
C     -3.90599   -2.69710    3.13276
C     -4.05153   -1.30115    3.13276
C     -2.95288   -0.46767    3.13276
C     -1.69577   -1.06518    3.13276
C     -1.52445   -2.46503    3.13276
C     -2.65863   -3.28363    3.13276
C     -0.11229   -2.70901    3.13276
C      0.49735   -1.49306    3.13276
N     -0.44740   -0.50017    3.13276
H     -4.79163   -3.31976    3.13446
H     -5.04458   -0.87038    3.13090
H     -3.06435    0.60898    3.12001
H     -2.55615   -4.36196    3.13646
H      0.38480   -3.66469    3.13964
H      1.54684   -1.25116    3.10764
H     -0.25688    0.48050    3.04935
31
A_het27_m.2.6
C      1.00273   -0.14493   -0.00004
C     -0.92176    0.90889   -0.00014
C     -1.01118   -1.38247    0.00018
C      0.38988   -1.38701    0.00005
C      2.46154   -1.78366    0.00014
H     -1.49318    1.83174   -0.00031
H      3.42868   -2.26158    0.01456
N      1.32047   -2.40400    0.00005
N      2.34158   -0.41977   -0.00023
N     -1.64782   -0.21107    0.00001
N      0.39568    1.04174   -0.00011
H      3.08354    0.25099    0.07875
N     -1.73122   -2.52100   -0.00005
H     -1.26206   -3.39357    0.15563
H     -2.72282   -2.45611    0.13506
C     -0.28190   -2.35269    3.33399
C     -0.88249   -1.08378    3.33399
C     -0.12485    0.06560    3.33399
C      1.26026   -0.08182    3.33399
C      1.88439   -1.34394    3.33399
C      1.08711   -2.49308    3.33399
C      3.29786   -1.10748    3.33399
C      3.47335    0.24184    3.33399
N      2.25073    0.86635    3.33399
H     -0.91161   -3.23342    3.32813
H     -1.96184   -1.00564    3.31504
H     -0.58884    1.04318    3.31414
H      1.54182   -3.47533    3.31893
H      4.08039   -1.84804    3.34961
H      4.38379    0.81930    3.34545
H      2.10221    1.85602    3.28658
31
A_het27_m.3.0
C      0.90453    0.45541   -0.00004
C     -1.26303    0.77762   -0.00014
C     -0.55768   -1.40485    0.00018
C      0.76031   -0.92220    0.00005
C      2.84563   -0.57371    0.00014
H     -2.11831    1.44514    0.00531
H      3.91894   -0.68926   -0.00552
N      1.98890   -1.55183    0.00005
N      2.25868    0.66350   -0.00023
N     -1.55483   -0.52353    0.00001
N     -0.07236    1.35875   -0.00011
H      2.71753    1.55617   -0.01541
N     -0.84532   -2.72454   -0.00005
H     -0.11067   -3.35493    0.27015
H     -1.77564   -2.96791    0.29430
C     -2.61378   -0.11017    3.29171
C     -1.33461    0.46641    3.29171
C     -0.19934   -0.31366    3.29171
C     -0.37133   -1.69545    3.29171
C     -1.64546   -2.29596    3.29171
C     -2.77914   -1.47658    3.29171
C     -1.43492   -3.71392    3.29171
C     -0.08902   -3.91384    3.29171
N      0.55855   -2.70359    3.29171
H     -3.48254    0.53545    3.28363
H     -1.23646    1.54418    3.27741
H      0.78716    0.13264    3.27936
H     -3.77057   -1.91237    3.28776
H     -2.18851   -4.48388    3.31230
H      0.47150   -4.83467    3.29420
H      1.54793   -2.57739    3.19315
31
A_het27_m.3.7
C      2.04633    0.70813   -0.00004
C     -0.11818    1.05380   -0.00014
C      0.56713   -1.13604    0.00018
C      1.88891   -0.66844    0.00005
C      3.97451   -0.33982    0.00014
H     -0.96634    1.73078    0.00232
H      5.04682   -0.46430   -0.00218
N      3.11018   -1.30980    0.00005
N      3.40029    0.90311   -0.00023
N     -0.42404   -0.24545    0.00001
N      1.07761    1.62108   -0.00011
H      3.86740    1.79119    0.00664
N      0.26768   -2.45342   -0.00005
H      0.98544   -3.09034    0.29926
H     -0.68163   -2.69111    0.22718
C      0.84103    0.62127    3.35331
C      2.23902    0.74465    3.35331
C      3.05469   -0.36529    3.35331
C      2.43867   -1.61413    3.35331
C      1.03819   -1.76192    3.35331
C      0.23673   -0.61536    3.35331
C      0.77080   -3.17000    3.35331
C      1.97605   -3.80107    3.35331
N      2.98456   -2.87113    3.35331
H      0.23402    1.51688    3.33697
H      2.68214    1.73235    3.34481
H      4.13345   -0.26924    3.34922
H     -0.84249   -0.70046    3.33602
H     -0.19418   -3.64907    3.37235
H      2.20260   -4.85492    3.35676
H      3.96163   -3.07836    3.28115
31
A_het27_m.4.7
C      1.45590    0.49943   -0.00004
C     -0.71705    0.19640   -0.00014
C      0.57747   -1.69431    0.00018
C      1.70361   -0.86415    0.00005
C      3.60292    0.05456    0.00014
H     -1.72578    0.59617   -0.00108
H      4.66401    0.24795    0.01963
N      3.05803   -1.12684    0.00005
N      2.69540    1.07667   -0.00023
N     -0.63096   -1.13753    0.00001
N      0.26115    1.08625   -0.00011
H      2.89034    2.05370    0.12874
N      0.68150   -3.04616   -0.00005
H      1.56989   -3.44878   -0.23820
H     -0.15064   -3.56640   -0.21298
C      3.39584    2.61572    3.28028
C      4.37982    1.61384    3.28028
C      4.03855    0.27762    3.28028
C      2.68292   -0.04016    3.28028
C      1.67838    0.94962    3.28028
C      2.05427    2.29606    3.28028
C      0.42176    0.26521    3.28028
C      0.69778   -1.06494    3.28028
N      2.05703   -1.25808    3.28028
H      3.69996    3.65509    3.29006
H      5.42538    1.89578    3.28857
H      4.79698   -0.49508    3.27712
H      1.30069    3.07359    3.28003
H     -0.55895    0.70946    3.27106
H      0.02579   -1.90674    3.24911
H      2.51252   -2.14219    3.15971
31
A_het27_m.5.0
C      0.89853   -0.34418   -0.00004
C     -0.61551    1.24148   -0.00014
C     -1.39558   -0.91499    0.00018
C     -0.06146   -1.34249    0.00005
C      1.79405   -2.34859    0.00014
H     -0.87999    2.29398    0.00201
H      2.57034   -3.09850    0.00120
N      0.51845   -2.59385    0.00005
N      2.09306   -1.01184   -0.00023
N     -1.64625    0.39323    0.00001
N      0.68001    0.96875   -0.00011
H      3.00429   -0.59147    0.00281
N     -2.43037   -1.78644   -0.00005
H     -2.22218   -2.73164    0.27120
H     -3.31357   -1.41483    0.30473
C      0.43415    0.06294    3.35136
C      1.02935   -1.20841    3.35136
C      0.26778   -2.35581    3.35136
C     -1.11645   -2.20435    3.35136
C     -1.73561   -0.94001    3.35136
C     -0.93456    0.20674    3.35136
C     -3.14969   -1.16884    3.35136
C     -3.33268   -2.51650    3.35136
N     -2.11305   -3.14873    3.35136
H      1.06502    0.94204    3.33348
H      2.10918   -1.28854    3.34670
H      0.72834   -3.33515    3.33422
H     -1.38708    1.18989    3.33488
H     -3.92693   -0.42285    3.35120
H     -4.24630   -3.08880    3.36025
H     -1.97284   -4.14029    3.37190
31
A_het27_m.5.5
C      0.15592    0.57463   -0.00004
C     -2.00265    0.96063   -0.00014
C     -1.35823   -1.24187    0.00018
C     -0.02997   -0.79991    0.00005
C      2.05968   -0.51162    0.00014
H     -2.83741    1.65391   -0.00003
H      3.12874   -0.65561    0.01953
N      1.17768   -1.46679    0.00005
N      1.51181    0.74128   -0.00023
N     -2.33525   -0.33495    0.00001
N     -0.79758    1.50259   -0.00011
H      1.99699    1.61224    0.12389
N     -1.68055   -2.55533   -0.00005
H     -0.95787   -3.22769   -0.18036
H     -2.63515   -2.80157   -0.18758
C      2.98076    1.53127    3.29191
C      2.67815    0.16092    3.29191
C      1.37259   -0.28262    3.29191
C      0.36714    0.67938    3.29191
C      0.64589    2.06277    3.29191
C      1.98026    2.48130    3.29191
C     -0.61528    2.73982    3.29191
C     -1.57648    1.78043    3.29191
N     -0.99556    0.53725    3.29191
H      4.01772    1.84362    3.30257
H      3.48355   -0.56269    3.29221
H      1.14162   -1.34004    3.27209
H      2.22226    3.53725    3.29977
H     -0.78289    3.80361    3.28563
H     -2.64931    1.88007    3.27201
H     -1.48953   -0.33083    3.20795
31
A_het28_0.0
C      0.23658   -0.17490   -0.00004
C     -1.70893    0.83603   -0.00014
C     -1.74905   -1.45680    0.00018
C     -0.34878   -1.43054    0.00005
C      1.73182   -1.78199    0.00014
H     -2.29983    1.74632    0.00214
H      2.70880   -2.24084    0.00248
N      0.60456   -2.42655    0.00005
N      1.58256   -0.41994   -0.00023
N     -2.40986   -0.30034    0.00001
N     -0.39509    0.99670   -0.00011
H      2.30853    0.27283    0.00548
N     -2.44592   -2.61716   -0.00005
H     -1.95019   -3.43877    0.30130
H     -3.41171   -2.54296    0.26773
C     -3.28925   -2.23792    3.34141
N     -3.02984   -3.57264    3.34141
C     -1.69373   -3.82675    3.34141
C     -1.04905   -2.60019    3.34141
C      0.31929   -2.22513    3.34141
C      0.63133   -0.90230    3.34141
C     -0.38001    0.10434    3.34141
C     -1.70028   -0.21729    3.34141
C     -2.06679   -1.58786    3.34141
H     -4.29605   -1.85700    3.34259
H     -3.73756   -4.28371    3.36557
H     -1.30953   -4.83229    3.35182
H      1.09364   -2.98134    3.32787
H      1.67023   -0.59585    3.33824
H     -0.08108    1.14452    3.32295
H     -2.46096    0.55257    3.32484
31
A_het28_0.6
C      0.68771   -0.72474   -0.00004
C     -1.26558    0.27822   -0.00014
C     -1.29390   -2.01438    0.00018
C      0.10458   -1.98222    0.00005
C      2.18551   -2.32523    0.00014
H     -1.86102    1.18539   -0.00273
H      3.16375   -2.77895    0.02288
N      1.06028   -2.97666    0.00005
N      2.03289   -0.96596   -0.00023
N     -1.96239   -0.86290    0.00001
N      0.04705    0.44292   -0.00011
H      2.75448   -0.28041    0.13725
N     -1.98623   -3.17900   -0.00005
H     -1.49161   -4.02182   -0.22882
H     -2.96884   -3.12826   -0.19977
C      0.54088   -2.47972    3.24828
N      1.19583   -3.66609    3.24828
C      2.54399   -3.50361    3.24828
C      2.78496   -2.13949    3.24828
C      3.97056   -1.36033    3.24828
C      3.86177   -0.00284    3.24828
C      2.58977    0.64438    3.24828
C      1.43195   -0.07009    3.24828
C      1.50464   -1.48576    3.24828
H     -0.53373   -2.42658    3.21759
H      0.73846   -4.55761    3.19543
H      3.21422   -4.34567    3.24429
H      4.94250   -1.83896    3.25705
H      4.75697    0.60714    3.25587
H      2.55335    1.72649    3.24408
H      0.47160    0.42943    3.23340
31
A_het28_1.0
C      0.35197    0.52298   -0.00004
C     -1.81097    0.87570   -0.00014
C     -1.13520   -1.31542    0.00018
C      0.18826   -0.85256    0.00005
C      2.27677   -0.53504    0.00014
H     -2.65673    1.55526    0.00548
H      3.34830   -0.66583   -0.00238
N      1.40638   -1.50018    0.00005
N      1.70836    0.71132   -0.00023
N     -2.12085   -0.42193    0.00001
N     -0.61254    1.43929   -0.00011
H      2.18060    1.59692   -0.00598
N     -1.43965   -2.63447   -0.00005
H     -0.70700   -3.26058    0.28654
H     -2.37004   -2.86092    0.30863
C     -2.52276   -3.35594    3.32591
N     -1.29886   -3.95036    3.32591
C     -0.29386   -3.03479    3.32591
C     -0.88631   -1.78351    3.32591
C     -0.36100   -0.46530    3.32591
C     -1.22723    0.58208    3.32591
C     -2.63922    0.37962    3.32591
C     -3.17950   -0.86691    3.32591
C     -2.30778   -1.98684    3.32591
H     -3.43072   -3.93421    3.34355
H     -1.15545   -4.94337    3.34601
H      0.74103   -3.33060    3.31686
H      0.71002   -0.30388    3.31181
H     -0.84642    1.59520    3.30836
H     -3.28830    1.24627    3.31643
H     -4.25308   -1.00766    3.31459
31
A_het28_1.2
C     -0.28784    0.74026   -0.00004
C     -2.45192    1.08352   -0.00014
C     -1.76397   -1.10371    0.00018
C     -0.44446   -0.63682    0.00005
C      1.64029   -0.30638    0.00014
H     -3.30015    1.75962    0.00312
H      2.71256   -0.43060    0.00394
N      0.77709   -1.27879    0.00005
N      1.06533    0.93497   -0.00023
N     -2.75703   -0.21862    0.00001
N     -1.25747    1.64944   -0.00011
H      1.52743    1.82420    0.05737
N     -2.05995   -2.42724   -0.00005
H     -1.32944   -3.07161   -0.24318
H     -3.00798   -2.67907   -0.21536
C     -1.74274   -0.67919    3.33230
N     -0.54969   -1.32648    3.33230
C      0.49653   -0.46027    3.33230
C     -0.03698    0.81689    3.33230
C      0.54244    2.11225    3.33230
C     -0.27828    3.19677    3.33230
C     -1.69835    3.05688    3.33230
C     -2.28914    1.83315    3.33230
C     -1.46710    0.67702    3.33230
H     -2.67545   -1.21451    3.29784
H     -0.45260   -2.32351    3.27420
H      1.51404   -0.80990    3.31433
H      1.61975    2.23154    3.34279
H      0.14696    4.19280    3.33376
H     -2.30905    3.95091    3.32570
H     -3.36780    1.73480    3.32590
31
A_het28_2.1
C     -0.36379    0.70859   -0.00004
C     -2.52696    1.06045   -0.00014
C     -1.84912   -1.13060    0.00018
C     -0.52453   -0.66755    0.00005
C      1.56414   -0.34404    0.00014
H     -3.37321    1.73882    0.00587
H      2.63618   -0.47211   -0.01173
N      0.69631   -1.31139    0.00005
N      0.99200    0.90095   -0.00023
N     -2.83529   -0.23702    0.00001
N     -1.32839    1.62475   -0.00011
H      1.46034    1.78835   -0.01926
N     -2.15832   -2.44446   -0.00005
H     -1.43146   -3.09949    0.22308
H     -3.10564   -2.68114    0.23590
C     -0.68851   -1.84876    3.31883
N      0.24759   -0.86522    3.31883
C     -0.31696    0.36945    3.31883
C     -1.68989    0.18741    3.31883
C     -2.78608    1.08704    3.31883
C     -4.04713    0.57895    3.31883
C     -4.28313   -0.82728    3.31883
C     -3.25764   -1.72012    3.31883
C     -1.92683   -1.22920    3.31883
H     -0.41102   -2.88854    3.30817
H      1.23525   -1.03453    3.26941
H      0.28012    1.26474    3.30678
H     -2.61564    2.15635    3.30729
H     -4.89712    1.24972    3.31270
H     -5.30593   -1.18308    3.31610
H     -3.44852   -2.78679    3.32454
31
A_het28_2.6
C      1.47674   -0.20797   -0.00004
C     -0.45950    0.82249   -0.00014
C     -0.52101   -1.46942    0.00018
C      0.87993   -1.45717    0.00005
C      2.95634   -1.82857    0.00014
H     -1.04194    1.73825    0.00133
H      3.92880   -2.29581    0.00962
N      1.82306   -2.46325    0.00005
N      2.81980   -0.46608   -0.00023
N     -1.17209   -0.30669    0.00001
N      0.85558    0.97039   -0.00011
H      3.54916    0.21895    0.07193
N     -1.22672   -2.61776   -0.00005
H     -0.74664   -3.48478    0.15282
H     -2.21928   -2.56555    0.13349
C      3.76593   -1.57348    3.33425
N      4.20918   -0.28755    3.33425
C      3.17911    0.60105    3.33425
C      2.00781   -0.13815    3.33425
C      0.63546    0.22206    3.33425
C     -0.29827   -0.76545    3.33425
C      0.07397   -2.14290    3.33425
C      1.37778   -2.52654    3.33425
C      2.38167   -1.52424    3.33425
H      4.45004   -2.40456    3.34520
H      5.17738   -0.02600    3.36730
H      3.34975    1.66384    3.34038
H      0.34392    1.26439    3.31571
H     -1.35008   -0.51052    3.31546
H     -0.70731   -2.89248    3.32756
H      1.65001   -3.57426    3.31839
31
A_het28_2.8
C      0.59521    0.84820   -0.00004
C     -1.56964    1.20483   -0.00014
C     -0.89462   -0.98794    0.00018
C      0.42822   -0.52724    0.00005
C      2.51438   -0.21202    0.00014
H     -2.41448    1.88598   -0.00179
H      3.58524   -0.34114    0.02863
N      1.64448   -1.17837    0.00005
N      1.94924    1.03312   -0.00023
N     -1.88373   -0.09390    0.00001
N     -0.37089    1.76509   -0.00011
H      2.42171    1.91017    0.12841
N     -1.19755   -2.30199   -0.00005
H     -0.46645   -2.97711   -0.12023
H     -2.15667   -2.57292   -0.11003
C      3.95551   -0.87804    3.24011
N      5.13948   -0.21131    3.24011
C      4.96093    1.13690    3.24011
C      3.59373    1.36295    3.24011
C      2.80205    2.54269    3.24011
C      1.44721    2.42009    3.24011
C      0.81340    1.14163    3.24011
C      1.53712   -0.00848    3.24011
C      2.95350    0.07696    3.24011
H      3.91083   -1.95332    3.23054
H      6.03745   -0.65938    3.25032
H      5.79545    1.81673    3.25284
H      3.27188    3.51890    3.24471
H      0.82574    3.30646    3.23121
H     -0.26803    1.09724    3.21924
H      1.04742   -0.97366    3.21846
31
A_het28_3.0
C      0.79169    0.40618   -0.00004
C     -1.16237    1.40346   -0.00014
C     -1.18792   -0.89171    0.00018
C      0.21477   -0.85244    0.00005
C      2.29894   -1.19140    0.00014
H     -1.75917    2.31028    0.00022
H      3.27860   -1.64466   -0.00491
N      1.17511   -1.84139    0.00005
N      2.14060    0.17124   -0.00023
N     -1.85420    0.26456    0.00001
N      0.15244    1.57540   -0.00011
H      2.86216    0.86824   -0.03021
N     -1.87406   -2.05252   -0.00005
H     -1.37458   -2.87489    0.29569
H     -2.83786   -1.99372    0.28157
C      0.39190   -0.79947    3.29492
N     -0.26859    0.38790    3.29492
C     -1.61478    0.21851    3.29492
C     -1.85098   -1.14475    3.29492
C     -3.03742   -1.92182    3.29492
C     -2.93129   -3.27870    3.29492
C     -1.65853   -3.92500    3.29492
C     -0.49917   -3.21157    3.29492
C     -0.56944   -1.79510    3.29492
H      1.46670   -0.84913    3.27153
H      0.18138    1.28349    3.23497
H     -2.28925    1.05606    3.26292
H     -4.00731   -1.43937    3.29836
H     -3.82611   -3.88896    3.30021
H     -1.62327   -5.00747    3.29736
H      0.46116   -3.71187    3.28956
31
A_het28_4.4
C      1.01340   -0.27959   -0.00004
C     -1.15044    0.07147   -0.00014
C     -0.47182   -2.11886    0.00018
C      0.85054   -1.65453    0.00005
C      2.93657   -1.33859    0.00014
H     -1.99722    0.75020    0.00033
H      4.00799   -1.46875    0.00663
N      2.06740   -2.30305    0.00005
N      2.36815   -0.09210   -0.00023
N     -1.46195   -1.22755    0.00001
N      0.04574    0.63650   -0.00011
H      2.83983    0.79304    0.02308
N     -0.76930   -3.43422   -0.00005
H     -0.03582   -4.09303    0.18493
H     -1.72240   -3.69918    0.16627
C      0.74552    1.41815    3.38792
N     -0.59568    1.63093    3.38792
C     -1.29312    0.46701    3.38792
C     -0.36469   -0.56033    3.38792
C     -0.48533   -1.97280    3.38792
C      0.64712   -2.72571    3.38792
C      1.93981   -2.12403    3.38792
C      2.09416   -0.77326    3.38792
C      0.93688    0.04690    3.38792
H      1.44564    2.23543    3.38119
H     -1.01921    2.53992    3.35626
H     -2.36912    0.45188    3.37222
H     -1.46338   -2.43753    3.37551
H      0.57573   -3.80632    3.38149
H      2.81132   -2.76611    3.37545
H      3.08175   -0.32753    3.38820
31
A_het28_4.7
C      0.08425    0.87239   -0.00004
C     -1.84508    1.92195   -0.00014
C     -1.92889   -0.37089    0.00018
C     -0.52789   -0.37121    0.00005
C      1.54448   -0.76376    0.00014
H     -2.41911    2.84330   -0.00506
H      2.51233   -1.23920    0.03619
N      0.40325   -1.38682    0.00005
N      1.42214    0.59879   -0.00023
N     -2.56907    0.79956    0.00001
N     -0.52805    2.05729   -0.00011
H      2.16204    1.26730    0.11991
N     -2.64667   -1.51120   -0.00005
H     -2.17754   -2.38992   -0.11454
H     -3.64148   -1.45290   -0.11160
C      1.83258    2.04708    3.20585
N      0.50394    1.76307    3.20585
C      0.27116    0.42756    3.20585
C      1.50626   -0.19940    3.20585
C      1.89866   -1.56175    3.20585
C      3.22587   -1.85987    3.20585
C      4.21835   -0.83424    3.20585
C      3.87973    0.48401    3.20585
C      2.50428    0.83462    3.20585
H      2.19151    3.06183    3.20641
H     -0.21815    2.45708    3.13397
H     -0.72806    0.02858    3.18003
H      1.15110   -2.34440    3.19078
H      3.54528   -2.89456    3.20397
H      5.26310   -1.11978    3.21038
H      4.64279    1.25291    3.21294
31
A_het28_4.8
C      1.05518    1.09701   -0.00004
C     -0.46562    2.67958   -0.00014
C     -1.23616    0.52011    0.00018
C      0.09616    0.09601    0.00005
C      1.95230   -0.90355    0.00014
H     -0.73467    3.73096   -0.00254
H      2.73123   -1.64932    0.01997
N      0.67693   -1.15431    0.00005
N      2.24883    0.43240   -0.00023
N     -1.49597    1.82627    0.00001
N      0.82831    2.40967   -0.00011
H      3.15385    0.84762    0.13229
N     -2.27046   -0.35671   -0.00005
H     -2.06940   -1.31748   -0.21181
H     -3.17635    0.00596   -0.23716
C      0.16103    1.57172    3.27187
N     -0.69275    0.51705    3.27187
C     -0.03488   -0.67008    3.27187
C      1.31855   -0.38038    3.27187
C      2.48373   -1.18825    3.27187
C      3.70281   -0.58255    3.27187
C      3.82675    0.83965    3.27187
C      2.73017    1.64710    3.27187
C      1.44385    1.05117    3.27187
H     -0.19666    2.58599    3.24431
H     -1.69093    0.60516    3.20591
H     -0.56136   -1.60752    3.23696
H      2.39900   -2.26817    3.27287
H      4.60354   -1.18430    3.27961
H      4.81717    1.27816    3.28043
H      2.83377    2.72513    3.26973
31
A_het28_5.0
C      1.84685    1.41928   -0.00004
C     -0.10495    2.41945   -0.00014
C     -0.13390    0.12373    0.00018
C      1.26872    0.16089    0.00005
C      3.35340   -0.17794    0.00014
H     -0.70094    3.32666   -0.00026
H      4.33283   -0.63167   -0.00159
N      2.22921   -0.82856    0.00005
N      3.19543    1.18359   -0.00023
N     -0.79937    1.27953    0.00001
N      1.20832    2.58871   -0.00011
H      3.91666    1.88155   -0.00492
N     -0.82434   -1.03643   -0.00005
H     -0.32825   -1.85599    0.30915
H     -1.78728   -0.96887    0.28348
C     -2.59123    0.47284    3.23556
N     -3.62111   -0.41184    3.23556
C     -3.18393   -1.70000    3.23556
C     -1.79927   -1.65457    3.23556
C     -0.79343   -2.65648    3.23556
C      0.51206   -2.27262    3.23556
C      0.88400   -0.89480    3.23556
C     -0.05038    0.09192    3.23556
C     -1.42222   -0.26762    3.23556
H     -2.75873    1.53538    3.21108
H     -4.58884   -0.14613    3.23179
H     -3.87201   -2.52766    3.24602
H     -1.06290   -3.70581    3.23813
H      1.29339   -3.02189    3.22967
H      1.93626   -0.64195    3.21682
H      0.24105    1.13502    3.21707
31
A_het28_5.1
C      0.59250    0.40515   -0.00004
C     -1.57298    0.74712   -0.00014
C     -0.88574   -1.44029    0.00018
C      0.43461   -0.97138    0.00005
C      2.51955   -0.64535    0.00014
H     -2.42151    1.42383   -0.00055
H      3.59152   -0.77151    0.00213
N      1.65436   -1.61343    0.00005
N      1.94616    0.59926   -0.00023
N     -1.87932   -0.55224    0.00001
N     -0.37809    1.31665   -0.00011
H      2.41510    1.48623    0.01030
N     -1.17956   -2.75883   -0.00005
H     -0.44450   -3.39573    0.25118
H     -2.12333   -3.00741    0.23605
C     -1.84893    0.56795    3.34472
N     -2.87748   -0.31645    3.34472
C     -2.44028   -1.60263    3.34472
C     -1.05667   -1.55865    3.34472
C     -0.05250   -2.56072    3.34472
C      1.25296   -2.18124    3.34472
C      1.62698   -0.80465    3.34472
C      0.69339    0.18390    3.34472
C     -0.67916   -0.17288    3.34472
H     -2.01663    1.63073    3.32533
H     -3.84478   -0.05245    3.31051
H     -3.12906   -2.42970    3.34340
H     -0.32399   -3.60980    3.34710
H      2.03209   -2.93242    3.33343
H      2.68030   -0.55287    3.34215
H      0.98464    1.22719    3.33724
31
A_het29_0.8
C      1.36361    1.06064   -0.00004
C     -0.80335    1.39531   -0.00014
C     -0.10713   -0.78958    0.00018
C      1.21193   -0.31555    0.00005
C      3.29623    0.02113    0.00014
H     -1.65516    2.06787    0.00031
H      4.36855   -0.09806    0.00744
N      2.43540   -0.95332    0.00005
N      2.71672    1.26067   -0.00023
N     -1.10432    0.09419    0.00001
N      0.38915    1.96878   -0.00011
H      3.17980    2.14740    0.08241
N     -0.39575   -2.10474   -0.00005
H      0.34241   -2.77243    0.11750
H     -1.35278   -2.38677    0.09847
C      0.13676    0.50219    3.30371
C      0.24747   -0.89771    3.30371
C      1.58040   -1.23177    3.30371
N      2.30146   -0.07332    3.30371
C      3.65951    0.10011    3.30371
C      4.18346    1.34531    3.30371
C      3.32439    2.48324    3.30371
C      1.97641    2.31508    3.30371
C      1.42035    1.01470    3.30371
H     -0.76926    1.08375    3.28596
H     -0.56698   -1.60346    3.29029
H      2.07346   -2.18826    3.28178
H      4.25158   -0.80381    3.30208
H      5.25761    1.46423    3.31306
H      3.75343    3.47635    3.31105
H      1.30063    3.15936    3.29453
31
A_het29_1.1
C      0.99938   -0.28087   -0.00004
C     -0.50841    1.31368   -0.00014
C     -1.29761   -0.83947    0.00018
C      0.03464   -1.27465    0.00005
C      1.88440   -2.28957    0.00014
H     -0.76873    2.36693    0.00273
H      2.65681   -3.04344    0.00059
N      0.60821   -2.52814    0.00005
N      2.19036   -0.95371   -0.00023
N     -1.54227    0.47042    0.00001
N      0.78646    1.03461   -0.00011
H      3.10385   -0.53864    0.00257
N     -2.33573   -1.70002   -0.00005
H     -2.15419   -2.66714    0.19643
H     -3.24608   -1.32314    0.19127
C     -0.53168   -2.06912    3.31815
C      0.84463   -1.78691    3.31815
C      1.01079   -0.42328    3.31815
N     -0.23037    0.14963    3.31815
C     -0.57103    1.47658    3.31815
C     -1.87120    1.83923    3.31815
C     -2.89160    0.84651    3.31815
C     -2.55884   -0.46873    3.31815
C     -1.19823   -0.85801    3.31815
H     -0.99692   -3.04041    3.31007
H      1.64374   -2.51017    3.31019
H      1.89825    0.18605    3.30763
H      0.25095    2.17732    3.30324
H     -2.12316    2.88971    3.31112
H     -3.92982    1.14948    3.31414
H     -3.31445   -1.24286    3.32187
31
A_het29_1.3
C      2.24858    0.57904   -0.00004
C      0.09060    0.96058   -0.00014
C      0.73598   -1.24217    0.00018
C      2.06689   -0.79464    0.00005
C      4.16015   -0.50370    0.00014
H     -0.74598    1.65163    0.00372
H      5.22990   -0.64821   -0.00430
N      3.27721   -1.45723    0.00005
N      3.60713    0.75008   -0.00023
N     -0.23692   -0.33212    0.00001
N      1.29646    1.50894   -0.00011
H      4.09058    1.62963   -0.01689
N      0.41295   -2.55273   -0.00005
H      1.13007   -3.19967    0.28065
H     -0.52358   -2.77343    0.29463
C     -0.76329   -3.29734    3.27672
C      0.48440   -3.94615    3.27672
C      1.47324   -2.99072    3.27672
N      0.86881   -1.76476    3.27672
C      1.44319   -0.51939    3.27672
C      0.66451    0.58266    3.27672
C     -0.75376    0.45604    3.27672
C     -1.32623   -0.77307    3.27672
C     -0.51652   -1.93437    3.27672
H     -1.73787   -3.75625    3.29070
H      0.65353   -5.01110    3.28387
H      2.54630   -3.07823    3.26553
H      2.52338   -0.49662    3.25965
H      1.13110    1.55640    3.25610
H     -1.36732    1.34656    3.26580
H     -2.40059   -0.89597    3.26512
31
A_het29_1.4
C      1.66325    0.53004   -0.00004
C     -0.25204    1.59961   -0.00014
C     -0.35901   -0.69194    0.00018
C      1.04303   -0.70722    0.00005
C      3.11282   -1.11933    0.00014
H     -0.81574    2.52626    0.00910
H      4.07618   -1.60605    0.00070
N      1.96667   -1.73054    0.00005
N      3.00228    0.24613   -0.00023
N     -0.98550    0.48365    0.00001
N      1.06622    1.72078   -0.00011
H      3.74787    0.91749   -0.00846
N     -1.08792   -1.82434   -0.00005
H     -0.62901   -2.70722    0.12118
H     -2.08243   -1.75410    0.10514
C      0.15087   -0.93139    3.37621
C      1.54434   -1.10709    3.37621
C      2.13928    0.13168    3.37621
N      1.14839    1.07352    3.37621
C      1.25052    2.43939    3.37621
C      0.13620    3.20095    3.37621
C     -1.14902    2.58813    3.37621
C     -1.25523    1.23539    3.37621
C     -0.09161    0.43059    3.37621
H     -0.60430   -1.69910    3.36775
H      2.07101   -2.04725    3.36171
H      3.17647    0.42030    3.37761
H      2.25303    2.84155    3.36225
H      0.23603    4.27663    3.36870
H     -2.03616    3.20689    3.36954
H     -2.21859    0.74471    3.36086
31
A_het29_1.7
C      1.48983    1.17748   -0.00004
C     -0.43918    2.22236   -0.00014
C     -0.51836   -0.06929    0.00018
C      0.88267   -0.06672    0.00005
C      2.95528   -0.45976    0.00014
H     -1.01436    3.14269   -0.00114
H      3.92207   -0.93830    0.01132
N      1.81517   -1.08123    0.00005
N      2.83098    0.90606   -0.00023
N     -1.16097    1.09857    0.00001
N      0.87724    2.36032   -0.00011
H      3.56911    1.58542    0.01406
N     -1.22924   -1.21268   -0.00005
H     -0.75431   -2.09353   -0.05834
H     -2.22768   -1.16489   -0.07413
C      1.58930   -2.04772    3.34047
C      2.98081   -2.23136    3.34047
C      3.58422   -0.99570    3.34047
N      2.59819   -0.04866    3.34047
C      2.70673    1.31830    3.34047
C      1.59639    2.08547    3.34047
C      0.30809    1.47916    3.34047
C      0.19541    0.12716    3.34047
C      1.35463   -0.68495    3.34047
H      0.83008   -2.81129    3.33143
H      3.50230   -3.17488    3.33966
H      4.62339   -0.71330    3.35650
H      3.71214    1.71508    3.34233
H      1.69900    3.16050    3.32426
H     -0.57537    2.10213    3.32241
H     -0.77133   -0.35745    3.32301
31
A_het29_3.1
C      0.16377    1.45825   -0.00004
C     -1.78998    2.45295   -0.00014
C     -1.81149    0.15816    0.00018
C     -0.41114    0.19798    0.00005
C      1.67182   -0.13663    0.00014
H     -2.38895    3.35818    0.00001
H      2.65246   -0.58761    0.00104
N      0.54984   -0.79014    0.00005
N      1.51120    1.22443   -0.00023
N     -2.48266    1.31056    0.00001
N     -0.47804    2.62488   -0.00011
H      2.23170    1.92296    0.00302
N     -2.49697   -1.00614   -0.00005
H     -1.99474   -1.83422    0.26972
H     -3.46532   -0.95256    0.26315
C      0.38426   -0.08222    3.31673
C      0.13353    1.29968    3.31673
C     -1.22640    1.49807    3.31673
N     -1.82721    0.27237    3.31673
C     -3.16141   -0.03733    3.31673
C     -3.55504   -1.32962    3.31673
C     -2.58592   -2.37478    3.31673
C     -1.26200   -2.07115    3.31673
C     -0.84153   -0.72049    3.31673
H      1.34197   -0.57432    3.30585
H      0.86971    2.08694    3.30620
H     -1.80986    2.40219    3.29272
H     -3.84305    0.80062    3.30480
H     -4.61186   -1.55564    3.32218
H     -2.91209   -3.40625    3.32216
H     -0.50478   -2.84337    3.31410
31
A_het29_3.2
C     -0.10063    1.67688   -0.00004
C     -2.26974    2.01351   -0.00014
C     -1.57469   -0.17154    0.00018
C     -0.25602    0.30050    0.00005
C      1.82722    0.63171    0.00014
H     -3.12052    2.68746   -0.00164
H      2.89892    0.51048    0.01986
N      0.96452   -0.34074    0.00005
N      1.25224    1.87345   -0.00023
N     -2.57235    0.71291    0.00001
N     -1.07596    2.58540   -0.00011
H      1.71972    2.75311    0.12914
N     -1.86381   -1.48788   -0.00005
H     -1.12325   -2.15412   -0.11354
H     -2.81818   -1.77002   -0.12273
C      2.55111    1.46545    3.28435
C      2.42910    2.86643    3.28435
C      1.09160    3.18779    3.28435
N      0.38193    2.01963    3.28435
C     -0.97707    1.83709    3.28435
C     -1.48884    0.58872    3.28435
C     -0.62097   -0.54041    3.28435
C      0.72360   -0.36395    3.28435
C      1.26866    0.94246    3.28435
H      3.46100    0.88875    3.29669
H      3.23584    3.58202    3.29685
H      0.58817    4.13935    3.28356
H     -1.57516    2.73605    3.26251
H     -2.56082    0.45985    3.26053
H     -1.04450   -1.53503    3.26497
H      1.40429   -1.20368    3.26458
31
A_het29_3.6
C      0.76043   -0.50379   -0.00004
C     -1.20728    0.47143   -0.00014
C     -1.20393   -1.82247    0.00018
C      0.19534   -1.76894    0.00005
C      2.28003   -2.08474    0.00014
H     -1.81576    1.37008   -0.00287
H      3.26416   -2.52589    0.02260
N      1.16336   -2.74963    0.00005
N      2.10913   -0.72678   -0.00023
N     -1.88854   -0.67878    0.00001
N      0.10310    0.65608   -0.00011
H      2.82212   -0.03145    0.13005
N     -1.87480   -2.99227   -0.00005
H     -1.36682   -3.84716   -0.12987
H     -2.86840   -2.97353   -0.13505
C      3.72990   -1.03400    3.25813
C      3.16696    0.25575    3.25813
C      1.79795    0.13452    3.25813
N      1.49655   -1.19813    3.25813
C      0.26636   -1.80385    3.25813
C      0.17792   -3.15001    3.25813
C      1.35938   -3.94461    3.25813
C      2.57851   -3.35035    3.25813
C      2.68128   -1.93853    3.25813
H      4.77651   -1.28923    3.27610
H      3.70335    1.19122    3.26704
H      1.01959    0.87770    3.23448
H     -0.58759   -1.14179    3.23830
H     -0.79881   -3.61082    3.24263
H      1.27573   -5.02273    3.24940
H      3.49062   -3.93212    3.25547
31
A_het29_4.3
C     -0.42064   -1.00518   -0.00004
C     -2.59674   -0.72066   -0.00014
C     -1.85084   -2.89036    0.00018
C     -0.54395   -2.38614    0.00005
C      1.53155   -2.00655    0.00014
H     -3.46400   -0.06829   -0.00260
H      2.60557   -2.10549    0.02576
N      0.69165   -2.99842    0.00005
N      0.92659   -0.77794   -0.00023
N     -2.86848   -2.03008    0.00001
N     -1.41772   -0.12154   -0.00011
H      1.37076    0.11288    0.13576
N     -2.10834   -4.21599   -0.00005
H     -1.35463   -4.85664   -0.16659
H     -3.05392   -4.51300   -0.15582
C      1.78360    0.34583    3.24865
C      0.39666    0.58227    3.24865
C     -0.25200   -0.62794    3.24865
N      0.69564   -1.61229    3.24865
C      0.52697   -2.97205    3.24865
C      1.60339   -3.78555    3.24865
C      2.91571   -3.23472    3.24865
C      3.08849   -1.88746    3.24865
C      1.96493   -1.02707    3.24865
H      2.57112    1.08101    3.26754
H     -0.09206    1.54285    3.23971
H     -1.30099   -0.86872    3.22089
H     -0.49472   -3.32278    3.22586
H      1.45366   -4.85492    3.23299
H      3.77139   -3.89648    3.24921
H      4.07552   -1.44429    3.25351
31
A_het29_4.4
C      1.62035   -0.11542   -0.00004
C     -0.54126    0.24856   -0.00014
C      0.12818   -1.94747    0.00018
C      1.45277   -1.49015    0.00005
C      3.54034   -1.17962    0.00014
H     -1.38328    0.93207    0.00271
H      4.61138   -1.31333    0.00386
N      2.66799   -2.14261    0.00005
N      2.97572    0.06772   -0.00023
N     -0.85781   -1.05170    0.00001
N      0.65796    0.80412   -0.00011
H      3.44826    0.95287    0.02133
N     -0.17733   -3.26182   -0.00005
H      0.55379   -3.93331   -0.14174
H     -1.13256   -3.52675   -0.15285
C      1.16770    1.94028    3.34665
C     -0.22226    2.14404    3.34665
C     -0.84337    0.91858    3.34665
N      0.12748   -0.04272    3.34665
C     -0.00554   -1.40616    3.34665
C      1.09168   -2.19221    3.34665
C      2.39012   -1.60814    3.34665
C      2.52632   -0.25805    3.34665
C      1.38159    0.57439    3.34665
H      1.93662    2.69452    3.34445
H     -0.72998    3.09492    3.34058
H     -1.88595    0.65050    3.33555
H     -1.01712   -1.78438    3.32337
H      0.96884   -3.26505    3.32732
H      3.26111   -2.24869    3.33413
H      3.50163    0.21038    3.34929
31
A_het29_5.2
C     -0.13521    1.07462   -0.00004
C     -2.29758    1.43295   -0.00014
C     -1.62588   -0.76085    0.00018
C     -0.30136   -0.30171    0.00005
C      1.78557    0.01487    0.00014
H     -3.14078    2.11500    0.00435
H      2.85677   -0.11573    0.01022
N      0.91609   -0.95156    0.00005
N      1.21912    1.26009   -0.00023
N     -2.61240    0.13341    0.00001
N     -1.09912    1.99131   -0.00011
H      1.69012    2.14251    0.08828
N     -1.93056   -2.07668   -0.00005
H     -1.20144   -2.74570   -0.16354
H     -2.88630   -2.33844   -0.15713
C     -1.36529    3.33729    3.32406
C     -2.38721    2.37466    3.32406
C     -1.81294    1.12597    3.32406
N     -0.45812    1.28936    3.32406
C      0.52764    0.33815    3.32406
C      1.82602    0.70867    3.32406
C      2.17625    2.09035    3.32406
C      1.20137    3.03663    3.32406
C     -0.16193    2.65733    3.32406
H     -1.47854    4.40826    3.31369
H     -3.44828    2.56479    3.31430
H     -2.25290    0.14378    3.29701
H      0.19619   -0.68999    3.30312
H      2.58846   -0.05660    3.31965
H      3.21951    2.37737    3.33549
H      1.43895    4.09222    3.33018
31
A_het29_5.3
C      2.21726    0.63643   -0.00004
C      0.72921    2.24602   -0.00014
C     -0.08715    0.10090    0.00018
C      1.24177   -0.34718    0.00005
C      3.08289   -1.38149    0.00014
H      0.48180    3.30272    0.00169
H      3.84781   -2.14306   -0.00179
N      1.80353   -1.60720    0.00005
N      3.40186   -0.04929   -0.00023
N     -0.31425    1.41493    0.00001
N      2.02081    1.95281   -0.00011
H      4.31925    0.35762   -0.01298
N     -1.13607   -0.74996   -0.00005
H     -0.95435   -1.69565    0.29122
H     -2.01278   -0.35704    0.29773
C     -1.86332   -0.19083    3.31748
C     -2.02990   -1.58689    3.31748
C     -0.78702   -2.17542    3.31748
N      0.14773   -1.17651    3.31748
C      1.51488   -1.27166    3.31748
C      2.26776   -0.15166    3.31748
C      1.64771    1.13053    3.31748
C      0.29508    1.22855    3.31748
C     -0.50251    0.05898    3.31748
H     -2.63445    0.56117    3.32075
H     -2.96679   -2.12086    3.32562
H     -0.49050   -3.21043    3.32285
H      1.92138   -2.27200    3.29922
H      3.34422   -0.24419    3.31340
H      2.26069    2.02087    3.29696
H     -0.20221    2.18830    3.29909
31
A_het29_5.4
C      1.67543    2.22529   -0.00004
C     -0.49046    1.88132   -0.00014
C      0.84098    0.01455    0.00018
C      1.95273    0.86747    0.00005
C      3.83447    1.82458    0.00014
H     -1.50660    2.25977    0.00566
H      4.89278    2.03713   -0.00072
N      3.31245    0.63503    0.00005
N      2.90314    2.82916   -0.00023
N     -0.37664    0.55115    0.00001
N      0.47146    2.79157   -0.00011
H      3.07370    3.81797    0.00713
N      0.96431   -1.33037   -0.00005
H      1.86741   -1.73683   -0.15767
H      0.13780   -1.87645   -0.15891
C     -1.14318    1.85196    3.34026
C     -1.80822    0.61477    3.34026
C     -0.86731   -0.38644    3.34026
N      0.36639    0.19785    3.34026
C      1.60339   -0.39104    3.34026
C      2.71661    0.37211    3.34026
C      2.60941    1.79185    3.34026
C      1.38602    2.38031    3.34026
C      0.21445    1.58737    3.34026
H     -1.58763    2.83301    3.33329
H     -2.87501    0.46018    3.33204
H     -0.97158   -1.45779    3.32634
H      1.61377   -1.47108    3.32412
H      3.68349   -0.10834    3.32043
H      3.50851    2.39345    3.33686
H      1.27375    3.45605    3.32830
31
A_het29_m.0.2
C      1.53916    0.58386   -0.00004
C      0.00484    2.15150   -0.00014
C     -0.74658   -0.01468    0.00018
C      0.59158   -0.42701    0.00005
C      2.45826   -1.40956    0.00014
H     -0.27437    3.19961    0.00302
H      3.24340   -2.15012    0.00246
N      1.18615   -1.67098    0.00005
N      2.74063   -0.06911   -0.00023
N     -1.01552    1.28917    0.00001
N      1.30289    1.89410   -0.00011
H      3.64646    0.36183    0.02284
N     -1.77028   -0.89642   -0.00005
H     -1.57469   -1.86605   -0.16617
H     -2.69408   -0.54112   -0.16379
C      1.75779    0.47646    3.34814
C      1.50075   -0.90453    3.34814
C      0.13994   -1.09516    3.34814
N     -0.45480    0.13465    3.34814
C     -1.78788    0.45218    3.34814
C     -2.17358    1.74556    3.34814
C     -1.19989    2.78384    3.34814
C      0.12153    2.47441    3.34814
C      0.53373    1.12137    3.34814
H      2.71766    0.96520    3.34645
H      2.23344   -1.69506    3.33932
H     -0.44911   -1.99574    3.32592
H     -2.47354   -0.38239    3.33588
H     -3.22839    1.97863    3.33938
H     -1.52096    3.81667    3.34129
H      0.88297    3.24211    3.33569
31
A_het29_m.0.5
C      0.56398    1.12148   -0.00004
C     -1.60153    1.46683   -0.00014
C     -0.91389   -0.72282    0.00018
C      0.40683   -0.25408    0.00005
C      2.49107    0.07152    0.00014
H     -2.44980    2.14289    0.00268
H      3.56298   -0.05461    0.00486
N      1.62580   -0.89745    0.00005
N      1.91763    1.31495   -0.00023
N     -1.90797    0.16493    0.00001
N     -0.40724    2.03346   -0.00011
H      2.38500    2.20249    0.02404
N     -1.20717   -2.03821   -0.00005
H     -0.46856   -2.70886   -0.09745
H     -2.16229   -2.31863   -0.11932
C      1.47263    0.51400    3.34503
C      0.86653   -0.75390    3.34503
C     -0.49618   -0.58538    3.34503
N     -0.75219    0.75716    3.34503
C     -1.95811    1.40584    3.34503
C     -1.99958    2.75519    3.34503
C     -0.79095    3.50793    3.34503
C      0.40574    2.86900    3.34503
C      0.45856    1.45481    3.34503
H      2.52789    0.73074    3.34883
H      1.37254   -1.70512    3.32468
H     -1.29930   -1.30148    3.31790
H     -2.83486    0.77493    3.32807
H     -2.95913    3.25155    3.33952
H     -0.83598    4.58845    3.33804
H      1.33794    3.41820    3.34422
31
A_het29_m.0.7
C      0.24693   -1.87190   -0.00004
C     -1.62733   -0.73155   -0.00014
C     -1.82160   -3.01747    0.00018
C     -0.42262   -3.08530    0.00005
C      1.62978   -3.57694    0.00014
H     -2.15652    0.21578   -0.00315
H      2.57406   -4.09762    0.03357
N      0.45966   -4.14448    0.00005
N      1.57105   -2.20942   -0.00023
N     -2.40453   -1.81924    0.00001
N     -0.30638   -0.66076   -0.00011
H      2.34205   -1.57211    0.08511
N     -2.59360   -4.12510   -0.00005
H     -2.16449   -5.01708   -0.16226
H     -3.57938   -4.01452   -0.14987
C      3.48292   -3.31204    3.28394
C      2.97996   -4.62681    3.28394
C      1.60794   -4.56845    3.28394
N      1.24436   -3.25165    3.28394
C     -0.01237   -2.70242    3.28394
C     -0.16463   -1.36207    3.28394
C      0.97922   -0.51314    3.28394
C      2.22501   -1.05151    3.28394
C      2.39397   -2.45775    3.28394
H      4.51666   -3.00871    3.30015
H      3.55954   -5.53595    3.28646
H      0.86384   -5.34538    3.25758
H     -0.83442   -3.40323    3.26447
H     -1.16073   -0.94523    3.26363
H      0.84443    0.55948    3.27078
H      3.10878   -0.42691    3.28775
31
A_het29_m.1.2
C      0.78318    1.95338   -0.00004
C     -1.17000    2.94938   -0.00014
C     -1.19404    0.65335    0.00018
C      0.20767    0.69334    0.00005
C      2.29158    0.35824    0.00014
H     -1.76815    3.85515    0.00077
H      3.27199   -0.09330   -0.00055
N      1.16921   -0.29452    0.00005
N      2.13130    1.71957   -0.00023
N     -1.86269    1.80803    0.00001
N      0.14257    3.12102   -0.00011
H      2.85172    2.41825   -0.01031
N     -1.88091   -0.50898   -0.00005
H     -1.38494   -1.32812    0.30968
H     -2.84693   -0.44699    0.27253
C     -1.25651   -1.76530    3.30039
C     -2.63514   -1.48998    3.30039
C     -2.80778   -0.12543    3.30039
N     -1.56933    0.45229    3.30039
C     -1.23593    1.78252    3.30039
C      0.06174    2.15171    3.30039
C      1.08736    1.16384    3.30039
C      0.76296   -0.15312    3.30039
C     -0.59608   -0.54813    3.30039
H     -0.78219   -2.73242    3.30859
H     -3.43308   -2.21523    3.30820
H     -3.69901    0.47869    3.29868
H     -2.06090    2.47905    3.27975
H      0.30696    3.20327    3.27884
H      2.12421    1.47199    3.29383
H      1.52112   -0.92346    3.28506
31
A_het29_m.1.6
C      0.79272   -0.99051   -0.00004
C     -1.09707    0.12733   -0.00014
C     -1.26257   -2.16143    0.00018
C      0.13763   -2.21143    0.00005
C      2.19289   -2.68081    0.00014
H     -1.63775    1.06821   -0.00237
H      3.14196   -3.19313    0.01927
N      1.03095   -3.26054    0.00005
N      2.12127   -1.31208   -0.00023
N     -1.86084   -0.96966    0.00001
N      0.22330    0.21500   -0.00011
H      2.88523   -0.66747    0.09325
N     -2.01635   -3.27741   -0.00005
H     -1.57378   -4.17387   -0.07497
H     -3.01116   -3.19153   -0.08911
C      2.35886   -4.18310    3.27011
C      0.97567   -4.42521    3.27011
C      0.31993   -3.21821    3.27011
N      1.26142   -2.22994    3.27011
C      1.08897   -0.87111    3.27011
C      2.16273   -0.05232    3.27011
C      3.47848   -0.59901    3.27011
C      3.65468   -1.94658    3.27011
C      2.53491   -2.81127    3.27011
H      3.14866   -4.91558    3.27074
H      0.49471   -5.38964    3.25985
H     -0.73019   -2.98143    3.24463
H      0.06674   -0.52144    3.24854
H      2.00616    1.01629    3.25640
H      4.33232    0.06557    3.27962
H      4.64309   -2.38686    3.27853
31
A_het29_m.2.2
C     -0.60833    0.77639   -0.00004
C     -2.76864    1.15183   -0.00014
C     -2.11372   -1.04617    0.00018
C     -0.78540   -0.59769    0.00005
C      1.30414   -0.29960    0.00014
H     -3.60654    1.84015    0.00672
H      2.37427   -0.43963    0.00606
N      0.42567   -1.25770    0.00005
N      0.74738    0.95046   -0.00023
N     -3.09259   -0.14416    0.00001
N     -1.56520    1.70221   -0.00011
H      1.22567    1.83037    0.06456
N     -2.42826   -2.35773   -0.00005
H     -1.70394   -3.03903   -0.12726
H     -3.38906   -2.61789   -0.12205
C     -2.75733    0.49157    3.33595
C     -3.42295    1.72920    3.33595
C     -2.48276    2.73086    3.33595
N     -1.24911    2.14690    3.33595
C     -0.01275    2.73462    3.33595
C      1.10106    1.96998    3.33595
C      0.99368    0.54815    3.33595
C     -0.22981   -0.03836    3.33595
C     -1.40145    0.75602    3.33595
H     -3.20348   -0.48818    3.31418
H     -4.49008    1.88176    3.32751
H     -2.58831    3.80212    3.32166
H     -0.00125    3.81522    3.33635
H      2.06861    2.45169    3.34765
H      1.89011   -0.05720    3.33324
H     -0.33920   -1.11420    3.31964
31
A_het29_m.2.4
C      1.58556    0.72467   -0.00004
C     -0.36024    1.73824   -0.00014
C     -0.40384   -0.55416    0.00018
C      0.99829   -0.52958    0.00005
C      3.07862   -0.88548    0.00014
H     -0.95123    2.64829    0.00210
H      4.05474   -1.34611    0.00116
N      1.94968   -1.52773    0.00005
N      2.93094    0.47651   -0.00023
N     -1.06153    0.60351    0.00001
N      0.95483    1.89837   -0.00011
H      3.65779    1.16820    0.00913
N     -1.10298   -1.70715   -0.00005
H     -0.61360   -2.56498    0.17660
H     -2.08199   -1.65064    0.21420
C     -1.54828   -0.54078    3.38472
C     -2.20552    0.70084    3.38472
C     -1.25883    1.69572    3.38472
N     -0.02781    1.10293    3.38472
C      1.21146    1.68463    3.38472
C      2.32002    0.91346    3.38472
C      2.20460   -0.50541    3.38472
C      0.97797   -1.08600    3.38472
C     -0.18868   -0.28602    3.38472
H     -2.00004   -1.51871    3.39105
H     -3.27116    0.86258    3.37664
H     -1.35634    2.76775    3.37221
H      1.22913    2.76446    3.36601
H      3.28982    1.38992    3.38448
H      3.09742   -1.11579    3.37648
H      0.86489   -2.16153    3.37123
31
A_het29_m.2.7
C      1.73180    0.32713   -0.00004
C     -0.19237    1.38211   -0.00014
C     -0.28253   -0.90874    0.00018
C      1.11892   -0.91410    0.00005
C      3.19066   -1.31220    0.00014
H     -0.76309    2.30536   -0.00041
H      4.15752   -1.79058    0.01275
N      2.04885   -1.93206    0.00005
N      3.07167    0.05187   -0.00023
N     -0.91904    0.26245    0.00001
N      1.12505    1.51415   -0.00011
H      3.81223    0.72437    0.08334
N     -1.00158   -2.04626   -0.00005
H     -0.53499   -2.92799    0.09711
H     -1.99897   -1.98775    0.08128
C      1.06266   -1.68946    3.30362
C      0.02034   -0.74755    3.30362
C      0.56844    0.51194    3.30362
N      1.92678    0.37687    3.30362
C      2.89197    1.34770    3.30362
C      4.19874    1.00295    3.30362
C      4.57654   -0.37176    3.30362
C      3.62100   -1.33680    3.30362
C      2.25117   -0.98485    3.30362
H      0.97403   -2.76255    3.28673
H     -1.03656   -0.95796    3.28462
H      0.10891    1.48479    3.27780
H      2.53674    2.36801    3.29394
H      4.94766    1.78191    3.31130
H      5.62530   -0.63728    3.31182
H      3.87828   -2.38752    3.30229
31
A_het29_m.3.1
C      0.77808   -0.36809   -0.00004
C     -1.38354    0.01040   -0.00014
C     -0.72841   -2.18939    0.00018
C      0.60036   -1.74104    0.00005
C      2.69227   -1.44749    0.00014
H     -2.22185    0.69835    0.01625
H      3.76223   -1.58999   -0.00306
N      1.81085   -2.40243    0.00005
N      2.13686   -0.19466   -0.00023
N     -1.70606   -1.28492    0.00001
N     -0.17704    0.55924   -0.00011
H      2.61923    0.68539   -0.02031
N     -1.04529   -3.49863   -0.00005
H     -0.32120   -4.17527    0.15321
H     -2.00030   -3.74663    0.18216
C     -3.76988    0.02855    3.32666
C     -3.18974    1.30902    3.32666
C     -1.82255    1.16928    3.32666
N     -1.53944   -0.16642    3.32666
C     -0.32059   -0.79083    3.32666
C     -0.24978   -2.13871    3.32666
C     -1.44362   -2.91615    3.32666
C     -2.65363   -2.30195    3.32666
C     -2.73594   -0.88941    3.32666
H     -4.81985   -0.21153    3.32397
H     -3.71425    2.25094    3.32407
H     -1.03416    1.90171    3.30493
H      0.54329   -0.14197    3.31194
H      0.71994   -2.61470    3.30860
H     -1.37514   -3.99577    3.32864
H     -3.57550   -2.86812    3.32614
31
A_het29_m.3.2
C      0.19177    1.57528   -0.00004
C     -1.74050    2.61428   -0.00014
C     -1.81100    0.32094    0.00018
C     -0.40859    0.32792    0.00005
C      1.66860   -0.05020    0.00014
H     -2.31888    3.53131    0.01209
H      2.63949   -0.52182   -0.00126
N      0.53212   -0.68045    0.00005
N      1.53555    1.31273   -0.00023
N     -2.45516    1.48590    0.00001
N     -0.42382    2.75580   -0.00011
H      2.26989    1.99653   -0.00606
N     -2.52330   -0.82212   -0.00005
H     -2.05337   -1.70386   -0.07606
H     -3.52094   -0.76857   -0.08171
C     -2.91820    2.69142    3.37680
C     -2.34150    3.97271    3.37680
C     -0.97384    3.83629    3.37680
N     -0.68713    2.50184    3.37680
C      0.53216    1.87829    3.37680
C      0.60419    0.53014    3.37680
C     -0.58740   -0.25006    3.37680
C     -1.79753    0.36352    3.37680
C     -1.88253    1.77595    3.37680
H     -3.96708    2.44800    3.36286
H     -2.86823    4.91340    3.37244
H     -0.18802    4.57155    3.35823
H      1.39506    2.52889    3.37201
H      1.57350    0.05312    3.36922
H     -0.51653   -1.32878    3.35766
H     -2.71776   -0.20447    3.36080
31
A_het29_m.4.1
C      0.70552    0.78284   -0.00004
C     -1.24221    1.78875   -0.00014
C     -1.27795   -0.50433    0.00018
C      0.12317   -0.47385    0.00005
C      2.20578   -0.81959    0.00014
H     -1.83515    2.69774    0.00136
H      3.18395   -1.27599   -0.00065
N      1.07957   -1.46786    0.00005
N      2.05217    0.54111   -0.00023
N     -1.94095    0.65137    0.00001
N      0.07144    1.95283   -0.00011
H      2.77612    1.23609    0.00194
N     -1.97206   -1.66386   -0.00005
H     -1.47537   -2.49736    0.26211
H     -2.93749   -1.60192    0.27197
C     -0.61036    0.93129    3.32622
C      0.76913    0.66677    3.32622
C      0.95397   -0.69504    3.32622
N     -0.27791   -1.28377    3.32622
C     -0.60301   -2.61458    3.32622
C     -1.89976   -2.99364    3.32622
C     -2.93416   -2.01246    3.32622
C     -2.61611   -0.69279    3.32622
C     -1.26042   -0.28767    3.32622
H     -1.08909    1.89549    3.30879
H      1.55849    1.40077    3.31821
H      1.85037   -1.29071    3.31099
H      0.22685   -3.30638    3.32074
H     -2.13763   -4.04782    3.33185
H     -3.96924   -2.32728    3.33120
H     -3.37894    0.07351    3.31718
31
A_het29_m.5.2
C     -0.91937    1.82438   -0.00004
C     -2.87115    2.82701   -0.00014
C     -2.90016    0.53430    0.00018
C     -1.50007    0.56676    0.00005
C      0.58286    0.22662    0.00014
H     -3.46664    3.73432   -0.00084
H      1.56235   -0.22520    0.01511
N     -0.54237   -0.42625    0.00005
N      0.42693    1.58526   -0.00023
N     -3.56804    1.68728    0.00001
N     -1.55869    2.99294   -0.00011
H      1.14661    2.27384    0.12891
N     -3.59149   -0.62479   -0.00005
H     -3.09973   -1.48585   -0.14975
H     -4.58233   -0.58501   -0.15112
C      0.99747    2.64722    3.28347
C      2.01625    1.67800    3.28347
C      1.43351    0.43224    3.28347
N      0.07715    0.60536    3.28347
C     -0.91322   -0.34279    3.28347
C     -2.20797    0.03635    3.28347
C     -2.54887    1.41847    3.28347
C     -1.57186    2.35985    3.28347
C     -0.21120    1.97069    3.28347
H      1.11299    3.71820    3.29262
H      3.07862    1.86332    3.29746
H      1.86504   -0.55408    3.29309
H     -0.58481   -1.37127    3.25943
H     -2.97824   -0.72025    3.26307
H     -3.58987    1.70942    3.26045
H     -1.80315    3.41568    3.26227
31
A_het29_m.5.5
C     -0.54442    1.01159   -0.00004
C     -2.69518    1.44292   -0.00014
C     -2.09733   -0.77134    0.00018
C     -0.75961   -0.35720    0.00005
C      1.33726   -0.11730    0.00014
H     -3.51577    2.15288   -0.00197
H      2.40281   -0.28365    0.02331
N      0.43201   -1.05169    0.00005
N      0.81686    1.14727   -0.00023
N     -3.05407    0.15490    0.00001
N     -1.47856    1.96033   -0.00011
H      1.32673    2.00620    0.10480
N     -2.44390   -2.07709   -0.00005
H     -1.73556   -2.76633   -0.17131
H     -3.40655   -2.30827   -0.16274
C      2.20257    2.05123    3.30817
C      2.88090    0.81825    3.30817
C      1.94982   -0.19219    3.30817
N      0.70910    0.38213    3.30817
C     -0.52110   -0.22276    3.30817
C     -1.64231    0.52884    3.30817
C     -1.54947    1.94888    3.30817
C     -0.33480    2.55219    3.30817
C      0.84595    1.77170    3.30817
H      2.63864    3.03624    3.32776
H      3.94953    0.67393    3.31709
H      2.06237   -1.26266    3.29607
H     -0.51803   -1.30270    3.28233
H     -2.60444    0.03860    3.28422
H     -2.45408    2.54078    3.28953
H     -0.24011    3.62946    3.29544
30
A_het30_0.0
C      0.46009    0.06871   -0.00004
C     -1.54926    0.95251   -0.00014
C     -1.44199   -1.34052    0.00018
C     -0.04646   -1.22069    0.00005
C      2.05017   -1.44296    0.00014
H     -2.19825    1.82319   -0.00377
H      3.05306   -1.84104    0.01148
N      0.96503   -2.15528    0.00005
N      1.81736   -0.09251   -0.00023
N     -2.17767   -0.22587    0.00001
N     -0.24823    1.19884   -0.00011
H      2.50217    0.64066    0.02035
N     -2.05497   -2.54203   -0.00005
H     -1.50738   -3.33360    0.29308
H     -3.02830   -2.54534    0.24863
C     -2.52280   -3.48203    3.29106
C     -1.27870   -4.13070    3.29106
C     -0.09530   -3.41923    3.29106
C     -0.16931   -2.02874    3.29106
C     -1.42175   -1.39745    3.29106
C     -2.61762   -2.10436    3.29106
N      0.84289   -1.08485    3.29106
C      0.22495    0.05694    3.29106
N     -1.13397   -0.05334    3.29106
H     -3.42853   -4.07559    3.29581
H     -1.25021   -5.21299    3.29437
H      0.86599   -3.91489    3.28340
H     -3.57692   -1.60338    3.28370
H      0.70525    1.02380    3.27366
H     -1.78806    0.70065    3.19395
30
A_het30_0.7
C      1.85183    0.02728   -0.00004
C     -0.31191    0.39535   -0.00014
C      0.34996   -1.80021    0.00018
C      1.67622   -1.34682    0.00005
C      3.76433   -1.04810    0.00014
H     -1.15337    1.08129   -0.00257
H      4.83432   -1.18550    0.01847
N      2.88606   -2.00563    0.00005
N      3.20716    0.20237   -0.00023
N     -0.63387   -0.90038    0.00001
N      0.88952    0.95129   -0.00011
H      3.69273    1.07693    0.08014
N      0.04244   -3.11025   -0.00005
H      0.77217   -3.78742    0.11837
H     -0.91822   -3.37987    0.09754
C      0.51065   -1.96652    3.33322
C      1.77693   -2.56798    3.33322
C      2.93177   -1.81425    3.33322
C      2.80462   -0.42784    3.33322
C      1.52991    0.15648    3.33322
C      0.36159   -0.59476    3.33322
N      3.78123    0.55526    3.33322
C      3.12009    1.67312    3.33322
N      1.76641    1.51085    3.33322
H     -0.37226   -2.59252    3.32103
H      1.84681   -3.64815    3.32537
H      3.90983   -2.27583    3.32305
H     -0.61702   -0.13413    3.31454
H      3.56699    2.65660    3.33279
H      1.08210    2.23735    3.23731
30
A_het30_1.1
C      0.09296   -0.38657   -0.00004
C     -2.06806    0.00265   -0.00014
C     -1.42501   -2.20069    0.00018
C     -0.09616   -1.75939    0.00005
C      1.99251   -1.48137    0.00014
H     -2.90289    0.69640   -0.00503
H      3.06055   -1.63179    0.01948
N      1.10563   -2.43094    0.00005
N      1.44914   -0.22463   -0.00023
N     -2.40230   -1.29234    0.00001
N     -0.86181    0.54471   -0.00011
H      1.93680    0.64546    0.11649
N     -1.74182   -3.51042   -0.00005
H     -1.01178   -4.19093   -0.09900
H     -2.70014   -3.77552   -0.12981
C      1.18669   -3.80313    3.28779
C      2.44920   -3.19434    3.28779
C      2.58493   -1.82148    3.28779
C      1.42470   -1.05002    3.28779
C      0.17069   -1.67651    3.28779
C      0.02514   -3.05765    3.28779
N      1.27230    0.32635    3.28779
C     -0.01305    0.51423    3.28779
N     -0.73604   -0.64171    3.28779
H      1.12174   -4.88358    3.28195
H      3.33311   -3.81927    3.28734
H      3.55730   -1.34599    3.29554
H     -0.94860   -3.52961    3.27359
H     -0.49894    1.47783    3.26518
H     -1.73257   -0.71558    3.19741
30
A_het30_1.2
C     -3.01754    2.00479   -0.00004
C     -5.16585    2.45977   -0.00014
C     -4.59042    0.23781    0.00018
C     -3.24824    0.63874    0.00005
C     -1.15251    0.85252    0.00014
H     -5.97916    3.17867   -0.00499
H     -0.08925    0.67076    0.01880
N     -2.06807   -0.06948    0.00005
N     -1.65699    2.12519   -0.00023
N     -5.53964    1.17583    0.00001
N     -3.94364    2.96526   -0.00011
H     -1.14045    2.97898    0.11162
N     -4.94463   -1.05964   -0.00005
H     -4.23542   -1.76811    0.01521
H     -5.91610   -1.30469   -0.02249
C     -2.46487   -1.47150    3.30093
C     -1.11315   -1.09895    3.30093
C     -0.73492    0.22717    3.30093
C     -1.73802    1.19387    3.30093
C     -3.08433    0.80266    3.30093
C     -3.47428   -0.53049    3.30093
N     -1.64158    2.57530    3.30093
C     -2.87267    2.99041    3.30093
N     -3.79081    1.98283    3.30093
H     -2.72090   -2.52338    3.29767
H     -0.35547   -1.87161    3.29820
H      0.30704    0.52043    3.30640
H     -4.51701   -0.82020    3.28810
H     -3.17793    4.02578    3.28091
H     -4.78468    2.08843    3.21513
30
A_het30_2.0
C      0.16151    0.34470   -0.00004
C     -1.75834    1.40633   -0.00014
C     -1.85351   -0.88618    0.00018
C     -0.45437   -0.89758    0.00005
C      1.61746   -1.29628    0.00014
H     -2.32642    2.32945    0.01072
H      2.58339   -1.77771    0.00573
N      0.47483   -1.91664    0.00005
N      1.49964    0.06643   -0.00023
N     -2.48625    0.28310    0.00001
N     -0.44182    1.52947   -0.00011
H      2.23893    0.74263    0.05808
N     -2.58573   -2.03084   -0.00005
H     -2.11124   -2.88374   -0.23818
H     -3.55187   -1.94302   -0.26145
C      1.26104   -0.33011    3.34758
C      1.41089    1.06485    3.34758
C      0.31709    1.90588    3.34758
C     -0.94974    1.32805    3.34758
C     -1.08115   -0.06780    3.34758
C      0.01461   -0.92244    3.34758
N     -2.19741    1.92610    3.34758
C     -3.03579    0.93588    3.34758
N     -2.43809   -0.29046    3.34758
H      2.14321   -0.95815    3.34572
H      2.40809    1.48748    3.35326
H      0.42642    2.98195    3.33903
H     -0.09744   -1.99842    3.32646
H     -4.11074    1.03548    3.33007
H     -2.89955   -1.17450    3.24202
30
A_het30_2.1
C      0.48474    0.85445   -0.00004
C     -1.66207    1.30640   -0.00014
C     -1.08040   -0.91304    0.00018
C      0.26075   -0.51333    0.00005
C      2.35828   -0.28797    0.00014
H     -2.47522    2.02304    0.01009
H      3.42313   -0.46456    0.00424
N      1.44787   -1.21508    0.00005
N      1.84619    0.98142   -0.00023
N     -2.02910    0.01945    0.00001
N     -0.43971    1.81059   -0.00011
H      2.35665    1.84481    0.03040
N     -1.44330   -2.22036   -0.00005
H     -0.73657   -2.90132   -0.21290
H     -2.39277   -2.42556   -0.25474
C      1.29896   -0.53873    3.35507
C      1.40548    0.85938    3.35507
C      0.28649    1.66729    3.35507
C     -0.96180    1.05145    3.35507
C     -1.05021   -0.34826    3.35507
C      0.07090   -1.16811    3.35507
N     -2.22718    1.61127    3.35507
C     -3.03460    0.59586    3.35507
N     -2.39936   -0.61156    3.35507
H      2.19959   -1.13871    3.34271
H      2.38978    1.31086    3.35770
H      0.36174    2.74641    3.34520
H     -0.00891   -2.24707    3.33551
H     -4.11235    0.66266    3.34267
H     -2.83404   -1.51079    3.27226
30
A_het30_2.8
C      0.31395    1.22846   -0.00004
C     -1.85630    1.54858   -0.00014
C     -1.14500   -0.63401    0.00018
C      0.16956   -0.15093    0.00005
C      2.24953    0.20005    0.00014
H     -2.71217    2.21597   -0.00317
H      3.32231    0.08779    0.01893
N      1.39619   -0.78116    0.00005
N      1.66441    1.43574   -0.00023
N     -2.14930    0.24327    0.00001
N     -0.66805    2.12708   -0.00011
H      2.12348    2.32275    0.10990
N     -1.42656   -1.95557   -0.00005
H     -0.68391   -2.60743   -0.17424
H     -2.37432   -2.23294   -0.17867
C      2.95784    0.70159    3.26506
C      3.31802    2.05684    3.26506
C      2.36263    3.05518    3.26506
C      1.02201    2.67754    3.26506
C      0.68039    1.31552    3.26506
C      1.63406    0.30652    3.26506
N     -0.11900    3.45849    3.26506
C     -1.09683    2.60712    3.26506
N     -0.69425    1.30247    3.26506
H      3.73377   -0.05321    3.26435
H      4.36805    2.32127    3.27503
H      2.63340    4.10306    3.27383
H      1.36101   -0.74020    3.24315
H     -2.14499    2.86638    3.25033
H     -1.29047    0.50030    3.17601
30
A_het30_3.3
C      0.78991    1.06584   -0.00004
C     -1.14379    2.09782   -0.00014
C     -1.21032   -0.19642    0.00018
C      0.19267   -0.18440    0.00005
C      2.27228   -0.55238    0.00014
H     -1.72520    3.01420    0.00189
H      3.24583   -1.01874   -0.00447
N      1.13915   -1.18835    0.00005
N      2.13369    0.80972   -0.00023
N     -1.85594    0.96955    0.00001
N      0.17194    2.24480   -0.00011
H      2.86438    1.49756    0.00081
N     -1.92403   -1.34247   -0.00005
H     -1.45141   -2.18156    0.28717
H     -2.89416   -1.26105    0.24991
C      0.88998    1.15491    3.33624
C     -0.50169    1.32634    3.33624
C     -1.35854    0.24610    3.33624
C     -0.79970   -1.02994    3.33624
C      0.59333   -1.18302    3.33624
C      1.46364   -0.10015    3.33624
N     -1.41688   -2.27016    3.33624
C     -0.43855   -3.12387    3.33624
N      0.79516   -2.54302    3.33624
H      1.52640    2.03050    3.32531
H     -0.90650    2.32950    3.31973
H     -2.43237    0.37534    3.32106
H      2.53830   -0.22999    3.33373
H     -0.55389   -4.19785    3.33495
H      1.67457   -3.02024    3.27812
30
A_het30_3.6
C      0.99964   -0.02901   -0.00004
C     -0.94816    0.97924   -0.00014
C     -0.98472   -1.31445    0.00018
C      0.41654   -1.28533    0.00005
C      2.49881   -1.62869    0.00014
H     -1.54125    1.88817    0.00028
H      3.47782   -2.08245    0.00904
N      1.37340   -2.27956    0.00005
N      2.34548   -0.26982   -0.00023
N     -1.64713   -0.15847    0.00001
N      0.36531    1.14214   -0.00011
H      3.06677    0.42097    0.10036
N     -1.68080   -2.47087   -0.00005
H     -1.18831   -3.31556    0.22551
H     -2.65953   -2.41441    0.21649
C      3.58155    0.42613    3.28816
C      2.32298    1.04473    3.28816
C      1.15792    0.30485    3.28816
C      1.26553   -1.08289    3.28816
C      2.53261   -1.68677    3.28816
C      3.71082   -0.95009    3.28816
N      0.27510   -2.04887    3.28816
C      0.91638   -3.17580    3.28816
N      2.27372   -3.03692    3.28816
H      4.47287    1.04123    3.29671
H      2.26632    2.12542    3.27993
H      0.18548    0.77808    3.27164
H      4.68398   -1.42460    3.29528
H      0.45463   -4.15195    3.28268
H      2.94428   -3.78101    3.25476
30
A_het30_3.7
C      1.38284    0.76281   -0.00004
C     -0.79465    0.50065   -0.00014
C      0.46633   -1.41414    0.00018
C      1.60760   -0.60514    0.00005
C      3.52265    0.28137    0.00014
H     -1.79530    0.91804    0.00509
H      4.58705    0.45669    0.01660
N      2.95812   -0.89077    0.00005
N      2.63268    1.31856   -0.00023
N     -0.73061   -0.83573    0.00001
N      0.20048    1.37103   -0.00011
H      2.84319    2.29433    0.11151
N      0.54572   -2.77000   -0.00005
H      1.42246   -3.18415   -0.26188
H     -0.29678   -3.26837   -0.22628
C      4.16350    1.87036    3.27052
C      3.15709    2.84855    3.27052
C      1.81939    2.50508    3.27052
C      1.49374    1.15092    3.27052
C      2.51223    0.18596    3.27052
C      3.85998    0.52292    3.27052
N      0.25462    0.53786    3.27052
C      0.51641   -0.73276    3.27052
N      1.85144   -1.01861    3.27052
H      5.20125    2.17963    3.27865
H      3.43987    3.89381    3.27961
H      1.03834    3.25341    3.26753
H      4.63655   -0.23072    3.26646
H     -0.22510   -1.51718    3.24618
H      2.26052   -1.92727    3.15870
30
A_het30_4.0
C      0.77688    0.43226   -0.00004
C     -1.38079    0.81299   -0.00014
C     -0.73478   -1.38835    0.00018
C      0.59634   -0.94099    0.00005
C      2.69050   -0.64779    0.00014
H     -2.21768    1.50325    0.00479
H      3.76042   -0.79118   -0.00675
N      1.80794   -1.60308    0.00005
N      2.13615    0.60420   -0.00023
N     -1.70758   -0.47967    0.00001
N     -0.17491    1.36184   -0.00011
H      2.61845    1.48442   -0.01950
N     -1.05764   -2.69755   -0.00005
H     -0.33402   -3.36208    0.20621
H     -1.99642   -2.93451    0.27064
C     -1.50657    0.64624    3.28652
C     -2.77076    0.04006    3.28652
C     -2.91145   -1.33163    3.28652
C     -1.75330   -2.10563    3.28652
C     -0.49750   -1.48303    3.28652
C     -0.34728   -0.10222    3.28652
N     -1.60384   -3.48309    3.28652
C     -0.31983   -3.67411    3.28652
N      0.40719   -2.51921    3.28652
H     -1.43639    1.72611    3.27170
H     -3.65296    0.66705    3.27904
H     -3.88500   -1.80347    3.28302
H      0.62680    0.36915    3.27243
H      0.16367   -4.64009    3.28438
H      1.40320   -2.44633    3.19285
30
A_het30_4.2
C      1.23584    1.13596   -0.00004
C     -0.69898    2.16616   -0.00014
C     -0.76438   -0.12821    0.00018
C      0.63990   -0.11499    0.00005
C      2.72172   -0.48368    0.00014
H     -1.28088    3.08161    0.00637
H      3.69482   -0.95108   -0.01132
N      1.58840   -1.11763    0.00005
N      2.58230    0.88121   -0.00023
N     -1.40837    1.03857    0.00001
N      0.61855    2.31455   -0.00011
H      3.31164    1.56915   -0.05019
N     -1.47921   -1.27229   -0.00005
H     -1.01159   -2.10718    0.30917
H     -2.45036   -1.17824    0.24281
C     -1.80317    2.36292    3.29727
C     -2.79104    1.36892    3.29727
C     -2.46314    0.02903    3.29727
C     -1.11300   -0.31159    3.29727
C     -0.13834    0.69571    3.29727
C     -0.45942    2.04666    3.29727
N     -0.51223   -1.55946    3.29727
C      0.76191   -1.31153    3.29727
N      1.06082    0.01898    3.29727
H     -2.10085    3.40363    3.28981
H     -3.83236    1.66389    3.29173
H     -3.22238   -0.74211    3.30141
H      0.30052    2.81643    3.27876
H      1.53863   -2.06088    3.27910
H      1.97834    0.41992    3.25226
30
A_het30_4.4
C      1.27879    0.12143   -0.00004
C     -0.88116    0.48395   -0.00014
C     -0.21487   -1.71266    0.00018
C      1.11208   -1.25363    0.00005
C      3.20282   -0.93980    0.00014
H     -1.72330    1.16737    0.00709
H      4.27430   -1.07266   -0.01174
N      2.33069   -1.90315    0.00005
N      2.63554    0.30785   -0.00023
N     -1.19650   -0.81317    0.00001
N      0.31888    1.04189   -0.00011
H      3.10579    1.19431   -0.02242
N     -0.52657   -3.02548   -0.00005
H      0.19911   -3.67758    0.23645
H     -1.46815   -3.26056    0.25969
C      0.03342    2.16389    3.35146
C     -1.23370    1.56390    3.35146
C     -1.38119    0.19239    3.35146
C     -0.22757   -0.58790    3.35146
C      1.03133    0.02875    3.35146
C      1.18826    1.40914    3.35146
N     -0.08604   -1.96580    3.35146
C      1.19600   -2.16435    3.35146
N      1.92910   -1.01376    3.35146
H      0.10696    3.24360    3.34168
H     -2.11289    2.19539    3.34578
H     -2.35609   -0.27590    3.33855
H      2.16513    1.87563    3.34755
H      1.67625   -3.13134    3.33851
H      2.92837   -0.95248    3.30720
30
A_het30_5.1
C      1.89606    1.55959   -0.00004
C     -0.03084    2.60806   -0.00014
C     -0.11773    0.31052    0.00018
C      1.28813    0.31444    0.00005
C      3.36579   -0.07264    0.00014
H     -0.60489    3.52921   -0.00165
H      4.33436   -0.54901   -0.00365
N      2.22631   -0.69684    0.00005
N      3.23861    1.29201   -0.00023
N     -0.75221    1.48563    0.00001
N      1.28687    2.74522   -0.00011
H      3.97578    1.97329   -0.01965
N     -0.83840   -0.82400   -0.00005
H     -0.37661   -1.68392    0.24225
H     -1.81749   -0.74330    0.21525
C     -3.73084    0.19941    3.13724
C     -3.89144   -1.19409    3.13724
C     -2.80322   -2.04396    3.13724
C     -1.53194   -1.47454    3.13724
C     -1.39078   -0.07914    3.13724
C     -2.47938    0.78291    3.13724
N     -0.28791   -2.08152    3.13724
C      0.55863   -1.09659    3.13724
N     -0.03223    0.13278    3.13724
H     -4.60922    0.83195    3.13306
H     -4.89163   -1.60806    3.13906
H     -2.92168   -3.11959    3.14177
H     -2.35696    1.85760    3.11991
H      1.63263   -1.20404    3.11272
H      0.43692    1.01681    3.06739
30
A_het30_m.0.0
C      0.94127    0.35916   -0.00004
C     -1.01542    1.35230   -0.00014
C     -1.03659   -0.94442    0.00018
C      0.36736   -0.90182    0.00005
C      2.45367   -1.23308    0.00014
H     -1.61516    2.25735   -0.00183
H      3.43468   -1.68332   -0.00373
N      1.33192   -1.88731    0.00005
N      2.29061    0.12843   -0.00023
N     -1.70423    0.21119    0.00001
N      0.29842    1.52736   -0.00011
H      3.00966    0.82862   -0.02015
N     -1.72481   -2.10182   -0.00005
H     -1.23453   -2.93196    0.28767
H     -2.69773   -2.03803    0.24755
C     -0.16928   -3.28073    3.25366
C     -1.43742   -3.88022    3.25366
C     -2.59175   -3.12182    3.25366
C     -2.46129   -1.73533    3.25366
C     -1.18496   -1.15253    3.25366
C     -0.02009   -1.90804    3.25366
N     -3.43570   -0.75401    3.25366
C     -2.77550    0.36307    3.25366
N     -1.42090    0.20174    3.25366
H      0.71256   -3.90798    3.24337
H     -1.50803   -4.96057    3.25783
H     -3.57251   -3.57928    3.26051
H      0.96000   -1.44963    3.23535
H     -3.22275    1.34558    3.23772
H     -0.73825    0.93173    3.16724
30
A_het30_m.0.5
C      1.33831    1.80928   -0.00004
C     -0.82180    2.19423   -0.00014
C     -0.17400   -0.00649    0.00018
C      1.15622    0.43692    0.00005
C      3.24787    0.72221    0.00014
H     -1.65814    2.88433    0.00958
H      4.31742    0.57653   -0.00082
N      2.36407   -0.22878    0.00005
N      2.69705    1.97753   -0.00023
N     -1.14897    0.90074    0.00001
N      0.38583    2.74051   -0.00011
H      3.18334    2.85475   -0.02283
N     -0.49476   -1.31463   -0.00005
H      0.22606   -1.99467    0.15262
H     -1.45550   -1.56544    0.14235
C      1.93820    0.09072    3.36931
C      0.68464   -0.53653    3.36931
C     -0.48583    0.19370    3.36931
C     -0.38931    1.58262    3.36931
C      0.87238    2.19463    3.36931
C      2.05577    1.46598    3.36931
N     -1.38698    2.54127    3.36931
C     -0.75411    3.67318    3.36931
N      0.60440    3.54296    3.36931
H      2.83269   -0.51806    3.35590
H      0.63985   -1.61813    3.36273
H     -1.45631   -0.28403    3.35852
H      3.02543    1.94732    3.36744
H     -1.22349    4.64569    3.36078
H      1.26901    4.29061    3.31245
30
A_het30_m.1.1
C      0.50452    1.40783   -0.00004
C     -1.43868    2.42073   -0.00014
C     -1.48373    0.12575    0.00018
C     -0.07979    0.15171    0.00005
C      2.00547   -0.19765    0.00014
H     -2.02834    3.33086    0.00785
H      2.98288   -0.65617   -0.01307
N      0.87744   -0.84309    0.00005
N      1.85339    1.16468   -0.00023
N     -2.13859    1.28526    0.00001
N     -0.12313    2.58004   -0.00011
H      2.57668    1.85977   -0.03850
N     -2.18542   -1.02735   -0.00005
H     -1.69856   -1.86268    0.27461
H     -3.14973   -0.95547    0.27574
C     -2.47852   -2.45849    3.27485
C     -3.47224   -1.46748    3.27485
C     -3.15038   -0.12507    3.27485
C     -1.80174    0.22196    3.27485
C     -0.82100   -0.78063    3.27485
C     -1.13561   -2.13432    3.27485
N     -1.20902    1.47124    3.27485
C      0.06513    1.23038    3.27485
N      0.37302   -0.10008    3.27485
H     -2.77131   -3.50088    3.28001
H     -4.51267   -1.76730    3.28038
H     -3.91079    0.64410    3.26874
H     -0.37053   -2.89966    3.27125
H      0.83639    1.98594    3.25995
H      1.28814   -0.49898    3.18243
30
A_het30_m.1.2
C      3.67167    1.80150   -0.00004
C      2.19420    3.42330   -0.00014
C      1.36104    1.28351    0.00018
C      2.68907    0.82446    0.00005
C      4.52463   -0.22347    0.00014
H      1.95241    4.48124    0.00230
H      5.28400   -0.99052   -0.00452
N      3.24366   -0.43918    0.00005
N      4.85283    1.10765   -0.00023
N      1.14743    2.59935    0.00001
N      3.48551    3.12098   -0.00011
H      5.77287    1.50800   -0.03260
N      0.30420    0.44838   -0.00005
H      0.46889   -0.50567    0.26999
H     -0.57779    0.85112    0.26819
C      0.27125   -0.86253    3.25423
C     -1.00600   -0.28170    3.25423
C     -1.17319    1.08918    3.25423
C     -0.03108    1.88705    3.25423
C      1.23833    1.28844    3.25423
C      1.41593   -0.08896    3.25423
N      0.08748    3.26442    3.25423
C      1.36544    3.48252    3.25423
N      2.11911    2.34390    3.25423
H      0.36284   -1.94135    3.25503
H     -1.87578   -0.92656    3.26062
H     -2.15531    1.54355    3.25940
H      2.39890   -0.54104    3.23538
H      1.82967    4.45741    3.24218
H      3.11770    2.29804    3.17511
30
A_het30_m.1.4
C      2.14593    0.86393   -0.00004
C      0.26774    1.99714   -0.00014
C      0.08070   -0.29167    0.00018
C      1.48424   -0.35350    0.00005
C      3.54321   -0.83269    0.00014
H     -0.26627    2.94120    0.00771
H      4.49053   -1.35019   -0.00653
N      2.37724   -1.40583    0.00005
N      3.47656    0.53690   -0.00023
N     -0.49929    0.90762    0.00001
N      1.59187    2.07462   -0.00011
H      4.24283    1.18436   -0.03870
N     -0.69614   -1.39350   -0.00005
H     -0.26645   -2.26115    0.26916
H     -1.65388   -1.25712    0.27684
C     -0.85510   -2.63108    3.28601
C     -2.13657   -2.05986    3.28601
C     -2.31466   -0.69019    3.28601
C     -1.17940    0.11661    3.28601
C      0.09418   -0.47258    3.28601
C      0.28368   -1.84838    3.28601
N     -1.07100    1.49512    3.28601
C      0.20519    1.72344    3.28601
N      0.96686    0.58981    3.28601
H     -0.75603   -3.70929    3.28990
H     -3.00132   -2.71143    3.29234
H     -3.30017   -0.24358    3.28785
H      1.27123   -2.29091    3.27274
H      0.66254    2.70144    3.26987
H      1.96634    0.54831    3.22023
30
A_het30_m.1.6
C      0.59580   -0.98975   -0.00004
C     -1.37382   -1.95502   -0.00014
C      0.44693   -3.34873    0.00018
C      1.25758   -2.20669    0.00005
C      2.77480   -0.73924    0.00014
H     -2.45706   -1.89048   -0.00091
H      3.72199   -0.22284    0.01480
N      2.62609   -2.03142    0.00005
N      1.59210   -0.05337   -0.00023
N     -0.87574   -3.19522    0.00001
N     -0.72288   -0.80386   -0.00011
H      1.47222    0.93966    0.08504
N      0.96365   -4.59618   -0.00005
H      1.94585   -4.71497   -0.16298
H      0.33828   -5.36486   -0.15609
C      0.22909   -2.96507    3.32579
C     -0.36837   -1.69703    3.32579
C      0.38947   -0.54490    3.32579
C      1.77607   -0.67628    3.32579
C      2.35656   -1.95214    3.32579
C      1.60056   -3.11730    3.32579
N      2.76129    0.29783    3.32579
C      3.87790   -0.36552    3.32579
N      3.71191   -1.71855    3.32579
H     -0.40160   -3.84415    3.30447
H     -1.44783   -1.62476    3.30942
H     -0.07022    0.43434    3.31446
H      2.05789   -4.09771    3.30698
H      4.86206    0.07977    3.32615
H      4.43898   -2.40595    3.26720
30
A_het30_m.2.0
C      0.79820   -0.71278   -0.00004
C     -1.13822    0.31243   -0.00014
C     -1.19706   -1.98163    0.00018
C      0.20501   -1.96491    0.00005
C      2.28628   -2.32542    0.00014
H     -1.72282    1.22671    0.00073
H      3.26135   -2.78880   -0.00624
N      1.15485   -2.96609    0.00005
N      2.14267   -0.96436   -0.00023
N     -1.84715   -0.81922    0.00001
N      0.17630    0.46314   -0.00011
H      2.86995   -0.27284    0.01473
N     -1.90693   -3.13213   -0.00005
H     -1.42069   -3.96734    0.27543
H     -2.86639   -3.05394    0.29047
C     -2.86289   -3.95168    3.31094
C     -3.05255   -2.56221    3.31094
C     -1.98296   -1.68963    3.31094
C     -0.70027   -2.22987    3.31094
C     -0.52730   -3.62237    3.31094
C     -1.59806   -4.50856    3.31094
N      0.53005   -1.59525    3.31094
C      1.39605   -2.56072    3.31094
N      0.83527   -3.80384    3.31094
H     -3.72754   -4.60355    3.31676
H     -4.06067   -2.16806    3.30825
H     -2.12475   -0.61762    3.29713
H     -1.45454   -5.58163    3.31613
H      2.46801   -2.43010    3.30540
H      1.32622   -4.67437    3.23589
30
A_het30_m.3.2
C      0.05716    0.84655   -0.00004
C     -2.09391    1.27411   -0.00014
C     -1.48974   -0.93831    0.00018
C     -0.15385   -0.52380    0.00005
C      1.94129   -0.27672    0.00014
H     -2.91516    1.98210    0.00401
H      3.00741   -0.44167    0.01780
N      1.04052   -1.21423    0.00005
N      1.41636    0.98609   -0.00023
N     -2.44868   -0.01675    0.00001
N     -0.87873    1.79225   -0.00011
H      1.91917    1.85185    0.07026
N     -1.83676   -2.25177   -0.00005
H     -1.12666   -2.91906   -0.24434
H     -2.78737   -2.46483   -0.24548
C     -2.24204    2.74723    3.29782
C     -0.99165    3.38088    3.29782
C      0.18167    2.65584    3.29782
C      0.09075    1.26616    3.29782
C     -1.16784    0.64928    3.29782
C     -2.35417    1.37139    3.29782
N      1.09244    0.31047    3.29782
C      0.46253   -0.82527    3.29782
N     -0.89501   -0.69955    3.29782
H     -3.14044    3.35119    3.29266
H     -0.95105    4.46250    3.29328
H      1.14882    3.14156    3.30223
H     -3.31977    0.88344    3.28144
H      0.93553   -1.79523    3.27183
H     -1.55722   -1.44590    3.19386
30
A_het30_m.3.6
C      1.40328   -0.47517   -0.00004
C     -0.55460    0.51372   -0.00014
C     -0.56833   -1.77916    0.00018
C      0.83036   -1.73765    0.00005
C      2.91590   -2.06446    0.00014
H     -1.15671    1.41647   -0.00207
H      3.89807   -2.50998    0.02467
N      1.79415   -2.72413    0.00005
N      2.74990   -0.70719   -0.00023
N     -1.24366   -0.63230    0.00001
N      0.75604    0.68754   -0.00011
H      3.46771   -0.01090    0.08691
N     -1.25369   -2.94855   -0.00005
H     -0.75515   -3.78590   -0.24105
H     -2.23550   -2.90130   -0.20569
C      0.66693    0.36625    3.32625
C      1.93672    0.96255    3.32625
C      3.08778    0.20285    3.32625
C      2.95466   -1.18486    3.32625
C      1.67790   -1.76270    3.32625
C      0.51271   -1.00411    3.32625
N      3.92631   -2.17089    3.32625
C      3.26031   -3.28658    3.32625
N      1.90867   -3.11783    3.32625
H     -0.21199    0.99722    3.31073
H      2.00825    2.04229    3.31736
H      4.06947    0.65897    3.33428
H     -0.46829   -1.46067    3.30610
H      3.70338   -4.27130    3.31653
H      1.22189   -3.84198    3.23204
30
A_het30_m.3.7
C     -0.03499    0.17647   -0.00004
C     -2.20310   -0.16811   -0.00014
C     -0.87208   -2.03560    0.00018
C      0.23748   -1.18353    0.00005
C      2.12062   -0.23164    0.00014
H     -3.21937    0.21207   -0.00316
H      3.17870   -0.02314    0.03237
N      1.59556   -1.42150    0.00005
N      1.19272    0.77470   -0.00023
N     -2.09148   -1.50091    0.00001
N     -1.24151    0.73998   -0.00011
H      1.37003    1.75640    0.11881
N     -0.74118   -3.38529   -0.00005
H      0.15358   -3.76854   -0.24756
H     -1.56357   -3.92159   -0.21197
C      0.09089    1.83528    3.22264
C      1.35535    2.44241    3.22264
C      2.51555    1.69187    3.22264
C      2.39428    0.30442    3.22264
C      1.12079   -0.28543    3.22264
C     -0.04952    0.46200    3.22264
N      3.37391   -0.67258    3.22264
C      2.71793   -1.79304    3.22264
N      1.36378   -1.63770    3.22264
H     -0.79510    2.45625    3.20940
H      1.41890    3.52335    3.23068
H      3.49317    2.15611    3.23264
H     -1.02624   -0.00363    3.20302
H      3.16964   -2.77341    3.20632
H      0.68383   -2.36838    3.12268
30
A_het30_m.4.3
C      1.08749    0.64103   -0.00004
C     -1.08260    0.95448   -0.00014
C     -0.36516   -1.22602    0.00018
C      0.94864   -0.73727    0.00005
C      3.02855   -0.38354    0.00014
H     -1.94062    1.61945   -0.00107
H      4.10207   -0.49568    0.00271
N      2.17630   -1.36286    0.00005
N      2.43850    0.85337   -0.00023
N     -1.37165   -0.35003    0.00001
N      0.10404    1.53942   -0.00011
H      2.89547    1.74680    0.00281
N     -0.63972   -2.54717   -0.00005
H      0.08974   -3.17842    0.28308
H     -1.58701   -2.81133    0.20243
C      1.11995    0.64288    3.32713
C      2.10099   -0.35844    3.32713
C      1.76563   -1.69634    3.32713
C      0.41314   -2.02715    3.32713
C     -0.55468   -1.01237    3.32713
C     -0.22573    0.33665    3.32713
N     -0.19787   -3.27052    3.32713
C     -1.46970   -3.01092    3.32713
N     -1.75800   -1.67755    3.32713
H      1.42250    1.68213    3.31419
H      3.14490   -0.07145    3.32314
H      2.51931   -2.47170    3.31415
H     -0.97975    1.11202    3.30999
H     -2.25328   -3.75457    3.32829
H     -2.66960   -1.26540    3.26031
30
A_het30_m.4.5
C     -0.35186    0.59746   -0.00004
C     -2.50195    1.04807   -0.00014
C     -1.92284   -1.17285    0.00018
C     -0.58079   -0.76983    0.00005
C      1.51775   -0.55084    0.00014
H     -3.31566    1.76608   -0.00409
H      2.58099   -0.72864    0.03229
N      0.60377   -1.47532    0.00005
N      1.00898    0.72038   -0.00023
N     -2.87244   -0.23550    0.00001
N     -1.27889    1.55561   -0.00011
H      1.52619    1.57751    0.09048
N     -2.28114   -2.47191   -0.00005
H     -1.57831   -3.17494   -0.13310
H     -3.24923   -2.70121   -0.12771
C      1.78385    4.04339    3.16467
C      3.06473    3.47125    3.16467
C      3.24143    2.10214    3.16467
C      2.10370    1.29737    3.16467
C      0.83008    1.88686    3.16467
C      0.64375    3.26346    3.16467
N      1.99306   -0.08151    3.16467
C      0.71439   -0.30834    3.16467
N     -0.04355    0.82535    3.16467
H      1.68643    5.12143    3.16376
H      3.92978    4.12213    3.16851
H      4.22681    1.65479    3.17284
H     -0.34298    3.70702    3.15299
H      0.25859   -1.28666    3.13829
H     -1.04260    0.86953    3.08175
30
A_het30_m.4.7
C      0.30179    1.60958   -0.00004
C     -1.86613    1.26250   -0.00014
C     -0.53189   -0.60500    0.00018
C      0.57679    0.25182    0.00005
C      2.45704    1.20425    0.00014
H     -2.88358    1.64180   -0.00468
H      3.51443    1.41704    0.01796
N      1.93376    0.01564    0.00005
N      1.52884    2.21070   -0.00023
N     -1.75466   -0.06895    0.00001
N     -0.90717    2.17444   -0.00011
H      1.70541    3.19414    0.09646
N     -0.39742   -1.94412   -0.00005
H      0.50696   -2.33921    0.18290
H     -1.21916   -2.50634    0.12116
C      2.21872    3.46247    3.28776
C      3.21172    2.47068    3.28776
C      2.88866    1.12870    3.28776
C      1.53992    0.78102    3.28776
C      0.56079    1.78554    3.28776
C      0.87586    3.13902    3.28776
N      0.94486   -0.46773    3.28776
C     -0.32961   -0.22254    3.28776
N     -0.63402    1.10700    3.28776
H      2.51215    4.50486    3.29660
H      4.25252    2.76935    3.29488
H      3.64915    0.35943    3.28350
H      0.11017    3.90354    3.28164
H     -1.10620   -0.97240    3.26905
H     -1.55025    1.50386    3.19320
30
A_het30_m.5.0
C      0.50162   -0.48153   -0.00004
C     -1.45866    0.50147   -0.00014
C     -1.46924   -1.79287    0.00018
C     -0.06760   -1.74416    0.00005
C      2.01776   -2.06824    0.00014
H     -2.06229    1.40425   -0.00397
H      3.00047   -2.51461    0.00173
N      0.89900   -2.72677    0.00005
N      1.85011   -0.70783   -0.00023
N     -2.14520   -0.64272    0.00001
N     -0.14730    0.68252   -0.00011
H      2.56704   -0.00573    0.00310
N     -2.14954   -2.95833   -0.00005
H     -1.63264   -3.78613    0.24006
H     -3.10735   -2.91432    0.30328
C      1.04375   -1.16225    3.33061
C      0.74328   -2.53103    3.33061
C     -0.56087   -2.98045    3.33061
C     -1.57845   -2.03045    3.33061
C     -1.25949   -0.66470    3.33061
C      0.05006   -0.20338    3.33061
N     -2.95208   -2.20103    3.33061
C     -3.43211   -0.99433    3.33061
N     -2.47620   -0.02354    3.33061
H      2.08033   -0.84964    3.32811
H      1.55323   -3.24832    3.31857
H     -0.79600   -4.03669    3.32869
H      0.28398    0.85286    3.31186
H     -4.48321   -0.74707    3.32033
H     -2.63493    0.96449    3.27305
30
A_het30_m.5.5
C      1.50427    1.70087   -0.00004
C     -0.50869    2.56988   -0.00014
C     -0.38780    0.27815    0.00018
C      1.00816    0.40773    0.00005
C      3.10814    0.20253    0.00014
H     -1.16348    3.43617   -0.00313
H      4.11449   -0.18786    0.00197
N      2.02844   -0.51850    0.00005
N      2.86367    1.55105   -0.00023
N     -1.12933    1.38762    0.00001
N      0.78978    2.82538   -0.00011
H      3.54000    2.29232    0.00513
N     -0.99666   -0.92607   -0.00005
H     -0.43654   -1.72033    0.25600
H     -1.96005   -0.93997    0.28584
C      1.95516    1.46230    3.36310
C      2.05853    0.06478    3.36310
C      0.93721   -0.73904    3.36310
C     -0.30905   -0.11915    3.36310
C     -0.39393    1.28125    3.36310
C      0.72900    2.09738    3.36310
N     -1.57752   -0.67466    3.36310
C     -2.38163    0.34497    3.36310
N     -1.74260    1.54864    3.36310
H      2.85859    2.05897    3.36012
H      3.03981   -0.39152    3.35513
H      1.01431   -1.81816    3.35639
H      0.65346    3.17647    3.34445
H     -3.45987    0.28230    3.35702
H     -2.17671    2.44902    3.28898
28
A_het31_0.2
C      0.99313   -0.18353   -0.00004
C     -1.17870    0.14291   -0.00014
C     -0.47287   -2.04119    0.00018
C      0.84308   -1.56122    0.00005
C      2.92469   -1.22605    0.00014
H     -2.03283    0.81293   -0.00596
H      3.99628   -1.34766    0.02334
N      2.06365   -2.19798    0.00005
N      2.34478    0.01682   -0.00023
N     -1.47613   -1.16089    0.00001
N      0.01199    0.71991   -0.00011
H      2.81061    0.90461    0.06316
N     -0.75237   -3.35911   -0.00005
H     -0.00197   -4.01853   -0.09570
H     -1.70001   -3.65087   -0.15087
N      2.73617    1.26977    3.26229
C      3.60138    0.24600    3.26229
N      3.33372   -1.04883    3.26229
C      2.03528   -1.33448    3.26229
C      1.04850   -0.33502    3.26229
C      1.44109    0.98811    3.26229
N      1.45466   -2.57977    3.26229
C      0.17695   -2.33692    3.26229
N     -0.14466   -1.01215    3.26229
H      4.65128    0.52029    3.26611
H      0.74028    1.81596    3.24683
H     -0.59260   -3.09388    3.24252
H     -1.06522   -0.62775    3.15098
28
A_het31_0.5
C      0.52436    0.67434   -0.00004
C     -1.39315    1.74416   -0.00014
C     -1.50086   -0.54910    0.00018
C     -0.10085   -0.56390    0.00005
C      1.96684   -0.97655    0.00014
H     -1.95702    2.67152   -0.00467
H      2.92930   -1.46297    0.02379
N      0.81948   -1.58865    0.00005
N      1.85933    0.38732   -0.00023
N     -2.12959    0.62663    0.00001
N     -0.07692    1.86335   -0.00011
H      2.60744    1.05139    0.09603
N     -2.23090   -1.68683   -0.00005
H     -1.76371   -2.55526   -0.18796
H     -3.21320   -1.61141   -0.19234
N      1.26330    3.85101    3.21687
C      2.43673    3.20572    3.21687
N      2.64873    1.89943    3.21687
C      1.53635    1.17097    3.21687
C      0.25939    1.75001    3.21687
C      0.15598    3.12649    3.21687
N      1.44098   -0.20115    3.21687
C      0.16009   -0.43257    3.21687
N     -0.61285    0.68953    3.21687
H      3.31881    3.83715    3.21701
H     -0.79378    3.65136    3.20749
H     -0.28650   -1.41539    3.19229
H     -1.61070    0.71913    3.10917
28
A_het31_0.6
C      1.25679   -0.27691   -0.00004
C     -0.69794    0.72429   -0.00014
C     -0.72428   -1.56903    0.00018
C      0.67440   -1.53536    0.00005
C      2.75633   -1.88035    0.00014
H     -1.29402    1.63078   -0.00295
H      3.73351   -2.33698    0.02875
N      1.62867   -2.52884    0.00005
N      2.60195   -0.51946   -0.00023
N     -1.39373   -0.41872    0.00001
N      0.61443    0.88948   -0.00011
H      3.32696    0.17300    0.06375
N     -1.41395   -2.73735   -0.00005
H     -0.91408   -3.57215   -0.25043
H     -2.39136   -2.68579   -0.22705
N      2.76395    0.71115    3.23034
C      3.91497    0.02678    3.23034
N      4.08475   -1.28560    3.23034
C      2.94991   -1.97768    3.23034
C      1.69039   -1.35541    3.23034
C      1.63101    0.02398    3.23034
N      2.80938   -3.34426    3.23034
C      1.52228   -3.53233    3.23034
N      0.78549   -2.38653    3.23034
H      4.81807    0.62850    3.23508
H      0.70019    0.58130    3.21374
H      1.04336   -4.49988    3.21522
H     -0.21222   -2.32323    3.13886
28
A_het31_1.1
C     -0.06168    0.06181   -0.00004
C     -2.22306    0.44441   -0.00014
C     -1.57139   -1.75544    0.00018
C     -0.24487   -1.31322    0.00005
C      1.84453   -1.02105    0.00014
H     -3.05850    1.13566    0.00721
H      2.91364   -1.16405    0.02150
N      0.96347   -1.97817    0.00005
N      1.29398    0.23011   -0.00023
N     -2.54970   -0.85432    0.00001
N     -1.01807    0.98698   -0.00011
H      1.77694    1.10509    0.10099
N     -1.89169   -3.07715   -0.00005
H     -1.16926   -3.72430   -0.26355
H     -2.83600   -3.30471   -0.25844
N     -2.18306    1.77843    3.24651
C     -0.93789    2.27232    3.24651
N      0.20407    1.60414    3.24651
C      0.05688    0.28378    3.24651
C     -1.20242   -0.33311    3.24651
C     -2.33007    0.46308    3.24651
N      1.05367   -0.66453    3.24651
C      0.41639   -1.79973    3.24651
N     -0.93989   -1.68140    3.24651
H     -0.86262    3.35397    3.24144
H     -3.33861    0.06284    3.23313
H      0.89059   -2.76907    3.21872
H     -1.59878   -2.42914    3.12612
28
A_het31_1.3
C      0.53792   -0.40554   -0.00004
C     -1.46793    0.48612   -0.00014
C     -1.36630   -1.80478    0.00018
C      0.02749   -1.69511    0.00005
C      2.12665   -1.91812    0.00014
H     -2.11391    1.35687    0.00532
H      3.12905   -2.31583    0.02622
N      1.03920   -2.63292    0.00005
N      1.89522   -0.57080   -0.00023
N     -2.09763   -0.69447    0.00001
N     -0.16683    0.72264   -0.00011
H      2.57871    0.15806    0.10196
N     -1.99317   -3.01125   -0.00005
H     -1.45207   -3.80898   -0.28334
H     -2.96981   -3.00349   -0.23719
N     -0.70233    0.37028    3.29227
C      0.56122    0.81646    3.29227
N      1.67549    0.10318    3.29227
C      1.47708   -1.21137    3.29227
C      0.19460   -1.77758    3.29227
C     -0.90215   -0.93704    3.29227
N      2.43568   -2.19898    3.29227
C      1.75289   -3.30715    3.29227
N      0.40310   -3.13397    3.29227
H      0.67756    1.89412    3.28358
H     -1.92691   -1.29400    3.27463
H      2.18795   -4.29526    3.27800
H     -0.28914   -3.85453    3.20570
28
A_het31_2.1
C      0.09538    0.87261   -0.00004
C     -1.91887    1.73558   -0.00014
C     -1.78832   -0.55526    0.00018
C     -0.39342   -0.42531    0.00005
C      1.71100   -0.61250    0.00014
H     -2.57739    2.59688    0.00613
H      2.72042   -0.99542   -0.00279
N      0.63565   -1.34575    0.00005
N      1.45566    0.73090   -0.00023
N     -2.53193    0.54664    0.00001
N     -0.62185    1.99099   -0.00011
H      2.12300    1.47973    0.04486
N     -2.40200   -1.76351   -0.00005
H     -1.86221   -2.56926   -0.25845
H     -3.38965   -1.76850   -0.18391
N     -3.81846    0.11301    3.29496
C     -3.34882    1.36843    3.29496
N     -2.08806    1.76643    3.29496
C     -1.20575    0.77355    3.29496
C     -1.59377   -0.57418    3.29496
C     -2.94133   -0.87632    3.29496
N      0.16832    0.87419    3.29496
C      0.57891   -0.36011    3.29496
N     -0.41983   -1.28574    3.29496
H     -4.10126    2.14902    3.29177
H     -3.32213   -1.89261    3.28811
H      1.61547   -0.66285    3.28475
H     -0.30578   -2.27666    3.19076
28
A_het31_3.2
C      0.90742    0.80892   -0.00004
C     -1.15977    1.54492   -0.00014
C     -0.88509   -0.73608    0.00018
C      0.50198   -0.51544    0.00005
C      2.61510   -0.57710    0.00014
H     -1.86987    2.36418    0.01562
H      3.64611   -0.89697   -0.00875
N      1.58639   -1.36980    0.00005
N      2.27737    0.75296   -0.00023
N     -1.69460    0.32203    0.00001
N      0.12274    1.88310   -0.00011
H      2.89928    1.53830   -0.06702
N     -1.41877   -1.97186   -0.00005
H     -0.81756   -2.75325    0.18814
H     -2.39135   -2.05045    0.23896
N     -2.03587   -1.04823    3.26722
C     -3.00956   -0.12704    3.26722
N     -2.88628    1.18903    3.26722
C     -1.62972    1.61542    3.26722
C     -0.53703    0.73374    3.26722
C     -0.78093   -0.62433    3.26722
N     -1.19192    2.91981    3.26722
C      0.10397    2.82289    3.26722
N      0.57215    1.54229    3.26722
H     -4.02195   -0.51571    3.26588
H      0.00777   -1.37030    3.25456
H      0.78200    3.66318    3.25435
H      1.53244    1.25867    3.21563
28
A_het31_4.0
C      0.86577    0.35356   -0.00004
C     -1.30659    0.66321   -0.00014
C     -0.58696   -1.51820    0.00018
C      0.72899   -1.02507    0.00005
C      2.81102   -0.66751    0.00014
H     -2.16692    1.32516   -0.00166
H      3.88475   -0.77780   -0.00374
N      1.95900   -1.64793    0.00005
N      2.21785    0.56890   -0.00023
N     -1.59087   -0.63887    0.00001
N     -0.11918    1.25277   -0.00011
H      2.67403    1.46276   -0.03015
N     -0.86443   -2.83234   -0.00005
H     -0.12212   -3.48412    0.18205
H     -1.81180   -3.11204    0.18604
N      0.36405   -3.59529    3.23059
C     -0.86635   -4.12551    3.23059
N     -2.02714   -3.49149    3.23059
C     -1.92169   -2.16678    3.23059
C     -0.67870   -1.51255    3.23059
C      0.47197   -2.27494    3.23059
N     -2.94562   -1.25121    3.23059
C     -2.34355   -0.09917    3.23059
N     -0.98217   -0.17414    3.23059
H     -0.90906   -5.20954    3.23259
H      1.47012   -1.84964    3.21371
H     -2.84608    0.85664    3.21722
H     -0.34849    0.59794    3.13232
28
A_het31_5.1
C      0.65238    0.77073   -0.00004
C     -1.45826    1.37028   -0.00014
C     -1.03955   -0.88772    0.00018
C      0.32866   -0.57672    0.00005
C      2.43793   -0.50266    0.00014
H     -2.22049    2.14399   -0.00576
H      3.48691   -0.75543    0.00971
N      1.46272   -1.36030    0.00005
N      2.01805    0.80090   -0.00023
N     -1.91867    0.11832    0.00001
N     -0.20384    1.79362   -0.00011
H      2.59300    1.62285    0.02915
N     -1.49036   -2.15767   -0.00005
H     -0.83720   -2.87353    0.26967
H     -2.44743   -2.28930    0.27982
N      1.35874   -0.10773    3.24602
C      1.04384   -1.41081    3.24602
N     -0.16054   -1.95669    3.24602
C     -1.15548   -1.07635    3.24602
C     -0.93279    0.30866    3.24602
C      0.36757    0.77073    3.24602
N     -2.50430   -1.34418    3.24602
C     -3.06351   -0.16863    3.24602
N     -2.18504    0.87063    3.24602
H      1.88351   -2.09597    3.23575
H      0.62202    1.82545    3.23158
H     -4.12939    0.00367    3.23317
H     -2.41572    1.84447    3.18133
28
A_het31_m.0.0
C      0.93982   -0.41575   -0.00004
C     -0.98061    0.64336   -0.00014
C     -1.07839   -1.65328    0.00018
C      0.32740   -1.65866    0.00005
C      2.40503   -2.05435    0.00014
H     -1.54979    1.56634    0.01226
H      3.37198   -2.53433   -0.01373
N      1.26320   -2.67336    0.00005
N      2.28314   -0.68784   -0.00023
N     -1.70454   -0.47529    0.00001
N      0.33982    0.77180   -0.00011
H      3.02060   -0.00939   -0.06332
N     -1.81031   -2.78374   -0.00005
H     -1.35060   -3.63226    0.28264
H     -2.77618   -2.68247    0.26328
N     -2.03745    0.79521    3.23631
C     -2.89129   -0.23667    3.23631
N     -2.60757   -1.52906    3.23631
C     -1.30679   -1.79582    3.23631
C     -0.33154   -0.78823    3.23631
C     -0.74060    0.53038    3.23631
N     -0.71182   -3.03735    3.23631
C      0.56401   -2.78275    3.23631
N      0.86979   -1.45554    3.23631
H     -3.94337    0.02521    3.23141
H     -0.05042    1.36746    3.22226
H      1.33966   -3.53320    3.21788
H      1.78881   -1.05768    3.18543
28
A_het31_m.0.6
C      1.49026    0.15808   -0.00004
C     -0.67563    0.48306   -0.00014
C      0.02791   -1.70334    0.00018
C      1.34698   -1.22088    0.00005
C      3.43120   -0.86807    0.00014
H     -1.53030    1.15168    0.00103
H      4.50498   -0.98081   -0.01012
N      2.57722   -1.84814    0.00005
N      2.84260    0.36794   -0.00023
N     -0.96875   -0.81886    0.00001
N      0.51491    1.06189   -0.00011
H      3.29654    1.26331    0.00295
N     -0.26391   -3.02080   -0.00005
H      0.46328   -3.65866    0.27310
H     -1.20284   -3.26224    0.26675
N      1.29004    0.18565    3.28221
C      0.11958   -0.46729    3.28221
N     -0.08050   -1.77493    3.28221
C      1.03486   -2.49429    3.28221
C      2.30886   -1.90769    3.28221
C      2.40210   -0.53103    3.28221
N      1.14139   -3.86758    3.28221
C      2.42364   -4.08873    3.28221
N      3.18754   -2.96171    3.28221
H     -0.76646    0.15709    3.27312
H      3.34843    0.00114    3.28228
H      2.87829   -5.06846    3.27726
H      4.18801   -2.92407    3.22987
28
A_het31_m.1.6
C      2.76221    0.90359   -0.00004
C      0.81539    1.91431   -0.00014
C      0.77679   -0.37848    0.00018
C      2.17772   -0.35441    0.00005
C      4.26240   -0.69734    0.00014
H      0.22399    2.82271    0.00809
H      5.24061   -1.15360    0.00130
N      3.13514   -1.34865    0.00005
N      4.10872    0.66105   -0.00023
N      0.11803    0.77471    0.00001
N      2.12991    2.07211   -0.00011
H      4.83052    1.35562    0.07286
N      0.07364   -1.53902   -0.00005
H      0.55390   -2.37861   -0.26949
H     -0.90756   -1.46710   -0.20422
N      4.11951    1.56612    3.32929
C      3.11072    2.44872    3.32929
N      1.81169    2.20007    3.32929
C      1.50621    0.90901    3.32929
C      2.48788   -0.09623    3.32929
C      3.81532    0.27551    3.32929
N      0.24986    0.34889    3.32929
C      0.46997   -0.93197    3.32929
N      1.78936   -1.27738    3.32929
H      3.40078    3.49338    3.32339
H      4.63167   -0.43992    3.32806
H     -0.30091   -1.68742    3.31250
H      2.16161   -2.20240    3.22077
28
A_het31_m.1.8
C      0.31070    1.35864   -0.00004
C     -1.83523    0.90861   -0.00014
C     -0.41226   -0.89124    0.00018
C      0.65324    0.01431    0.00005
C      2.48523    1.06305    0.00014
H     -2.86924    1.23605   -0.00022
H      3.53166    1.32586    0.02344
N      2.02202   -0.15310    0.00005
N      1.50731    2.01932   -0.00023
N     -1.65525   -0.41951    0.00001
N     -0.92053    1.86075   -0.00011
H      1.62930    3.01224    0.09155
N     -0.21427   -2.23747   -0.00005
H      0.69254   -2.56501   -0.28417
H     -1.00815   -2.79983   -0.25309
N      3.72851    1.15159    3.28338
C      3.08941    2.32954    3.28338
N      1.78572    2.55057    3.28338
C      1.04783    1.44381    3.28338
C      1.62010    0.16174    3.28338
C      2.99551    0.04837    3.28338
N     -0.32353    1.35603    3.28338
C     -0.56258    0.07719    3.28338
N      0.55514   -0.70313    3.28338
H      3.72726    3.20748    3.28691
H      3.51358   -0.90468    3.26961
H     -1.54755   -0.36471    3.25906
H      0.57657   -1.69980    3.16748
28
A_het31_m.2.4
C      1.45246    0.40465   -0.00004
C     -0.46875    1.46628   -0.00014
C     -0.56305   -0.82709    0.00018
C      0.83588   -0.83830    0.00005
C      2.90923   -1.23488    0.00014
H     -1.03681    2.38937    0.01362
H      3.87557   -1.71531    0.00709
N      1.76655   -1.85696    0.00005
N      2.79029    0.12752   -0.00023
N     -1.19565    0.34213    0.00001
N      0.84869    1.58834   -0.00011
H      3.52970    0.80213    0.08057
N     -1.29650   -1.97234   -0.00005
H     -0.82284   -2.82190   -0.25309
H     -2.26067   -1.88063   -0.26897
N      2.36591    0.97654    3.24540
C      1.95813    2.25395    3.24540
N      0.71930    2.71375    3.24540
C     -0.21016    1.76666    3.24540
C      0.10919    0.39879    3.24540
C      1.43852    0.02938    3.24540
N     -1.57483    1.93815    3.24540
C     -2.04953    0.72738    3.24540
N     -1.10029   -0.25004    3.24540
H      2.74713    2.99789    3.24407
H      1.76829   -1.00482    3.22911
H     -3.10080    0.48167    3.22651
H     -1.26326   -1.23311    3.12505
28
A_het31_m.3.3
C      0.47246    0.13295   -0.00004
C     -1.69868    0.46659   -0.00014
C     -1.00025   -1.72018    0.00018
C      0.31702   -1.24403    0.00005
C      2.39943   -0.91434    0.00014
H     -2.55094    1.13898   -0.00539
H      3.47058   -1.03805    0.02844
N      1.53499   -1.88557    0.00005
N      1.82424    0.32724   -0.00023
N     -2.00061   -0.83654    0.00001
N     -0.50667    1.03952   -0.00011
H      2.29377    1.20892    0.10286
N     -1.28081   -3.03677   -0.00005
H     -0.53247   -3.70129   -0.07255
H     -2.23217   -3.33175   -0.11564
N      1.26728   -3.47438    3.24781
C      2.42831   -2.80711    3.24781
N      2.61595   -1.49747    3.24781
C      1.49150   -0.79010    3.24781
C      0.22483   -1.39245    3.24781
C      0.14618   -2.77051    3.24781
N      1.36862    0.58092    3.24781
C      0.08302    0.78759    3.24781
N     -0.66743   -0.34864    3.24781
H      3.32172   -3.42180    3.24456
H     -0.79476   -3.31093    3.24010
H     -0.38320    1.76087    3.22337
H     -1.66435   -0.39998    3.14205
28
A_het31_m.5.3
C      1.32984    0.56115   -0.00004
C     -0.83806    0.90111   -0.00014
C     -0.14828   -1.29123    0.00018
C      1.17460   -0.81536    0.00005
C      3.26178   -0.48507    0.00014
H     -1.68855    1.57560    0.00047
H      4.33395   -0.61012   -0.00633
N      2.39671   -1.45376    0.00005
N      2.68485    0.75930   -0.00023
N     -1.13973   -0.39693    0.00001
N      0.35802    1.47384   -0.00011
H      3.15181    1.64730   -0.03765
N     -0.44464   -2.60237   -0.00005
H      0.28025   -3.24529    0.26827
H     -1.39071   -2.85322    0.23166
N     -3.51720   -0.73373    3.23692
C     -3.27476   -2.05089    3.23692
N     -2.10184   -2.66382    3.23692
C     -1.06026   -1.83870    3.23692
C     -1.20728   -0.44462    3.23692
C     -2.48040    0.08830    3.23692
N      0.27287   -2.18022    3.23692
C      0.89538   -1.03782    3.23692
N      0.07384    0.04970    3.23692
H     -4.15184   -2.68903    3.23634
H     -2.67837    1.15548    3.22966
H      1.96933   -0.92479    3.21601
H      0.35615    1.00740    3.13349
28
A_het31_m.5.5
C      1.04552    2.15453   -0.00004
C     -0.87247    3.22343   -0.00014
C     -0.98117    0.92992    0.00018
C      0.42078    0.91841    0.00005
C      2.48598    0.49664    0.00014
H     -1.43645    4.15129   -0.00517
H      3.44652    0.00559    0.01354
N      1.33785   -0.10764    0.00005
N      2.38206    1.86465   -0.00023
N     -1.60842    2.10927    0.00001
N      0.44665    3.34694   -0.00011
H      3.13363    2.52973   -0.01026
N     -1.70115   -0.20606   -0.00005
H     -1.22455   -1.07122    0.18384
H     -2.68188   -0.14553    0.20675
N     -2.38643   -0.60584    3.27264
C     -1.35026   -1.45689    3.27264
N     -0.05934   -1.17047    3.27264
C      0.20747    0.13085    3.27264
C     -0.80502    1.10303    3.27264
C     -2.12252    0.69191    3.27264
N      1.44559    0.73160    3.27264
C      1.18199    2.00569    3.27264
N     -0.14630    2.30634    3.27264
H     -1.60909   -2.51045    3.27512
H     -2.95935    1.38243    3.25938
H      1.92615    2.78800    3.26053
H     -0.54490    3.22113    3.16645
28
A_het31_m.5.8
C      1.88144    0.88975   -0.00004
C      0.91292    2.85940   -0.00014
C     -0.48219    1.03676    0.00018
C      0.66294    0.22893    0.00005
C      2.12822   -1.28884    0.00014
H      0.97690    3.94365   -0.00593
H      2.64209   -2.23714    0.02097
N      0.83782   -1.13817    0.00005
N      2.81664   -0.10510   -0.00023
N     -0.32699    2.36307    0.00001
N      2.06593    2.21126   -0.00011
H      3.80827    0.01768    0.09964
N     -1.72567    0.51933   -0.00005
H     -1.83587   -0.45119    0.23308
H     -2.48887    1.14599    0.17938
N     -0.54491    0.00099    3.27675
C      0.45978   -0.88546    3.27675
N      1.76016   -0.64210    3.27675
C      2.06935    0.64934    3.27675
C      1.09229    1.65624    3.27675
C     -0.23774    1.28967    3.27675
N      3.32846    1.20389    3.27675
C      3.11184    2.48756    3.27675
N      1.79650    2.83480    3.27675
H      0.16539   -1.92860    3.26597
H     -1.05118    2.00739    3.26142
H      3.88539    3.24063    3.26248
H      1.42757    3.76470    3.20724
28
A_het32_0.1
C      1.37809    0.40966   -0.00004
C     -0.54480    1.46794   -0.00014
C     -0.63951   -0.82709    0.00018
C      0.76480   -0.83277    0.00005
C      2.83867   -1.23290    0.00014
H     -1.11630    2.38988    0.00647
H      3.80477   -1.71416   -0.00385
N      1.69627   -1.84956    0.00005
N      2.71969    0.13422   -0.00023
N     -1.26932    0.34834    0.00001
N      0.77478    1.59787   -0.00011
H      3.46115    0.81000   -0.03760
N     -1.36552   -1.95913   -0.00005
H     -0.90110   -2.82941    0.18505
H     -2.35105   -1.88640    0.18023
N     -2.90456   -2.16833    3.29082
C     -1.64829   -2.62240    3.29082
N     -0.52637   -1.91239    3.29082
C     -0.75461   -0.61159    3.29082
C     -2.01255    0.00333    3.29082
C     -3.09875   -0.85294    3.29082
N      0.14236    0.41808    3.29082
C     -0.59877    1.57219    3.29082
N     -1.88089    1.37786    3.29082
H     -1.53113   -3.70076    3.29313
H     -4.12096   -0.48994    3.28809
H     -0.11951    2.53940    3.27492
H      1.14155    0.33739    3.23832
28
A_het32_0.3
C      1.13074    0.27149   -0.00004
C     -1.01764    0.69605   -0.00014
C     -0.41429   -1.52014    0.00018
C      0.92564   -1.09935    0.00005
C      3.02455   -0.84391    0.00014
H     -1.84007    1.40302    0.00442
H      4.09188   -1.00629   -0.01150
N      2.12554   -1.78255    0.00005
N      2.49272    0.41923   -0.00023
N     -1.36979   -0.59144    0.00001
N      0.19868    1.21886   -0.00011
H      2.98927    1.29125   -0.03286
N     -0.76488   -2.82125   -0.00005
H     -0.06274   -3.51268    0.19207
H     -1.72561   -3.04298    0.19359
N     -2.25970   -3.11064    3.27415
C     -1.22998   -3.96325    3.27415
N      0.06582   -3.67542    3.27415
C      0.29094   -2.37231    3.27415
C     -0.68622   -1.37079    3.27415
C     -1.99946   -1.80840    3.27415
N      1.48243   -1.70598    3.27415
C      1.17314   -0.37069    3.27415
N     -0.09993   -0.12145    3.27415
H     -1.48517   -5.01748    3.27685
H     -2.83744   -1.12041    3.26328
H      1.94748    0.38159    3.26334
H      2.39221   -2.12029    3.18103
28
A_het32_1.1
C      0.31636    0.48005   -0.00004
C     -1.85962    0.77370   -0.00014
C     -1.12043   -1.39972    0.00018
C      0.18982   -0.89934    0.00005
C      2.26781   -0.52650    0.00014
H     -2.72440    1.42809    0.00929
H      3.34219   -0.62806    0.00626
N      1.42444   -1.51401    0.00005
N      1.66562    0.70393   -0.00023
N     -2.13306   -0.53241    0.00001
N     -0.67606    1.37037   -0.00011
H      2.11767    1.59950    0.01083
N     -1.38517   -2.72031   -0.00005
H     -0.64317   -3.35704    0.22789
H     -2.33365   -3.00256    0.16821
N     -0.28415   -1.90721    3.31391
C      0.87704   -1.24609    3.31391
N      1.06442    0.06902    3.31391
C     -0.07503    0.73979    3.31391
C     -1.35715    0.17970    3.31391
C     -1.40978   -1.20291    3.31391
N     -0.27901    2.09030    3.31391
C     -1.63755    2.27306    3.31391
N     -2.31955    1.17028    3.31391
H      1.77207   -1.85713    3.30441
H     -2.35023   -1.74300    3.30415
H     -2.06751    3.26337    3.30493
H      0.42805    2.80116    3.27709
28
A_het32_2.5
C      1.13108    1.54702   -0.00004
C     -0.82224    2.54343   -0.00014
C     -0.84797    0.24745    0.00018
C      0.55356    0.28767    0.00005
C      2.63727   -0.04831    0.00014
H     -1.41922    3.45003   -0.00106
H      3.61685   -0.50044    0.01238
N      1.51327   -0.70156    0.00005
N      2.47793    1.31062   -0.00023
N     -1.51755    1.40109    0.00001
N      0.48866    2.71385   -0.00011
H      3.20039    2.00629    0.03699
N     -1.53119   -0.91541   -0.00005
H     -1.02901   -1.75260    0.23564
H     -2.50512   -0.87130    0.23954
N      2.05429    0.91379    3.34719
C      1.74830    2.21588    3.34719
N      0.54332    2.76870    3.34719
C     -0.42211    1.86770    3.34719
C     -0.25132    0.47871    3.34719
C      1.06032    0.03348    3.34719
N     -1.77441    2.05922    3.34719
C     -2.33855    0.81241    3.34719
N     -1.47725   -0.15914    3.34719
H      2.58761    2.90269    3.34820
H      1.31425   -1.02073    3.33514
H     -3.41071    0.68557    3.33908
H     -2.24914    2.94229    3.29866
28
A_het32_2.6
C      1.32456   -0.20561   -0.00004
C     -0.85024    0.09459   -0.00014
C     -0.11914   -2.08290    0.00018
C      1.19222   -1.58474    0.00005
C      3.27130   -1.21873    0.00014
H     -1.71296    0.75361   -0.00341
H      4.34494   -1.32559    0.02000
N      2.42320   -2.20363    0.00005
N      2.67335    0.01343   -0.00023
N     -1.13085   -1.21162    0.00001
N      0.33328    0.68747   -0.00011
H      3.12569    0.90743    0.06460
N     -0.38484   -3.40154   -0.00005
H      0.35850   -4.03953    0.22004
H     -1.33302   -3.68792    0.16174
N      4.42051   -1.64197    3.27666
C      4.15366   -0.33253    3.27666
N      2.96428    0.25698    3.27666
C      1.97034   -0.61567    3.27666
C      2.10302   -2.00876    3.27666
C      3.40018   -2.49161    3.27666
N      0.62387   -0.38667    3.27666
C      0.02594   -1.61912    3.27666
N      0.86179   -2.61300    3.27666
H      5.01423    0.32810    3.28110
H      3.62166   -3.55308    3.26719
H     -1.04903   -1.71627    3.25338
H      0.17334    0.50692    3.18735
28
A_het32_3.2
C      0.50530    2.35360   -0.00004
C     -1.65405    2.73873   -0.00014
C     -1.00745    0.53592    0.00018
C      0.32199    0.97992    0.00005
C      2.41246    1.26757    0.00014
H     -2.48911    3.43100    0.00412
H      3.48161    1.12222    0.01214
N      1.52914    0.31432    0.00005
N      1.86270    2.52070   -0.00023
N     -1.98476    1.44309    0.00001
N     -0.44853    3.28271   -0.00011
H      2.35037    3.39732    0.03163
N     -1.32461   -0.77441   -0.00005
H     -0.61193   -1.44885    0.21237
H     -2.28714   -1.02439    0.12998
N      1.45330    1.54717    3.28595
C      0.42950    2.40806    3.28595
N     -0.86732    2.12969    3.28595
C     -1.10137    0.82991    3.28595
C     -0.13390   -0.18024    3.28595
C      1.18322    0.24752    3.28595
N     -2.30002    0.17519    3.28595
C     -2.00555   -1.16245    3.28595
N     -0.73448   -1.42553    3.28595
H      0.69005    3.46044    3.27881
H      2.01601   -0.44661    3.27543
H     -2.78826   -1.90666    3.28600
H     -3.20627    0.60295    3.22180
28
A_het32_3.7
C      1.69671    0.74804   -0.00004
C     -0.47043    1.08778   -0.00014
C      0.22266   -1.10151    0.00018
C      1.54203   -0.63074    0.00005
C      3.62490   -0.29778    0.00014
H     -1.32014    1.76183    0.00294
H      4.69707   -0.42119    0.00621
N      2.76226   -1.26991    0.00005
N      3.04886    0.94456   -0.00023
N     -0.77313   -0.21580    0.00001
N      0.72330    1.65562   -0.00011
H      3.51485    1.83029    0.08167
N     -0.07071   -2.42078   -0.00005
H      0.67439   -3.07892   -0.13892
H     -1.01258   -2.69152   -0.21559
N      2.90306    1.51003    3.33004
C      1.67046    2.02700    3.33004
N      0.51521    1.37281    3.33004
C      0.67816    0.06323    3.33004
C      1.90433   -0.61406    3.33004
C      3.03146    0.18669    3.33004
N     -0.26974   -0.92003    3.33004
C      0.41260   -2.10873    3.33004
N      1.70325   -1.98053    3.33004
H      1.60615    3.10901    3.32411
H      4.03336   -0.22928    3.33077
H     -0.11249   -3.05174    3.31803
H     -1.26072   -0.78658    3.23787
28
A_het32_3.8
C      2.00920   -0.27781   -0.00004
C      0.07679    0.76426   -0.00014
C      0.00478   -1.53055    0.00018
C      1.40469   -1.52572    0.00005
C      3.48003   -1.90550    0.00014
H     -0.50027    1.68218    0.00805
H      4.45015   -2.37729    0.01485
N      2.34304   -2.53599    0.00005
N      3.34919   -0.54364   -0.00023
N     -0.64032   -0.36530    0.00001
N      1.39231    0.90175   -0.00011
H      4.08505    0.13777    0.04522
N     -0.71105   -2.67918   -0.00005
H     -0.23311   -3.53834   -0.20324
H     -1.69167   -2.61208   -0.20511
N      2.87254    2.78669    3.25025
C      1.53897    2.87001    3.25025
N      0.66175    1.87382    3.25025
C      1.24495    0.68959    3.25025
C      2.62428    0.45308    3.25025
C      3.42619    1.58079    3.25025
N      0.67285   -0.55129    3.25025
C      1.70640   -1.45115    3.25025
N      2.88412   -0.90432    3.25025
H      1.12447    3.87175    3.24904
H      4.51011    1.51990    3.25670
H      1.52146   -2.51447    3.22614
H     -0.30823   -0.75274    3.16966
28
A_het32_4.0
C      0.38921   -0.55960   -0.00004
C     -1.51792    0.52532   -0.00014
C     -1.64361   -1.76633    0.00018
C     -0.24217   -1.79339    0.00005
C      1.82638   -2.21684    0.00014
H     -2.07507    1.45557    0.00946
H      2.78683   -2.70910    0.00417
N      0.67546   -2.82400    0.00005
N      1.72410   -0.85394   -0.00023
N     -2.25960   -0.58535    0.00001
N     -0.19823    0.63429   -0.00011
H      2.47339   -0.18817    0.05313
N     -2.38507   -2.89263   -0.00005
H     -1.94197   -3.77495   -0.17290
H     -3.38102   -2.80548   -0.08313
N     -2.39825    0.93363    3.28101
C     -3.22943   -0.11253    3.28101
N     -2.91439   -1.40198    3.28101
C     -1.60825   -1.59852    3.28101
C     -0.62554   -0.60320    3.28101
C     -1.09152    0.70054    3.28101
N     -0.91722   -2.77784    3.28101
C      0.41120   -2.44586    3.28101
N      0.63732   -1.16782    3.28101
H     -4.28801    0.12086    3.27635
H     -0.42181    1.55350    3.27031
H      1.17475   -3.20836    3.26637
H     -1.31401   -3.69807    3.22799
28
A_het32_4.7
C      0.73277    0.27786   -0.00004
C     -1.43061   -0.08317   -0.00014
C     -0.08539   -1.93923    0.00018
C      1.01791   -1.07872    0.00005
C      2.89399   -0.11039    0.00014
H     -2.44964    0.28860   -0.00046
H      3.95088    0.10608    0.02104
N      2.37859   -1.30428    0.00005
N      1.95689    0.88809   -0.00023
N     -1.30717   -1.41442    0.00001
N     -0.47601    0.83276   -0.00011
H      2.12191    1.87705    0.06347
N      0.05646   -3.28921   -0.00005
H      0.95012   -3.66263   -0.26643
H     -0.76358   -3.82702   -0.21872
N      1.82966    2.17148    3.25332
C      0.67581    1.49502    3.25332
N      0.50826    0.17821    3.25332
C      1.65373   -0.47830    3.25332
C      2.93046    0.09798    3.25332
C      2.96455    1.48090    3.25332
N      1.87332   -1.82548    3.25332
C      3.23307   -1.99182    3.25332
N      3.90431   -0.88110    3.25332
H     -0.22827    2.09236    3.24293
H      3.89724    2.03611    3.25714
H      3.67458   -2.97676    3.23951
H      1.17157   -2.54022    3.17537
28
A_het32_5.2
C      2.03558    0.63502   -0.00004
C      0.16139    1.77531   -0.00014
C     -0.03265   -0.51404    0.00018
C      1.37004   -0.58006    0.00005
C      3.42641   -1.06658    0.00014
H     -0.36782    2.72117    0.01293
H      4.37190   -1.58728   -0.00326
N      2.25826   -1.63670    0.00005
N      3.36401    0.30225   -0.00023
N     -0.61199    0.68610    0.00001
N      1.48404    1.84622   -0.00011
H      4.13311    0.94734   -0.02347
N     -0.80538   -1.61538   -0.00005
H     -0.38090   -2.51645    0.11670
H     -1.78770   -1.50751    0.17793
N     -3.87797    0.71088    3.21505
C     -3.49402   -0.56772    3.21505
N     -2.25395   -1.04576    3.21505
C     -1.34537   -0.08595    3.21505
C     -1.60376    1.28935    3.21505
C     -2.93937    1.65033    3.21505
N      0.01648   -0.19073    3.21505
C      0.49919    1.09293    3.21505
N     -0.42295    2.00486    3.21505
H     -4.28964   -1.30455    3.21710
H     -3.25856    2.68715    3.21240
H      1.56067    1.28933    3.19751
H      0.55070   -1.03964    3.16529
28
A_het32_5.3
C      1.45970    0.00628   -0.00004
C     -0.45422    1.07061   -0.00014
C     -0.56026   -1.22367    0.00018
C      0.84332   -1.23524    0.00005
C      2.91890   -1.63460    0.00014
H     -1.02089    1.99587    0.00082
H      3.88521   -2.11594   -0.00968
N      1.77537   -2.25366    0.00005
N      2.79957   -0.27053   -0.00023
N     -1.18519   -0.04684    0.00001
N      0.86294    1.19453   -0.00011
H      3.53921    0.40825   -0.00578
N     -1.29699   -2.35214   -0.00005
H     -0.84697   -3.22932    0.18754
H     -2.27975   -2.26223    0.18780
N     -2.58717   -1.73628    3.28698
C     -2.22824   -3.02311    3.28698
N     -0.99937   -3.52604    3.28698
C     -0.07217   -2.58348    3.28698
C     -0.30256   -1.20296    3.28698
C     -1.63139   -0.81421    3.28698
N      1.28605   -2.71732    3.28698
C      1.79566   -1.44596    3.28698
N      0.89438   -0.51300    3.28698
H     -3.03875   -3.74385    3.28971
H     -1.92973    0.22805    3.27423
H      2.86139   -1.27313    3.28012
H      1.79809   -3.57733    3.21119
28
A_het32_5.5
C      0.86037    0.94505   -0.00004
C     -1.31164    1.24729   -0.00014
C     -0.58343   -0.92911    0.00018
C      0.73064   -0.43364    0.00005
C      2.81091   -0.06060    0.00014
H     -2.17176    1.90828    0.00748
H      3.88552   -0.16353   -0.00253
N      1.96592   -1.04998    0.00005
N      2.21043    1.16862   -0.00023
N     -1.59183   -0.05847    0.00001
N     -0.12690    1.83783   -0.00011
H      2.65707    2.06673    0.05722
N     -0.85424   -2.24564   -0.00005
H     -0.10882   -2.91346    0.04568
H     -1.80935   -2.54388    0.06254
N     -1.22336    2.60077    3.28758
C     -1.40296    1.27623    3.28758
N     -0.47262    0.32962    3.28758
C      0.75006    0.82856    3.28758
C      1.08518    2.18592    3.28758
C      0.01751    3.06849    3.28758
N      1.94548    0.16519    3.28758
C      2.91752    1.12930    3.28758
N      2.45972    2.34430    3.28758
H     -2.43157    0.93412    3.27865
H      0.15554    4.14432    3.28223
H      3.96504    0.86601    3.28640
H      2.07203   -0.82813    3.20673
28
A_het32_5.7
C      0.83570    1.00980   -0.00004
C     -1.33131    1.34663   -0.00014
C     -0.63634   -0.84086    0.00018
C      0.68387   -0.36761    0.00005
C      2.76922   -0.02799    0.00014
H     -2.18192    2.01945    0.00604
H      3.84176   -0.14552    0.00814
N      1.90966   -1.00375    0.00005
N      2.18926    1.21019   -0.00023
N     -1.63088    0.04554    0.00001
N     -0.13694    1.91799   -0.00011
H      2.65626    2.09743    0.04836
N     -0.93076   -2.15756   -0.00005
H     -0.20348   -2.81043    0.22737
H     -1.88394   -2.41608    0.17961
N     -0.52874    0.64136    3.29677
C     -0.65770   -0.68788    3.29677
N      0.30830   -1.59966    3.29677
C      1.51184   -1.05460    3.29677
C      1.79359    0.31571    3.29677
C      0.69314    1.15708    3.29677
N      2.73231   -1.66810    3.29677
C      3.66556   -0.66711    3.29677
N      3.15971    0.52882    3.29677
H     -1.67370   -1.06588    3.28743
H      0.78745    2.23766    3.28566
H      4.72261   -0.88849    3.29594
H      2.89985   -2.65654    3.24833
28
A_het32_m.0.2
C     -0.99894    3.35614   -0.00004
C     -2.51713    4.94143   -0.00014
C     -3.29180    2.77968    0.00018
C     -1.95624    2.35490    0.00005
C     -0.09758    1.35561    0.00014
H     -2.78385    5.99232    0.01103
H      0.68085    0.60851    0.00985
N     -1.37274    1.10534    0.00005
N      0.19604    2.69249   -0.00023
N     -3.54731    4.08844    0.00001
N     -1.22260    4.66938   -0.00011
H      1.10634    3.11345    0.03731
N     -4.31945    1.90887   -0.00005
H     -4.14019    0.93580    0.16393
H     -5.25129    2.26897    0.08091
N     -0.72757    2.39902    3.29703
C     -1.73014    1.51461    3.29703
N     -3.03416    1.76416    3.29703
C     -3.29864    3.05908    3.29703
C     -2.35401    4.09095    3.29703
C     -1.02902    3.69274    3.29703
N     -4.51041    3.68906    3.29703
C     -4.24387    5.03415    3.29703
N     -2.97980    5.32228    3.29703
H     -1.44371    0.46952    3.28646
H     -0.21399    4.40810    3.28691
H     -5.04167    5.76142    3.28827
H     -5.41121    3.24761    3.27741
28
A_het32_m.0.3
C      0.31532   -0.18300   -0.00004
C     -1.84142    0.22701   -0.00014
C     -1.22186   -1.98461    0.00018
C      0.11307   -1.55390    0.00005
C      2.20600   -1.29476    0.00014
H     -2.66918    0.92926   -0.00361
H      3.27285   -1.45665    0.01136
N      1.30922   -2.23573    0.00005
N      1.67318   -0.03344   -0.00023
N     -2.18849   -1.06376    0.00001
N     -0.62976    0.75824   -0.00011
H      2.16884    0.83615    0.07996
N     -1.55190   -3.28859   -0.00005
H     -0.83726   -3.96524    0.19758
H     -2.51249   -3.53220    0.15770
N      2.47551   -3.02712    3.25299
C      1.25211   -3.56176    3.25299
N      0.08482   -2.92733    3.25299
C      0.22570   -1.61370    3.25299
C      1.44128   -0.92046    3.25299
C      2.58136   -1.70483    3.25299
N     -0.73570   -0.64202    3.25299
C     -0.07130    0.55619    3.25299
N      1.22242    0.44356    3.25299
H      1.20676   -4.64509    3.25251
H      3.57774   -1.27431    3.25740
H     -0.60837    1.49199    3.23056
H     -1.72703   -0.78471    3.17251
28
A_het32_m.1.3
C      1.22805    0.48407   -0.00004
C     -0.71092    1.51306   -0.00014
C     -0.77267   -0.78201    0.00018
C      0.62932   -0.76542    0.00005
C      2.70564   -1.13767    0.00014
H     -1.29367    2.42919   -0.00432
H      3.67755   -1.60621    0.00954
N      1.57138   -1.77067    0.00005
N      2.56994    0.22498   -0.00023
N     -1.42287    0.38429    0.00001
N      0.60532    1.66321   -0.00011
H      3.30532    0.90758    0.02154
N     -1.47587   -1.92985   -0.00005
H     -0.99063   -2.78966    0.18615
H     -2.45494   -1.87320    0.21599
N     -0.51129   -3.55745    3.28708
C     -1.65859   -2.87259    3.28708
N     -1.82090   -1.55538    3.28708
C     -0.66910   -0.90723    3.28708
C      0.60251   -1.49202    3.28708
C      0.62888   -2.87569    3.28708
N     -0.44048    0.43922    3.28708
C      0.91969    0.59725    3.28708
N      1.58314   -0.51900    3.28708
H     -2.56664   -3.46616    3.29003
H      1.55692   -3.43649    3.27859
H      1.36473    1.58058    3.26799
H     -1.13629    1.15899    3.20733
28
A_het32_m.1.4
C      0.68839    0.31412   -0.00004
C     -1.48536    0.61809   -0.00014
C     -0.75907   -1.55825    0.00018
C      0.55429   -1.06482    0.00005
C      2.63435   -0.70320    0.00014
H     -2.34652    1.27805    0.00366
H      3.70802   -0.80948    0.01403
N      1.78474   -1.68630    0.00005
N      2.03918    0.52979   -0.00023
N     -1.76696   -0.68600    0.00001
N     -0.29943    1.20954   -0.00011
H      2.49876    1.42085    0.03957
N     -1.02888   -2.87776   -0.00005
H     -0.28802   -3.51968    0.21686
H     -1.97921   -3.15923    0.15791
N      0.40813   -2.21417    3.29060
C     -0.71214   -1.48374    3.29060
N     -0.82075   -0.16205    3.29060
C      0.35582    0.43783    3.29060
C      1.60300   -0.19513    3.29060
C      1.57370   -1.58026    3.29060
N      0.63392    1.77486    3.29060
C      1.99863    1.88220    3.29060
N      2.62047    0.74195    3.29060
H     -1.64356   -2.03842    3.28379
H      2.47775   -2.17906    3.28178
H      2.48219    2.84796    3.29146
H     -0.03762    2.51725    3.21136
28
A_het32_m.2.2
C      1.50304    1.15841   -0.00004
C     -0.47001    2.12175   -0.00014
C     -0.45280   -0.17575    0.00018
C      0.95030   -0.11165    0.00005
C      3.04153   -0.41035    0.00014
H     -1.08513    3.01514    0.00905
H      4.02932   -0.84554   -0.00590
N      1.92996   -1.08196    0.00005
N      2.85654    0.94887   -0.00023
N     -1.13933    0.96767    0.00001
N      0.84159    2.31540   -0.00011
H      3.56448    1.65989   -0.03529
N     -1.12115   -1.34297   -0.00005
H     -0.62060   -2.17861    0.24466
H     -2.10905   -1.30448    0.17842
N     -3.73135    0.16287    3.25780
C     -3.37033    1.44964    3.25780
N     -2.14027    1.94857    3.25780
C     -1.21542    1.00699    3.25780
C     -1.44657   -0.37302    3.25780
C     -2.77547   -0.75812    3.25780
N      0.14506    1.13809    3.25780
C      0.65263   -0.13510    3.25780
N     -0.25135   -1.06624    3.25780
H     -4.17924    2.17128    3.25651
H     -3.07553   -1.80140    3.26273
H      1.71770   -0.31219    3.23941
H      0.65729    1.99894    3.18201
28
A_het32_m.2.4
C      1.16136    0.34269   -0.00004
C     -0.41690    1.86776   -0.00014
C     -1.11221   -0.31916    0.00018
C      0.23935   -0.69137    0.00005
C      2.13230   -1.62514    0.00014
H     -0.72603    2.90806    0.00530
H      2.93595   -2.34537    0.00598
N      0.86650   -1.91929    0.00005
N      2.37855   -0.27845   -0.00023
N     -1.41294    0.97985    0.00001
N      0.88975    1.64771   -0.00011
H      3.27287    0.17362    0.04993
N     -2.10886   -1.22627   -0.00005
H     -1.87861   -2.17983    0.21391
H     -3.02517   -0.89563    0.24439
N     -1.87294   -0.31015    3.29789
C     -2.32917    0.94667    3.29789
N     -1.62086    2.06833    3.29789
C     -0.32016    1.84147    3.29789
C      0.29619    0.58524    3.29789
C     -0.55920   -0.50324    3.29789
N      0.70823    2.74102    3.29789
C      1.86167    2.00434    3.29789
N      1.67174    0.72031    3.29789
H     -3.40701    1.06261    3.29465
H     -0.19349   -1.52469    3.28507
H      2.82834    2.48509    3.29031
H      0.62501    3.74041    3.25713
28
A_het32_m.3.0
C      1.05757    0.60336   -0.00004
C     -1.11334    0.91083   -0.00014
C     -0.38942   -1.26753    0.00018
C      0.92380   -0.77528    0.00005
C      3.00499   -0.41113    0.00014
H     -1.97463    1.57008    0.00853
H      4.07909   -0.51837   -0.00300
N      2.15596   -1.39703    0.00005
N      2.40873    0.82022   -0.00023
N     -1.39524   -0.39468    0.00001
N      0.07310    1.49862   -0.00011
H      2.86101    1.71638    0.01030
N     -0.66465   -2.58667   -0.00005
H      0.08345   -3.23881    0.14354
H     -1.60385   -2.87334    0.20939
N     -2.27011    0.37584    3.27042
C     -1.00971    0.82084    3.27042
N      0.10591    0.10114    3.27042
C     -0.13435   -1.19799    3.27042
C     -1.39576   -1.80116    3.27042
C     -2.47613   -0.93399    3.27042
N      0.75663   -2.23401    3.27042
C      0.00842   -3.38189    3.27042
N     -1.27354   -3.17889    3.27042
H     -0.88320    1.89725    3.26104
H     -3.50188   -1.28712    3.26582
H      0.47962   -4.35371    3.26831
H      1.75494   -2.15790    3.18957
28
A_het32_m.3.8
C      1.62129    0.72433   -0.00004
C     -0.54457    1.06316   -0.00014
C      0.14737   -1.12707    0.00018
C      1.46919   -0.65291    0.00005
C      3.55552   -0.31367    0.00014
H     -1.39388    1.73769    0.00999
H      4.62845   -0.43411   -0.00792
N      2.69473   -1.28852    0.00005
N      2.97456    0.92593   -0.00023
N     -0.84521   -0.23823    0.00001
N      0.64967    1.63368   -0.00011
H      3.43389    1.81838    0.02873
N     -0.14903   -2.44138   -0.00005
H      0.58330   -3.09459    0.20907
H     -1.09379   -2.69597    0.22563
N     -0.59137    2.14201    3.30664
C      0.66252    2.60309    3.30664
N      1.78819    1.89840    3.30664
C      1.56419    0.59603    3.30664
C      0.31065   -0.02363    3.30664
C     -0.78057    0.82871    3.30664
N      2.46644   -0.43062    3.30664
C      1.73269   -1.58768    3.30664
N      0.44921   -1.39926    3.30664
H      0.77334    3.68128    3.30071
H     -1.80058    0.46017    3.29580
H      2.21701   -2.55232    3.29352
H      3.46596   -0.34831    3.27484
28
A_het32_m.4.0
C      0.25044   -0.16491   -0.00004
C     -1.32586    1.35935   -0.00014
C     -2.01986   -0.82963    0.00018
C     -0.66781   -1.20322    0.00005
C      1.23157   -2.12722    0.00014
H     -1.63392    2.39916    0.00737
H      2.03957   -2.84279    0.00081
N     -0.03331   -2.42879    0.00005
N      1.47137   -0.78087   -0.00023
N     -2.32090    0.46812    0.00001
N     -0.02096    1.13811   -0.00011
H      2.36364   -0.32277    0.03616
N     -3.01910   -1.73643   -0.00005
H     -2.80349   -2.68277    0.25819
H     -3.94385   -1.39434    0.19098
N     -1.02025    0.50599    3.28805
C      0.26632    0.14921    3.28805
N      0.76955   -1.08074    3.28805
C     -0.17209   -2.00779    3.28805
C     -1.55195   -1.77816    3.28805
C     -1.94079   -0.44915    3.28805
N     -0.03873   -3.36709    3.28805
C     -1.30862   -3.87815    3.28805
N     -2.24218   -2.97605    3.28805
H      0.98429    0.96119    3.27925
H     -2.98300   -0.14875    3.27599
H     -1.48108   -4.94409    3.28351
H      0.82252   -3.88054    3.25005
28
A_het32_m.4.2
C      0.26696    0.75098   -0.00004
C     -1.90614    1.05330   -0.00014
C     -1.17597   -1.12093    0.00018
C      0.13452   -0.62923    0.00005
C      2.21321   -0.26269    0.00014
H     -2.76837    1.71103    0.00455
H      3.28725   -0.36870    0.00477
N      1.36666   -1.24957    0.00005
N      1.61642    0.96864   -0.00023
N     -2.18450   -0.25440    0.00001
N     -0.72078    1.64189   -0.00011
H      2.06803    1.86460    0.03151
N     -1.45007   -2.44922   -0.00005
H     -0.70802   -3.08220   -0.23973
H     -2.39232   -2.71455   -0.22607
N     -0.90020    3.18332    3.29580
C      0.21849    2.45543    3.29580
N      0.33160    1.13197    3.29580
C     -0.84401    0.52817    3.29580
C     -2.09253    1.16193    3.29580
C     -2.06420    2.54603    3.29580
N     -1.12576   -0.80830    3.29580
C     -2.49328   -0.91127    3.29580
N     -3.11037    0.22915    3.29580
H      1.14852    3.01370    3.29865
H     -2.97054    3.14243    3.29379
H     -2.97756   -1.87580    3.27992
H     -0.45962   -1.55650    3.22389
28
A_het32_m.4.5
C      0.34114    0.35007   -0.00004
C     -1.82735    0.69137   -0.00014
C     -1.13446   -1.49858    0.00018
C      0.18584   -1.02758    0.00005
C      2.27067   -0.69372    0.00014
H     -2.67633    1.36553    0.01002
H      3.34279   -0.81613    0.00860
N      1.40810   -1.66722    0.00005
N      1.69304    0.54643   -0.00023
N     -2.12881   -0.61222    0.00001
N     -0.63216    1.25861   -0.00011
H      2.15788    1.43422    0.06466
N     -1.42843   -2.81696   -0.00005
H     -0.69353   -3.47703   -0.17660
H     -2.37974   -3.08408   -0.17659
N      0.81802    3.87183    3.21292
C      1.67446    2.84843    3.21292
N      1.39389    1.54926    3.21292
C      0.09265    1.31662    3.21292
C     -0.91422    2.28881    3.21292
C     -0.48316    3.60306    3.21292
N     -0.56841    0.12135    3.21292
C     -1.90609    0.42337    3.21292
N     -2.16079    1.69559    3.21292
H      2.72770    3.10893    3.21880
H     -1.17504    4.43834    3.20948
H     -2.65241   -0.35608    3.19240
H     -0.15207   -0.79113    3.15671
28
A_het32_m.4.6
C      1.43625    0.81163   -0.00004
C     -0.73772    1.10888   -0.00014
C     -0.00405   -1.06205    0.00018
C      1.30602   -0.56819    0.00005
C      3.38557   -0.19931    0.00014
H     -1.60010    1.76636    0.00324
H      4.45916   -0.30373    0.01960
N      2.53946   -1.18710    0.00005
N      2.78727    1.03167   -0.00023
N     -1.01452   -0.19870    0.00001
N      0.44640    1.70011   -0.00011
H      3.23884    1.92741    0.05622
N     -0.27146   -2.39209   -0.00005
H      0.47099   -3.01945   -0.25253
H     -1.21453   -2.66218   -0.21676
N      3.18987    2.53169    3.26859
C      4.03125    1.49322    3.26859
N      3.73016    0.20039    3.26859
C      2.42494   -0.01270    3.26859
C      1.43323    0.97581    3.26859
C      1.88405    2.28413    3.26859
N      1.74570   -1.19615    3.26859
C      0.41315   -0.87323    3.26859
N      0.17801    0.40279    3.26859
H      5.08827    1.73732    3.27348
H      1.20436    3.12890    3.25808
H     -0.34638   -1.63993    3.24521
H      2.14938   -2.11069    3.17491
29
A_het33_0.1
C      2.46793   -0.40570   -0.00004
C      0.53427    0.63275   -0.00014
C      0.46370   -1.66642    0.00018
C      1.86867   -1.65467    0.00005
C      3.94801   -2.02961    0.00014
H     -0.04431    1.54958    0.01463
H      4.91950   -2.50001   -0.00476
N      2.81276   -2.66034    0.00005
N      3.81280   -0.66465   -0.00023
N     -0.17906   -0.49669    0.00001
N      1.85157    0.77486   -0.00011
H      4.54561    0.02084   -0.03305
N     -0.24552   -2.81080   -0.00005
H      0.23040   -3.65379    0.27146
H     -1.22125   -2.74195    0.23200
C     -1.15130   -0.76890    3.20589
C     -0.80883   -2.10551    3.20589
N     -1.93286   -2.88194    3.20589
C     -2.92407   -2.02487    3.20589
N     -2.51541   -0.73357    3.20589
C     -0.18777    0.28366    3.20589
N      1.09142   -0.28482    3.20589
N      0.47927   -2.56164    3.20589
C      1.35987   -1.62529    3.20589
O     -0.36888    1.48339    3.20589
H     -3.97027   -2.28950    3.20580
H      1.85415    0.37285    3.15415
H      2.41347   -1.88151    3.18982
H     -3.08456    0.09365    3.18632
29
A_het33_0.5
C      0.27618    0.64857   -0.00004
C     -1.25269    2.22758   -0.00014
C     -2.01429    0.06433    0.00018
C     -0.67982   -0.35541    0.00005
C      1.17881   -1.35095    0.00014
H     -1.52770    3.27639    0.01015
H      1.95853   -2.09601    0.02201
N     -0.09609   -1.60390    0.00005
N      1.47127   -0.01412   -0.00023
N     -2.27705    1.36860    0.00001
N      0.04451    1.96127   -0.00011
H      2.37880    0.40434    0.09836
N     -3.04490   -0.81533   -0.00005
H     -2.84602   -1.77439   -0.22142
H     -3.95548   -0.45151   -0.21753
C     -0.50791    1.28490    3.24692
C      0.74164    0.69599    3.24692
N      0.62596   -0.66266    3.24692
C     -0.66568   -0.88278    3.24692
N     -1.40223    0.25327    3.24692
C     -0.70230    2.69881    3.24692
N      0.55325    3.31958    3.24692
N      1.91559    1.39726    3.24692
C      1.75452    2.67305    3.24692
O     -1.73720    3.33222    3.24692
H     -1.12609   -1.85769    3.22009
H      0.53555    4.32709    3.22858
H      2.62318    3.32246    3.24273
H     -2.40105    0.33693    3.17451
29
A_het33_1.6
C      0.78604    1.26686   -0.00004
C     -1.15107    2.30197   -0.00014
C     -1.21996    0.01200    0.00018
C      0.18239    0.01981    0.00005
C      2.26011   -0.36076    0.00014
H     -1.73089    3.21916   -0.00168
H      3.23089   -0.83047    0.02653
N      1.12179   -0.99033    0.00005
N      2.12817    1.00143   -0.00023
N     -1.86520    1.17586    0.00001
N      0.16670    2.44720   -0.00011
H      2.86915    1.67591    0.06728
N     -1.92939   -1.13497   -0.00005
H     -1.45992   -2.00120   -0.18619
H     -2.92451   -1.07407   -0.11259
C      1.03819    0.05736    3.26413
C      2.39975    0.28839    3.26413
N      3.08031   -0.89510    3.26413
C      2.14391   -1.81169    3.26413
N      0.89202   -1.29859    3.26413
C      0.06781    1.10426    3.26413
N      0.74083    2.33237    3.26413
N      2.95954    1.53606    3.26413
C      2.09568    2.48997    3.26413
O     -1.14215    1.02449    3.26413
H      2.32121   -2.87569    3.25074
H      0.15069    3.14781    3.20822
H      2.43574    3.51974    3.25641
H      0.02223   -1.79685    3.20205
29
A_het33_2.6
C      1.44787   -0.48329   -0.00004
C     -0.49770    0.53291   -0.00014
C     -0.54551   -1.76379    0.00018
C      0.85772   -1.73815    0.00005
C      2.94035   -2.08889    0.00014
H     -1.08674    1.44490   -0.00355
H      3.91782   -2.54509    0.01649
N      1.81149   -2.73522    0.00005
N      2.79166   -0.72951   -0.00023
N     -1.20192   -0.60140    0.00001
N      0.81639    0.69073   -0.00011
H      3.51750   -0.04230    0.10028
N     -1.24777   -2.91420   -0.00005
H     -0.76375   -3.75176    0.27048
H     -2.21980   -2.84511    0.24492
C      1.81027   -2.30343    3.23699
C      2.77467   -1.31564    3.23699
N      4.02161   -1.87260    3.23699
C      3.80355   -3.16517    3.23699
N      2.48946   -3.48672    3.23699
C      0.41153   -2.02580    3.23699
N      0.23159   -0.63874    3.23699
N      2.49487    0.02125    3.23699
C      1.23660    0.28774    3.23699
O     -0.51980   -2.80679    3.23699
H      4.57322   -3.92138    3.23435
H     -0.72591   -0.32516    3.18938
H      0.90712    1.31984    3.21727
H      2.08075   -4.40255    3.18763
29
A_het33_3.1
C      1.82025    0.38295   -0.00004
C     -0.12190    1.40590   -0.00014
C     -0.17369   -0.89132    0.00018
C      1.23024   -0.87100    0.00005
C      3.31277   -1.23024    0.00014
H     -0.70910    2.31698    0.01550
H      4.28777   -1.69326   -0.00359
N      2.18209   -1.87043    0.00005
N      3.16671    0.13275   -0.00023
N     -0.82559    0.27115    0.00001
N      1.19492    1.55803   -0.00011
H      3.89463    0.82378   -0.02616
N     -0.87920   -2.03821   -0.00005
H     -0.41375   -2.89854    0.22631
H     -1.86698   -1.97347    0.16692
C     -1.30519   -0.53541    3.21929
C     -1.90727    0.70943    3.21929
N     -0.96401    1.69250    3.21929
C      0.17835    1.05293    3.21929
N      0.03939   -0.29486    3.21929
C     -2.04063   -1.75509    3.21929
N     -3.40782   -1.45134    3.21929
N     -3.25942    0.90036    3.21929
C     -3.93797   -0.18918    3.21929
O     -1.63304   -2.90145    3.21929
H      1.14849    1.52406    3.19870
H     -4.02735   -2.24643    3.23441
[truncated: 3,569,091 more chars]
