# Supplementary material for: Stacking Interactions of Druglike Heterocycles with Nucleobases
Source: J Chem Inf Model. 2025 Mar 27;65(7):3502–16. doi: 10.1021/acs.jcim.4c02420 (PMC12004538; doi:10.1021/acs.jcim.4c02420)
Supplement: Supplementary file 4 — ci4c02420_si_004.xlsx [file ci4c02420_si_004.xlsx]

## Sheet: OSD4K
								Unscaled FF								Scaled FF
	Dimer	Optimized Monomers			Monomers in Dimer Geom			GAFF			GAFF2				Sage	GAFF			GAFF2				Sage	SAPT0/jun-cc-pVDZ
File	Energy	E(nuc)	E(het)	E_bind	E(mon0)	E(mon1)	E_int	AM1-BCC	HF	DFT	AM1-BCC	ABCG2	HF	DFT	AM1-BCC	AM1-BCC	HF	DFT	AM1-BCC	ABCG2	HF	DFT	AM1-BCC	Elec	Exch	Ind	Disp	Total
A_het1_0.0	-676.333	-466.536	-209.79	-4.85252	-209.79	-466.535	-5.35247	-4.12122	-4.7012	-4.54614	-4.00072	-3.11948	-4.5807	-4.42564	-4.02178	-4.72299	-5.2709	-5.20656	-4.77792	-4.08938	-5.32307	-5.26172	-4.72998	-3.7257	7.00524	-0.84676	-6.44571	-4.01292
A_het1_0.2	-676.337	-466.536	-209.79	-7.0376	-209.789	-466.536	-7.27767	-4.38034	-5.40818	-5.38809	-4.57938	-4.36235	-5.60722	-5.58713	-4.03951	-5.49494	-6.47142	-6.60949	-5.96875	-6.08929	-6.93661	-7.08286	-5.43537	-5.34573	10.2029	-1.02178	-9.87239	-6.03697
A_het1_1.0	-676.334	-466.536	-209.79	-5.3894	-209.79	-466.536	-5.70473	-4.5691	-5.08227	-4.95549	-4.46622	-4.02256	-4.97939	-4.85261	-4.41579	-5.24695	-5.72718	-5.69868	-5.31974	-5.08061	-5.79701	-5.77193	-5.22926	-4.69967	7.88712	-0.945975	-6.78607	-4.5446
A_het1_1.4	-676.336	-466.536	-209.79	-6.58185	-209.79	-466.536	-6.78035	-3.87666	-4.98822	-5.1395	-4.05977	-4.04295	-5.17133	-5.32261	-3.5424	-4.94424	-6.00414	-6.30995	-5.408	-5.72488	-6.45931	-6.77306	-4.87441	-4.64825	9.72156	-0.914448	-9.74353	-5.58467
A_het1_2.0	-676.336	-466.536	-209.79	-6.55616	-209.79	-466.536	-6.78305	-5.90938	-5.85133	-5.71073	-5.79536	-6.54413	-5.73731	-5.5967	-5.79655	-6.711	-6.62254	-6.58768	-6.75818	-7.7137	-6.66761	-6.63764	-6.73043	-5.49535	7.84484	-1.15169	-6.6356	-5.4378
A_het1_2.5	-676.335	-466.536	-209.79	-6.11437	-209.79	-466.536	-6.33654	-3.40364	-4.68108	-4.71409	-3.49918	-2.5951	-4.77661	-4.80962	-3.12635	-4.43908	-5.66553	-5.84949	-4.81448	-4.23576	-6.0332	-6.22468	-4.3892	-3.76998	9.37338	-0.951432	-9.4214	-4.76943
A_het1_2.7	-676.338	-466.536	-209.79	-7.87815	-209.79	-466.536	-8.03039	-6.62565	-6.1693	-5.9842	-7.00685	-8.04223	-6.5505	-6.3654	-6.45649	-7.78785	-7.30292	-7.25207	-8.32588	-9.61664	-7.83427	-7.79596	-7.8787	-7.18141	8.68186	-1.62012	-7.54292	-7.66259
A_het1_3.0	-676.337	-466.536	-209.79	-7.26053	-209.79	-466.536	-7.43269	-5.982	-5.9026	-5.83239	-5.85055	-5.97326	-5.77115	-5.70094	-5.94562	-6.89706	-6.78838	-6.8322	-6.91851	-7.25404	-6.80854	-6.85822	-6.99124	-6.16084	8.24408	-1.285	-6.8651	-6.06685
A_het1_3.5	-676.336	-466.536	-209.79	-6.76995	-209.79	-466.535	-7.19419	-3.86829	-5.23566	-5.37681	-4.01654	-2.46813	-5.38392	-5.52506	-3.55311	-4.93649	-6.25196	-6.54798	-5.36758	-4.15306	-6.67476	-6.97863	-4.87226	-4.69425	10.0337	-0.990945	-9.72483	-5.37635
A_het1_4.5	-676.337	-466.536	-209.79	-6.82489	-209.79	-466.536	-6.97065	-3.79246	-5.16802	-5.37163	-3.94895	-2.45826	-5.32451	-5.52812	-3.47109	-4.85648	-6.18005	-6.53828	-5.29724	-4.1407	-6.61241	-6.97857	-4.78595	-4.74421	9.82813	-0.98954	-9.70975	-5.61537
A_het1_5.3	-676.337	-466.536	-209.79	-6.95062	-209.79	-466.536	-7.15171	-4.04465	-5.31462	-5.46417	-4.23461	-2.84535	-5.50458	-5.65413	-3.71269	-5.13953	-6.35782	-6.66424	-5.61017	-4.55795	-6.8198	-7.13454	-5.07374	-4.83909	9.85686	-1.04215	-9.76266	-5.78704
A_het1_5.4	-676.338	-466.536	-209.79	-7.61347	-209.789	-466.536	-7.84017	-6.49319	-6.30757	-6.17768	-6.85979	-6.4954	-6.67418	-6.54429	-6.24081	-7.55068	-7.33379	-7.33253	-8.08788	-7.97843	-7.86371	-7.87343	-7.56328	-7.29192	8.99586	-1.50043	-7.59472	-7.39122
C_het1_0.3	-604.091	-394.291	-209.79	-6.44708	-394.291	-209.79	-6.84001	-5.00517	-5.56442	-5.45186	-5.04423	-4.93776	-5.60348	-5.49091	-4.78711	-5.88604	-6.40303	-6.41752	-6.13645	-6.29717	-6.64794	-6.66645	-5.88522	-5.81772	9.00179	-1.12724	-7.86356	-5.80672
C_het1_1.1	-604.094	-394.291	-209.79	-8.14597	-394.291	-209.789	-8.39656	-6.28989	-6.93996	-6.56371	-6.56122	-7.92919	-7.21129	-6.83504	-6.01386	-7.38373	-8.00424	-7.75762	-7.73821	-9.34446	-8.35337	-8.10987	-7.42849	-8.63471	9.6648	-1.68602	-7.37137	-8.02729
C_het1_1.5	-604.092	-394.291	-209.79	-7.17083	-394.291	-209.79	-7.24848	-5.06865	-5.35587	-4.96717	-5.3568	-6.34591	-5.64403	-5.25533	-4.72045	-5.94395	-6.19799	-5.92472	-6.39288	-7.6198	-6.64002	-6.37299	-5.87357	-6.66647	9.08295	-1.52451	-7.446	-6.55403
C_het1_2.0	-604.093	-394.291	-209.79	-7.69262	-394.291	-209.79	-8.07238	-5.70038	-6.34652	-5.97432	-5.99831	-7.62434	-6.64445	-6.27225	-5.45591	-6.8421	-7.46019	-7.21984	-7.21226	-9.07592	-7.82508	-7.58842	-6.91308	-7.85998	9.56606	-1.90235	-7.29024	-7.48651
C_het1_2.5	-604.09	-394.291	-209.79	-5.58334	-394.291	-209.79	-5.66536	-3.57653	-4.25802	-3.88091	-3.78988	-3.20111	-4.47137	-4.09425	-3.3453	-4.32013	-4.96694	-4.69585	-4.70553	-4.34468	-5.34567	-5.07912	-4.30528	-4.87292	8.04753	-1.15473	-7.05305	-5.03317
C_het1_2.7	-604.089	-394.291	-209.79	-5.02874	-394.291	-209.79	-5.1235	-5.08954	-5.3737	-5.04315	-5.02007	-4.44984	-5.30423	-4.97368	-5.0176	-5.63019	-5.88948	-5.6356	-5.69142	-5.27852	-5.94852	-5.69736	-5.67321	-4.68643	7.01704	-1.08305	-5.61134	-4.36378
C_het1_3.2	-604.094	-394.291	-209.79	-7.99982	-394.291	-209.79	-8.14764	-6.12498	-6.77219	-6.40219	-6.38645	-7.9344	-7.03366	-6.66366	-5.88336	-7.20262	-7.82033	-7.57851	-7.55165	-9.33607	-8.16409	-7.92562	-7.25902	-8.25095	9.37874	-1.72454	-7.22205	-7.81879
C_het1_3.3	-604.088	-394.291	-209.79	-4.76963	-394.291	-209.789	-5.04943	-2.87338	-3.09031	-2.94265	-3.07317	-1.89399	-3.2901	-3.14243	-2.59669	-3.59577	-3.77805	-3.73456	-3.96854	-3.01457	-4.14427	-4.10512	-3.56327	-4.07143	8.51991	-1.13284	-7.34766	-4.03202
C_het1_4.2	-604.088	-394.291	-209.79	-4.24826	-394.291	-209.789	-4.48609	-3.3025	-3.82732	-3.58223	-3.42218	-2.35714	-3.947	-3.70191	-3.13396	-3.96705	-4.4594	-4.31088	-4.23152	-3.37161	-4.71857	-4.57184	-3.98377	-3.87294	7.56132	-1.15221	-6.33501	-3.79883
C_het1_4.4	-604.089	-394.291	-209.79	-5.20373	-394.291	-209.79	-5.49326	-3.71913	-3.61938	-3.42943	-3.89582	-2.80409	-3.79608	-3.60612	-3.47353	-4.43477	-4.30047	-4.21401	-4.79294	-3.92566	-4.65231	-4.57087	-4.40416	-4.09717	8.0539	-1.05112	-7.14292	-4.23731
C_het1_5.3	-604.092	-394.291	-209.79	-6.92068	-394.291	-209.79	-7.01985	-5.38303	-5.61325	-5.56061	-5.37697	-5.51143	-5.60719	-5.55455	-5.19701	-6.2957	-6.48626	-6.56017	-6.48536	-6.87774	-6.67151	-6.74963	-6.31822	-5.8412	8.93807	-1.30512	-7.67532	-5.88358
C_het1_5.4	-604.094	-394.291	-209.79	-8.02822	-394.291	-209.789	-8.50875	-7.34383	-7.22896	-6.96961	-7.29837	-8.61946	-7.18349	-6.92414	-7.25452	-8.21668	-8.07809	-7.92233	-8.2835	-9.79098	-8.14374	-7.99327	-8.30298	-7.85116	8.7661	-1.64136	-6.48739	-7.21382
G_het1_0.3	-751.477	-541.676	-209.79	-6.65227	-541.678	-209.79	-6.01338	-4.66231	-4.79777	-4.73519	-4.83321	-3.72224	-4.96868	-4.90609	-4.38088	-5.71566	-5.79642	-5.89088	-6.18228	-5.41596	-6.25389	-6.35571	-5.67591	-4.10797	9.59247	-0.947993	-9.48642	-4.94992
G_het1_0.5	-751.484	-541.676	-209.79	-11.1956	-541.678	-209.79	-10.6364	-8.36453	-9.00772	-8.53422	-8.53929	-9.60084	-9.18247	-8.70897	-8.031	-9.6715	-10.2754	-9.96165	-9.97827	-11.3381	-10.5764	-10.2664	-9.6995	-10.3309	11.5131	-2.08274	-9.13651	-10.037
G_het1_0.7	-751.479	-541.676	-209.79	-7.86418	-541.677	-209.79	-7.63746	-6.42259	-5.94831	-5.58239	-6.57178	-6.65264	-6.09751	-5.73159	-6.16472	-7.68272	-7.16828	-6.95919	-7.98381	-8.36233	-7.4637	-7.25908	-7.72796	-6.63694	10.1216	-1.49448	-8.50248	-6.51233
G_het1_2.7	-751.481	-541.676	-209.79	-9.08365	-541.677	-209.79	-9.0898	-6.18109	-7.16885	-7.1485	-6.4145	-6.83835	-7.40226	-7.38191	-5.8077	-7.36157	-8.29543	-8.44199	-7.86957	-8.64834	-8.79405	-8.94816	-7.3106	-7.20659	10.5849	-1.22468	-10.0464	-7.89277
G_het1_3.3	-751.48	-541.676	-209.79	-8.72297	-541.678	-209.789	-8.27306	-6.14662	-6.55161	-6.45761	-6.50374	-8.06965	-6.90874	-6.81473	-5.99522	-7.28728	-7.66204	-7.70248	-7.81241	-9.63786	-8.18036	-8.23304	-7.38208	-7.29971	8.57566	-1.48391	-7.61727	-7.82524
G_het1_5.2	-751.482	-541.676	-209.79	-9.95257	-541.678	-209.789	-9.48671	-8.15468	-8.58152	-8.06683	-8.01584	-9.24387	-8.44268	-7.92798	-8.10606	-9.09254	-9.48964	-9.09148	-9.09299	-10.5363	-9.4888	-9.09512	-9.17452	-8.30014	8.8805	-2.00777	-6.79138	-8.21879
G_het1_5.7	-751.477	-541.676	-209.79	-6.96971	-541.678	-209.79	-6.2406	-4.64574	-4.79449	-4.87715	-4.82241	-4.2073	-4.97115	-5.05381	-4.37954	-5.69162	-5.78564	-6.02474	-6.16921	-5.89865	-6.25404	-6.50091	-5.65563	-4.10106	9.51444	-0.991329	-9.4527	-5.03066
T_het1_0.3	-663.214	-453.413	-209.79	-6.85007	-453.413	-209.79	-7.33817	-5.65226	-5.96464	-5.77142	-5.90047	-5.41841	-6.21285	-6.01963	-5.36181	-6.79388	-7.06508	-7.01982	-7.19863	-7.00827	-7.46286	-7.42101	-6.8493	-6.43564	9.68466	-1.159	-8.23772	-6.14771
T_het1_1.2	-663.214	-453.413	-209.79	-6.75242	-453.413	-209.789	-7.24151	-5.78841	-5.67168	-5.35657	-6.13625	-5.98365	-6.01951	-5.7044	-5.52803	-6.65947	-6.50268	-6.31107	-7.21543	-7.33012	-7.05042	-6.86538	-6.62489	-5.97211	9.15004	-1.3015	-8.01791	-6.14148
T_het1_1.4	-663.215	-453.413	-209.79	-7.34185	-453.413	-209.79	-7.82545	-6.87337	-6.76406	-6.44914	-7.14661	-7.54227	-7.0373	-6.72238	-6.62154	-7.89326	-7.75038	-7.5637	-8.28312	-8.92712	-8.13401	-7.9504	-7.93144	-7.71445	9.39636	-1.40483	-7.43115	-7.15406
T_het1_1.6	-663.213	-453.413	-209.79	-6.35147	-453.413	-209.79	-6.73051	-5.92435	-6.02798	-5.70578	-6.1274	-5.15939	-6.23103	-5.90884	-5.67305	-6.90848	-6.96839	-6.78384	-7.30281	-6.62126	-7.3554	-7.17408	-6.94148	-5.98607	9.12868	-1.01861	-8.01596	-5.89196
T_het1_2.1	-663.214	-453.413	-209.79	-7.07682	-453.413	-209.79	-7.42046	-6.22277	-6.0748	-5.74438	-6.5206	-7.19353	-6.37262	-6.0422	-6.01888	-7.28101	-7.10087	-6.90023	-7.69003	-8.61074	-7.50368	-7.30706	-7.34213	-6.87998	9.01649	-1.63463	-7.27029	-6.76841
T_het1_2.4	-663.214	-453.413	-209.79	-7.1791	-453.413	-209.79	-7.52411	-6.33508	-6.11736	-5.80293	-6.69124	-6.64482	-6.47353	-6.1591	-6.08907	-7.24179	-6.98377	-6.79618	-7.80329	-8.02886	-7.53696	-7.35598	-7.23861	-6.51789	9.31389	-1.24904	-8.19983	-6.65288
T_het1_3.3	-663.214	-453.413	-209.79	-6.89597	-453.413	-209.79	-7.29179	-5.84918	-5.96695	-5.8273	-6.09882	-5.83311	-6.21658	-6.07693	-5.56624	-6.99555	-7.07202	-7.08088	-7.40628	-7.43393	-7.4757	-7.48843	-7.04963	-6.51958	9.60026	-1.1824	-8.14609	-6.24781
T_het1_3.6	-663.214	-453.413	-209.79	-7.08436	-453.412	-209.79	-7.74463	-6.15414	-6.26491	-6.07988	-6.41727	-6.07141	-6.52804	-6.34302	-5.8499	-7.30642	-7.37563	-7.33995	-7.72958	-7.67887	-7.79158	-7.75963	-7.35394	-6.78991	9.90491	-1.23451	-8.32429	-6.4438
T_het1_4.0	-663.214	-453.413	-209.79	-6.99968	-453.412	-209.79	-7.60698	-5.57025	-5.53422	-5.24255	-5.95248	-5.37934	-5.91645	-5.62479	-5.28131	-6.56455	-6.48925	-6.33063	-7.1299	-6.83294	-7.04633	-6.89395	-6.57959	-6.46474	9.84686	-1.46259	-8.54877	-6.62924
T_het1_5.5	-663.211	-453.413	-209.79	-5.42239	-453.413	-209.79	-5.72322	-4.27095	-4.36058	-4.11337	-4.55102	-3.01157	-4.64064	-4.39344	-4.07611	-5.03843	-5.0864	-4.95582	-5.54139	-4.26324	-5.58138	-5.45629	-5.03625	-4.46498	8.5978	-1.01244	-7.89339	-4.77301
U_het1_0.1	-623.965	-414.168	-209.79	-4.68043	-414.167	-209.79	-5.30141	-4.51766	-4.61475	-4.33837	-4.65325	-3.41647	-4.75035	-4.47396	-4.3635	-5.21579	-5.27989	-5.10358	-5.49327	-4.46729	-5.55187	-5.37721	-5.25794	-4.65001	7.70317	-1.0555	-6.27355	-4.27588
U_het1_0.3	-623.965	-414.168	-209.79	-4.58437	-414.168	-209.79	-5.03548	-3.75991	-3.35214	-3.1394	-3.9936	-2.28755	-3.58584	-3.3731	-3.56391	-4.49756	-4.05398	-3.94815	-4.90815	-3.43452	-4.4575	-4.35601	-4.53022	-4.07226	8.0583	-1.05632	-6.96754	-4.03783
U_het1_1.0	-623.968	-414.168	-209.79	-6.45722	-414.168	-209.79	-6.82936	-5.13357	-5.49287	-5.32866	-5.36566	-5.37378	-5.72495	-5.56075	-4.96144	-6.0929	-6.41968	-6.37725	-6.44524	-6.69121	-6.76608	-6.72694	-6.17036	-6.29165	8.64033	-1.41555	-6.86813	-5.93499
U_het1_1.1	-623.969	-414.168	-209.79	-6.99352	-414.168	-209.79	-7.29426	-5.79632	-5.98632	-5.6785	-6.07665	-6.75595	-6.26665	-5.95883	-5.59948	-6.86055	-7.02075	-6.84032	-7.23229	-8.14917	-7.38678	-7.20994	-6.94104	-6.88402	8.68554	-1.65079	-6.90144	-6.75071
U_het1_1.2	-623.969	-414.168	-209.79	-6.92945	-414.167	-209.79	-7.50455	-5.72748	-6.02586	-5.89817	-5.9539	-5.49719	-6.25229	-6.1246	-5.4546	-6.84324	-7.1027	-7.11799	-7.21263	-7.03508	-7.46555	-7.484	-6.91423	-6.97324	9.61928	-1.21606	-7.77987	-6.34989
U_het1_1.3	-623.968	-414.168	-209.79	-6.46259	-414.168	-209.79	-6.81411	-5.54519	-5.2627	-5.0196	-5.85195	-5.21382	-5.56945	-5.32635	-5.2634	-6.4259	-6.10872	-5.98335	-6.88485	-6.49	-6.56031	-6.43957	-6.44223	-6.83175	9.20974	-1.32913	-7.45565	-6.40678
U_het1_3.6	-623.968	-414.168	-209.79	-6.50542	-414.167	-209.79	-7.10077	-5.91526	-5.38042	-5.09183	-6.22077	-6.19421	-5.68593	-5.39734	-5.63962	-6.75628	-6.18828	-6.01217	-7.21732	-7.42484	-6.64214	-6.4715	-6.75349	-6.68053	8.8141	-1.30358	-7.10213	-6.27213
U_het1_4.3	-623.968	-414.168	-209.79	-6.04744	-414.168	-209.79	-6.3862	-5.27856	-4.68424	-4.34635	-5.57076	-5.49459	-4.97645	-4.63856	-5.01659	-6.08374	-5.456	-5.22785	-6.54041	-6.69606	-5.90549	-5.68305	-6.06476	-5.50222	8.21768	-1.44577	-6.86421	-5.59453
U_het1_4.8	-623.968	-414.168	-209.79	-6.09727	-414.168	-209.79	-6.39361	-5.61624	-5.66758	-5.41355	-5.77895	-4.76424	-5.83029	-5.57626	-5.3901	-6.55746	-6.5678	-6.44441	-6.89414	-6.14881	-6.89786	-6.77708	-6.60792	-5.92056	8.73227	-0.98459	-7.41563	-5.58851
U_het1_5.1	-623.969	-414.168	-209.79	-7.21597	-414.168	-209.79	-7.64504	-6.6529	-6.6783	-6.3283	-6.90063	-7.2756	-6.92603	-6.57603	-6.4173	-7.63991	-7.63408	-7.40663	-7.98934	-8.59856	-7.97782	-7.75299	-7.68999	-7.81762	9.12116	-1.4347	-6.9532	-7.08436
U_het1_5.4	-623.968	-414.168	-209.79	-6.49816	-414.168	-209.789	-6.9789	-5.4592	-5.69911	-5.5527	-5.65665	-5.08336	-5.89656	-5.75015	-5.21025	-6.52163	-6.72231	-6.71473	-6.86869	-6.56976	-7.06299	-7.05825	-6.59123	-6.2905	9.23462	-1.1114	-7.60515	-5.77242
A_het2_0.1	-696.176	-466.536	-229.632	-5.54905	-466.536	-229.631	-5.73783	-3.77561	-4.35061	-4.46361	-3.52567	-3.39802	-4.10067	-4.21366	-3.47106	-4.74396	-5.26772	-5.52625	-4.72592	-4.89649	-5.2469	-5.50473	-4.70034	-3.45433	8.23209	-0.69337	-8.72225	-4.63787
A_het2_1.0	-696.176	-466.536	-229.632	-5.36179	-466.536	-229.631	-5.57538	-4.29514	-4.7468	-4.627	-4.02712	-4.02762	-4.47878	-4.35898	-4.13208	-5.00928	-5.42546	-5.41016	-4.90375	-5.11278	-5.31906	-5.30345	-5.01528	-4.18345	7.38949	-0.773375	-6.77924	-4.34658
A_het2_1.5	-696.176	-466.536	-229.632	-5.27843	-466.536	-229.631	-5.57876	-3.25248	-4.30673	-4.4178	-3.09963	-2.09756	-4.15389	-4.26495	-3.02369	-4.13557	-5.15704	-5.38371	-4.10272	-3.31534	-5.12335	-5.34954	-4.14296	-4.20421	6.62039	-0.963933	-6.20421	-4.75196
A_het2_2.0	-696.176	-466.536	-229.632	-5.23048	-466.536	-229.631	-5.51492	-4.17229	-4.55859	-4.43759	-3.89624	-3.82074	-4.28254	-4.16154	-4.01577	-4.88315	-5.23491	-5.21698	-4.76357	-4.89206	-5.11468	-5.09637	-4.89369	-4.06637	7.22912	-0.73673	-6.6544	-4.22839
A_het2_2.1	-696.175	-466.536	-229.632	-4.79052	-466.536	-229.631	-5.00081	-4.14186	-3.76397	-3.70243	-3.83348	-3.76926	-3.45559	-3.39405	-3.94078	-4.9135	-4.49302	-4.54961	-4.79391	-4.96962	-4.37237	-4.42695	-4.89518	-2.95732	6.94371	-0.64734	-7.27291	-3.93385
A_het2_2.2	-696.177	-466.536	-229.632	-6.13301	-466.536	-229.631	-6.41123	-4.39695	-5.06784	-5.09693	-4.19589	-3.32907	-4.86678	-4.89587	-4.0628	-5.4268	-6.04731	-6.22612	-5.44656	-4.88207	-6.06396	-6.24253	-5.39117	-4.37489	8.95296	-0.724142	-9.07083	-5.2169
A_het2_3.0	-696.174	-466.536	-229.632	-4.4572	-466.536	-229.631	-4.7337	-3.72801	-4.02937	-4.02182	-3.37101	-2.91262	-3.67238	-3.66482	-3.63704	-4.29127	-4.56147	-4.64023	-4.08	-3.79374	-4.3508	-4.42811	-4.29626	-3.18479	5.93902	-0.636134	-5.51387	-3.39577
A_het2_3.4	-696.177	-466.536	-229.632	-6.12666	-466.536	-229.631	-6.22728	-4.99367	-5.34295	-5.27084	-4.69538	-3.77947	-5.04466	-4.97255	-4.67655	-6.00982	-6.30812	-6.3853	-5.93047	-5.31408	-6.22662	-6.30229	-5.9743	-4.28074	8.55523	-0.709236	-8.87436	-5.30911
A_het2_3.7	-696.177	-466.536	-229.632	-5.8142	-466.535	-229.631	-6.24046	-4.80449	-4.88655	-4.72699	-4.84297	-4.77356	-4.92503	-4.76546	-4.52805	-5.70773	-5.75308	-5.71566	-5.9129	-6.08792	-5.95394	-5.91982	-5.7036	-4.72457	7.64792	-0.973214	-7.45328	-5.50314
A_het2_4.0	-696.176	-466.536	-229.632	-5.31331	-466.536	-229.631	-5.43497	-3.48645	-4.54012	-4.54817	-2.95047	-1.9739	-4.00414	-4.0122	-3.41245	-4.1674	-5.18867	-5.2946	-3.75496	-2.95734	-4.7794	-4.88095	-4.20359	-3.88766	6.09165	-0.714448	-5.58114	-4.09159
A_het2_5.1	-696.175	-466.536	-229.632	-4.77449	-466.536	-229.631	-5.02969	-3.81795	-3.58124	-3.61312	-3.50411	-3.45709	-3.2674	-3.29928	-3.63335	-4.5924	-4.31295	-4.46338	-4.47174	-4.6664	-4.19106	-4.33992	-4.58692	-2.88184	7.08218	-0.599908	-7.34775	-3.74731
A_het2_5.2	-696.177	-466.536	-229.632	-5.79753	-466.536	-229.631	-5.90143	-4.68031	-5.06303	-5.06144	-4.52396	-4.56809	-4.90669	-4.90509	-4.40207	-5.63524	-5.96886	-6.10905	-5.70673	-6.04369	-6.03659	-6.17754	-5.61549	-4.02763	8.48071	-0.742096	-8.70133	-4.99034
A_het2_5.8	-696.176	-466.536	-229.632	-5.22236	-466.536	-229.631	-5.35848	-4.30924	-4.43464	-4.37396	-4.35299	-4.54129	-4.47839	-4.41771	-4.09039	-5.07271	-5.16374	-5.21039	-5.28529	-5.69544	-5.37199	-5.42214	-5.06965	-4.32053	6.98963	-0.857323	-6.74764	-4.93586
C_het2_0.6	-623.931	-394.291	-229.632	-5.24659	-394.291	-229.631	-5.51235	-3.44732	-4.44675	-4.33692	-3.00795	-2.28618	-4.00738	-3.89755	-3.38298	-4.11426	-5.08589	-5.06709	-3.77083	-3.21074	-4.74521	-4.72266	-4.18493	-4.26057	6.23123	-0.980215	-5.27331	-4.28286
C_het2_1.0	-623.931	-394.291	-229.632	-5.26364	-394.291	-229.631	-5.44633	-3.85001	-4.47499	-4.24792	-3.82332	-3.89961	-4.4483	-4.22123	-3.59436	-4.65015	-5.24228	-5.12382	-4.73182	-5.01843	-5.32105	-5.20097	-4.66472	-4.91502	7.87678	-1.14157	-6.66304	-4.84285
C_het2_1.4	-623.929	-394.291	-229.632	-3.86819	-394.291	-229.631	-3.92153	-1.80497	-2.01266	-2.43203	-1.50618	-0.883299	-1.71387	-2.13325	-1.67738	-2.5214	-2.68842	-3.21886	-2.40481	-2.00919	-2.57074	-3.09924	-2.55817	-1.59329	6.6971	-0.778452	-6.59324	-2.26788
C_het2_1.5	-623.931	-394.291	-229.632	-5.19091	-394.291	-229.631	-5.51897	-4.1599	-4.25232	-3.90182	-4.05241	-3.71149	-4.14483	-3.79433	-3.88928	-4.88049	-4.93841	-4.69176	-4.91429	-4.78241	-4.96963	-4.72226	-4.86042	-4.52802	7.6323	-0.796218	-6.73536	-4.4273
C_het2_2.0	-623.929	-394.291	-229.632	-4.34545	-394.291	-229.631	-4.51216	-2.60985	-3.37374	-3.5758	-2.36507	-1.74266	-3.12897	-3.33103	-2.47527	-3.28654	-4.01575	-4.31813	-3.16243	-2.7364	-3.89102	-4.189	-3.3191	-2.87059	6.14754	-0.86424	-5.68754	-3.27483
C_het2_2.3	-623.931	-394.291	-229.632	-5.20832	-394.291	-229.631	-5.36054	-4.29211	-4.69991	-4.51174	-4.10194	-3.87122	-4.50975	-4.32157	-4.13987	-4.94402	-5.32403	-5.22561	-4.87056	-4.81209	-5.25002	-5.15139	-4.97348	-4.69168	7.38248	-1.0573	-5.95459	-4.32108
C_het2_3.0	-623.93	-394.291	-229.632	-4.89043	-394.291	-229.631	-5.15732	-4.27511	-3.78681	-3.67982	-3.99088	-3.52465	-3.50258	-3.39559	-4.06716	-5.11866	-4.58908	-4.60475	-4.99877	-4.77359	-4.46824	-4.48127	-5.1439	-2.98638	7.28465	-1.00478	-7.00572	-3.71223
C_het2_3.1	-623.931	-394.291	-229.632	-5.22726	-394.291	-229.631	-5.31101	-3.47027	-4.24215	-4.13699	-3.251	-2.40167	-4.02288	-3.91772	-3.23162	-4.36867	-5.11019	-5.11896	-4.19134	-3.53805	-4.93342	-4.9353	-4.40864	-4.3594	6.71258	-1.17788	-5.94905	-4.77374
C_het2_3.7	-623.93	-394.291	-229.632	-4.62088	-394.291	-229.631	-4.85308	-4.18341	-4.4824	-4.26452	-3.99142	-4.28346	-4.29042	-4.07254	-4.0998	-4.75663	-5.02689	-4.8932	-4.70034	-5.16218	-4.96954	-4.83612	-4.80737	-3.58955	6.42086	-0.883605	-5.6535	-3.7058
C_het2_4.1	-623.931	-394.291	-229.632	-5.44085	-394.291	-229.631	-5.6347	-4.49065	-4.83734	-4.51535	-4.34889	-4.29337	-4.69558	-4.37359	-4.26784	-5.32877	-5.64236	-5.43252	-5.27581	-5.42925	-5.58788	-5.3741	-5.36648	-4.68932	7.18363	-1.02804	-6.36161	-4.89534
C_het2_4.3	-623.93	-394.291	-229.632	-4.72737	-394.291	-229.631	-4.77764	-4.18862	-4.05888	-3.84615	-3.89385	-4.06805	-3.76411	-3.55139	-4.05848	-4.91738	-4.74741	-4.64627	-4.8013	-5.20272	-4.63014	-4.52721	-4.95783	-3.23787	7.0136	-0.836472	-6.69234	-3.75309
C_het2_4.4	-623.931	-394.291	-229.632	-5.59909	-394.291	-229.631	-5.81978	-4.17961	-4.27366	-3.97062	-4.15313	-4.03689	-4.24717	-3.94414	-3.88245	-4.9657	-5.02586	-4.8315	-5.06254	-5.16099	-5.11941	-4.92418	-4.95406	-5.07188	7.94291	-1.04271	-6.95642	-5.1281
C_het2_4.6	-623.93	-394.291	-229.632	-4.88821	-394.291	-229.631	-4.97048	-4.29883	-4.50546	-4.25015	-4.05516	-4.55196	-4.26179	-4.00648	-4.19375	-4.92573	-5.10361	-4.93709	-4.80742	-5.47659	-4.98504	-4.81801	-4.97104	-4.33083	6.88998	-0.934474	-5.73678	-4.11211
C_het2_5.2	-623.932	-394.291	-229.632	-5.76216	-394.291	-229.631	-5.85653	-4.36239	-4.79692	-4.42748	-4.26687	-4.61992	-4.7014	-4.33196	-4.07268	-5.27723	-5.67908	-5.42782	-5.26024	-5.82931	-5.66032	-5.40548	-5.29884	-5.21431	7.62269	-1.12078	-6.67343	-5.38583
C_het2_5.5	-623.93	-394.291	-229.632	-5.01969	-394.291	-229.631	-5.06191	-3.85408	-4.00127	-3.69431	-3.79262	-3.92843	-3.93982	-3.63286	-3.58461	-4.61527	-4.72684	-4.52857	-4.70205	-5.05799	-4.81025	-4.61204	-4.61183	-4.54287	8.12275	-0.890946	-7.09306	-4.40412
C_het2_5.6	-623.93	-394.291	-229.632	-4.79845	-394.291	-229.631	-4.9822	-4.59601	-4.69292	-4.41628	-4.27874	-4.26314	-4.37565	-4.09901	-4.51343	-5.1747	-5.24528	-5.05034	-4.96767	-5.10635	-5.0392	-4.8428	-5.21546	-3.74997	5.85912	-0.820493	-5.11621	-3.82755
G_het2_0.0	-771.319	-541.676	-229.632	-6.71523	-541.677	-229.631	-6.29238	-4.61214	-5.08387	-4.8827	-4.38175	-4.60143	-4.85348	-4.65231	-4.3991	-5.53464	-5.95688	-5.89519	-5.52711	-6.03389	-5.94645	-5.88393	-5.54025	-4.12803	7.9341	-0.817015	-8.1442	-5.15514
G_het2_0.5	-771.321	-541.676	-229.632	-8.25232	-541.678	-229.631	-7.64232	-6.8702	-6.8043	-6.12665	-6.69281	-6.91345	-6.62691	-5.94925	-6.53414	-7.96128	-7.85289	-7.3205	-7.91403	-8.40663	-7.80365	-7.26798	-7.96829	-6.3135	9.1977	-1.39752	-8.21769	-6.73101
G_het2_0.6	-771.32	-541.676	-229.632	-7.26171	-541.678	-229.631	-6.70877	-6.06053	-6.10314	-5.74968	-5.81471	-5.51715	-5.85732	-5.50385	-5.75988	-7.06925	-7.05818	-6.85669	-7.05955	-7.07358	-7.04537	-6.84252	-7.04997	-4.7151	8.50521	-0.938156	-8.73228	-5.88032
G_het2_1.2	-771.32	-541.676	-229.632	-7.49136	-541.678	-229.631	-6.89399	-5.50573	-6.45243	-5.97269	-5.2119	-5.44641	-6.1586	-5.67886	-5.37811	-6.29294	-7.20648	-6.83462	-6.11941	-6.55636	-7.03295	-6.65877	-6.34401	-5.89284	7.72589	-1.36226	-6.52117	-6.05037
G_het2_1.6	-771.317	-541.676	-229.632	-5.97015	-541.678	-229.631	-5.44768	-4.08488	-4.24507	-4.26409	-4.09304	-4.39347	-4.25324	-4.27225	-3.87394	-4.85566	-4.98037	-5.10872	-5.0378	-5.56402	-5.15846	-5.28995	-4.85463	-4.04865	6.86331	-0.904383	-6.74219	-4.83191
G_het2_1.7	-771.319	-541.676	-229.632	-7.09478	-541.678	-229.631	-6.58269	-5.25531	-5.5653	-5.46106	-5.06965	-5.01555	-5.37964	-5.2754	-4.96129	-6.28331	-6.54046	-6.58881	-6.33159	-6.59059	-6.58495	-6.6329	-6.27172	-4.71254	8.90599	-0.791846	-8.92855	-5.52695
G_het2_2.1	-771.319	-541.676	-229.632	-6.69918	-541.678	-229.631	-6.15412	-4.31264	-5.06664	-4.97196	-3.99855	-3.7056	-4.75255	-4.65787	-4.14394	-5.16604	-5.87132	-5.90927	-5.07221	-5.05342	-5.77543	-5.81158	-5.176	-4.14358	7.76987	-0.751591	-7.75402	-4.87932
G_het2_2.2	-771.32	-541.676	-229.632	-7.26306	-541.678	-229.631	-6.62784	-4.37953	-5.58434	-5.32137	-3.9707	-4.13929	-5.17551	-4.91253	-4.22061	-5.2605	-6.42239	-6.28727	-4.99752	-5.41024	-6.15977	-6.01883	-5.29737	-4.68346	7.56788	-1.29702	-6.95791	-5.37051
G_het2_2.4	-771.32	-541.676	-229.632	-7.47065	-541.678	-229.631	-6.7337	-6.40147	-6.16663	-5.94954	-6.14461	-5.522	-5.90977	-5.69268	-6.08414	-7.45517	-7.16671	-7.10536	-7.42243	-7.11467	-7.13097	-7.06762	-7.43991	-4.96564	8.79067	-0.868355	-8.80376	-5.84709
G_het2_2.5	-771.32	-541.676	-229.632	-7.66193	-541.678	-229.631	-6.9388	-5.47293	-6.13894	-5.69056	-5.17087	-5.59859	-5.83689	-5.38851	-5.24919	-6.44704	-7.06996	-6.75761	-6.28666	-6.9726	-6.90879	-6.5918	-6.47629	-5.30519	7.94735	-1.26222	-7.53998	-6.16004
G_het2_2.8	-771.319	-541.676	-229.632	-6.97032	-541.678	-229.631	-6.35114	-4.35083	-5.23129	-4.99996	-4.0162	-4.10857	-4.89666	-4.66533	-4.07132	-5.36499	-6.20087	-6.11082	-5.17054	-5.52864	-6.00608	-5.91044	-5.36512	-4.98688	8.17678	-1.03782	-7.55361	-5.40152
G_het2_3.0	-771.32	-541.676	-229.632	-7.24992	-541.678	-229.631	-6.59141	-5.9943	-5.66869	-5.55812	-5.73646	-4.93715	-5.41085	-5.30029	-5.67187	-7.05346	-6.67419	-6.71989	-7.01894	-6.53508	-6.63668	-6.68033	-7.038	-4.56706	8.80276	-0.967093	-8.83858	-5.56998
G_het2_3.2	-771.32	-541.676	-229.632	-7.42259	-541.678	-229.631	-6.86673	-4.95736	-5.64073	-5.4902	-4.5214	-3.4945	-5.20476	-5.05423	-4.77293	-5.89595	-6.53795	-6.51829	-5.58275	-4.79703	-6.22586	-6.19955	-5.9356	-5.10667	7.94057	-1.32856	-6.95001	-5.44466
G_het2_3.8	-771.318	-541.676	-229.632	-6.48108	-541.678	-229.631	-5.98085	-4.4787	-4.55851	-4.55586	-4.13589	-3.38658	-4.21569	-4.21304	-4.24875	-5.45073	-5.48479	-5.62123	-5.26677	-4.78503	-5.30014	-5.43166	-5.47105	-3.98479	7.68735	-0.854349	-7.50492	-4.65671
G_het2_4.0	-771.318	-541.676	-229.632	-6.45234	-541.678	-229.631	-5.81572	-4.35726	-4.77503	-4.85677	-4.11595	-3.70546	-4.53372	-4.61545	-4.13303	-5.2961	-5.66027	-5.88793	-5.30248	-5.19786	-5.66317	-5.88997	-5.30293	-3.327	8.10092	-0.738109	-8.5195	-4.48369
G_het2_4.1	-771.319	-541.676	-229.632	-7.13069	-541.677	-229.631	-6.66591	-3.85361	-4.69466	-4.76737	-3.583	-3.24409	-4.42405	-4.49676	-3.64054	-4.79513	-5.59395	-5.79884	-4.67352	-4.58879	-5.47109	-5.67252	-4.82824	-4.55234	8.40779	-1.3415	-7.61746	-5.10351
G_het2_4.4	-771.318	-541.676	-229.632	-6.51473	-541.678	-229.631	-6.01596	-3.69854	-4.29266	-4.56281	-3.50579	-3.18466	-4.09992	-4.37006	-3.40467	-4.69335	-5.23439	-5.65459	-4.73808	-4.72748	-5.27529	-5.69489	-4.67958	-3.59792	8.46799	-0.793399	-8.75944	-4.68277
G_het2_4.6	-771.319	-541.676	-229.632	-6.6343	-541.678	-229.631	-6.09875	-4.27487	-4.6539	-4.55257	-4.29057	-4.74405	-4.66961	-4.56828	-4.02492	-5.16701	-5.50929	-5.52921	-5.35031	-6.04663	-5.68847	-5.71152	-5.17643	-4.66626	7.53837	-0.947578	-7.28891	-5.36438
G_het2_5.3	-771.319	-541.676	-229.632	-6.66432	-541.678	-229.631	-6.0368	-5.01971	-5.17601	-5.08377	-4.7695	-4.12259	-4.9258	-4.83356	-4.79119	-5.96008	-6.06553	-6.11596	-5.94386	-5.59087	-6.0466	-6.09643	-5.9543	-3.98807	7.86073	-0.798149	-8.18545	-5.11094
G_het2_5.5	-771.32	-541.676	-229.632	-7.43754	-541.678	-229.631	-6.9428	-5.30954	-5.94127	-5.59943	-5.13089	-5.27635	-5.76263	-5.42079	-5.05337	-6.26436	-6.85137	-6.64591	-6.26084	-6.67732	-6.84496	-6.6378	-6.28003	-5.62775	9.2087	-1.25975	-8.07336	-5.75216
G_het2_5.8	-771.32	-541.676	-229.632	-7.27809	-541.678	-229.631	-6.65248	-6.3353	-6.40737	-5.93027	-6.1694	-5.91804	-6.24148	-5.76438	-6.02433	-7.34647	-7.37214	-7.03829	-7.35923	-7.39137	-7.3818	-7.0462	-7.34235	-5.75816	9.18962	-0.960395	-8.28202	-5.81095
T_het2_0.0	-683.053	-453.413	-229.632	-5.26731	-453.413	-229.631	-5.61188	-5.55823	-5.46451	-5.12496	-5.4571	-5.42149	-5.36338	-5.02383	-5.40518	-6.32647	-6.19342	-5.96771	-6.38019	-6.57708	-6.24389	-6.01626	-6.3877	-4.5703	7.31134	-0.752365	-6.63316	-4.64448
T_het2_0.8	-683.054	-453.413	-229.632	-5.73961	-453.413	-229.631	-6.08433	-5.42758	-5.51228	-5.13653	-5.40678	-5.35722	-5.49148	-5.11574	-5.22993	-6.22446	-6.26704	-6.01101	-6.38711	-6.58768	-6.42551	-6.16918	-6.26323	-5.15055	8.29879	-0.755663	-7.53796	-5.14538
T_het2_1.2	-683.054	-453.413	-229.632	-5.65113	-453.413	-229.631	-5.98594	-4.96492	-5.11777	-4.82691	-4.97905	-5.02299	-5.1319	-4.84103	-4.72833	-5.75344	-5.86699	-5.69166	-5.9344	-6.21654	-6.04399	-5.86854	-5.76675	-4.96974	8.2351	-0.849187	-7.5064	-5.09022
T_het2_1.6	-683.054	-453.413	-229.632	-5.66452	-453.413	-229.631	-5.99274	-5.42022	-5.63014	-5.34953	-5.1871	-4.90257	-5.39702	-5.11641	-5.19149	-6.36056	-6.52721	-6.37997	-6.27033	-6.24284	-6.43554	-6.28357	-6.41334	-4.77824	7.7309	-0.873044	-7.03134	-4.95174
T_het2_2.1	-683.053	-453.413	-229.632	-5.44134	-453.412	-229.631	-5.91466	-4.7127	-5.1018	-4.88404	-4.70033	-4.7289	-5.08944	-4.87168	-4.51436	-5.50212	-5.85412	-5.74928	-5.62964	-5.88599	-5.97796	-5.87181	-5.54764	-5.01843	7.87556	-0.984407	-6.93354	-5.06081
T_het2_2.8	-683.053	-453.413	-229.632	-5.02067	-453.413	-229.631	-5.36067	-4.21002	-4.34623	-4.21814	-4.12105	-3.50765	-4.25726	-4.12917	-3.9964	-4.9295	-5.02661	-5.00792	-5.00938	-4.62142	-5.10403	-5.08395	-4.92265	-4.01015	7.66204	-1.00129	-7.01652	-4.36592
T_het2_3.5	-683.052	-453.413	-229.632	-4.85919	-453.413	-229.631	-5.21388	-4.16546	-4.59267	-4.44653	-4.01514	-3.28993	-4.44236	-4.29621	-4.03053	-4.81689	-5.20496	-5.16246	-4.83882	-4.33116	-5.22467	-5.18013	-4.84141	-3.77184	6.94086	-0.714506	-6.53852	-4.08401
T_het2_4.0	-683.053	-453.413	-229.632	-5.41312	-453.413	-229.631	-5.7733	-4.22248	-4.8129	-4.65428	-4.01273	-3.25046	-4.60315	-4.44454	-3.99936	-5.13636	-5.69478	-5.65344	-4.97618	-4.41834	-5.53488	-5.48655	-5.18835	-4.71968	6.89465	-1.0584	-6.08961	-4.97304
T_het2_4.3	-683.052	-453.413	-229.632	-4.9042	-453.413	-229.631	-5.33337	-3.7561	-4.31819	-4.36468	-3.59252	-3.36165	-4.15461	-4.2011	-3.59098	-4.60001	-5.11967	-5.29026	-4.59792	-4.61634	-5.11493	-5.28266	-4.67386	-3.13664	6.95707	-0.724647	-6.85188	-3.7561
T_het2_4.6	-683.054	-453.413	-229.632	-5.74492	-453.413	-229.631	-6.04319	-4.95453	-5.43701	-5.23832	-4.88013	-4.10762	-5.36262	-5.16392	-4.71424	-5.88024	-6.31999	-6.25276	-5.9638	-5.45289	-6.40007	-6.33083	-5.93648	-5.04399	8.52232	-0.897294	-7.46526	-4.88421
T_het2_4.8	-683.054	-453.413	-229.632	-6.18435	-453.413	-229.631	-6.53874	-4.55244	-4.79236	-4.67596	-4.53898	-4.02898	-4.7789	-4.6625	-4.24741	-5.48136	-5.68206	-5.69307	-5.60556	-5.34557	-5.80247	-5.81221	-5.49932	-5.43815	8.60452	-1.10551	-7.81058	-5.74972
T_het2_5.0	-683.054	-453.413	-229.632	-5.68409	-453.413	-229.631	-6.04903	-4.88213	-5.05581	-4.81732	-4.79164	-4.69901	-4.96533	-4.72683	-4.66319	-5.74791	-5.88478	-5.76537	-5.77259	-5.90969	-5.90679	-5.78427	-5.79696	-5.14428	7.56355	-0.901663	-6.77945	-5.26184
T_het2_5.7	-683.054	-453.413	-229.632	-5.67727	-453.413	-229.631	-6.05417	-4.96168	-5.31655	-5.10362	-4.71583	-4.23336	-5.0707	-4.85777	-4.74626	-5.9164	-6.22803	-6.14965	-5.80982	-5.58565	-6.11995	-6.03673	-5.98474	-4.49767	7.47431	-0.785355	-6.97726	-4.78597
U_het2_0.0	-643.808	-414.168	-229.632	-5.23631	-414.168	-229.631	-5.52972	-4.24692	-4.74273	-4.55237	-4.22223	-4.14142	-4.71804	-4.52767	-4.04434	-5.02931	-5.49146	-5.40918	-5.11799	-5.24908	-5.57704	-5.49295	-5.08123	-5.17552	7.71464	-1.02457	-6.40916	-4.89461
U_het2_1.4	-643.808	-414.168	-229.632	-5.4033	-414.168	-229.631	-5.80595	-5.05708	-5.43914	-5.18607	-4.80368	-4.45911	-5.18574	-4.93267	-4.85835	-5.95682	-6.29828	-6.17184	-5.83101	-5.72773	-6.1715	-6.04001	-6.02709	-4.76878	7.35745	-0.839672	-6.50006	-4.75106
U_het2_1.6	-643.808	-414.168	-229.632	-5.08378	-414.168	-229.631	-5.45833	-4.63261	-4.48396	-4.16272	-4.58362	-4.53346	-4.43497	-4.11373	-4.39082	-5.35845	-5.17491	-4.95843	-5.44598	-5.60793	-5.25923	-5.04168	-5.37991	-4.84432	7.48747	-0.832566	-6.46535	-4.65476
U_het2_2.1	-643.809	-414.168	-229.632	-5.68541	-414.168	-229.631	-6.02549	-4.53014	-4.93049	-4.65963	-4.44914	-4.45741	-4.84949	-4.57862	-4.28749	-5.42838	-5.79542	-5.6421	-5.42995	-5.65571	-5.79489	-5.63789	-5.48471	-5.40647	7.56502	-0.986025	-6.4413	-5.26878
U_het2_2.3	-643.808	-414.168	-229.632	-5.00951	-414.168	-229.631	-5.33352	-5.01174	-4.66987	-4.37284	-4.9712	-4.69443	-4.62933	-4.3323	-4.83338	-5.72922	-5.35036	-5.15997	-5.84381	-5.78877	-5.46103	-5.27014	-5.78721	-4.57442	7.38431	-0.848739	-6.53655	-4.57539
U_het2_3.2	-643.808	-414.168	-229.632	-5.27271	-414.168	-229.631	-5.61474	-4.23877	-4.61656	-4.54145	-4.01211	-3.62779	-4.3899	-4.31479	-4.03572	-5.17255	-5.50983	-5.56413	-5.06846	-4.92941	-5.40444	-5.45386	-5.25404	-4.23959	7.2346	-0.779301	-6.61532	-4.39962
U_het2_3.6	-643.808	-414.168	-229.632	-5.35584	-414.168	-229.631	-5.64139	-4.19642	-4.26209	-4.12223	-4.20356	-3.77963	-4.26922	-4.12936	-3.94383	-5.01268	-5.04391	-5.01597	-5.13795	-4.9344	-5.1655	-5.13637	-5.05424	-5.24386	8.08656	-1.07839	-6.83465	-5.07034
U_het2_4.1	-643.808	-414.168	-229.632	-5.31007	-414.168	-229.631	-5.66088	-3.91802	-4.71083	-4.58051	-3.71025	-2.86566	-4.50305	-4.37274	-3.71696	-4.78998	-5.55266	-5.53373	-4.62548	-3.97379	-5.38858	-5.36281	-4.85412	-4.92983	6.79497	-1.10168	-5.71995	-4.95649
U_het2_4.4	-643.807	-414.168	-229.632	-4.72849	-414.168	-229.631	-5.08847	-3.53526	-4.18288	-4.24159	-3.37332	-3.08667	-4.02094	-4.07964	-3.37228	-4.36255	-4.97019	-5.14858	-4.34679	-4.29772	-4.95203	-5.12748	-4.44345	-3.30542	6.89277	-0.722892	-6.47476	-3.6103
U_het2_4.7	-643.808	-414.168	-229.632	-5.33739	-414.168	-229.631	-5.75018	-4.65425	-5.09351	-4.92149	-4.55489	-3.70004	-4.99415	-4.82213	-4.44028	-5.53061	-5.92981	-5.88175	-5.5753	-4.96547	-5.97147	-5.92113	-5.59823	-4.97081	8.12554	-0.864748	-6.87946	-4.58948
U_het2_m_0.3	-643.808	-414.168	-229.632	-5.23343	-414.168	-229.631	-5.52993	-4.2458	-4.74097	-4.55104	-4.22087	-4.13957	-4.71603	-4.5261	-4.04357	-5.02769	-5.4892	-5.40731	-5.11625	-5.24683	-5.57465	-5.49096	-5.07966	-5.17159	7.7093	-1.02366	-6.40702	-4.89297
U_het2_m_0.4	-643.808	-414.168	-229.632	-5.35029	-414.168	-229.631	-5.67427	-4.65165	-5.09507	-4.92083	-4.5575	-3.69887	-5.00091	-4.82668	-4.42776	-5.54146	-5.94489	-5.89568	-5.58882	-4.97626	-5.98922	-5.93769	-5.60733	-5.03475	8.24886	-0.876769	-6.93037	-4.59303
U_het2_m_0.7	-643.807	-414.168	-229.632	-4.54835	-414.168	-229.631	-4.89895	-3.70607	-3.71034	-3.5711	-3.5779	-2.77915	-3.58218	-3.44293	-3.43271	-4.40195	-4.37426	-4.33364	-4.38374	-3.77668	-4.3546	-4.31113	-4.39006	-4.06352	7.01535	-1.11603	-5.95207	-4.11628
U_het2_m_1.7	-643.808	-414.168	-229.632	-5.08345	-414.168	-229.631	-5.352	-4.63273	-4.48404	-4.16277	-4.58373	-4.53362	-4.43505	-4.11378	-4.39093	-5.35857	-5.17499	-4.95849	-5.44609	-5.6081	-5.25931	-5.04174	-5.38003	-4.84431	7.4874	-0.83258	-6.46531	-4.6548
U_het2_m_2.2	-643.808	-414.168	-229.632	-5.43799	-414.168	-229.631	-5.73338	-5.11153	-5.48087	-5.21505	-4.86613	-4.49836	-5.23547	-4.96965	-4.89391	-6.04098	-6.36988	-6.23302	-5.91701	-5.7926	-6.24497	-6.10292	-6.10889	-4.89725	7.58675	-0.86044	-6.59509	-4.76602
U_het2_m_2.7	-643.808	-414.168	-229.632	-5.04756	-414.168	-229.631	-5.46416	-5.05251	-4.74158	-4.3933	-4.99507	-4.80088	-4.68415	-4.33586	-4.88819	-5.76004	-5.41188	-5.16968	-5.85974	-5.88663	-5.50782	-5.26494	-5.82327	-4.60069	7.29648	-0.788164	-6.47969	-4.57206
U_het2_m_3.0	-643.809	-414.168	-229.632	-5.61732	-414.168	-229.631	-5.98183	-4.53829	-4.90303	-4.66598	-4.43683	-4.36633	-4.80157	-4.56451	-4.32008	-5.40648	-5.7378	-5.61586	-5.39147	-5.53542	-5.72082	-5.59507	-5.46745	-5.19807	7.34125	-0.968341	-6.3222	-5.14737
U_het2_m_3.3	-643.808	-414.168	-229.632	-5.35577	-414.168	-229.631	-5.71538	-4.19644	-4.26216	-4.12232	-4.20355	-3.77966	-4.26927	-4.12943	-3.94385	-5.01271	-5.04399	-5.01608	-5.13796	-4.93444	-5.16555	-5.13645	-5.05428	-5.24374	8.08637	-1.07829	-6.83458	-5.07023
U_het2_m_3.4	-643.808	-414.168	-229.632	-5.27169	-414.168	-229.631	-5.61887	-4.23878	-4.61672	-4.54161	-4.01206	-3.62783	-4.39	-4.31489	-4.0358	-5.17245	-5.50989	-5.56417	-5.06832	-4.92935	-5.40445	-5.45385	-5.25395	-4.23944	7.23374	-0.779298	-6.61487	-4.39987
U_het2_m_4.0	-643.808	-414.168	-229.632	-5.30947	-414.168	-229.631	-5.6562	-3.91736	-4.7101	-4.5798	-3.70972	-2.86508	-4.50246	-4.37216	-3.71613	-4.78963	-5.55225	-5.53335	-4.62516	-3.97343	-5.38821	-5.36246	-4.85376	-4.93037	6.79667	-1.10179	-5.72064	-4.95613
U_het2_m_4.5	-643.807	-414.168	-229.632	-4.72823	-414.168	-229.631	-5.14134	-3.53531	-4.18295	-4.24164	-3.37337	-3.08676	-4.02101	-4.0797	-3.37232	-4.36261	-4.97026	-5.14864	-4.34684	-4.29781	-4.95211	-5.12754	-4.4435	-3.30549	6.89283	-0.722884	-6.47479	-3.61034
A_het3_0.0	-1018.8	-466.536	-552.259	-5.5606	-466.536	-552.258	-5.76482	-4.50108	-4.8893	-4.73714	-4.3668	-2.87402	-4.75503	-4.60287	-4.4114	-5.13818	-5.49091	-5.43669	-5.20059	-3.91803	-5.55027	-5.49924	-5.15806	-3.86433	6.97106	-0.809119	-7.01023	-4.71263
A_het3_0.2	-1018.8	-466.536	-552.259	-5.04701	-466.536	-552.258	-5.38068	-3.71252	-3.80052	-3.77651	-3.63446	-3.00565	-3.72245	-3.69844	-3.59235	-4.47138	-4.51403	-4.61045	-4.64657	-4.28313	-4.68439	-4.78489	-4.4797	-3.01085	7.4832	-0.680129	-8.22914	-4.43692
A_het3_0.5	-1018.8	-466.536	-552.259	-6.58076	-466.536	-552.258	-6.77112	-4.17304	-5.04101	-5.13408	-4.2374	-3.54324	-5.10537	-5.19844	-3.97855	-5.15698	-5.97026	-6.21443	-5.53525	-5.17578	-6.34075	-6.59252	-5.15926	-4.27057	9.35829	-0.778763	-10.183	-5.874
A_het3_0.8	-1018.8	-466.536	-552.259	-5.40957	-466.536	-552.258	-5.79168	-4.24185	-4.34464	-4.50921	-4.40514	-5.83124	-4.50793	-4.6725	-4.17586	-5.00591	-5.06904	-5.34749	-5.43065	-7.11308	-5.48677	-5.77535	-5.033	-4.12314	7.06852	-0.910574	-7.39258	-5.35777
A_het3_1.0	-1018.8	-466.536	-552.259	-5.78501	-466.536	-552.258	-6.14638	-4.58744	-5.01717	-4.87814	-4.45512	-3.21245	-4.88485	-4.74582	-4.48146	-5.23803	-5.63166	-5.59246	-5.30595	-4.27763	-5.69641	-5.66055	-5.24545	-4.27972	7.24311	-0.824987	-7.14576	-5.00736
A_het3_1.7	-1018.8	-466.536	-552.259	-5.87319	-466.536	-552.258	-6.22794	-4.24942	-4.84969	-4.86339	-4.30623	-3.71241	-4.90651	-4.92021	-4.18282	-5.07529	-5.62276	-5.77176	-5.45834	-5.17743	-5.9979	-6.15518	-5.11283	-3.31159	7.93028	-0.747248	-9.13296	-5.26151
A_het3_2.0	-1018.8	-466.536	-552.259	-5.19979	-466.536	-552.258	-5.39218	-4.37095	-4.60577	-4.63882	-4.2192	-4.73963	-4.45403	-4.48708	-4.31498	-4.95538	-5.15233	-5.28176	-5.03254	-5.76918	-5.22605	-5.35967	-4.94589	-3.15609	6.47979	-0.709479	-6.78082	-4.16659
A_het3_2.4	-1018.8	-466.536	-552.259	-6.55555	-466.536	-552.258	-6.86456	-4.34595	-5.20287	-5.1973	-4.38607	-3.0756	-5.24299	-5.23741	-4.21715	-5.30104	-6.1037	-6.24623	-5.66518	-4.68564	-6.46016	-6.61118	-5.33029	-4.23778	8.85688	-0.732072	-9.88709	-6.00005
A_het3_2.8	-1018.8	-466.536	-552.259	-6.34598	-466.536	-552.258	-6.67032	-5.01914	-5.19658	-5.00235	-5.29341	-3.4833	-5.47086	-5.27663	-4.79499	-5.87181	-6.01199	-5.93627	-6.35952	-4.80534	-6.49197	-6.42486	-5.8715	-5.11824	7.91552	-1.15572	-7.9898	-6.34824
A_het3_3.0	-1018.8	-466.536	-552.259	-5.40541	-466.536	-552.258	-5.81491	-4.19207	-4.50949	-4.57553	-4.04378	-4.82026	-4.3612	-4.42724	-4.16126	-4.83677	-5.1162	-5.2839	-4.92524	-5.92553	-5.2014	-5.37462	-4.84852	-3.93541	6.98193	-0.743715	-6.84822	-4.54541
A_het3_3.1	-1018.8	-466.536	-552.259	-6.16673	-466.535	-552.258	-6.65001	-4.35702	-4.92853	-4.98423	-4.47963	-2.93054	-5.05114	-5.10683	-4.21128	-5.24479	-5.76495	-5.95945	-5.67019	-4.43517	-6.18205	-6.38453	-5.2669	-3.85558	8.44525	-0.829529	-9.39079	-5.63064
A_het3_3.8	-1018.8	-466.536	-552.259	-6.12457	-466.536	-552.258	-6.3159	-4.93824	-5.08375	-4.92966	-5.19544	-3.40709	-5.34096	-5.18687	-4.72396	-5.73723	-5.84461	-5.80552	-6.21464	-4.67982	-6.31418	-6.28314	-5.72929	-4.83297	7.80331	-1.08524	-7.838	-5.9529
A_het3_4.0	-1018.8	-466.536	-552.259	-5.55405	-466.536	-552.258	-5.84947	-4.47707	-4.79899	-4.76857	-4.32581	-3.1836	-4.64773	-4.61732	-4.40543	-5.09368	-5.37935	-5.44606	-5.15126	-4.22062	-5.43388	-5.50418	-5.10378	-3.99222	6.97037	-0.770247	-6.94178	-4.73387
A_het3_4.2	-1018.8	-466.536	-552.259	-4.91446	-466.536	-552.258	-5.2512	-3.47001	-3.53604	-3.60936	-3.40013	-3.17858	-3.46617	-3.53949	-3.34244	-4.23484	-4.25622	-4.44962	-4.41	-4.45153	-4.42654	-4.6238	-4.24851	-2.83564	7.60867	-0.726956	-8.26251	-4.21644
A_het3_4.3	-1018.8	-466.536	-552.259	-5.89312	-466.536	-552.258	-6.11039	-3.65529	-4.43058	-4.55552	-3.70419	-3.03002	-4.47949	-4.60442	-3.51879	-4.57621	-5.29671	-5.5675	-4.95022	-4.60502	-5.66299	-5.94161	-4.58855	-3.49845	8.63257	-0.728407	-9.76486	-5.35915
A_het3_4.5	-1018.8	-466.536	-552.259	-6.11338	-466.536	-552.258	-6.44267	-4.88676	-4.94791	-4.87618	-5.15053	-3.90227	-5.21168	-5.13996	-4.66386	-5.70749	-5.73125	-5.77547	-6.1876	-5.19241	-6.20361	-6.25624	-5.69476	-4.77851	7.61755	-1.05358	-7.85483	-6.06937
A_het3_5.0	-1018.8	-466.536	-552.259	-5.68187	-466.536	-552.258	-6.06539	-4.55399	-4.92368	-4.80346	-4.41357	-2.78149	-4.78326	-4.66304	-4.47418	-5.18044	-5.51403	-5.49159	-5.24373	-3.82345	-5.57422	-5.55512	-5.19809	-4.17341	7.11478	-0.824529	-7.00777	-4.89094
A_het3_5.1	-1018.8	-466.536	-552.259	-5.78569	-466.536	-552.258	-6.0007	-3.84551	-4.61248	-4.75416	-3.84785	-3.12174	-4.61481	-4.75649	-3.75684	-4.66076	-5.37363	-5.65129	-4.99209	-4.58024	-5.69759	-5.98247	-4.67643	-2.8455	7.85775	-0.624521	-9.24769	-4.85996
A_het3_5.8	-1018.8	-466.536	-552.259	-5.7979	-466.536	-552.258	-6.1859	-4.02707	-4.46976	-4.66569	-4.09397	-3.90341	-4.53666	-4.73258	-3.94552	-4.85712	-5.24686	-5.57862	-5.2496	-5.37281	-5.63142	-5.97135	-4.87937	-3.07202	7.8877	-0.726409	-9.09759	-5.00831
C_het3_0.3	-946.557	-394.291	-552.259	-4.89059	-394.291	-552.258	-5.06773	-2.93438	-3.06655	-3.33213	-2.87407	-3.50634	-3.00623	-3.27181	-2.81449	-3.71506	-3.8034	-4.1894	-3.88712	-4.78009	-3.9707	-4.36007	-3.75579	-2.44259	7.65924	-1.09037	-7.81029	-3.68401
C_het3_0.4	-946.558	-394.291	-552.259	-5.57975	-394.291	-552.258	-5.91622	-4.91579	-4.99685	-4.83564	-4.82998	-4.11637	-4.91103	-4.74983	-4.82865	-5.50123	-5.55249	-5.47782	-5.57914	-5.04787	-5.62775	-5.5563	-5.52516	-4.59654	7.04447	-1.09637	-6.28071	-4.92915
C_het3_0.5	-946.557	-394.291	-552.259	-4.70204	-394.291	-552.258	-4.95671	-3.10805	-3.25828	-3.2825	-3.18703	-4.88138	-3.33726	-3.36148	-3.03574	-3.7119	-3.82407	-3.94654	-4.0195	-5.94015	-4.12578	-4.25378	-3.73054	-3.14219	6.78532	-0.861985	-6.86616	-4.08502
C_het3_1.2	-946.558	-394.291	-552.259	-5.28422	-394.291	-552.258	-5.5406	-4.17179	-4.5069	-4.4346	-4.20239	-5.06605	-4.5375	-4.4652	-4.13416	-4.88866	-5.18583	-5.22128	-5.12528	-6.2224	-5.41747	-5.45725	-4.95572	-4.30286	7.00478	-1.03936	-6.81002	-5.14746
C_het3_1.4	-946.557	-394.291	-552.259	-5.03493	-394.291	-552.258	-5.37581	-3.61536	-3.77641	-3.80719	-3.53906	-2.55261	-3.70011	-3.73089	-3.54997	-4.31594	-4.43311	-4.57754	-4.48473	-3.75176	-4.59706	-4.74512	-4.3659	-2.82405	7.37565	-0.971934	-7.52579	-3.94613
C_het3_2.3	-946.558	-394.291	-552.259	-5.63839	-394.291	-552.258	-6.05949	-4.26684	-4.47614	-4.14271	-4.42518	-2.88264	-4.63447	-4.30104	-4.04993	-4.97863	-5.1508	-4.92368	-5.3353	-4.02683	-5.50099	-5.27874	-4.96956	-4.9586	8.25819	-1.02945	-7.70226	-5.43213
C_het3_2.6	-946.558	-394.291	-552.259	-5.52335	-394.291	-552.258	-5.81458	-4.84696	-4.93834	-4.63594	-4.77031	-3.26555	-4.86169	-4.55929	-4.75097	-5.43911	-5.50112	-5.28531	-5.52024	-4.19674	-5.57957	-5.36679	-5.46702	-4.41135	6.91062	-1.09298	-6.29293	-4.88664
C_het3_3.2	-946.559	-394.291	-552.259	-5.95798	-394.291	-552.258	-6.13534	-4.55801	-5.11821	-4.69457	-4.66781	-2.95892	-5.22801	-4.80437	-4.3941	-5.33582	-5.86023	-5.54689	-5.60838	-4.12989	-6.12734	-5.81664	-5.38158	-5.2106	7.81462	-1.31633	-7.25643	-5.96874
C_het3_3.3	-946.558	-394.291	-552.259	-5.57841	-394.291	-552.258	-5.69675	-5.02452	-5.11717	-4.79902	-4.95103	-3.28654	-5.04367	-4.72552	-4.92489	-5.61244	-5.67498	-5.44395	-5.70455	-4.22455	-5.7642	-5.53651	-5.62767	-4.7379	7.24221	-1.14202	-6.35611	-4.99382
C_het3_3.5	-946.558	-394.291	-552.259	-5.38431	-394.291	-552.258	-5.51102	-4.00226	-4.27253	-3.89832	-4.15379	-2.71951	-4.42406	-4.04985	-3.8123	-4.65967	-4.89322	-4.62019	-5.00665	-3.79877	-5.23371	-4.96489	-4.66304	-4.42887	7.71369	-1.0094	-7.38196	-5.10653
C_het3_4.2	-946.559	-394.291	-552.259	-5.69661	-394.291	-552.258	-5.93855	-4.44543	-4.95565	-4.59077	-4.565	-2.67566	-5.07521	-4.71034	-4.24306	-5.23004	-5.70415	-5.45055	-5.50724	-3.84984	-5.97578	-5.72423	-5.25948	-4.62233	7.82432	-1.21255	-7.28333	-5.29389
C_het3_4.6	-946.558	-394.291	-552.259	-5.21719	-394.291	-552.258	-5.35894	-5.0058	-5.06224	-4.7889	-4.91743	-4.11332	-4.97387	-4.70053	-4.9568	-5.51668	-5.54369	-5.35008	-5.6047	-4.97546	-5.62884	-5.43913	-5.52952	-4.16164	6.3269	-0.929211	-5.79006	-4.55401
C_het3_5.1	-946.559	-394.291	-552.259	-6.04082	-394.291	-552.258	-6.30139	-4.30925	-4.89776	-4.65617	-4.47245	-3.59766	-5.06096	-4.81937	-4.05603	-5.16233	-5.71576	-5.59003	-5.46709	-4.82744	-6.01483	-5.89121	-5.17744	-5.34689	8.41212	-1.35163	-7.57858	-5.86498
C_het3_5.6	-946.558	-394.291	-552.259	-5.25839	-394.291	-552.258	-5.58514	-4.34084	-4.41404	-4.37191	-4.24893	-5.46127	-4.32213	-4.28	-4.31521	-4.94108	-4.98238	-5.03064	-5.04438	-6.45131	-5.08281	-5.13614	-4.97608	-4.29813	6.83962	-0.96243	-6.1433	-4.56424
C_het3_5.7	-946.558	-394.291	-552.259	-5.63527	-394.291	-552.258	-5.87963	-4.09317	-4.44217	-4.04673	-4.24423	-2.74454	-4.59322	-4.19778	-3.90531	-4.78704	-5.09959	-4.8081	-5.13368	-3.8631	-5.43995	-5.15323	-4.79184	-4.792	7.95034	-1.06056	-7.51697	-5.41919
G_het3_0.0	-1093.95	-541.676	-552.259	-6.97473	-541.677	-552.258	-6.57083	-4.3002	-5.15018	-4.97489	-4.24021	-3.61563	-5.09019	-4.91489	-4.22212	-5.08092	-5.87903	-5.83404	-5.31803	-4.99054	-6.10976	-6.06954	-5.09946	-3.69487	7.56395	-0.829051	-8.53446	-5.49442
G_het3_0.7	-1093.95	-541.676	-552.259	-7.45258	-541.677	-552.258	-7.04602	-5.04248	-5.60172	-5.53179	-5.119	-4.1337	-5.67824	-5.60831	-4.93536	-5.94972	-6.45241	-6.52933	-6.36052	-5.71177	-6.85455	-6.93924	-5.98715	-4.23024	8.48214	-0.795634	-9.59039	-6.13412
G_het3_1.7	-1093.95	-541.676	-552.259	-7.79871	-541.678	-552.258	-7.34506	-5.7444	-5.9244	-5.79523	-5.8193	-4.25966	-5.9993	-5.87013	-5.62849	-6.74052	-6.86345	-6.88935	-7.14977	-5.93787	-7.26417	-7.29849	-6.79813	-4.86946	9.07235	-0.907951	-9.85283	-6.55789
G_het3_2.0	-1093.95	-541.676	-552.259	-7.20958	-541.678	-552.258	-6.81284	-4.17177	-5.12871	-5.0863	-4.15314	-4.25864	-5.11008	-5.06767	-4.04807	-5.04657	-5.95167	-6.04756	-5.32164	-5.73545	-6.22001	-6.32168	-5.05471	-4.10014	8.31651	-0.833225	-8.93344	-5.55029
G_het3_2.5	-1093.95	-541.676	-552.259	-8.02631	-541.678	-552.258	-7.45604	-5.82414	-6.04397	-5.88227	-5.76351	-6.76149	-5.98335	-5.82165	-5.74889	-6.71078	-6.88212	-6.85562	-6.91875	-8.21016	-7.08446	-7.06326	-6.74467	-5.56177	8.7645	-1.32572	-8.39492	-6.5179
G_het3_3.0	-1093.95	-541.676	-552.259	-8.27418	-541.678	-552.258	-7.805	-5.8336	-6.08501	-5.89512	-5.83389	-6.45421	-6.0853	-5.89541	-5.63008	-6.76272	-6.96851	-6.91391	-6.97882	-7.88314	-7.17888	-7.12706	-6.77364	-5.63768	9.05075	-1.47162	-8.64498	-6.70353
G_het3_3.5	-1093.95	-541.676	-552.259	-7.12051	-541.677	-552.258	-6.78218	-4.67756	-4.731	-4.97105	-4.77057	-5.73297	-4.82401	-5.06406	-4.50218	-5.67604	-5.67215	-6.06779	-6.09217	-7.40239	-6.07965	-6.48251	-5.7078	-3.57378	9.04728	-0.988206	-9.97229	-5.48699
G_het3_3.6	-1093.95	-541.676	-552.259	-7.09715	-541.678	-552.258	-6.49608	-4.74723	-5.05516	-4.90582	-5.00697	-3.74446	-5.3149	-5.16556	-4.54021	-5.60516	-5.87439	-5.84577	-6.08786	-5.08757	-6.34926	-6.32926	-5.61519	-4.93401	7.98059	-1.14463	-8.07787	-6.17592
G_het3_4.2	-1093.95	-541.676	-552.259	-8.54913	-541.678	-552.258	-8.07168	-6.33803	-6.64713	-6.15952	-6.35837	-4.53834	-6.66747	-6.17985	-6.10077	-7.3209	-7.58265	-7.23703	-7.56205	-6.03899	-7.81768	-7.47495	-7.32932	-6.10809	9.65527	-1.56689	-9.07576	-7.09546
G_het3_4.4	-1093.95	-541.676	-552.259	-7.43634	-541.678	-552.258	-6.8612	-5.34663	-5.71462	-5.57268	-5.44202	-4.09548	-5.81001	-5.66808	-5.22913	-6.34287	-6.65319	-6.66706	-6.76932	-5.7725	-7.07094	-7.09258	-6.39443	-4.6445	9.15364	-0.89667	-9.89556	-6.28309
G_het3_4.7	-1093.95	-541.676	-552.259	-8.0496	-541.678	-552.258	-7.52143	-6.14783	-6.31218	-5.89487	-6.20429	-4.08269	-6.36864	-5.95133	-5.88275	-7.18297	-7.2987	-7.0294	-7.46407	-5.65101	-7.57322	-7.30716	-7.19577	-6.04411	9.65871	-1.21653	-9.2435	-6.84543
G_het3_5.2	-1093.95	-541.676	-552.259	-8.74312	-541.678	-552.258	-8.18407	-6.55235	-6.72361	-6.10976	-6.56715	-3.51707	-6.73841	-6.12456	-6.32713	-7.54412	-7.66799	-7.19694	-7.78389	-5.03187	-7.90182	-7.43406	-7.55831	-6.31127	9.61664	-1.72943	-9.06354	-7.4876
G_het3_5.6	-1093.95	-541.676	-552.259	-6.91892	-541.678	-552.258	-6.41191	-4.87496	-4.93556	-4.82535	-5.13166	-4.58759	-5.19226	-5.08205	-4.65868	-5.70269	-5.72478	-5.73247	-6.18187	-5.89606	-6.1961	-6.21216	-5.69604	-4.84656	7.74746	-1.05852	-7.93332	-6.09093
G_het3_5.8	-1093.95	-541.676	-552.259	-7.80242	-541.678	-552.258	-7.23226	-5.59225	-6.04455	-5.75812	-5.66458	-3.56095	-6.11688	-5.83045	-5.47277	-6.55951	-6.95406	-6.82107	-6.96611	-5.20896	-7.35214	-7.22673	-6.5982	-4.76758	8.91621	-0.993171	-9.79159	-6.63613
T_het3_0.0	-1005.68	-453.413	-552.259	-6.15642	-453.413	-552.258	-6.65311	-5.43183	-5.44778	-5.20042	-5.61623	-4.65491	-5.63219	-5.38482	-5.2259	-6.26032	-6.2374	-6.10847	-6.61794	-5.90656	-6.58847	-6.46216	-6.28607	-5.47008	8.35192	-1.15979	-7.72763	-6.00558
T_het3_0.4	-1005.68	-453.413	-552.259	-6.24786	-453.413	-552.258	-6.66709	-5.44151	-5.46471	-5.12658	-5.68452	-4.05053	-5.70772	-5.36959	-5.29176	-6.19575	-6.17713	-5.9547	-6.66562	-5.29102	-6.63946	-6.42239	-6.22321	-5.20316	8.40425	-0.989693	-8.27881	-6.06742
T_het3_1.0	-1005.68	-453.413	-552.259	-5.72065	-453.413	-552.258	-6.20887	-4.96345	-4.96824	-4.82502	-5.16786	-5.31767	-5.17265	-5.02942	-4.88857	-5.67995	-5.64054	-5.61272	-6.14394	-6.55975	-6.09699	-6.07557	-5.71324	-4.50603	7.93965	-0.884403	-7.97302	-5.4238
T_het3_1.7	-1005.68	-453.413	-552.259	-6.32912	-453.413	-552.258	-6.83252	-5.35127	-5.61295	-5.45711	-5.49492	-4.6474	-5.75659	-5.60075	-5.1553	-6.29511	-6.51077	-6.49196	-6.6525	-6.09555	-6.8611	-6.84545	-6.35937	-5.08769	8.73312	-0.974821	-8.35287	-5.68226
T_het3_2.0	-1005.68	-453.413	-552.259	-5.55102	-453.413	-552.258	-5.9513	-5.08508	-5.08908	-4.97399	-5.16375	-5.80546	-5.16775	-5.05266	-5.05788	-5.79783	-5.76136	-5.75678	-6.09841	-6.98541	-6.05599	-6.05593	-5.85889	-4.57281	7.03395	-0.889126	-6.92731	-5.3553
T_het3_2.2	-1005.68	-453.413	-552.259	-5.62412	-453.413	-552.258	-6.07926	-4.78495	-4.78348	-4.71468	-4.96898	-5.65049	-4.96752	-4.89872	-4.69971	-5.48649	-5.44156	-5.48599	-5.92835	-6.87126	-5.87604	-5.92695	-5.518	-4.00298	7.72389	-0.905545	-7.87931	-5.06394
T_het3_3.0	-1005.68	-453.413	-552.259	-6.18607	-453.413	-552.258	-6.63659	-5.53214	-5.48895	-5.22047	-5.76567	-4.75022	-5.72248	-5.454	-5.40318	-6.28348	-6.19813	-6.04552	-6.74781	-5.99316	-6.65483	-6.50774	-6.32839	-5.02083	8.31035	-0.970633	-8.18904	-5.87015
T_het3_4.0	-1005.68	-453.413	-552.259	-6.059	-453.413	-552.258	-6.5034	-5.6017	-5.56247	-5.22694	-5.73802	-4.27057	-5.69879	-5.36327	-5.46361	-6.35998	-6.28137	-6.05889	-6.68817	-5.46567	-6.60322	-6.38387	-6.40143	-5.1964	7.72098	-1.08256	-7.39841	-5.95639
T_het3_4.3	-1005.68	-453.413	-552.259	-5.92368	-453.413	-552.258	-6.39645	-5.21675	-5.3409	-5.14377	-5.29697	-4.58741	-5.42113	-5.224	-5.13347	-6.08405	-6.16162	-6.09568	-6.41539	-5.99247	-6.48631	-6.42563	-6.17105	-4.71926	8.31665	-0.930415	-7.97504	-5.30806
T_het3_5.1	-1005.68	-453.413	-552.259	-5.86862	-453.413	-552.258	-6.31355	-5.62507	-5.62791	-5.30022	-5.76451	-4.09839	-5.76734	-5.43966	-5.49408	-6.34384	-6.30634	-6.08951	-6.68235	-5.2612	-6.63825	-6.42421	-6.38439	-4.91624	7.77881	-0.99851	-7.41017	-5.5461
T_het3_5.7	-1005.68	-453.413	-552.259	-5.93484	-453.413	-552.258	-6.36755	-5.41134	-5.62534	-5.34587	-5.49058	-4.17046	-5.70459	-5.42511	-5.36031	-6.28456	-6.45197	-6.30421	-6.6077	-5.57378	-6.76855	-6.62536	-6.39219	-4.81136	8.14049	-0.88139	-7.92338	-5.47564
T_het3_5.8	-1005.68	-453.413	-552.259	-6.32401	-453.413	-552.258	-6.75052	-5.55502	-5.58326	-5.23171	-5.81365	-3.88099	-5.84189	-5.49034	-5.38892	-6.33997	-6.32488	-6.0935	-6.83247	-5.169	-6.8095	-6.58365	-6.36897	-5.36987	8.8422	-1.0496	-8.52122	-6.09849
U_het3_0.1	-966.436	-414.168	-552.259	-5.69421	-414.168	-552.258	-6.08534	-5.28619	-5.37038	-5.05102	-5.38484	-3.4074	-5.46903	-5.14967	-5.15146	-6.00514	-6.05176	-5.83988	-6.27956	-4.53376	-6.32038	-6.11058	-6.05452	-4.69689	7.2629	-0.97641	-6.84192	-5.25233
U_het3_1.2	-966.435	-414.168	-552.259	-5.10592	-414.168	-552.258	-5.50249	-5.11829	-5.25952	-5.02316	-5.11678	-3.70367	-5.25801	-5.02164	-5.11693	-5.82869	-5.92608	-5.80415	-6.07098	-4.91521	-6.16252	-6.04477	-5.92828	-3.9784	7.01622	-0.756285	-6.78665	-4.50512
U_het3_1.3	-966.436	-414.168	-552.259	-5.85224	-414.168	-552.258	-6.31621	-5.23655	-5.40875	-5.06527	-5.34216	-3.76135	-5.51436	-5.17088	-5.11138	-5.97362	-6.10949	-5.8735	-6.24892	-4.89676	-6.3792	-6.14571	-6.03007	-5.3473	7.40817	-1.1167	-6.85046	-5.9063
U_het3_1.6	-966.435	-414.168	-552.259	-5.35635	-414.168	-552.258	-5.80832	-4.96084	-4.66327	-4.39678	-5.14803	-3.73589	-4.85047	-4.58397	-4.80714	-5.6367	-5.30213	-5.13874	-6.01533	-4.83326	-5.67388	-5.51454	-5.68185	-4.79851	7.80971	-1.02799	-7.16547	-5.18226
U_het3_2.1	-966.435	-414.168	-552.259	-5.27869	-414.168	-552.258	-5.76369	-4.70605	-4.82997	-4.74568	-4.76488	-5.4424	-4.8888	-4.80452	-4.68693	-5.41391	-5.50063	-5.52241	-5.66902	-6.57634	-5.75054	-5.77624	-5.4941	-4.77978	6.95057	-0.951292	-6.45756	-5.23806
U_het3_2.2	-966.435	-414.168	-552.259	-5.32223	-414.168	-552.258	-5.74843	-4.6802	-4.75958	-4.66846	-4.7158	-4.25733	-4.79517	-4.70406	-4.62164	-5.49067	-5.52648	-5.55801	-5.75639	-5.56446	-5.78628	-5.8221	-5.59363	-4.27845	7.70147	-0.859364	-7.27408	-4.71043
U_het3_2.3	-966.435	-414.168	-552.259	-5.49416	-414.168	-552.258	-5.88075	-4.75523	-4.43898	-4.28165	-4.95003	-4.37013	-4.63378	-4.47645	-4.57963	-5.45293	-5.09991	-5.04726	-5.83853	-5.49042	-5.47863	-5.4304	-5.48689	-4.97558	8.0295	-1.09212	-7.29543	-5.33362
U_het3_3.4	-966.436	-414.168	-552.259	-5.99481	-414.168	-552.258	-6.43867	-4.9915	-5.29399	-5.16577	-5.10923	-4.1457	-5.41172	-5.2835	-4.7928	-5.91492	-6.17443	-6.17777	-6.22347	-5.53461	-6.47654	-6.48241	-5.98471	-5.14275	8.61238	-0.98862	-7.82219	-5.34118
U_het3_3.6	-966.434	-414.168	-552.259	-4.75583	-414.168	-552.258	-5.20883	-4.39721	-4.20145	-4.15323	-4.49155	-5.07132	-4.29579	-4.24757	-4.3621	-4.98366	-4.74937	-4.79851	-5.30473	-6.11126	-5.06416	-5.11829	-5.03762	-3.81024	6.71144	-0.808352	-6.53096	-4.43811
U_het3_4.0	-966.436	-414.168	-552.259	-5.96797	-414.168	-552.258	-6.41796	-5.09124	-5.26443	-5.01146	-5.24633	-4.27979	-5.41953	-5.16655	-4.88742	-5.89235	-6.02971	-5.88908	-6.19873	-5.46537	-6.33021	-6.19157	-5.92378	-5.54362	8.03373	-1.19413	-7.15599	-5.86002
U_het3_4.7	-966.435	-414.168	-552.259	-4.9896	-414.168	-552.258	-5.35841	-4.49095	-4.25578	-4.12337	-4.61887	-4.79784	-4.3837	-4.25128	-4.44042	-5.13043	-4.8567	-4.8262	-5.48106	-5.89299	-5.20085	-5.17568	-5.18799	-4.24248	7.03387	-0.897178	-6.7735	-4.87929
U_het3_5.7	-966.436	-414.168	-552.259	-5.61631	-414.168	-552.258	-6.03245	-5.04233	-4.80996	-4.43966	-5.22659	-3.30335	-4.99421	-4.62392	-4.89017	-5.75191	-5.48249	-5.21823	-6.1293	-4.43976	-5.85318	-5.59342	-5.79872	-5.16348	7.91216	-1.08904	-7.30979	-5.65014
U_het3_5.8	-966.436	-414.168	-552.259	-5.63539	-414.168	-552.258	-6.11959	-5.04324	-5.30685	-5.06876	-5.08524	-3.71819	-5.34884	-5.11076	-5.00882	-5.88586	-6.106	-5.99319	-6.15063	-5.05228	-6.36497	-6.25612	-6.00843	-4.83844	7.83642	-0.883207	-7.32407	-5.20931
A_het4_0.0	-712.178	-466.536	-245.635	-4.67835	-466.536	-245.634	-4.93512	-4.34441	-4.21733	-4.25134	-3.75565	-3.06321	-3.62856	-3.66258	-4.23902	-4.97052	-4.80905	-4.93871	-4.52688	-4.01492	-4.36879	-4.49397	-4.94023	-2.73922	5.08559	-0.636786	-5.21613	-3.50655
A_het4_0.3	-712.18	-466.536	-245.635	-5.71431	-466.536	-245.634	-5.97448	-4.51912	-4.772	-4.75551	-3.89285	-2.85931	-4.14573	-4.12924	-4.22944	-5.506	-5.70392	-5.83913	-5.11261	-4.37756	-5.31213	-5.44204	-5.40686	-3.10343	6.92279	-0.753316	-8.04646	-4.98042
A_het4_0.5	-712.182	-466.536	-245.635	-7.50033	-466.536	-245.634	-7.73625	-7.15586	-7.4554	-7.09041	-6.71284	-6.28427	-7.01238	-6.64739	-6.81649	-8.34239	-8.59161	-8.38964	-8.09202	-7.96889	-8.34189	-8.13696	-8.28413	-6.23038	8.52831	-1.05484	-8.6518	-7.40871
A_het4_3.4	-712.178	-466.536	-245.635	-4.61276	-466.536	-245.634	-4.92323	-4.64378	-4.19041	-4.06392	-4.19232	-4.89913	-3.73896	-3.61246	-4.41667	-5.44578	-4.94862	-4.94432	-5.18198	-6.13047	-4.68548	-4.67768	-5.3825	-2.98967	6.60113	-0.681709	-6.93184	-4.0021
A_het4_4.8	-712.181	-466.536	-245.635	-6.34018	-466.536	-245.634	-6.6446	-6.46542	-6.82699	-6.56379	-5.92509	-5.56599	-6.28666	-6.02346	-6.22693	-7.37484	-7.6894	-7.56151	-7.03317	-6.93627	-7.34926	-7.21751	-7.31679	-4.8382	7.59769	-0.789703	-7.55702	-5.58724
A_het4_m.0.0	-712.181	-466.536	-245.635	-6.50847	-466.536	-245.634	-6.86532	-6.39931	-6.9488	-6.72712	-5.8632	-5.38362	-6.41269	-6.19101	-6.10383	-7.38521	-7.88553	-7.80834	-7.05049	-6.8489	-7.55221	-7.47089	-7.30577	-4.90118	7.89905	-0.846576	-7.9765	-5.8252
A_het4_m.2.5	-712.177	-466.536	-245.635	-4.28314	-466.536	-245.634	-4.6596	-4.88748	-4.28674	-4.07849	-4.48738	-4.95936	-3.88665	-3.6784	-4.69346	-5.63839	-4.99563	-4.90305	-5.42185	-6.12552	-4.77923	-4.68366	-5.5919	-2.80705	6.23045	-0.635311	-6.64	-3.85191
A_het4_m.5.8	-712.182	-466.536	-245.635	-7.09356	-466.536	-245.634	-7.53723	-7.32384	-7.54628	-7.02752	-7.12363	-7.12312	-7.34607	-6.82732	-6.97034	-8.37081	-8.55173	-8.17328	-8.33697	-8.60332	-8.51632	-8.13806	-8.3063	-6.49937	7.88691	-0.95791	-7.65879	-7.22916
C_het4_1.3	-639.936	-394.291	-245.635	-6.67406	-394.291	-245.634	-6.932	-6.89212	-6.76879	-6.27626	-6.33729	-6.5129	-6.21396	-5.72143	-6.65407	-7.88689	-7.72137	-7.36551	-7.47047	-7.89226	-7.30793	-6.94608	-7.87964	-5.73645	7.70613	-1.12957	-7.01235	-6.17223
C_het4_1.4	-639.936	-394.291	-245.635	-6.27443	-394.291	-245.634	-6.46491	-6.23655	-5.9467	-5.57509	-5.88172	-6.28949	-5.59187	-5.22026	-5.95135	-7.08912	-6.75889	-6.5096	-6.88778	-7.53108	-6.55747	-6.30479	-7.03581	-5.50637	7.37014	-0.929758	-6.84588	-5.91186
C_het4_2.3	-639.935	-394.291	-245.635	-5.93023	-394.291	-245.634	-6.15341	-5.75207	-6.02459	-5.34361	-4.97777	-4.55448	-5.25028	-4.56931	-5.60889	-6.69312	-6.92117	-6.37509	-6.0663	-5.88393	-6.29966	-5.74499	-6.70389	-4.38321	6.02281	-1.16391	-6.27726	-5.80157
C_het4_2.5	-639.935	-394.291	-245.635	-6.05722	-394.291	-245.634	-6.21715	-5.81601	-6.19053	-5.46081	-5.51006	-6.12143	-5.88458	-5.15486	-5.55376	-6.59931	-6.93465	-6.31987	-6.44622	-7.28373	-6.78077	-6.1629	-6.55344	-5.47392	7.05802	-0.840113	-6.57647	-5.83248
C_het4_3.3	-639.936	-394.291	-245.635	-6.77846	-394.291	-245.634	-7.02247	-6.5376	-7.25208	-6.55405	-6.26383	-7.074	-6.97831	-6.28028	-6.20938	-7.518	-8.19522	-7.62659	-7.34544	-8.38995	-8.02271	-7.4493	-7.48543	-6.9385	8.03044	-1.23302	-6.8114	-6.95247
C_het4_4.6	-639.936	-394.291	-245.635	-6.26514	-394.291	-245.634	-6.49816	-6.06365	-6.57873	-5.9341	-5.36708	-5.21032	-5.88216	-5.23753	-6.04583	-6.8592	-7.34747	-6.80363	-6.22409	-6.22502	-6.719	-6.16833	-6.95194	-5.88965	5.85221	-1.11192	-4.94255	-6.0919
C_het4_m_1.5	-639.936	-394.291	-245.635	-6.31958	-394.291	-245.634	-6.60824	-5.86142	-6.08684	-5.49086	-5.59469	-6.17522	-5.82011	-5.22413	-5.55973	-6.71219	-6.89965	-6.42286	-6.57612	-7.38441	-6.76273	-6.28243	-6.66523	-5.80248	7.31348	-0.97942	-6.72592	-6.19434
C_het4_m_2.3	-639.936	-394.291	-245.635	-6.23468	-394.291	-245.634	-6.53049	-5.69439	-6.15053	-5.43348	-4.96848	-4.83842	-5.42463	-4.70757	-5.49315	-6.71925	-7.13026	-6.55607	-6.13091	-6.25346	-6.54679	-5.96381	-6.71725	-4.84467	6.31972	-1.11988	-6.58549	-6.23032
C_het4_m_2.6	-639.935	-394.291	-245.635	-6.00513	-394.291	-245.634	-6.24364	-6.12037	-5.91234	-5.45235	-5.64754	-6.4248	-5.43951	-4.97952	-5.96836	-6.90825	-6.66943	-6.31446	-6.54379	-7.50606	-6.30797	-5.94968	-6.91323	-5.03411	6.23841	-1.03317	-5.68908	-5.51794
C_het4_m_3.0	-639.937	-394.291	-245.635	-7.06864	-394.291	-245.634	-7.26477	-6.56924	-7.15522	-6.41493	-6.25025	-7.30507	-6.83623	-6.09594	-6.21591	-7.5946	-8.14366	-7.53617	-7.35592	-8.64439	-7.90581	-7.29192	-7.55913	-6.78128	7.43841	-1.18539	-6.68653	-7.21478
C_het4_m_4.0	-639.936	-394.291	-245.635	-6.70985	-394.291	-245.634	-7.04441	-7.02396	-6.94793	-6.53875	-6.52445	-6.27247	-6.44843	-6.03925	-6.79718	-7.96087	-7.84247	-7.56526	-7.61419	-7.60674	-7.49785	-7.21568	-7.94592	-5.90464	7.79752	-1.13481	-6.96156	-6.20349
G_het4_0.2	-787.323	-541.676	-245.635	-7.57957	-541.677	-245.634	-7.31568	-6.17558	-6.63419	-6.56092	-5.61852	-5.55205	-6.07713	-6.00387	-5.88824	-7.27822	-7.6803	-7.77053	-6.9512	-7.20327	-7.35403	-7.43943	-7.21744	-5.01149	7.91896	-1.01155	-8.3385	-6.44258
G_het4_0.4	-787.324	-541.676	-245.635	-8.22504	-541.678	-245.634	-7.84019	-6.59352	-7.25615	-7.04563	-6.06578	-6.26311	-6.72841	-6.51789	-6.26531	-7.77937	-8.38685	-8.34523	-7.46184	-7.9802	-8.07025	-8.02377	-7.71866	-5.88489	8.4002	-1.03847	-8.5372	-7.06036
G_het4_2.2	-787.327	-541.676	-245.635	-9.95885	-541.678	-245.634	-9.56162	-9.18043	-9.73474	-8.77167	-8.71519	-9.31413	-9.2695	-8.30644	-8.7549	-10.4365	-10.944	-10.1456	-10.0842	-10.9734	-10.5935	-9.7871	-10.366	-8.39673	8.84685	-1.41781	-8.1589	-9.12659
G_het4_5.3	-787.324	-541.676	-245.635	-7.76888	-541.678	-245.634	-7.26225	-6.9432	-7.45955	-6.95643	-6.75576	-7.46404	-7.2721	-6.76899	-6.59739	-7.9701	-8.44407	-8.0806	-7.95935	-8.93713	-8.43137	-8.06844	-7.90361	-6.323	7.92433	-1.02781	-7.62307	-7.04955
G_het4_m_0.0	-787.325	-541.676	-245.635	-8.41563	-541.678	-245.634	-7.82695	-6.68708	-7.41216	-7.14602	-6.21614	-6.62532	-6.94122	-6.67508	-6.34494	-7.9192	-8.59064	-8.49549	-7.65172	-8.38289	-8.32376	-8.22491	-7.86542	-6.25138	8.73865	-1.04463	-8.78955	-7.34692
G_het4_m_0.7	-787.324	-541.676	-245.635	-7.97536	-541.678	-245.634	-7.5657	-6.16953	-7.57072	-6.96016	-5.52394	-5.87559	-6.92513	-6.31457	-5.84882	-7.29034	-8.63443	-8.1896	-6.86608	-7.53467	-8.21237	-7.76094	-7.20944	-5.19808	7.40199	-1.17707	-8.15738	-7.13053
G_het4_m_4.6	-787.322	-541.676	-245.635	-6.72458	-541.678	-245.634	-6.16101	-6.17174	-6.05211	-5.86239	-5.99488	-6.89912	-5.87524	-5.68553	-5.88098	-7.06045	-6.89974	-6.83628	-7.07076	-8.22706	-6.9078	-6.84529	-6.9937	-5.24451	7.13585	-0.924849	-7.07978	-6.11329
G_het4_m_5.2	-787.328	-541.676	-245.635	-10.2639	-541.677	-245.634	-9.99748	-9.21862	-9.82071	-8.99065	-8.81555	-9.22425	-9.41764	-8.58758	-8.77983	-10.5051	-11.0613	-10.3974	-10.2196	-10.9215	-10.7771	-10.1069	-10.4368	-9.11694	9.80579	-1.61114	-8.4635	-9.38578
T_het4_0.0	-699.058	-453.413	-245.635	-6.33208	-453.413	-245.634	-6.78945	-6.5757	-6.75282	-6.22222	-6.34016	-6.73336	-6.51729	-5.98668	-6.28823	-7.45623	-7.59061	-7.18762	-7.38337	-8.02734	-7.51636	-7.11019	-7.41199	-5.65888	7.59404	-0.882959	-7.22782	-6.17562
T_het4_0.2	-699.054	-453.413	-245.635	-3.69741	-453.413	-245.634	-4.19399	-3.35427	-3.53168	-3.59477	-2.88905	-2.01141	-3.06646	-3.12956	-3.2289	-4.04789	-4.1826	-4.3573	-3.75913	-3.10396	-3.89529	-4.06445	-4.01811	-1.92587	5.85021	-0.684083	-6.0598	-2.81955
T_het4_0.4	-699.055	-453.413	-245.635	-4.48584	-453.413	-245.634	-4.93307	-3.8859	-4.43556	-4.55818	-3.56924	-3.55731	-4.1189	-4.24152	-3.65056	-4.76039	-5.26674	-5.51715	-4.59871	-4.83526	-5.10448	-5.35007	-4.75329	-2.71177	6.35402	-0.647035	-6.47125	-3.47604
T_het4_1.4	-699.055	-453.413	-245.635	-4.46382	-453.413	-245.634	-4.96391	-3.11319	-3.59358	-3.6602	-2.65078	-1.87931	-3.13117	-3.19779	-2.93311	-3.96536	-4.40236	-4.59496	-3.65697	-3.12666	-4.09501	-4.28154	-3.9496	-2.57057	6.31016	-0.878238	-6.54003	-3.67868
T_het4_2.0	-699.056	-453.413	-245.635	-5.09041	-453.413	-245.634	-5.59512	-4.77407	-4.79984	-4.44202	-4.26453	-3.83241	-4.2903	-3.93248	-4.635	-5.67969	-5.66541	-5.43402	-5.28148	-5.07763	-5.2696	-5.03032	-5.70713	-3.47624	5.56743	-0.892002	-5.81609	-4.6169
T_het4_2.8	-699.058	-453.413	-245.635	-6.21549	-453.413	-245.634	-6.67762	-6.44966	-6.50472	-5.99279	-6.14373	-6.22114	-6.19879	-5.68686	-6.22043	-7.32664	-7.3369	-6.95481	-7.19638	-7.53084	-7.20556	-6.81988	-7.31075	-5.33908	7.29435	-0.787937	-7.15868	-5.99135
T_het4_3.3	-699.058	-453.413	-245.635	-6.67196	-453.413	-245.634	-7.21525	-6.93243	-7.37454	-6.71007	-6.27942	-5.19966	-6.72153	-6.05707	-6.73696	-8.08041	-8.47732	-7.9663	-7.5249	-6.70858	-7.9263	-7.40425	-8.13198	-5.91649	6.62922	-0.981576	-6.55803	-6.82687
T_het4_4.6	-699.058	-453.413	-245.635	-6.31735	-453.413	-245.634	-6.69965	-6.746	-6.94293	-6.45119	-6.48975	-6.88461	-6.68667	-6.19493	-6.48333	-7.67267	-7.82867	-7.46625	-7.54739	-8.18757	-7.70254	-7.33544	-7.65915	-6.19531	7.56325	-0.975294	-6.79068	-6.39804
T_het4_m.1.0	-699.058	-453.413	-245.635	-6.42128	-453.413	-245.634	-6.89132	-6.72038	-6.8728	-6.37395	-6.4357	-6.9452	-6.58812	-6.08927	-6.44497	-7.68684	-7.7982	-7.43222	-7.52076	-8.27789	-7.63167	-7.25999	-7.67774	-6.17882	7.42634	-0.934656	-6.79375	-6.48088
T_het4_m.1.6	-699.059	-453.413	-245.635	-6.90203	-453.413	-245.634	-7.37514	-7.03632	-7.39976	-6.76545	-6.38116	-5.34174	-6.7446	-6.11028	-6.84717	-8.21279	-8.53122	-8.05255	-7.64692	-6.8724	-7.96993	-7.47986	-8.27799	-6.14408	6.61826	-0.95001	-6.57634	-7.05218
T_het4_m.2.0	-699.058	-453.413	-245.635	-6.62821	-453.413	-245.634	-7.169	-6.65207	-6.64936	-6.18231	-6.37752	-6.50334	-6.37481	-5.90776	-6.3693	-7.62516	-7.5787	-7.24839	-7.50037	-7.88818	-7.45278	-7.11832	-7.60951	-5.88831	7.73047	-0.983564	-7.3938	-6.5352
T_het4_m.3.0	-699.056	-453.413	-245.635	-5.18571	-453.413	-245.634	-5.66842	-5.15483	-5.20705	-4.85692	-4.61138	-4.13804	-4.6636	-4.31346	-5.03649	-6.03842	-6.05604	-5.82377	-5.55257	-5.27846	-5.57396	-5.33148	-6.09199	-3.95818	5.02335	-0.931429	-5.18574	-5.05199
T_het4_m.4.4	-699.055	-453.413	-245.635	-4.52072	-453.413	-245.634	-5.01099	-3.82311	-4.41734	-4.53079	-3.51491	-3.56353	-4.10913	-4.22259	-3.56895	-4.72732	-5.27837	-5.52198	-4.56838	-4.86767	-5.11889	-5.35757	-4.71636	-2.87338	6.61029	-0.677974	-6.5501	-3.49116
T_het4_m.4.5	-699.054	-453.413	-245.635	-4.19628	-453.413	-245.634	-4.73255	-3.19012	-3.51235	-3.61825	-2.71197	-2.03863	-3.0342	-3.1401	-3.10627	-3.86525	-4.14562	-4.36053	-3.561	-3.10695	-3.84225	-4.05203	-3.87884	-2.29937	5.84443	-0.743355	-5.97819	-3.1765
U_het4_1.4	-659.809	-414.168	-245.635	-3.7617	-414.168	-245.634	-4.20566	-3.75386	-3.84917	-3.85438	-3.23851	-2.66948	-3.33383	-3.33904	-3.65056	-4.5483	-4.5989	-4.72679	-4.20007	-3.86999	-4.2521	-4.37335	-4.57695	-1.74561	5.57262	-0.694953	-5.75179	-2.61974
U_het4_1.5	-659.813	-414.168	-245.635	-6.68729	-414.168	-245.634	-7.16705	-6.82361	-7.06759	-6.46929	-6.19257	-5.04451	-6.43655	-5.83825	-6.65587	-7.99247	-8.1942	-7.74751	-7.43229	-6.53732	-7.63877	-7.18067	-8.08473	-6.2152	6.55129	-0.965136	-6.28967	-6.91872
U_het4_1.8	-659.812	-414.168	-245.635	-6.05027	-414.168	-245.634	-6.53899	-6.35897	-6.40865	-5.85902	-6.09004	-6.23699	-6.13972	-5.59009	-6.11446	-7.23224	-7.24245	-6.81579	-7.09683	-7.47891	-7.1062	-6.67549	-7.23442	-6.05845	7.2996	-0.949903	-6.50695	-6.21571
U_het4_2.2	-659.81	-414.168	-245.635	-4.34748	-414.168	-245.634	-4.79366	-3.52707	-4.205	-4.3434	-3.21783	-3.23608	-3.89576	-4.03416	-3.28614	-4.39451	-5.03173	-5.29413	-4.2221	-4.47744	-4.85898	-5.11644	-4.39007	-2.99965	6.43045	-0.656709	-6.13517	-3.36107
U_het4_2.6	-659.811	-414.168	-245.635	-5.09101	-414.168	-245.634	-5.5707	-5.15712	-5.15924	-4.76698	-4.62962	-4.11855	-4.63173	-4.23947	-5.06798	-6.02225	-5.99229	-5.71323	-5.53644	-5.21257	-5.51044	-5.22109	-6.10198	-4.04446	4.82386	-0.949542	-4.8708	-5.04095
U_het4_3.7	-659.809	-414.168	-245.635	-4.15497	-414.168	-245.634	-4.64153	-3.78513	-4.1569	-4.22463	-3.34446	-3.574	-3.71623	-3.78396	-3.57499	-4.64202	-4.97095	-5.1644	-4.34474	-4.81293	-4.67478	-4.86153	-4.64546	-2.70634	6.29962	-0.781258	-6.03118	-3.21915
U_het4_4.2	-659.813	-414.168	-245.635	-6.41086	-414.168	-245.634	-6.88635	-6.43236	-6.92698	-6.36915	-6.14421	-6.67533	-6.63883	-6.081	-6.1587	-7.38537	-7.84143	-7.41225	-7.19853	-7.96512	-7.65453	-7.21939	-7.38399	-6.38455	7.23082	-0.938892	-6.38928	-6.4819
U_het4_m_1.2	-659.81	-414.168	-245.635	-4.34492	-414.168	-245.634	-4.83284	-3.51148	-4.22499	-4.3688	-3.18418	-3.17023	-3.89769	-4.0415	-3.28183	-4.37143	-5.04368	-5.31153	-4.18446	-4.40846	-4.85648	-5.11918	-4.37146	-2.77905	6.19795	-0.654548	-6.12051	-3.35616
U_het4_m_1.3	-659.811	-414.168	-245.635	-4.85566	-414.168	-245.634	-5.3951	-4.25704	-4.30918	-3.96328	-3.72457	-2.85539	-3.77671	-3.43081	-4.16701	-5.22864	-5.24632	-5.02564	-4.75043	-4.08891	-4.77214	-4.54195	-5.31935	-3.77352	5.41131	-0.940473	-5.37019	-4.67287
U_het4_m_1.6	-659.808	-414.168	-245.635	-3.49956	-414.168	-245.634	-3.95362	-2.74619	-2.87515	-3.0353	-2.29257	-1.32304	-2.42153	-2.58167	-2.64507	-3.44161	-3.53113	-3.79903	-3.13401	-2.3747	-3.22472	-3.48659	-3.45209	-1.96162	5.47753	-0.729586	-5.46006	-2.67374
U_het4_m_2.3	-659.811	-414.168	-245.635	-5.19363	-414.168	-245.634	-5.68309	-5.13755	-5.10234	-4.79336	-4.74998	-4.30736	-4.71477	-4.40579	-4.88669	-5.90266	-5.83319	-5.63155	-5.61863	-5.37245	-5.55079	-5.34331	-5.87722	-5.2119	6.54961	-1.04768	-5.63927	-5.34924
U_het4_m_3.5	-659.813	-414.168	-245.635	-6.34512	-414.168	-245.634	-6.80457	-6.79541	-7.00685	-6.35862	-6.16553	-5.02023	-6.37697	-5.72874	-6.63254	-7.89356	-8.06184	-7.56029	-7.35452	-6.46052	-7.52714	-7.01483	-7.96634	-5.8127	6.38852	-0.921541	-6.18855	-6.53428
U_het4_m_4.8	-659.813	-414.168	-245.635	-6.18704	-414.168	-245.634	-6.71965	-6.46721	-6.93358	-6.38545	-6.19728	-6.56196	-6.66365	-6.11552	-6.2248	-7.36464	-7.79253	-7.36823	-7.21114	-7.8076	-7.63858	-7.20936	-7.3663	-6.37866	7.37319	-0.973406	-6.32919	-6.30807
A_het5_0.0	-712.215	-466.536	-245.672	-4.45547	-466.536	-245.672	-4.68331	-4.65493	-4.1034	-4.109	-4.17645	-4.71285	-3.62492	-3.63052	-4.5055	-5.29132	-4.705	-4.80761	-4.97091	-5.6963	-4.38642	-4.48646	-5.23886	-3.29317	6.17172	-0.567844	-5.69409	-3.38339
A_het5_0.2	-712.22	-466.536	-245.672	-7.46055	-466.536	-245.672	-7.60832	-6.82804	-7.04097	-6.89866	-6.21854	-5.22408	-6.43148	-6.28916	-6.42028	-8.05384	-8.21371	-8.24114	-7.63013	-6.94736	-7.79254	-7.81388	-7.95363	-5.47416	8.55982	-0.768764	-8.74652	-6.42963
A_het5_0.8	-712.215	-466.536	-245.672	-4.69094	-466.536	-245.672	-4.90073	-4.5885	-4.35151	-4.2782	-3.99849	-3.65733	-3.76149	-3.68819	-4.38675	-5.54912	-5.25961	-5.33274	-5.18497	-5.1311	-4.89708	-4.96566	-5.49449	-2.07117	6.20334	-0.675027	-7.33598	-3.87884
A_het5_1.8	-712.215	-466.536	-245.672	-4.81098	-466.536	-245.672	-5.06152	-3.91171	-4.79535	-4.68395	-3.48681	-2.02575	-4.37045	-4.25905	-3.71298	-4.88072	-5.71993	-5.74576	-4.64311	-3.44403	-5.48314	-5.50694	-4.84685	-2.64252	6.17243	-0.788484	-6.8637	-4.12228
A_het5_2.0	-712.217	-466.536	-245.672	-5.47669	-466.536	-245.672	-5.62766	-5.00862	-5.14208	-5.07628	-4.304	-4.0238	-4.43746	-4.37165	-4.89284	-5.79531	-5.89041	-5.93882	-5.23294	-5.15881	-5.33283	-5.37489	-5.79485	-3.7747	5.97299	-0.581597	-5.80495	-4.18825
A_het5_3.1	-712.218	-466.536	-245.672	-6.70381	-466.536	-245.672	-6.92247	-6.73479	-6.12713	-6.03337	-6.13863	-5.66145	-5.53097	-5.43721	-6.40835	-7.85946	-7.19735	-7.26641	-7.47913	-7.31192	-6.81884	-6.88288	-7.77294	-4.57057	7.63884	-0.746097	-8.33913	-6.01696
A_het5_3.2	-712.219	-466.536	-245.672	-6.83773	-466.536	-245.672	-7.11072	-7.19459	-6.59093	-6.48385	-6.7235	-6.84928	-6.11984	-6.01276	-6.8784	-8.28572	-7.63179	-7.67953	-8.01519	-8.43569	-7.36214	-7.40644	-8.21277	-5.1082	7.82851	-0.804164	-8.06034	-6.1442
A_het5_5.0	-712.216	-466.536	-245.672	-4.98546	-466.536	-245.672	-5.16188	-4.94105	-4.19496	-3.99637	-4.40901	-4.41719	-3.66292	-3.46433	-4.65665	-5.88059	-5.09111	-5.02595	-5.50543	-5.76101	-4.71833	-4.64777	-5.80785	-3.67691	7.0444	-0.66847	-7.18238	-4.48336
A_het5_5.3	-712.216	-466.536	-245.672	-5.34551	-466.536	-245.672	-5.69744	-4.16466	-4.36514	-4.37701	-3.58218	-3.87533	-3.78267	-3.79454	-3.83906	-5.25469	-5.40061	-5.57248	-4.89268	-5.49333	-5.04022	-5.20713	-5.15948	-2.97363	7.5636	-0.711523	-8.32626	-4.44781
A_het5_5.6	-712.216	-466.536	-245.672	-5.1689	-466.536	-245.672	-5.34687	-4.8851	-3.86156	-3.92714	-4.40878	-4.51355	-3.38523	-3.45082	-4.70347	-5.78884	-4.72514	-4.91714	-5.4618	-5.79968	-4.40036	-4.58814	-5.77389	-3.46972	5.982	-0.739915	-6.36757	-4.59521
A_het5_m.1.0	-712.215	-466.536	-245.672	-4.75018	-466.536	-245.672	-4.89759	-4.52743	-4.07177	-4.11335	-4.04261	-4.16573	-3.58696	-3.62853	-4.34749	-5.2062	-4.71501	-4.85813	-4.87723	-5.19591	-4.38795	-4.52822	-5.14483	-3.38739	6.27517	-0.57548	-5.88273	-3.57043
A_het5_m.1.2	-712.219	-466.536	-245.672	-7.34741	-466.536	-245.672	-7.52545	-6.75484	-6.87835	-6.75556	-6.19388	-5.29804	-6.31738	-6.19459	-6.37422	-7.99854	-8.06865	-8.11753	-7.63137	-7.05293	-7.70343	-7.74729	-7.91625	-5.58494	8.5318	-0.788034	-8.80048	-6.64166
A_het5_m.1.5	-712.217	-466.536	-245.672	-5.98933	-466.536	-245.672	-6.3157	-5.92949	-5.93616	-5.78752	-5.49796	-5.27073	-5.50463	-5.35599	-5.71797	-6.90493	-6.86968	-6.85574	-6.63483	-6.65812	-6.60097	-6.58406	-6.89066	-4.25373	6.12586	-0.739705	-6.51765	-5.38523
A_het5_m.2.0	-712.218	-466.536	-245.672	-6.11483	-466.536	-245.672	-6.37266	-5.70402	-5.12468	-5.05728	-5.14709	-5.08238	-4.56776	-4.50035	-5.40931	-6.70253	-6.0797	-6.1509	-6.29893	-6.48692	-5.67891	-5.74477	-6.63288	-4.70047	7.5803	-0.692708	-7.43936	-5.25224
A_het5_m.2.7	-712.218	-466.536	-245.672	-6.23079	-466.536	-245.672	-6.40722	-5.18494	-5.42343	-5.50589	-4.58568	-4.16638	-4.82418	-4.90663	-4.83075	-6.27391	-6.45833	-6.70009	-5.88865	-5.77373	-6.07495	-6.31132	-6.16694	-3.89268	7.86541	-0.699129	-8.3348	-5.0612
A_het5_m.3.6	-712.217	-466.536	-245.672	-5.60559	-466.536	-245.672	-5.99394	-5.03523	-4.80976	-4.85449	-4.31651	-4.31809	-4.09104	-4.13577	-4.81687	-6.02669	-5.74893	-5.94246	-5.51628	-5.80078	-5.24187	-5.42878	-5.97582	-2.85749	6.66059	-0.621475	-7.5308	-4.34917
A_het5_m.3.7	-712.216	-466.536	-245.672	-5.23969	-466.536	-245.672	-5.41565	-4.67501	-5.15878	-5.1389	-4.14936	-3.99343	-4.63312	-4.61325	-4.39499	-5.69215	-6.12266	-6.25496	-5.39489	-5.53752	-5.82624	-5.9548	-5.60504	-2.8894	7.14213	-0.708355	-7.97898	-4.4346
A_het5_m.4.0	-712.217	-466.536	-245.672	-5.7372	-466.536	-245.672	-6.00497	-4.81229	-5.32427	-5.24253	-4.09861	-4.13735	-4.6106	-4.52886	-4.69428	-5.62935	-6.10426	-6.13776	-5.04538	-5.28705	-5.52552	-5.5525	-5.63787	-4.15073	6.10659	-0.622923	-5.8327	-4.49976
A_het5_m.4.1	-712.215	-466.536	-245.672	-4.42845	-466.536	-245.672	-4.6721	-4.59641	-4.07066	-3.89621	-3.94273	-3.66355	-3.41699	-3.24254	-4.40556	-5.38776	-4.81881	-4.76493	-4.89863	-4.84711	-4.33315	-4.27236	-5.33607	-2.32336	5.62947	-0.576886	-6.14306	-3.41384
A_het5_m.4.5	-712.216	-466.536	-245.672	-5.31143	-466.536	-245.672	-5.67538	-5.67933	-4.89534	-4.61258	-5.18855	-5.08444	-4.40456	-4.1218	-5.41337	-6.60967	-5.78028	-5.63264	-6.2957	-6.44907	-5.46775	-5.31558	-6.54116	-3.91989	6.99843	-0.656513	-7.22412	-4.8021
A_het5_m.4.7	-712.217	-466.536	-245.672	-5.6603	-466.536	-245.672	-5.98876	-5.38995	-4.84379	-4.65662	-4.74693	-4.75253	-4.20077	-4.0136	-5.06644	-6.48291	-5.88148	-5.85543	-6.05875	-6.37241	-5.45951	-5.42758	-6.38579	-3.20522	7.3246	-0.680079	-8.22528	-4.78598
A_het5_m.5.2	-712.214	-466.536	-245.672	-3.64153	-466.536	-245.672	-3.88144	-4.17434	-4.00827	-3.7889	-3.60643	-2.98067	-3.44037	-3.221	-4.02908	-4.81984	-4.61751	-4.49774	-4.38626	-3.94833	-4.18706	-4.06078	-4.78321	-2.07962	4.5789	-0.466429	-5.096	-3.06314
C_het5_0.5	-639.971	-394.291	-245.672	-4.85331	-394.291	-245.672	-4.98514	-4.29484	-4.55767	-4.26141	-3.93395	-4.28451	-4.19678	-3.90052	-4.04479	-5.04573	-5.27347	-5.08437	-4.80327	-5.35493	-5.03192	-4.83803	-5.0015	-4.21564	6.29191	-0.676076	-5.83622	-4.43603
C_het5_1.2	-639.971	-394.291	-245.672	-5.10394	-394.291	-245.672	-5.28579	-3.73116	-4.33733	-4.23473	-3.35161	-3.84927	-3.95778	-3.85517	-3.459	-4.63289	-5.20503	-5.22114	-4.31508	-5.0178	-4.88932	-4.89711	-4.61355	-4.08431	6.36196	-1.01723	-5.75465	-4.49423
C_het5_1.3	-639.973	-394.291	-245.672	-6.25553	-394.291	-245.672	-6.53146	-6.4139	-5.67957	-5.3451	-6.09852	-6.36328	-5.36419	-5.02972	-6.04195	-7.29262	-6.52048	-6.3074	-7.10637	-7.59883	-6.33425	-6.11751	-7.20022	-5.62298	7.85809	-0.757297	-6.85618	-5.37837
C_het5_2.0	-639.973	-394.291	-245.672	-6.10913	-394.291	-245.672	-6.39374	-6.47392	-5.89973	-5.76563	-5.84039	-6.07861	-5.2662	-5.1321	-6.29165	-7.39617	-6.78153	-6.77579	-6.89845	-7.36572	-6.28792	-6.27571	-7.40261	-4.66872	7.16563	-1.04486	-6.46609	-5.01405
C_het5_2.7	-639.97	-394.291	-245.672	-4.35511	-394.291	-245.672	-4.5926	-5.12172	-4.21552	-4.10619	-4.6759	-4.89933	-3.7697	-3.66037	-4.99139	-5.74251	-4.80505	-4.78707	-5.42857	-5.82521	-4.49309	-4.47222	-5.72262	-3.02043	5.67022	-0.667653	-5.15589	-3.17376
C_het5_4.1	-639.972	-394.291	-245.672	-5.90913	-394.291	-245.672	-6.0345	-5.10985	-5.08271	-4.80399	-4.82483	-5.33066	-4.79769	-4.51897	-4.81828	-6.07241	-6.01049	-5.8566	-5.86848	-6.59513	-5.8072	-5.64783	-6.05222	-5.08187	7.19671	-1.09708	-6.46037	-5.44261
C_het5_5.0	-639.972	-394.291	-245.672	-5.50309	-394.291	-245.672	-5.85868	-4.9175	-5.09472	-5.10594	-4.44534	-5.55271	-4.62256	-4.63378	-4.72241	-5.78791	-5.92397	-6.06	-5.45335	-6.79323	-5.59118	-5.72097	-5.787	-4.13389	6.50812	-0.8937	-6.13617	-4.65563
C_het5_5.5	-639.971	-394.291	-245.672	-4.88701	-394.291	-245.672	-5.16333	-3.96605	-4.42647	-4.23421	-3.54769	-4.00565	-4.00812	-3.81585	-3.74905	-4.68235	-5.10433	-5.02039	-4.41113	-5.07945	-4.83409	-4.7453	-4.63768	-3.65775	6.12703	-0.657453	-5.89428	-4.08245
C_het5_5.6	-639.971	-394.291	-245.672	-4.8524	-394.291	-245.672	-4.96587	-3.46921	-4.24925	-3.95856	-2.95204	-2.92202	-3.73207	-3.44138	-3.38651	-4.15514	-4.90708	-4.70941	-3.73819	-3.87045	-4.49385	-4.29237	-4.18202	-3.78981	5.44303	-0.878708	-4.91466	-4.14015
C_het5_5.8	-639.972	-394.291	-245.672	-5.72427	-394.291	-245.672	-5.94866	-4.57544	-4.86823	-4.74341	-4.01662	-4.20803	-4.30941	-4.18459	-4.31129	-5.59746	-5.84667	-5.86256	-5.18002	-5.62488	-5.43232	-5.44179	-5.5681	-4.68797	7.47918	-0.970343	-6.89339	-5.07252
C_het5_m_0.0	-639.972	-394.291	-245.672	-5.81891	-394.291	-245.672	-6.10188	-5.85028	-5.126	-4.94148	-5.24389	-5.00033	-4.51962	-4.33509	-5.58435	-6.9046	-6.13599	-6.09586	-6.43359	-6.44697	-5.66866	-5.62108	-6.8818	-3.96593	6.81129	-1.02696	-6.7868	-4.9684
C_het5_m_1.6	-639.973	-394.291	-245.672	-6.0525	-394.291	-245.672	-6.18474	-5.63951	-5.34011	-4.97987	-5.37123	-5.86598	-5.07183	-4.71159	-5.28926	-6.53189	-6.19571	-5.95677	-6.38032	-7.10084	-6.04381	-5.80107	-6.46091	-5.57272	7.63453	-0.855984	-6.795	-5.58918
C_het5_m_3.0	-639.972	-394.291	-245.672	-5.43899	-394.291	-245.672	-5.62665	-4.49432	-4.42731	-4.54959	-3.91235	-4.33765	-3.84533	-3.96762	-4.25094	-5.45322	-5.34419	-5.59988	-5.01148	-5.67719	-4.90589	-5.15521	-5.42768	-3.78573	7.27644	-0.901044	-6.74393	-4.15426
C_het5_m_3.1	-639.971	-394.291	-245.672	-5.12613	-394.291	-245.672	-5.23833	-3.72105	-4.30297	-4.1381	-3.28504	-2.70082	-3.86697	-3.70209	-3.53091	-4.60856	-5.15268	-5.10995	-4.27987	-3.91583	-4.82603	-4.77658	-4.60922	-3.58609	5.92172	-0.9679	-6.00407	-4.63634
C_het5_m_3.6	-639.971	-394.291	-245.672	-5.2564	-394.291	-245.672	-5.4507	-4.53187	-4.90443	-4.77637	-3.93486	-4.13288	-4.30742	-4.17936	-4.39144	-5.32847	-5.66433	-5.64931	-4.86268	-5.26452	-5.20239	-5.18172	-5.33801	-4.21751	6.64436	-0.820141	-5.86744	-4.26073
C_het5_m_4.0	-639.972	-394.291	-245.672	-6.02341	-394.291	-245.672	-6.18792	-4.65614	-4.42705	-4.5462	-4.09874	-4.31115	-3.86965	-3.9888	-4.41737	-5.66961	-5.39822	-5.65577	-5.25032	-5.71057	-4.98215	-5.23371	-5.65799	-4.40083	7.29938	-0.955617	-6.90267	-4.95974
C_het5_m_4.2	-639.97	-394.291	-245.672	-4.67562	-394.291	-245.672	-4.9881	-3.39118	-4.08133	-4.0193	-2.90072	-2.84033	-3.59087	-3.52884	-3.29624	-4.17607	-4.82822	-4.87981	-3.80653	-3.95617	-4.46092	-4.50562	-4.21114	-2.57376	4.99616	-0.868634	-5.47462	-3.92084
C_het5_m_4.5	-639.972	-394.291	-245.672	-5.59597	-394.291	-245.672	-5.8639	-5.16951	-4.84428	-4.68837	-4.8069	-5.10261	-4.48167	-4.32576	-4.83352	-5.9708	-5.61125	-5.56586	-5.71611	-6.21426	-5.35778	-5.30757	-5.88815	-4.85786	6.94344	-0.797484	-6.08662	-4.79851
C_het5_m_4.7	-639.971	-394.291	-245.672	-5.31701	-394.291	-245.672	-5.4975	-5.45801	-4.95417	-4.81626	-5.05905	-5.59583	-4.5552	-4.4173	-5.27223	-6.14774	-5.61354	-5.57177	-5.86944	-6.58379	-5.33704	-5.29286	-6.11217	-4.72205	6.84043	-0.896444	-5.56046	-4.33852
C_het5_m_4.8	-639.97	-394.291	-245.672	-4.71021	-394.291	-245.672	-5.00083	-3.38129	-3.61041	-3.63971	-3.03546	-3.34521	-3.26458	-3.29388	-3.04812	-4.14021	-4.33418	-4.47139	-3.91059	-4.42283	-4.10531	-4.23765	-4.05131	-3.67451	6.5815	-0.872882	-5.98056	-3.94644
C_het5_m_5.2	-639.972	-394.291	-245.672	-5.8854	-394.291	-245.672	-6.1178	-4.89447	-5.34093	-5.21172	-4.48606	-4.85291	-4.93252	-4.80332	-4.59626	-5.89365	-6.30542	-6.30406	-5.53567	-6.11779	-5.95005	-5.93971	-5.88255	-4.72001	6.60246	-1.10772	-5.99436	-5.21963
C_het5_m_5.4	-639.972	-394.291	-245.672	-5.66821	-394.291	-245.672	-5.78209	-5.18953	-4.84989	-4.64376	-4.62799	-4.46717	-4.28835	-4.08222	-4.97897	-6.11144	-5.7279	-5.65433	-5.71045	-5.79651	-5.32944	-5.25015	-6.08983	-3.93519	6.8009	-0.989543	-6.59646	-4.72029
G_het5_1.2	-787.364	-541.676	-245.672	-9.522	-541.678	-245.672	-8.9386	-8.48972	-7.76	-7.45028	-7.89278	-8.30526	-7.16306	-6.85334	-8.08277	-9.90754	-9.13655	-8.99847	-9.34122	-10.0263	-8.57538	-8.42551	-9.89955	-7.12509	8.87373	-1.60974	-7.69042	-7.55152
G_het5_1.4	-787.363	-541.676	-245.672	-9.23359	-541.678	-245.672	-8.61993	-8.97761	-8.3757	-7.95874	-8.36027	-8.51308	-7.75837	-7.3414	-8.56519	-10.2883	-9.62964	-9.39415	-9.85388	-10.339	-9.19766	-8.9543	-10.2057	-6.78826	8.71594	-1.06978	-8.6537	-7.7958
G_het5_1.6	-787.359	-541.676	-245.672	-6.42564	-541.677	-245.672	-6.29521	-5.27855	-4.80711	-4.81508	-5.10663	-5.88254	-4.63518	-4.64315	-4.99843	-6.17	-5.66341	-5.79059	-6.1419	-7.1444	-5.63407	-5.76173	-6.12078	-4.72073	6.99228	-0.893618	-6.53576	-5.15783
G_het5_2.0	-787.361	-541.676	-245.672	-7.69345	-541.677	-245.672	-7.60016	-6.11471	-6.29544	-6.30017	-5.54954	-5.98093	-5.73027	-5.73501	-5.81195	-7.29096	-7.41513	-7.58967	-6.94428	-7.69998	-7.06965	-7.23889	-7.24278	-4.73957	7.9657	-0.808265	-8.44746	-6.0296
G_het5_4.0	-787.359	-541.676	-245.672	-6.68695	-541.678	-245.672	-6.02999	-6.49678	-5.75812	-5.50008	-5.95032	-6.15872	-5.21166	-4.95361	-6.32291	-7.52375	-6.73675	-6.62568	-7.17156	-7.65772	-6.38649	-6.27142	-7.5249	-3.9824	6.44559	-0.700779	-7.06293	-5.30052
G_het5_4.1	-787.359	-541.676	-245.672	-6.58564	-541.677	-245.672	-6.17928	-2.29656	-4.46479	-4.45314	-1.66497	-1.7198	-3.83321	-3.82155	-2.11932	-3.27824	-5.3985	-5.52951	-2.81296	-3.13336	-4.93608	-5.0596	-3.2584	-3.3643	6.60132	-1.04849	-6.87646	-4.68792
G_het5_4.5	-787.36	-541.676	-245.672	-7.19593	-541.677	-245.672	-6.97053	-7.37369	-6.36225	-6.10285	-6.77551	-6.89895	-5.76407	-5.50467	-7.14788	-8.4913	-7.42634	-7.32801	-8.10509	-8.53385	-7.04216	-6.93891	-8.47105	-4.36242	7.35189	-0.777805	-7.82996	-5.61829
G_het5_5.2	-787.36	-541.676	-245.672	-7.48768	-541.677	-245.672	-7.25026	-7.56506	-7.61031	-7.2576	-6.95336	-7.35476	-6.99861	-6.6459	-7.23315	-8.65842	-8.65272	-8.45585	-8.20757	-8.89639	-8.20444	-7.99893	-8.58692	-5.30799	7.4541	-0.81947	-7.36764	-6.04099
G_het5_5.7	-787.361	-541.676	-245.672	-8.14345	-541.677	-245.672	-7.76283	-8.3494	-7.40966	-7.06938	-7.73342	-7.55344	-6.79368	-6.4534	-7.94656	-9.6413	-8.64485	-8.48443	-9.21243	-9.36339	-8.21831	-8.05025	-9.56374	-5.80444	8.37277	-0.979596	-8.56633	-6.97758
G_het5_m.0.0	-787.361	-541.676	-245.672	-8.07647	-541.678	-245.672	-7.45339	-7.35345	-7.36993	-7.10324	-6.85321	-7.39922	-6.86969	-6.603	-7.00361	-8.54355	-8.50719	-8.40693	-8.24367	-9.10227	-8.20853	-8.10401	-8.47354	-5.80426	8.31138	-0.900222	-8.33788	-6.73097
G_het5_m.2.0	-787.363	-541.676	-245.672	-8.99233	-541.677	-245.672	-8.57794	-7.22289	-7.14519	-6.99585	-6.73292	-7.71098	-6.65521	-6.50587	-6.84859	-8.4632	-8.33999	-8.35235	-8.08224	-9.34277	-7.96139	-7.96584	-8.41463	-6.41004	8.89812	-1.45891	-8.02694	-6.99778
G_het5_m.3.3	-787.361	-541.676	-245.672	-8.19137	-541.678	-245.672	-7.64701	-6.59992	-6.67474	-6.60536	-6.06035	-6.29686	-6.13517	-6.06578	-6.20528	-7.81554	-7.83397	-7.93754	-7.48149	-8.04473	-7.50114	-7.59873	-7.72157	-5.44369	8.32866	-0.983169	-8.58933	-6.68753
G_het5_m.4.8	-787.36	-541.676	-245.672	-7.26154	-541.677	-245.672	-6.84565	-6.29855	-6.00595	-5.96373	-5.76064	-5.68438	-5.46804	-5.42581	-5.92911	-7.47072	-7.12199	-7.2487	-7.14363	-7.38945	-6.79597	-6.91695	-7.38436	-4.84822	8.13304	-0.896917	-8.40897	-6.02107
G_het5_m.5.0	-787.361	-541.676	-245.672	-7.77893	-541.678	-245.672	-7.27238	-5.94095	-5.79386	-5.60676	-5.18711	-5.81862	-5.04001	-4.85291	-5.77502	-7.08443	-6.89172	-6.85819	-6.46237	-7.35844	-6.27531	-6.23314	-7.10804	-4.87052	6.90851	-0.87987	-7.10928	-5.95116
G_het5_m.5.3	-787.359	-541.676	-245.672	-6.60016	-541.677	-245.672	-6.25994	-5.32785	-4.83733	-4.65075	-4.61436	-4.69054	-4.12384	-3.93725	-5.13136	-6.43911	-5.89821	-5.8683	-5.89699	-6.25716	-5.3603	-5.32255	-6.42222	-3.87918	6.76438	-0.682317	-7.28435	-5.08148
G_het5_m.5.4	-787.36	-541.676	-245.672	-7.215	-541.678	-245.672	-6.6483	-7.19477	-6.36685	-6.17987	-6.59431	-6.35028	-5.76638	-5.5794	-6.87271	-8.336	-7.45032	-7.43163	-7.95687	-8.03632	-7.07264	-7.0475	-8.25994	-4.34072	7.66379	-0.782053	-8.25161	-5.71058
G_het5_m.5.8	-787.36	-541.676	-245.672	-7.24963	-541.678	-245.672	-6.62876	-7.02645	-6.56164	-6.41467	-6.51487	-6.73362	-6.05006	-5.90309	-6.6561	-8.17594	-7.66037	-7.6738	-7.82239	-8.33717	-7.30834	-7.31422	-8.10478	-5.24101	7.97349	-0.888961	-7.83134	-5.98782
T_het5_0.0	-699.095	-453.413	-245.672	-6.5698	-453.413	-245.672	-6.96357	-6.98696	-6.69386	-6.35572	-6.58711	-6.43202	-6.29401	-5.95587	-6.68192	-8.13683	-7.79852	-7.614	-7.85617	-7.9767	-7.51917	-7.32738	-8.13579	-5.89698	7.99417	-0.94772	-7.27172	-6.12225
T_het5_1.1	-699.093	-453.413	-245.672	-5.15659	-453.413	-245.672	-5.56874	-4.40524	-4.92636	-4.79595	-4.02406	-4.51221	-4.54519	-4.41478	-4.17078	-5.26954	-5.75342	-5.74249	-4.97996	-5.68384	-5.46532	-5.44653	-5.2553	-4.07527	6.34655	-0.868878	-5.87271	-4.47031
T_het5_1.5	-699.093	-453.413	-245.672	-5.04057	-453.413	-245.672	-5.45214	-4.48858	-4.75243	-4.67656	-4.13776	-4.74743	-4.40161	-4.32574	-4.28855	-5.29108	-5.51464	-5.55672	-5.08662	-5.92348	-5.31063	-5.34779	-5.27432	-3.53598	6.32673	-0.648514	-6.39167	-4.24944
T_het5_2.2	-699.094	-453.413	-245.672	-5.38344	-453.413	-245.672	-5.75703	-3.82965	-4.10664	-4.06668	-3.46854	-2.71277	-3.74553	-3.70557	-3.52929	-4.83497	-5.06938	-5.16748	-4.60725	-4.10646	-4.84231	-4.93498	-4.79588	-3.98232	7.42912	-1.00595	-7.20003	-4.75918
T_het5_3.0	-699.093	-453.413	-245.672	-4.79556	-453.413	-245.672	-5.25928	-4.30988	-4.62308	-4.41521	-3.86982	-3.05563	-4.18302	-3.97515	-4.14533	-5.26444	-5.53746	-5.46036	-4.93265	-4.35388	-5.20755	-5.12304	-5.29437	-3.3957	6.19672	-0.786446	-6.12407	-4.10949
T_het5_3.5	-699.094	-453.413	-245.672	-5.44878	-453.413	-245.672	-5.79483	-4.90763	-5.48156	-5.31946	-4.46804	-4.5686	-5.04197	-4.87987	-4.63639	-5.93999	-6.46805	-6.45036	-5.63542	-6.00304	-6.16446	-6.1393	-5.94333	-4.22297	7.1114	-0.672328	-6.82893	-4.61283
T_het5_4.1	-699.094	-453.413	-245.672	-5.72781	-453.413	-245.672	-6.12233	-4.39375	-4.48141	-4.41854	-4.06932	-3.87358	-4.15698	-4.09412	-4.1726	-5.30802	-5.35279	-5.4206	-5.14303	-5.19937	-5.18725	-5.25144	-5.32042	-4.5316	7.81039	-0.859678	-7.29782	-4.87871
T_het5_5.1	-699.093	-453.413	-245.672	-5.36445	-453.413	-245.672	-5.73691	-4.6942	-4.58203	-4.46314	-4.40301	-4.57302	-4.29084	-4.17196	-4.44542	-5.62038	-5.46976	-5.4771	-5.43905	-5.84189	-5.28844	-5.29037	-5.60741	-4.30329	6.94314	-0.890028	-6.48554	-4.73572
T_het5_5.4	-699.093	-453.413	-245.672	-5.17379	-453.413	-245.672	-5.59546	-5.29878	-4.78546	-4.70093	-4.9673	-4.76469	-4.45398	-4.36944	-5.03513	-6.12121	-5.56422	-5.60349	-5.965	-6.0073	-5.40778	-5.44313	-6.06063	-3.55649	6.97257	-0.869418	-6.9263	-4.37965
T_het5_m.0.2	-699.093	-453.413	-245.672	-4.75903	-453.413	-245.672	-5.12939	-3.58779	-4.34911	-4.18306	-3.20856	-2.45131	-3.96989	-3.80383	-3.40459	-4.50346	-5.2265	-5.18558	-4.22975	-3.69892	-4.95421	-4.90671	-4.51101	-3.73445	6.3726	-0.875979	-6.0954	-4.33323
T_het5_m.1.2	-699.093	-453.413	-245.672	-4.84822	-453.413	-245.672	-5.20823	-4.66732	-4.9421	-4.70346	-4.30764	-3.90466	-4.58242	-4.34378	-4.44736	-5.53367	-5.76237	-5.65423	-5.35617	-5.21056	-5.58481	-5.47215	-5.49838	-3.55453	7.21943	-0.669697	-6.97881	-3.98361
T_het5_m.1.3	-699.094	-453.413	-245.672	-5.51557	-453.413	-245.672	-5.83957	-5.81724	-5.85835	-5.58407	-5.38068	-5.3458	-5.42178	-5.14751	-5.51879	-6.86004	-6.85609	-6.7261	-6.54784	-6.77628	-6.5453	-6.4073	-6.84824	-4.39207	7.27167	-0.791252	-6.78383	-4.69548
T_het5_m.2.2	-699.096	-453.413	-245.672	-6.67079	-453.413	-245.672	-7.09755	-5.42558	-5.38921	-5.29067	-5.17021	-5.61197	-5.13385	-5.0353	-5.03799	-6.52266	-6.44496	-6.49078	-6.38117	-7.08554	-6.30306	-6.34409	-6.47447	-5.87444	8.52641	-1.01326	-7.74443	-6.10572
T_het5_m.3.7	-699.094	-453.413	-245.672	-5.40073	-453.413	-245.672	-5.72091	-5.22637	-5.21792	-5.20747	-4.69247	-4.70543	-4.68402	-4.67357	-5.06867	-6.23099	-6.17523	-6.30857	-5.84418	-6.12339	-5.79053	-5.91565	-6.27481	-3.38716	6.27972	-0.741698	-6.55691	-4.40605
T_het5_m.4.1	-699.094	-453.413	-245.672	-5.78702	-453.413	-245.672	-6.16056	-5.48426	-5.62108	-5.39782	-5.0831	-5.40366	-5.21992	-4.99666	-5.21214	-6.49353	-6.59379	-6.50154	-6.15198	-6.69668	-6.2545	-6.15313	-6.49752	-4.79018	6.59392	-0.934551	-6.07412	-5.20493
T_het5_m.4.3	-699.094	-453.413	-245.672	-5.82928	-453.413	-245.672	-6.20015	-6.53624	-6.26557	-5.98579	-6.06135	-5.66977	-5.79068	-5.5109	-6.31618	-7.54212	-7.22555	-7.08795	-7.21201	-7.08434	-6.89688	-6.75219	-7.5494	-4.2819	6.55972	-0.772294	-6.57245	-5.06693
T_het5_m.5.0	-699.091	-453.413	-245.672	-3.92249	-453.413	-245.672	-4.25429	-2.97065	-3.24545	-3.28831	-2.47056	-1.83294	-2.74536	-2.78822	-2.86641	-3.74965	-3.99138	-4.14132	-3.34251	-2.8931	-3.58755	-3.73076	-3.79237	-2.84652	4.6841	-0.761686	-4.58296	-3.50706
T_het5_m.5.3	-699.095	-453.413	-245.672	-6.22354	-453.413	-245.672	-6.68532	-5.74819	-6.16178	-5.85982	-5.32161	-4.92947	-5.7352	-5.43324	-5.48225	-6.81973	-7.18728	-7.03328	-6.5344	-6.4151	-6.9029	-6.74242	-6.82441	-5.09791	7.53635	-0.866003	-7.09258	-5.52014
T_het5_m.5.5	-699.093	-453.413	-245.672	-5.17998	-453.413	-245.672	-5.54994	-3.8051	-3.92945	-3.94848	-3.39736	-3.07975	-3.52171	-3.54074	-3.63455	-4.62923	-4.71165	-4.85248	-4.38111	-4.29888	-4.4642	-4.60039	-4.64738	-3.6672	6.94986	-0.94159	-6.69409	-4.35302
U_het5_0.7	-659.849	-414.168	-245.672	-5.8657	-414.168	-245.672	-6.23331	-4.91354	-4.77544	-4.6963	-4.70184	-5.08806	-4.56374	-4.48459	-4.57124	-5.85861	-5.68437	-5.73023	-5.74723	-6.36244	-5.57233	-5.61407	-5.82417	-5.65831	7.86039	-0.997744	-6.71258	-5.50824
U_het5_1.5	-659.849	-414.168	-245.672	-5.67876	-414.168	-245.672	-6.05935	-5.96517	-5.80256	-5.62431	-5.47879	-5.19165	-5.31618	-5.13793	-5.7706	-6.98655	-6.78122	-6.74257	-6.61556	-6.57876	-6.41249	-6.36592	-7.02725	-4.08278	6.12112	-0.733006	-6.18077	-4.87543
U_het5_2.6	-659.847	-414.168	-245.672	-4.50541	-414.168	-245.672	-4.88029	-4.57012	-4.78444	-4.60242	-4.22013	-4.47625	-4.43444	-4.25243	-4.41057	-5.22728	-5.40237	-5.32459	-5.03633	-5.50372	-5.21109	-5.12902	-5.22021	-3.65323	5.96374	-0.576456	-5.613	-3.87895
U_het5_3.0	-659.849	-414.168	-245.672	-5.70504	-414.168	-245.672	-6.01652	-5.33719	-5.71003	-5.46643	-4.91877	-5.2582	-5.29161	-5.04801	-5.11079	-6.2698	-6.60701	-6.48673	-5.91755	-6.47018	-6.25709	-6.12803	-6.28691	-4.69515	6.07865	-0.89643	-5.61921	-5.13213
U_het5_3.1	-659.846	-414.168	-245.672	-3.8089	-414.168	-245.672	-4.17874	-3.08252	-3.39487	-3.37778	-2.61901	-1.90348	-2.93136	-2.91427	-3.00353	-3.84709	-4.13016	-4.21425	-3.45312	-2.90968	-3.73963	-3.81718	-3.91534	-3.3034	4.87274	-0.861467	-4.3144	-3.60652
U_het5_4.1	-659.847	-414.168	-245.672	-4.51507	-414.168	-245.672	-4.83508	-3.33063	-4.01763	-3.88512	-2.95102	-2.05029	-3.63802	-3.50551	-3.18653	-4.1991	-4.85059	-4.83578	-3.91212	-3.22191	-4.56528	-4.54391	-4.23274	-3.70767	6.04631	-0.857156	-5.59418	-4.1127
U_het5_4.2	-659.848	-414.168	-245.672	-5.27907	-414.168	-245.672	-5.71405	-5.52661	-5.72011	-5.44875	-5.08507	-4.99718	-5.27857	-5.00721	-5.25199	-6.51925	-6.67035	-6.53573	-6.18942	-6.34902	-6.34217	-6.19947	-6.5196	-4.45128	6.95984	-0.750063	-6.26867	-4.51017
U_het5_5.3	-659.847	-414.168	-245.672	-4.4349	-414.168	-245.672	-4.82304	-4.22841	-4.14308	-3.9787	-3.89014	-3.04332	-3.80481	-3.64043	-3.98541	-5.05954	-4.93555	-4.88956	-4.8552	-4.23295	-4.73151	-4.68098	-5.04183	-3.40925	6.56498	-0.791229	-6.10014	-3.73565
U_het5_m_1.1	-659.848	-414.168	-245.672	-5.03504	-414.168	-245.672	-5.40918	-4.71111	-5.28141	-5.1484	-4.31023	-4.85115	-4.88053	-4.74752	-4.53576	-5.46333	-5.99622	-5.97333	-5.17655	-5.92433	-5.71065	-5.68074	-5.45912	-4.29207	6.08954	-0.781679	-5.42169	-4.4059
U_het5_m_1.5	-659.85	-414.168	-245.672	-6.33314	-414.168	-245.672	-6.73816	-6.70218	-6.58488	-6.245	-6.28803	-6.01575	-6.17072	-5.83084	-6.4432	-7.78185	-7.62192	-7.42649	-7.47804	-7.46392	-7.31968	-7.11698	-7.80291	-5.97752	7.59456	-0.900658	-6.67224	-5.95586
U_het5_m_1.6	-659.848	-414.168	-245.672	-5.10398	-414.168	-245.672	-5.47202	-5.16751	-5.08201	-4.82719	-4.81891	-5.1068	-4.73341	-4.47859	-4.93158	-5.93702	-5.81409	-5.67089	-5.71604	-6.21653	-5.59359	-5.44527	-5.92296	-4.3981	6.47731	-0.782746	-5.83995	-4.54348
U_het5_m_4.1	-659.848	-414.168	-245.672	-5.17445	-414.168	-245.672	-5.53862	-4.4832	-4.40747	-4.2503	-4.20003	-4.46711	-4.12429	-3.96712	-4.25252	-5.37932	-5.2681	-5.23096	-5.1888	-5.67366	-5.07786	-5.03524	-5.38289	-4.34972	6.70671	-0.891785	-6.03855	-4.57334
U_het5_m_4.3	-659.847	-414.168	-245.672	-4.56822	-414.168	-245.672	-4.90764	-4.26864	-3.87966	-3.77861	-4.01827	-4.0591	-3.62929	-3.52824	-3.98885	-5.02868	-4.60307	-4.61185	-4.90952	-5.16399	-4.48302	-4.48819	-4.987	-3.81423	6.90089	-0.783055	-6.08838	-3.78478
U_het5_m_5.0	-659.848	-414.168	-245.672	-4.74899	-414.168	-245.672	-5.15499	-3.89107	-4.52978	-4.3304	-3.45173	-2.61173	-4.09044	-3.89106	-3.74297	-4.833	-5.4337	-5.36136	-4.48743	-3.87245	-5.0903	-5.01037	-4.88186	-3.45818	6.00613	-0.797878	-5.80208	-4.052
U_het5_m_5.5	-659.848	-414.168	-245.672	-5.09787	-414.168	-245.672	-5.46365	-4.68307	-5.01796	-4.89333	-4.26143	-4.3146	-4.59633	-4.4717	-4.42551	-5.67969	-5.97186	-5.98472	-5.3743	-5.67829	-5.66766	-5.67293	-5.69403	-4.00935	6.85398	-0.698542	-6.35983	-4.21374
U_het5_m_5.6	-659.848	-414.168	-245.672	-4.71542	-414.168	-245.672	-5.03217	-3.15354	-3.64926	-3.5946	-2.85669	-1.99686	-3.3524	-3.29775	-2.8705	-4.05472	-4.51402	-4.58096	-3.86315	-3.22539	-4.3229	-4.3849	-4.03054	-4.24067	7.1921	-1.04711	-6.30559	-4.40127
A_het6_0.1	-1034.83	-466.536	-568.288	-5.97982	-466.536	-568.287	-6.36059	-5.79087	-5.8148	-5.56269	-5.50174	-4.45615	-5.52567	-5.27356	-5.65684	-6.52913	-6.51132	-6.37345	-6.46487	-5.6588	-6.44538	-6.30952	-6.49308	-4.6628	7.38292	-0.802676	-7.33421	-5.41677
A_het6_0.3	-1034.84	-466.536	-568.288	-7.06128	-466.536	-568.287	-7.65819	-5.73326	-5.86428	-5.79878	-5.49748	-4.84904	-5.6285	-5.563	-5.47813	-6.86846	-6.94123	-7.04411	-6.93793	-6.63912	-7.00687	-7.11378	-6.79572	-4.62146	8.72315	-0.886438	-9.91735	-6.7021
A_het6_0.8	-1034.83	-466.536	-568.288	-5.49486	-466.536	-568.287	-5.89899	-5.24785	-4.88909	-4.85338	-5.20647	-5.25193	-4.8477	-4.812	-5.1794	-6.0799	-5.67873	-5.76609	-6.3023	-6.6133	-5.89646	-5.99184	-6.08324	-3.94097	6.59514	-0.875281	-7.22101	-5.44212
A_het6_1.0	-1034.84	-466.536	-568.288	-7.17345	-466.536	-568.287	-7.65373	-6.77501	-6.86416	-6.5683	-6.65217	-6.05526	-6.74133	-6.44547	-6.59	-7.819	-7.85393	-7.71373	-8.00317	-7.73713	-8.03313	-7.89947	-7.78268	-5.41754	8.62859	-0.99509	-9.36033	-7.14437
A_het6_2.1	-1034.83	-466.536	-568.288	-6.14438	-466.536	-568.287	-6.75553	-4.53832	-5.23058	-5.12611	-4.27427	-3.9023	-4.96653	-4.86206	-4.36557	-5.55554	-6.18963	-6.24338	-5.61914	-5.58615	-6.24927	-6.30792	-5.49686	-3.47642	8.00663	-0.820493	-9.35538	-5.64567
A_het6_2.6	-1034.83	-466.536	-568.288	-6.09152	-466.536	-568.287	-6.50481	-5.52558	-4.90836	-4.71665	-5.32438	-4.51621	-4.70715	-4.51545	-5.34224	-6.43398	-5.77034	-5.71313	-6.46845	-5.93773	-5.802	-5.74719	-6.39122	-4.25195	7.27041	-0.892125	-8.04869	-5.92236
A_het6_2.8	-1034.83	-466.536	-568.288	-6.64135	-466.536	-568.287	-7.0834	-6.34367	-6.36358	-5.97495	-6.45623	-5.31041	-6.47613	-6.0875	-6.07812	-7.24316	-7.22162	-6.96062	-7.58758	-6.71313	-7.55982	-7.30604	-7.18264	-5.67998	7.87293	-1.08445	-7.9876	-6.87909
A_het6_3.1	-1034.83	-466.536	-568.288	-5.89504	-466.536	-568.287	-6.50391	-4.33292	-4.86299	-4.77641	-4.06505	-3.76115	-4.59512	-4.50853	-4.16253	-5.32246	-5.79423	-5.86366	-5.38486	-5.41765	-5.85262	-5.92679	-5.25674	-3.17751	7.81903	-0.815797	-9.25476	-5.42904
A_het6_4.5	-1034.83	-466.536	-568.288	-5.36112	-466.536	-568.287	-5.84249	-4.11131	-3.98239	-4.11502	-3.91987	-4.19942	-3.79095	-3.92358	-3.9346	-5.06453	-4.88056	-5.16211	-5.17467	-5.77488	-4.98632	-5.27189	-5.00981	-2.47415	7.47949	-0.825849	-8.93523	-4.75574
A_het6_4.8	-1034.83	-466.536	-568.288	-4.4717	-466.536	-568.287	-4.97435	-2.86534	-3.49037	-3.72884	-2.71033	-2.6401	-3.33536	-3.57383	-2.72993	-3.73799	-4.31886	-4.68602	-3.82518	-4.02317	-4.40297	-4.77447	-3.69514	-2.0972	6.09748	-0.847162	-7.20853	-4.05541
A_het6_5.6	-1034.83	-466.536	-568.288	-6.51703	-466.536	-568.287	-6.96974	-5.73526	-6.28996	-6.19184	-5.49271	-4.4616	-6.04741	-5.94929	-5.54297	-6.72028	-7.21935	-7.27359	-6.78546	-6.07921	-7.28077	-7.33927	-6.66181	-4.20189	8.43674	-0.765551	-9.2845	-5.8152
A_het6_m.1.0	-1034.83	-466.536	-568.288	-6.17176	-466.536	-568.287	-6.64515	-5.93013	-5.99627	-5.72993	-5.66002	-4.5975	-5.72616	-5.45982	-5.75271	-6.72852	-6.75338	-6.60585	-6.67294	-5.85427	-6.6961	-6.55065	-6.68437	-4.96625	7.80975	-0.84253	-7.63183	-5.63086
A_het6_m.1.2	-1034.83	-466.536	-568.288	-4.6589	-466.536	-568.287	-5.06831	-3.86338	-3.70257	-3.70877	-3.62831	-3.95509	-3.4675	-3.4737	-3.70324	-4.63522	-4.42871	-4.55687	-4.64665	-5.23422	-4.43742	-4.56783	-4.58091	-2.80315	6.88143	-0.710964	-7.68694	-4.31962
A_het6_m.1.4	-1034.83	-466.536	-568.288	-5.60697	-466.536	-568.287	-6.10418	-4.13808	-4.62052	-4.65734	-3.86879	-3.69844	-4.35122	-4.38805	-3.9423	-5.13004	-5.55408	-5.74724	-5.18419	-5.34974	-5.60441	-5.80152	-5.05273	-2.92254	8.0308	-0.78472	-9.33842	-5.01487
A_het6_m.1.5	-1034.83	-466.536	-568.288	-6.5548	-466.536	-568.287	-7.04169	-5.89244	-6.31477	-6.23509	-5.62386	-4.92788	-6.04619	-5.96651	-5.6811	-6.8544	-7.22105	-7.29181	-6.88568	-6.51062	-7.24876	-7.32261	-6.77967	-4.01352	8.16985	-0.758335	-9.20713	-5.80913
A_het6_m.2.1	-1034.83	-466.536	-568.288	-5.07094	-466.536	-568.287	-5.58136	-4.54674	-4.23744	-4.10583	-4.29412	-4.08367	-3.98482	-3.85321	-4.33143	-5.41033	-5.05397	-5.05382	-5.39515	-5.45817	-5.03634	-5.03757	-5.34479	-3.10865	7.39246	-0.773049	-8.09835	-4.58759
A_het6_m.2.6	-1034.84	-466.536	-568.288	-7.00335	-466.536	-568.287	-7.49861	-6.48042	-6.7293	-6.54215	-6.24934	-5.36963	-6.49823	-6.31108	-6.29279	-7.54454	-7.73582	-7.7102	-7.62892	-7.09076	-7.81613	-7.79524	-7.49509	-4.83826	8.74913	-0.905356	-9.57027	-6.56476
A_het6_m.3.0	-1034.83	-466.536	-568.288	-4.27362	-466.536	-568.287	-4.74298	-2.93805	-3.60161	-3.73038	-2.42963	-2.16682	-3.09319	-3.22196	-2.92472	-3.5914	-4.21333	-4.44896	-3.31138	-3.27027	-3.93438	-4.17	-3.5604	-1.95672	5.44018	-0.580227	-6.16283	-3.2596
A_het6_m.4.1	-1034.84	-466.536	-568.288	-7.2495	-466.536	-568.287	-7.63908	-7.13507	-7.02069	-6.71048	-7.02633	-5.97522	-6.91195	-6.60174	-6.90313	-8.18841	-8.02111	-7.86575	-8.36242	-7.63639	-8.19021	-8.04005	-8.13773	-5.3525	8.38692	-0.990842	-9.26195	-7.21837
A_het6_m.5.2	-1034.83	-466.536	-568.288	-6.44381	-466.536	-568.287	-6.90294	-4.55446	-5.19812	-5.21891	-4.33102	-3.50513	-4.97468	-4.99547	-4.34374	-5.58492	-6.17125	-6.35035	-5.68086	-5.19296	-6.26291	-6.44703	-5.51627	-3.97308	8.36768	-0.767322	-9.52394	-5.89666
C_het6_0.1	-962.588	-394.291	-568.288	-5.78205	-394.291	-568.287	-6.14253	-5.4814	-5.30667	-5.01346	-5.39494	-4.82529	-5.22022	-4.927	-5.33634	-6.19483	-5.97922	-5.79708	-6.33557	-6.0075	-6.1159	-5.93754	-6.16884	-4.90303	7.34163	-0.896504	-7.1288	-5.5867
C_het6_1.7	-962.59	-394.291	-568.288	-6.85219	-394.291	-568.287	-7.2824	-6.67022	-6.45834	-6.09483	-6.37234	-5.26166	-6.16046	-5.79695	-6.4995	-7.63176	-7.37389	-7.14889	-7.54982	-6.71459	-7.29064	-7.06629	-7.63022	-5.29426	8.09144	-1.2298	-7.92779	-6.36041
C_het6_2.0	-962.589	-394.291	-568.288	-6.18023	-394.291	-568.287	-6.76918	-5.79031	-6.19183	-5.62688	-5.62748	-5.26987	-6.029	-5.46405	-5.69058	-6.69125	-7.05188	-6.61401	-6.72236	-6.61898	-7.08053	-6.64466	-6.72651	-5.7534	7.32374	-1.14672	-6.99753	-6.5739
C_het6_2.6	-962.588	-394.291	-568.288	-5.87839	-394.291	-568.287	-6.30391	-6.08001	-5.7096	-5.25825	-5.77819	-5.30511	-5.40778	-4.95643	-5.9693	-6.77434	-6.37362	-6.01874	-6.61684	-6.32862	-6.21653	-5.86236	-6.77492	-4.87386	6.33239	-1.04319	-5.96356	-5.54823
C_het6_2.8	-962.589	-394.291	-568.288	-6.13651	-394.291	-568.287	-6.58572	-5.38539	-5.60898	-5.1061	-5.36965	-4.49588	-5.59324	-5.09036	-5.12777	-6.19312	-6.3759	-5.99205	-6.38348	-5.76132	-6.56154	-6.18096	-6.14008	-5.62047	8.16079	-1.01376	-7.70668	-6.18013
C_het6_3.4	-962.588	-394.291	-568.288	-5.63169	-394.291	-568.287	-5.9779	-5.35869	-5.76003	-5.18743	-5.02959	-4.16415	-5.43093	-4.85833	-5.27671	-6.11977	-6.47304	-6.0244	-6.05098	-5.45171	-6.40223	-5.955	-6.10089	-4.23183	6.65344	-0.958286	-7.08669	-5.62337
C_het6_3.7	-962.589	-394.291	-568.288	-6.16033	-394.291	-568.287	-6.43058	-5.51915	-5.94914	-5.27684	-5.49261	-4.97082	-5.92259	-5.25029	-5.259	-6.3072	-6.69734	-6.1412	-6.47589	-6.19866	-6.86153	-6.30793	-6.25399	-5.79132	8.17889	-1.02337	-7.56006	-6.19586
C_het6_4.1	-962.589	-394.291	-568.288	-6.24048	-394.291	-568.287	-6.62078	-5.7884	-6.10566	-5.57936	-5.75464	-5.23281	-6.0719	-5.54561	-5.56672	-6.62835	-6.9065	-6.49989	-6.76879	-6.49116	-7.04299	-6.63775	-6.60866	-5.77068	7.85492	-1.28666	-7.26196	-6.46438
C_het6_5.1	-962.584	-394.291	-568.288	-3.14956	-394.291	-568.287	-3.60921	-1.37649	-1.79583	-2.24242	-1.15522	-1.11312	-1.57455	-2.02114	-1.27501	-2.07709	-2.45662	-3.01187	-2.03694	-2.21977	-2.41466	-2.96865	-2.06186	-0.658891	5.67702	-0.917267	-6.23182	-2.13096
G_het6_1.0	-1109.98	-541.676	-568.288	-7.55099	-541.678	-568.287	-7.29608	-6.33937	-6.23875	-6.10058	-6.18844	-6.27115	-6.08782	-5.94965	-6.13602	-7.4027	-7.24524	-7.26758	-7.55765	-7.98153	-7.39508	-7.42231	-7.3603	-4.58311	8.46267	-0.989933	-9.36599	-6.47637
G_het6_2.6	-1109.98	-541.676	-568.288	-8.21807	-541.678	-568.287	-7.88688	-7.05711	-7.15095	-6.84844	-6.90724	-6.80558	-7.00108	-6.69857	-6.83434	-8.17162	-8.20856	-8.07101	-8.3215	-8.56582	-8.35349	-8.22072	-8.12998	-5.41108	8.7539	-0.980774	-9.53248	-7.17043
G_het6_3.8	-1109.98	-541.676	-568.288	-7.56906	-541.677	-568.287	-7.65255	-6.77364	-6.77274	-6.51006	-6.54725	-6.01088	-6.54635	-6.28367	-6.51985	-7.90854	-7.84688	-7.75563	-7.99803	-7.82154	-7.93204	-7.84433	-7.84498	-4.95863	8.92102	-1.08418	-9.63291	-6.7547
G_het6_4.1	-1109.98	-541.676	-568.288	-10.6473	-541.677	-568.287	-10.5134	-9.71603	-9.51452	-8.61293	-9.57697	-8.61824	-9.37546	-8.47387	-9.28715	-11.0254	-10.7757	-10.045	-11.0545	-10.4163	-10.802	-10.0707	-10.9498	-8.93828	10.4685	-1.87963	-9.5376	-9.88704
G_het6_5.4	-1109.98	-541.676	-568.288	-8.2235	-541.678	-568.287	-7.82477	-5.82213	-6.68728	-6.38105	-5.60161	-5.12512	-6.46675	-6.16052	-5.61466	-6.96485	-7.76869	-7.63524	-7.07119	-6.95902	-7.87048	-7.74144	-6.92023	-5.37181	8.73676	-1.16077	-9.69959	-7.49541
G_het6_m.0.0	-1109.98	-541.676	-568.288	-8.66431	-541.677	-568.287	-8.66959	-7.02237	-7.81876	-7.28047	-6.77918	-6.33448	-7.57557	-7.03728	-6.81261	-8.1507	-8.88596	-8.51901	-8.23349	-8.15012	-8.96444	-8.60164	-8.10228	-6.01786	8.84295	-1.19089	-9.60475	-7.97055
G_het6_m.0.6	-1109.98	-541.676	-568.288	-7.5882	-541.678	-568.287	-7.2085	-6.33	-6.49242	-6.1033	-6.4266	-5.81408	-6.58901	-6.1999	-6.07379	-7.21981	-7.3396	-7.07875	-7.55597	-7.2183	-7.66948	-7.41567	-7.15975	-5.67871	7.83602	-1.10731	-7.97586	-6.92586
G_het6_m.1.0	-1109.98	-541.676	-568.288	-9.48001	-541.678	-568.287	-9.16227	-8.87709	-8.78215	-7.9602	-8.65454	-8.27501	-8.5596	-7.73765	-8.67205	-10.0392	-9.89382	-9.23294	-10.0535	-9.99175	-9.90559	-9.24735	-10.0359	-7.62885	9.64905	-1.64174	-8.9695	-8.59104
G_het6_m.2.7	-1109.98	-541.676	-568.288	-8.36949	-541.678	-568.287	-7.91627	-7.72065	-7.72426	-7.02486	-7.50214	-6.12434	-7.50575	-6.80636	-7.55554	-8.67979	-8.63256	-8.07743	-8.71668	-7.63964	-8.66596	-8.11295	-8.66351	-6.48594	8.79883	-1.38761	-8.44737	-7.52209
G_het6_m.3.1	-1109.98	-541.676	-568.288	-7.51446	-541.677	-568.287	-7.38729	-7.20787	-7.1634	-6.63295	-7.04451	-6.19599	-7.00003	-6.46958	-6.95482	-8.26004	-8.16542	-7.78631	-8.32939	-7.78821	-8.23106	-7.85362	-8.22153	-5.8759	8.91805	-1.13433	-8.65872	-6.7509
G_het6_m.3.7	-1109.98	-541.676	-568.288	-8.27128	-541.678	-568.287	-7.96502	-6.63527	-7.1534	-6.90995	-6.48043	-6.227	-6.99856	-6.75511	-6.45143	-7.75192	-8.21138	-8.13525	-7.92123	-8.02283	-8.37551	-8.30541	-7.72768	-5.72873	9.001	-0.999665	-9.65404	-7.38144
G_het6_m.4.1	-1109.98	-541.676	-568.288	-7.8096	-541.678	-568.287	-7.35004	-5.96023	-6.48093	-6.38349	-5.79802	-5.56976	-6.31871	-6.22127	-5.78605	-7.0525	-7.51433	-7.58236	-7.21765	-7.34266	-7.67428	-7.74824	-7.02776	-5.11912	8.87223	-1.05519	-9.59242	-6.8945
T_het6_0.0	-1021.71	-453.413	-568.288	-4.45174	-453.413	-568.287	-5.06615	-3.63019	-3.6629	-3.81134	-3.43226	-3.36209	-3.46497	-3.61341	-3.53815	-4.43283	-4.42211	-4.69235	-4.42959	-4.60961	-4.41662	-4.68582	-4.43819	-2.59242	6.36635	-0.871335	-6.76169	-3.8591
T_het6_0.3	-1021.71	-453.413	-568.288	-5.06978	-453.413	-568.287	-5.65741	-4.62456	-4.75218	-4.83103	-4.53462	-4.82098	-4.66224	-4.74109	-4.433	-5.53764	-5.61772	-5.83284	-5.66938	-6.24008	-5.74513	-5.96133	-5.5423	-3.04094	7.36709	-0.81398	-7.54599	-4.03382
T_het6_1.0	-1021.71	-453.413	-568.288	-4.24257	-453.413	-568.287	-4.88393	-4.00973	-4.1618	-4.24486	-3.74302	-3.68685	-3.8951	-3.97815	-3.9497	-4.77701	-4.88421	-5.08783	-4.73409	-4.93081	-4.83935	-5.04314	-4.77816	-2.40861	6.09618	-0.766662	-6.41958	-3.49866
T_het6_2.1	-1021.71	-453.413	-568.288	-5.47387	-453.413	-568.287	-6.12647	-5.74885	-5.54264	-5.24646	-5.60377	-5.30685	-5.39757	-5.10139	-5.69332	-6.54713	-6.29729	-6.1228	-6.62452	-6.58483	-6.37117	-6.19878	-6.5737	-4.53449	6.61683	-0.83409	-6.67839	-5.43014
T_het6_2.2	-1021.71	-453.413	-568.288	-5.57191	-453.413	-568.287	-6.1955	-4.62449	-4.52817	-4.60071	-4.56497	-4.58573	-4.46865	-4.54119	-4.52994	-5.41567	-5.27272	-5.47001	-5.61455	-5.9094	-5.46657	-5.66803	-5.42973	-3.68691	7.44772	-0.948093	-7.75027	-4.93755
T_het6_2.6	-1021.71	-453.413	-568.288	-5.55151	-453.413	-568.287	-6.15428	-4.79367	-4.92788	-4.88339	-4.54213	-4.30973	-4.67635	-4.63185	-4.65676	-5.77583	-5.86034	-5.96067	-5.74623	-5.807	-5.82826	-5.92803	-5.80311	-3.14197	6.95508	-0.85726	-7.48958	-4.53374
T_het6_4.0	-1021.71	-453.413	-568.288	-6.03989	-453.413	-568.287	-6.65383	-6.53225	-6.40547	-6.00635	-6.5202	-5.96076	-6.39342	-5.9943	-6.36873	-7.33501	-7.16483	-6.8875	-7.53279	-7.23323	-7.35768	-7.08217	-7.33055	-5.48947	7.70074	-1.01019	-7.38032	-6.17923
T_het6_4.6	-1021.71	-453.413	-568.288	-6.59422	-453.413	-568.287	-7.25255	-7.22892	-6.97849	-6.47733	-7.01105	-6.04319	-6.76062	-6.25946	-7.10738	-8.25024	-7.94989	-7.59716	-8.26992	-7.60265	-7.96689	-7.61556	-8.28295	-5.9183	7.96967	-0.996765	-7.75874	-6.70415
T_het6_4.8	-1021.71	-453.413	-568.288	-6.55717	-453.413	-568.287	-7.21951	-6.67862	-6.57825	-6.11431	-6.72758	-6.10048	-6.62721	-6.16327	-6.47176	-7.54961	-7.40312	-7.07013	-7.83302	-7.48594	-7.68111	-7.35148	-7.52538	-5.73342	8.37964	-0.996338	-8.30307	-6.65319
T_het6_5.3	-1021.71	-453.413	-568.288	-4.85964	-453.413	-568.287	-5.44155	-4.65522	-4.79007	-4.75151	-4.53846	-4.37451	-4.67332	-4.63475	-4.57116	-5.50671	-5.59157	-5.68704	-5.65205	-5.77757	-5.73254	-5.83054	-5.53511	-3.20106	7.28373	-0.826828	-7.55036	-4.29452
T_het6_m.0.3	-1021.71	-453.413	-568.288	-5.8736	-453.413	-568.287	-6.49541	-6.24175	-5.81864	-5.65345	-6.00148	-5.82296	-5.57837	-5.41318	-6.10685	-7.24495	-6.77226	-6.75354	-7.226	-7.34203	-6.75101	-6.73192	-7.27658	-4.03532	7.32744	-0.923509	-7.58312	-5.2145
T_het6_m.1.2	-1021.71	-453.413	-568.288	-6.10267	-453.413	-568.287	-6.72622	-6.54381	-6.40376	-5.95446	-6.55962	-6.08365	-6.41957	-5.97027	-6.42881	-7.36288	-7.17564	-6.85417	-7.63249	-7.43624	-7.43979	-7.1222	-7.36708	-5.15788	7.84924	-0.850902	-7.95484	-6.11439
T_het6_m.1.3	-1021.71	-453.413	-568.288	-6.61426	-453.413	-568.287	-7.23568	-6.9185	-6.70626	-6.24327	-6.89804	-6.23	-6.6858	-6.22282	-6.67442	-7.84411	-7.58919	-7.25759	-7.99996	-7.59809	-7.74067	-7.40935	-7.82575	-5.99959	7.88083	-1.04915	-7.55137	-6.71928
T_het6_m.2.3	-1021.71	-453.413	-568.288	-6.2019	-453.413	-568.287	-6.8184	-6.73081	-6.72353	-6.21176	-6.47474	-5.15024	-6.46745	-5.95568	-6.67374	-7.68104	-7.62383	-7.25444	-7.66531	-6.6334	-7.60553	-7.23687	-7.73321	-5.08783	7.05859	-0.86545	-7.33142	-6.22611
T_het6_m.2.8	-1021.71	-453.413	-568.288	-6.46788	-453.413	-568.287	-7.1046	-6.38023	-6.1857	-5.7623	-6.42317	-5.37394	-6.22864	-5.80524	-6.16303	-7.2759	-7.03582	-6.74477	-7.54522	-6.77651	-7.29962	-7.01192	-7.25589	-5.54466	8.39319	-1.04799	-8.35121	-6.55068
T_het6_m.4.4	-1021.71	-453.413	-568.288	-4.79195	-453.413	-568.287	-5.33485	-4.41875	-4.5337	-4.6515	-4.29108	-4.73729	-4.40603	-4.52382	-4.29953	-5.27733	-5.3433	-5.59448	-5.4012	-6.13313	-5.46289	-5.71634	-5.29576	-2.96469	7.21299	-0.771028	-7.41962	-3.94235
T_het6_m.4.5	-1021.71	-453.413	-568.288	-4.3228	-453.413	-568.287	-4.98092	-3.6577	-4.02059	-4.05013	-3.50722	-3.33928	-3.87011	-3.89965	-3.61014	-4.32681	-4.64507	-4.7865	-4.42385	-4.50411	-4.73867	-4.88232	-4.32237	-2.85112	6.56061	-0.7223	-6.8588	-3.87161
T_het6_m.4.7	-1021.71	-453.413	-568.288	-5.08472	-453.413	-568.287	-5.69376	-4.71186	-4.85793	-4.92702	-4.62332	-4.88348	-4.76939	-4.83848	-4.53052	-5.60478	-5.70316	-5.907	-5.74343	-6.28705	-5.83738	-6.04252	-5.60964	-2.97627	7.21197	-0.794276	-7.52966	-4.08824
T_het6_m.5.4	-1021.71	-453.413	-568.288	-4.62834	-453.413	-568.287	-5.2611	-4.00835	-4.04332	-4.11804	-3.92653	-3.85763	-3.9615	-4.03622	-3.88819	-4.77884	-4.76728	-4.96487	-4.95474	-5.15385	-4.93926	-5.1402	-4.74641	-2.77368	7.17988	-0.932141	-7.56264	-4.08858
U_het6_0.4	-982.465	-414.168	-568.288	-5.77433	-414.168	-568.287	-6.33007	-6.53511	-6.20968	-5.71761	-6.2693	-4.88103	-5.94388	-5.4518	-6.49475	-7.45665	-7.08451	-6.72842	-7.40954	-6.29684	-7.03538	-6.67957	-7.52991	-4.87034	6.81799	-0.865947	-6.83404	-5.75234
U_het6_1.0	-982.464	-414.168	-568.288	-4.83812	-414.168	-568.287	-5.43569	-4.66678	-4.42786	-4.17615	-4.43061	-3.29529	-4.19168	-3.93998	-4.60813	-5.45966	-5.18213	-5.04548	-5.38217	-4.47457	-5.10332	-4.96495	-5.50601	-3.30512	5.62245	-0.984753	-6.03828	-4.7057
U_het6_1.3	-982.466	-414.168	-568.288	-6.4724	-414.168	-568.287	-7.02889	-6.59394	-6.6149	-6.11591	-6.55935	-5.89652	-6.58031	-6.08132	-6.35806	-7.49584	-7.47665	-7.10391	-7.62069	-7.21048	-7.59758	-7.22477	-7.48831	-6.09766	7.68173	-1.06931	-7.10752	-6.59275
U_het6_1.5	-982.464	-414.168	-568.288	-4.84658	-414.168	-568.287	-5.48374	-4.26352	-4.56095	-4.6526	-4.15871	-4.22847	-4.45614	-4.54779	-4.08173	-5.10706	-5.35989	-5.57828	-5.20758	-5.54214	-5.45641	-5.67535	-5.1124	-2.99411	6.72295	-0.729055	-6.93527	-3.93549
U_het6_1.7	-982.465	-414.168	-568.288	-5.73259	-414.168	-568.287	-6.38106	-5.83594	-5.52366	-5.04857	-5.87241	-4.85946	-5.56013	-5.08503	-5.6378	-6.63634	-6.28447	-5.92628	-6.8646	-6.09825	-6.50764	-6.15229	-6.64017	-5.49602	7.85946	-1.0808	-7.27227	-5.98962
U_het6_2.6	-982.463	-414.168	-568.288	-4.01198	-414.168	-568.287	-4.61875	-3.07959	-3.14578	-3.30004	-2.9478	-2.83043	-3.01399	-3.16824	-2.95696	-3.78477	-3.8106	-4.07458	-3.85651	-3.9726	-3.87924	-4.14447	-3.7817	-2.7112	6.65521	-0.89921	-6.53407	-3.48928
U_het6_3.1	-982.465	-414.168	-568.288	-5.51747	-414.168	-568.287	-6.03828	-5.74226	-5.5144	-5.14428	-5.69627	-5.30756	-5.4684	-5.09828	-5.6457	-6.49918	-6.23054	-5.97507	-6.66927	-6.526	-6.39639	-6.14431	-6.52504	-5.34787	7.10058	-0.898405	-6.76893	-5.91462
U_het6_4.8	-982.465	-414.168	-568.288	-5.75807	-414.168	-568.287	-6.32664	-5.85362	-5.74256	-5.57135	-5.59224	-5.36704	-5.48118	-5.30997	-5.73702	-6.82864	-6.67102	-6.64017	-6.76737	-6.8203	-6.60804	-6.57627	-6.87933	-4.27214	7.07093	-0.906948	-7.07033	-5.17849
A_het7_1.1	-1034.84	-466.536	-568.292	-5.92248	-466.536	-568.292	-6.37321	-4.9807	-4.74787	-4.64335	-4.73027	-4.1023	-4.49744	-4.39291	-4.8197	-5.96667	-5.67579	-5.72667	-6.04497	-5.75283	-5.74992	-5.80562	-5.9137	-3.33416	7.84348	-0.707068	-9.26339	-5.46113
A_het7_2.8	-1034.84	-466.536	-568.292	-5.5317	-466.536	-568.292	-5.90309	-5.52968	-4.72708	-4.50637	-5.34441	-4.30965	-4.54182	-4.32111	-5.3733	-6.39919	-5.54681	-5.46143	-6.48856	-5.74463	-5.6323	-5.55078	-6.35005	-3.49642	7.28775	-0.695452	-8.22185	-5.12597
A_het7_3.0	-1034.84	-466.536	-568.292	-6.31457	-466.536	-568.292	-6.61947	-5.64314	-5.82433	-5.86739	-5.37395	-5.15443	-5.55514	-5.5982	-5.51193	-6.54276	-6.66809	-6.8565	-6.59564	-6.69391	-6.7171	-6.91002	-6.48991	-3.55079	7.80509	-0.710809	-8.82995	-5.28647
A_het7_3.5	-1034.84	-466.536	-568.292	-5.55581	-466.536	-568.292	-5.99371	-4.90971	-5.08573	-5.05997	-4.68451	-3.71504	-4.86052	-4.83477	-4.73572	-5.84211	-5.96226	-6.08467	-5.92759	-5.27924	-6.04358	-6.16993	-5.77249	-2.80037	7.407	-0.750249	-8.77297	-4.91659
A_het7_4.0	-1034.84	-466.536	-568.292	-5.48048	-466.536	-568.292	-5.98513	-4.65148	-4.61283	-4.69241	-4.35185	-3.60659	-4.3132	-4.39278	-4.51473	-5.34779	-5.26992	-5.45708	-5.26126	-4.74059	-5.18215	-5.37123	-5.29031	-3.60289	6.78692	-0.684867	-6.89241	-4.39325
A_het7_4.1	-1034.84	-466.536	-568.292	-5.9213	-466.536	-568.292	-6.15532	-5.40203	-4.85913	-4.85716	-5.09203	-4.43997	-4.54912	-4.54716	-5.20165	-6.27845	-5.68975	-5.8188	-6.19554	-5.81001	-5.60552	-5.73541	-6.21292	-4.10658	7.51026	-0.742257	-8.00957	-5.34815
A_het7_4.3	-1034.84	-466.536	-568.292	-6.5189	-466.536	-568.292	-6.90158	-5.1768	-5.52646	-5.61668	-4.95317	-4.30291	-5.30283	-5.39305	-4.97413	-6.18816	-6.48035	-6.72744	-6.28393	-5.96977	-6.57188	-6.82362	-6.12071	-4.05544	8.53243	-0.724943	-9.49761	-5.74556
A_het7_4.8	-1034.84	-466.536	-568.292	-4.86825	-466.536	-568.292	-5.24777	-3.32735	-3.6185	-3.67799	-3.20615	-3.35177	-3.4973	-3.55678	-3.23469	-4.16857	-4.41864	-4.60034	-4.27229	-4.67148	-4.51924	-4.70544	-4.16551	-2.35558	5.83663	-0.930911	-6.91313	-4.363
A_het7_5.1	-1034.84	-466.536	-568.292	-7.34739	-466.536	-568.292	-7.69343	-6.60774	-6.63859	-6.62777	-6.36224	-5.98217	-6.39308	-6.38226	-6.37062	-7.72288	-7.69577	-7.85125	-7.78492	-7.75144	-7.75404	-7.91372	-7.65933	-5.24501	8.97417	-0.819917	-9.84889	-6.93965
A_het7_m.0.0	-1034.84	-466.536	-568.292	-5.38352	-466.536	-568.292	-5.61133	-4.68337	-4.57359	-4.60231	-4.38934	-4.13419	-4.27956	-4.30828	-4.53513	-5.34876	-5.20062	-5.33321	-5.26174	-5.22451	-5.11231	-5.2465	-5.27939	-3.62789	6.71924	-0.690976	-6.76753	-4.36716
A_het7_m.0.8	-1034.84	-466.536	-568.292	-5.23049	-466.536	-568.292	-5.59301	-4.6073	-4.27293	-4.20696	-4.38204	-5.03543	-4.04767	-3.9817	-4.51445	-5.50078	-5.11117	-5.18926	-5.5976	-6.56723	-5.20379	-5.28694	-5.47191	-2.40438	7.06908	-0.791533	-8.54027	-4.6671
A_het7_m.1.1	-1034.84	-466.536	-568.292	-5.04617	-466.536	-568.292	-5.49579	-4.8768	-4.10979	-3.94457	-4.58787	-4.0801	-3.82087	-3.65564	-4.69973	-5.74645	-4.93354	-4.89888	-5.69181	-5.45222	-4.87716	-4.8441	-5.69648	-3.38557	7.38411	-0.714736	-7.96634	-4.68254
A_het7_m.1.3	-1034.84	-466.536	-568.292	-5.92138	-466.536	-568.292	-6.43588	-4.11734	-4.43242	-4.4749	-3.84932	-4.49639	-4.16439	-4.20688	-3.89055	-5.15191	-5.40802	-5.61118	-5.20172	-6.19047	-5.45405	-5.66069	-5.06932	-3.14006	8.19052	-0.75981	-9.56514	-5.27449
A_het7_m.1.6	-1034.84	-466.536	-568.292	-5.61415	-466.536	-568.292	-5.92841	-4.93329	-4.07281	-4.17182	-4.68898	-5.24624	-3.8285	-3.92751	-4.81905	-5.79207	-4.88507	-5.11447	-5.79466	-6.62403	-4.88529	-5.11728	-5.76772	-3.46856	6.82757	-0.817242	-7.68267	-5.1409
A_het7_m.3.0	-1034.83	-466.536	-568.292	-4.43159	-466.536	-568.292	-4.69971	-3.39997	-3.89155	-3.94635	-3.00228	-3.15863	-3.49386	-3.54866	-3.35602	-3.98841	-4.44305	-4.59341	-3.7944	-4.1508	-4.24925	-4.40019	-3.95743	-2.16563	5.27155	-0.636528	-5.82518	-3.35578
A_het7_m.3.1	-1034.84	-466.536	-568.292	-7.14568	-466.536	-568.292	-7.41097	-6.719	-6.44588	-6.40664	-6.50375	-5.58673	-6.23063	-6.19139	-6.5324	-7.78365	-7.45266	-7.57533	-7.8871	-7.31351	-7.55183	-7.67947	-7.73676	-4.89227	8.65291	-0.823325	-9.60647	-6.66915
A_het7_m.3.7	-1034.84	-466.536	-568.292	-6.35402	-466.536	-568.292	-6.64873	-6.30439	-5.7503	-5.7317	-6.0991	-5.2816	-5.54501	-5.52641	-6.12809	-7.20222	-6.59939	-6.71725	-7.25579	-6.7253	-6.64978	-6.77069	-7.15001	-4.68707	7.6803	-0.741592	-8.20592	-5.95428
A_het7_m.3.8	-1034.84	-466.536	-568.292	-6.37756	-466.536	-568.292	-6.62852	-5.56739	-5.22336	-5.23203	-5.60815	-4.78702	-5.26412	-5.27279	-5.31716	-6.48407	-6.09802	-6.23649	-6.75596	-6.20715	-6.36456	-6.50954	-6.41457	-4.40987	7.33869	-0.993695	-7.8711	-5.93597
A_het7_m.5.0	-1034.84	-466.536	-568.292	-7.38039	-466.536	-568.292	-7.72802	-6.45392	-6.63465	-6.573	-6.23667	-5.51572	-6.41741	-6.35576	-6.25538	-7.52166	-7.64533	-7.74484	-7.6225	-7.24262	-7.74196	-7.84698	-7.4719	-5.04822	8.72158	-0.75241	-9.68607	-6.76512
C_het7_0.1	-962.592	-394.291	-568.292	-5.88341	-394.291	-568.292	-6.09678	-4.31969	-4.93945	-4.65933	-4.09138	-4.65942	-4.71114	-4.43102	-4.15193	-5.25156	-5.83056	-5.68001	-5.17943	-5.99691	-5.75719	-5.60478	-5.25757	-4.11931	6.80686	-1.20207	-7.00892	-5.52344
C_het7_0.2	-962.592	-394.291	-568.292	-5.42956	-394.291	-568.292	-5.78578	-4.15574	-4.88969	-4.71452	-3.93201	-5.76053	-4.66596	-4.4908	-4.08311	-4.9392	-5.63372	-5.57381	-4.89893	-6.96062	-5.59173	-5.53203	-4.97328	-3.55486	6.27132	-1.20541	-6.35342	-4.84236
C_het7_0.3	-962.594	-394.291	-568.292	-6.62202	-394.291	-568.292	-6.87734	-4.91098	-4.80726	-4.88869	-4.57279	-4.92843	-4.46907	-4.5505	-4.71045	-5.9393	-5.78996	-6.01514	-5.80059	-6.43367	-5.65081	-5.87567	-5.93203	-4.30244	7.89998	-1.2712	-7.94568	-5.61933
C_het7_0.8	-962.591	-394.291	-568.292	-5.28524	-394.291	-568.292	-5.62952	-4.05237	-4.31643	-4.24267	-3.98561	-5.40138	-4.24966	-4.17591	-3.93155	-4.75489	-4.97771	-5.01453	-4.91828	-6.57673	-5.13672	-5.17739	-4.73737	-3.98591	6.91442	-0.84748	-6.98445	-4.90342
C_het7_1.2	-962.593	-394.291	-568.292	-5.99984	-394.291	-568.292	-6.21213	-5.13132	-5.53663	-5.44606	-5.00463	-5.77812	-5.40993	-5.31937	-5.04058	-5.95377	-6.31769	-6.34811	-6.03628	-7.06055	-6.397	-6.42998	-5.98142	-4.83234	7.16471	-1.07235	-6.92624	-5.66622
C_het7_1.7	-962.592	-394.291	-568.292	-5.92878	-394.291	-568.292	-6.27323	-5.30719	-5.09893	-4.97634	-4.93869	-4.15868	-4.73044	-4.60784	-5.1601	-6.25394	-5.99749	-6.01485	-6.11273	-5.61282	-5.8555	-5.8726	-6.25065	-3.78826	7.27734	-1.06947	-7.58886	-5.16926
C_het7_2.6	-962.592	-394.291	-568.292	-5.8667	-394.291	-568.292	-6.08894	-5.44367	-5.36661	-5.25904	-5.17175	-4.77459	-5.0947	-4.98712	-5.30851	-6.09625	-5.98712	-5.97461	-5.98565	-5.77832	-5.87609	-5.8646	-6.06117	-4.84623	6.79888	-1.00826	-6.08201	-5.13762
C_het7_3.4	-962.593	-394.291	-568.292	-6.21529	-394.291	-568.292	-6.55858	-5.48728	-5.46498	-5.08952	-5.4455	-4.58389	-5.4232	-5.04775	-5.22103	-6.30747	-6.24535	-5.98876	-6.46158	-5.84695	-6.39537	-6.14159	-6.24509	-5.61824	8.28035	-0.915168	-7.65908	-5.91213
C_het7_3.6	-962.592	-394.291	-568.292	-5.51016	-394.291	-568.292	-5.73234	-5.08093	-5.19469	-5.07622	-4.84921	-6.15249	-4.96297	-4.8445	-5.03053	-5.77172	-5.84136	-5.836	-5.79316	-7.3443	-5.86	-5.85772	-5.76658	-3.91439	6.91252	-0.779298	-6.91884	-4.70001
C_het7_5.5	-962.592	-394.291	-568.292	-5.59504	-394.291	-568.292	-5.8487	-5.25163	-5.17227	-4.96181	-5.15179	-6.23222	-5.07243	-4.86196	-5.14698	-5.92161	-5.80243	-5.69802	-6.04136	-7.35337	-5.91845	-5.81714	-5.90707	-4.45904	6.8423	-0.758371	-6.75031	-5.12542
C_het7_m_1.5	-962.593	-394.291	-568.292	-6.18436	-394.291	-568.292	-6.55681	-5.87541	-5.33893	-5.10702	-5.81417	-4.80917	-5.2777	-5.04578	-5.65559	-6.61536	-6.03907	-5.91918	-6.75847	-5.99232	-6.1781	-6.06086	-6.55865	-5.20655	7.59899	-0.90586	-7.30126	-5.81468
C_het7_m_1.6	-962.593	-394.291	-568.292	-6.30779	-394.291	-568.292	-6.58347	-6.00178	-5.61504	-5.62522	-5.7318	-5.64821	-5.34506	-5.35524	-5.93861	-6.8206	-6.38786	-6.52439	-6.79885	-6.98103	-6.36388	-6.50293	-6.83545	-4.38148	7.30892	-0.983546	-7.38391	-5.44002
C_het7_m_2.2	-962.594	-394.291	-568.292	-6.60977	-394.291	-568.292	-6.97114	-5.06567	-5.45863	-5.22359	-4.97636	-4.41933	-5.36932	-5.13428	-4.79545	-6.03344	-6.38863	-6.28253	-6.07727	-5.76615	-6.42989	-6.32297	-6.00825	-5.38416	7.58352	-1.27245	-7.29139	-6.36448
C_het7_m_3.4	-962.593	-394.291	-568.292	-6.10769	-394.291	-568.291	-6.50842	-4.78063	-5.25777	-5.08566	-4.42975	-5.28174	-4.90689	-4.73478	-4.5873	-5.77296	-6.20265	-6.17347	-5.63403	-6.76699	-6.06305	-6.03314	-5.75653	-4.3075	7.77543	-1.18265	-7.78382	-5.49854
C_het7_m_3.6	-962.592	-394.291	-568.292	-5.39672	-394.291	-568.292	-5.76155	-4.53752	-4.97564	-4.77045	-4.18199	-5.76472	-4.62011	-4.41492	-4.48105	-5.18377	-5.59028	-5.47904	-4.98778	-6.75457	-5.39501	-5.28429	-5.18899	-3.83578	5.75488	-0.939743	-5.64557	-4.66621
C_het7_m_3.8	-962.591	-394.291	-568.292	-5.19313	-394.291	-568.292	-5.51003	-3.96129	-4.47879	-4.3381	-3.87529	-5.10236	-4.39278	-4.25209	-3.85198	-4.64459	-5.12034	-5.08921	-4.79607	-6.26574	-5.26752	-5.24031	-4.62605	-3.78715	6.87453	-0.807884	-6.93582	-4.65633
C_het7_m_4.2	-962.592	-394.291	-568.292	-5.334	-394.291	-568.292	-5.57075	-4.37378	-5.00603	-4.85292	-4.27655	-6.02899	-4.9088	-4.75569	-4.29542	-5.1096	-5.7012	-5.66078	-5.22751	-7.22077	-5.81545	-5.77787	-5.12345	-4.35084	6.87713	-0.973947	-6.68919	-5.13685
C_het7_m_5.3	-962.588	-394.291	-568.292	-3.16215	-394.291	-568.292	-3.49543	-1.90124	-1.66391	-1.82503	-1.59679	-0.789615	-1.35946	-1.52059	-1.87378	-2.52622	-2.24321	-2.51375	-2.48491	-1.92251	-2.19959	-2.47201	-2.52137	-0.339922	5.49597	-0.725037	-6.44443	-2.01343
C_het7_m_5.6	-962.591	-394.291	-568.292	-4.94358	-394.291	-568.292	-5.15534	-4.79756	-4.43186	-4.36553	-4.60724	-3.48887	-4.24154	-4.1752	-4.67463	-5.38484	-4.98626	-5.0104	-5.37596	-4.44878	-4.9756	-5.00206	-5.34335	-3.57877	6.36355	-0.825043	-6.02292	-4.06318
C_het7_m_5.7	-962.592	-394.291	-568.292	-5.37427	-394.291	-568.292	-5.54909	-4.49401	-4.88617	-4.60872	-4.37322	-5.78269	-4.76539	-4.48794	-4.38289	-5.18908	-5.54125	-5.37221	-5.28998	-6.93362	-5.63877	-5.47303	-5.17762	-4.34378	6.89593	-0.794772	-6.83913	-5.08175
G_het7_0.1	-1109.98	-541.676	-568.292	-7.71361	-541.678	-568.292	-7.14028	-5.44327	-5.69283	-5.49733	-5.06618	-2.92834	-5.31574	-5.12024	-5.22699	-6.49998	-6.69425	-6.6568	-6.37401	-4.55568	-6.56652	-6.52791	-6.4399	-4.26922	8.21158	-1.32479	-8.58263	-5.96505
G_het7_0.5	-1109.98	-541.676	-568.292	-7.30598	-541.678	-568.292	-6.90198	-5.45537	-5.55659	-5.52671	-5.19618	-5.44467	-5.2974	-5.26752	-5.29356	-6.42713	-6.47558	-6.59341	-6.44958	-7.00787	-6.49494	-6.61603	-6.37798	-4.51503	7.87342	-0.671717	-8.41323	-5.72655
G_het7_1.0	-1109.98	-541.676	-568.292	-9.60531	-541.678	-568.292	-9.1276	-7.29996	-7.71042	-7.5156	-7.09645	-7.91369	-7.50691	-7.31209	-6.97667	-8.4915	-8.85569	-8.81935	-8.46387	-9.58118	-8.82601	-8.7894	-8.44006	-7.04962	9.74904	-1.83861	-8.8257	-7.96489
G_het7_1.3	-1109.98	-541.676	-568.292	-7.64382	-541.677	-568.292	-7.50172	-6.72068	-6.67997	-6.56176	-6.48627	-7.04694	-6.44555	-6.32735	-6.50937	-7.80559	-7.70466	-7.75297	-7.8837	-8.7965	-7.77847	-7.82974	-7.7648	-4.77356	8.62676	-1.07884	-9.40624	-6.63188
G_het7_1.4	-1109.98	-541.676	-568.292	-7.54088	-541.678	-568.292	-7.09795	-7.10772	-6.96584	-6.76944	-6.91279	-7.56856	-6.7709	-6.57451	-6.8707	-8.14456	-7.94735	-7.90736	-8.23368	-9.21815	-8.03218	-7.99527	-8.08954	-5.38594	8.71451	-1.03493	-8.83298	-6.53934
G_het7_1.7	-1109.98	-541.676	-568.292	-7.55932	-541.678	-568.292	-7.21587	-6.84304	-6.70671	-6.49375	-6.6093	-6.79115	-6.47297	-6.26001	-6.68675	-7.89658	-7.69943	-7.65103	-7.99547	-8.53085	-7.79372	-7.74958	-7.86621	-4.65849	8.47637	-0.898836	-9.37868	-6.45963
G_het7_3.3	-1109.98	-541.676	-568.292	-8.79222	-541.677	-568.292	-8.7481	-6.97156	-7.31854	-7.20096	-6.74817	-7.6964	-7.09515	-6.97757	-6.69786	-8.1435	-8.42947	-8.4868	-8.22679	-9.53863	-8.50849	-8.56869	-8.0808	-5.61462	9.12633	-1.22554	-9.83001	-7.54384
G_het7_4.0	-1109.98	-541.676	-568.292	-8.3983	-541.677	-568.292	-8.10772	-7.69008	-7.27417	-7.13852	-7.51269	-7.33358	-7.09678	-6.96113	-7.53359	-8.75685	-8.28036	-8.31012	-8.91296	-9.09042	-8.43115	-8.46595	-8.72694	-5.56044	8.65043	-0.830607	-9.48705	-7.22767
G_het7_4.5	-1109.98	-541.676	-568.292	-7.71427	-541.678	-568.292	-7.19254	-4.72878	-5.76927	-5.51993	-4.39976	-3.43574	-5.44025	-5.19091	-4.49363	-5.80048	-6.7879	-6.69516	-5.70088	-5.04913	-6.68649	-6.59227	-5.74802	-4.75833	8.1487	-1.08059	-8.47394	-6.16416
G_het7_m.0.0	-1109.98	-541.676	-568.292	-9.5458	-541.678	-568.292	-9.19683	-8.36589	-8.1704	-7.91967	-8.15854	-8.73567	-7.96305	-7.71232	-8.14882	-9.51851	-9.27022	-9.18266	-9.56929	-10.4751	-9.31757	-9.23335	-9.49273	-7.38539	9.86506	-1.58102	-9.08919	-8.19054
G_het7_m.1.2	-1109.98	-541.676	-568.292	-8.95553	-541.677	-568.292	-8.80939	-7.47083	-7.85674	-7.53549	-7.18966	-7.42967	-7.57557	-7.25432	-7.2959	-8.53689	-8.86736	-8.70515	-8.53942	-9.10796	-8.86686	-8.70732	-8.49372	-6.12489	8.6198	-0.932138	-9.05663	-7.49386
G_het7_m.1.3	-1109.98	-541.676	-568.292	-8.27042	-541.678	-568.292	-7.76558	-7.76627	-7.17218	-6.94842	-7.54845	-6.73571	-6.95436	-6.73061	-7.57047	-8.91852	-8.2638	-8.21281	-9.02467	-8.5749	-8.36542	-8.31915	-8.89501	-5.72538	8.93389	-0.983752	-9.68179	-7.45703
G_het7_m.1.5	-1109.98	-541.676	-568.292	-7.76557	-541.678	-568.292	-7.32384	-7.52108	-7.30615	-7.05081	-7.32161	-7.3532	-7.10669	-6.85135	-7.35029	-8.51546	-8.24576	-8.14252	-8.60682	-8.96158	-8.33277	-8.23318	-8.47958	-5.7448	8.38308	-0.88819	-8.53739	-6.7873
G_het7_m.2.0	-1109.98	-541.676	-568.292	-7.14979	-541.678	-568.292	-6.80874	-6.0253	-5.62601	-5.48581	-5.82372	-6.22982	-5.42443	-5.28423	-5.9453	-6.96114	-6.5036	-6.51478	-7.09779	-7.83847	-6.63516	-6.65179	-6.94034	-3.91519	7.46785	-0.789505	-8.67318	-5.91002
G_het7_m.2.2	-1109.98	-541.676	-568.292	-7.34953	-541.678	-568.292	-6.79052	-5.30829	-6.1585	-5.88183	-4.93387	-4.99758	-5.78407	-5.50741	-5.09428	-6.34524	-7.14117	-7.01963	-6.21401	-6.59071	-7.00829	-6.88524	-6.2897	-4.08644	7.55431	-0.910215	-8.21573	-5.65808
G_het7_m.3.2	-1109.98	-541.676	-568.292	-7.63218	-541.677	-568.292	-7.66022	-3.85638	-5.58239	-5.33859	-3.46583	-4.66776	-5.19184	-4.94804	-3.65912	-4.90188	-6.57622	-6.48507	-4.73173	-6.23528	-6.40508	-6.31183	-4.8604	-4.24313	7.79435	-1.33108	-8.17203	-5.95189
G_het7_m.3.4	-1109.98	-541.676	-568.292	-8.19644	-541.678	-568.292	-7.80951	-6.04485	-6.38376	-6.43464	-5.83423	-6.82609	-6.17314	-6.22402	-5.79019	-7.21402	-7.49223	-7.7174	-7.31715	-8.673	-7.59081	-7.81987	-7.16506	-4.96939	9.03451	-1.07531	-9.85651	-6.86671
G_het7_m.4.6	-1109.98	-541.676	-568.292	-6.53901	-541.678	-568.292	-6.02778	-5.16091	-4.84106	-4.94504	-5.16225	-5.29	-4.8424	-4.94637	-4.97736	-5.91858	-5.56082	-5.77599	-6.12746	-6.4917	-5.76529	-5.98517	-5.87359	-4.43601	6.79272	-0.935989	-6.90548	-5.48476
G_het7_m.5.3	-1109.98	-541.676	-568.292	-9.3624	-541.678	-568.292	-8.84052	-8.4985	-8.14955	-7.85661	-8.27821	-7.89968	-7.92926	-7.63632	-8.28716	-9.67026	-9.26056	-9.14219	-9.7706	-9.75696	-9.35645	-9.24259	-9.63676	-6.73192	9.30394	-1.09498	-9.79433	-8.31729
T_het7_0.0	-1021.71	-453.413	-568.292	-5.46259	-453.413	-568.292	-5.9216	-4.17753	-4.80438	-4.55472	-3.97615	-3.64042	-4.60299	-4.35333	-4.00394	-5.10682	-5.69349	-5.57245	-5.04688	-4.95708	-5.63225	-5.50835	-5.10467	-4.13357	6.72372	-0.991135	-6.824	-5.22498
T_het7_1.0	-1021.71	-453.413	-568.292	-5.82959	-453.413	-568.292	-6.26305	-5.57161	-5.72104	-5.54758	-5.47554	-6.21383	-5.62497	-5.45151	-5.50805	-6.39007	-6.49597	-6.4458	-6.51226	-7.51059	-6.61422	-6.56627	-6.42753	-4.84538	7.0282	-0.85289	-6.90389	-5.57396
T_het7_1.2	-1021.71	-453.413	-568.292	-5.87449	-453.413	-568.292	-6.33611	-4.85087	-4.98883	-4.89603	-4.81576	-5.41943	-4.95372	-4.86092	-4.77168	-5.65084	-5.74165	-5.77499	-5.87434	-6.75543	-5.95987	-5.99727	-5.66928	-4.40411	7.52022	-0.836317	-7.75787	-5.47807
T_het7_1.7	-1021.72	-453.413	-568.292	-6.77176	-453.413	-568.292	-7.25771	-6.14235	-6.47415	-6.13322	-5.93783	-5.61692	-6.26963	-5.9287	-5.93097	-7.20542	-7.48789	-7.29823	-7.20253	-7.18138	-7.48224	-7.29144	-7.21623	-5.29902	7.93755	-0.950828	-7.91458	-6.22687
T_het7_2.3	-1021.72	-453.413	-568.292	-6.30521	-453.413	-568.292	-6.73447	-6.69527	-6.55266	-6.29258	-6.44206	-6.19005	-6.29946	-6.03938	-6.52245	-7.69301	-7.50134	-7.38663	-7.64554	-7.6838	-7.45168	-7.33533	-7.70424	-4.33925	6.90435	-0.81499	-7.42595	-5.67584
T_het7_2.4	-1021.71	-453.413	-568.292	-6.19094	-453.413	-568.292	-6.65004	-5.71946	-5.91681	-5.7387	-5.69439	-6.09151	-5.89174	-5.71364	-5.59652	-6.53343	-6.68248	-6.63312	-6.77237	-7.45265	-6.9161	-6.8707	-6.5346	-5.03768	8.053	-0.864698	-8.05828	-5.90766
T_het7_4.0	-1021.71	-453.413	-568.292	-5.88497	-453.413	-568.292	-6.37034	-5.46801	-5.40608	-5.31862	-5.47796	-5.05809	-5.41603	-5.32857	-5.32014	-6.25779	-6.15252	-6.18566	-6.49558	-6.33538	-6.38558	-6.42209	-6.2459	-4.77007	7.92893	-0.916109	-7.79288	-5.55013
T_het7_5.3	-1021.71	-453.413	-568.292	-5.63066	-453.413	-568.292	-6.09425	-5.60214	-5.72263	-5.4789	-5.51059	-5.01194	-5.63109	-5.38736	-5.50551	-6.52285	-6.59495	-6.4892	-6.67059	-6.46191	-6.73829	-6.63484	-6.56921	-4.42659	7.77228	-0.795729	-7.63297	-5.08301
T_het7_5.5	-1021.71	-453.413	-568.292	-5.2901	-453.413	-568.292	-5.77022	-4.62512	-4.82999	-4.62828	-4.55698	-3.2529	-4.76185	-4.56014	-4.44498	-5.42681	-5.58509	-5.50898	-5.59467	-4.56004	-5.74896	-5.67446	-5.37716	-3.79988	7.74579	-0.885775	-7.81562	-4.75549
T_het7_m.0.2	-1021.71	-453.413	-568.292	-6.1656	-453.413	-568.292	-6.63186	-5.98972	-6.11244	-5.87401	-5.96379	-6.30268	-6.08651	-5.84808	-5.8997	-6.77189	-6.84592	-6.73401	-7.01391	-7.63424	-7.08253	-6.97433	-6.77335	-4.89639	7.6593	-0.733741	-7.74452	-5.71535
T_het7_m.1.1	-1021.71	-453.413	-568.292	-6.037	-453.413	-568.292	-6.58253	-4.96414	-4.98933	-4.85952	-4.87294	-4.16741	-4.89813	-4.76832	-4.74086	-5.88281	-5.867	-5.86591	-5.95265	-5.5023	-5.93361	-5.93184	-5.86033	-4.68469	7.29845	-1.00806	-7.22989	-5.62418
T_het7_m.2.0	-1021.71	-453.413	-568.292	-5.12265	-453.413	-568.292	-5.64509	-4.65644	-4.78213	-4.6224	-4.4366	-2.68468	-4.56229	-4.40256	-4.52855	-5.44351	-5.52464	-5.48679	-5.4235	-3.92487	-5.50209	-5.46284	-5.42664	-3.14368	6.44847	-0.807551	-6.76395	-4.26671
T_het7_m.2.2	-1021.71	-453.413	-568.292	-6.10152	-453.413	-568.292	-6.58624	-4.80144	-4.73565	-4.66796	-4.75887	-3.50179	-4.69308	-4.6254	-4.67588	-5.6298	-5.51919	-5.57721	-5.81582	-4.82745	-5.70042	-5.76133	-5.64713	-4.58175	7.91989	-0.949089	-7.98641	-5.59736
T_het7_m.3.0	-1021.71	-453.413	-568.292	-5.17228	-453.413	-568.292	-5.6607	-4.5647	-4.78	-4.57628	-4.35825	-3.16932	-4.57355	-4.36982	-4.44886	-5.4075	-5.58078	-5.50056	-5.37484	-4.4328	-5.54628	-5.46425	-5.41637	-3.70926	6.59469	-0.937419	-6.77382	-4.82582
T_het7_m.3.2	-1021.71	-453.413	-568.292	-5.22854	-453.413	-568.292	-5.67912	-4.39687	-4.81243	-4.59509	-4.3051	-3.89819	-4.72066	-4.50332	-4.25624	-5.16809	-5.53871	-5.44235	-5.30438	-5.15652	-5.67137	-5.57647	-5.13953	-3.6947	7.15503	-0.829645	-7.45461	-4.82393
T_het7_m.3.3	-1021.71	-453.413	-568.292	-5.57058	-453.413	-568.292	-6.05336	-5.27099	-5.52001	-5.33721	-5.18042	-5.21709	-5.42944	-5.24664	-5.14393	-6.15414	-6.35434	-6.30684	-6.31848	-6.64468	-6.51403	-6.46972	-6.17329	-4.34912	7.88169	-0.832153	-7.67195	-4.97154
T_het7_m.5.3	-1021.72	-453.413	-568.292	-7.04771	-453.413	-568.292	-7.51473	-6.9186	-6.8921	-6.56407	-6.74275	-6.45993	-6.71625	-6.38822	-6.68113	-8.0337	-7.95829	-7.78545	-8.04738	-8.06717	-7.96934	-7.79506	-8.04025	-6.0571	8.40117	-1.00934	-8.10541	-6.77069
U_het7_0.0	-982.468	-414.168	-568.292	-5.02404	-414.168	-568.292	-5.4574	-4.24544	-4.62185	-4.43625	-4.023	-2.58727	-4.3994	-4.2138	-4.14035	-5.07412	-5.41137	-5.34455	-5.00377	-3.80061	-5.33974	-5.27058	-5.0998	-3.71988	6.30165	-0.945797	-6.30221	-4.66624
U_het7_0.4	-982.468	-414.168	-568.292	-5.00332	-414.168	-568.292	-5.49168	-4.83819	-5.06252	-4.93425	-4.71642	-4.70265	-4.94075	-4.81248	-4.7238	-5.66814	-5.84707	-5.84536	-5.7779	-6.03281	-5.95281	-5.95348	-5.69734	-4.09932	7.54292	-0.820925	-6.9996	-4.37692
U_het7_0.6	-982.469	-414.168	-568.292	-5.85709	-414.168	-568.292	-6.35055	-4.73878	-4.96703	-4.81177	-4.654	-4.33342	-4.88226	-4.72699	-4.51732	-5.63834	-5.82811	-5.79686	-5.7	-5.6225	-5.88678	-5.85486	-5.62586	-4.73831	7.1587	-1.01955	-6.83207	-5.43123
U_het7_1.2	-982.468	-414.168	-568.292	-4.80511	-414.168	-568.292	-5.27384	-5.2206	-5.30956	-5.11882	-5.08613	-4.69898	-5.1751	-4.98436	-5.1463	-5.99406	-6.03731	-5.96869	-6.10038	-5.97784	-6.1395	-6.0733	-6.02718	-3.80589	7.12656	-0.733647	-6.71677	-4.12975
U_het7_1.3	-982.468	-414.168	-568.292	-4.93997	-414.168	-568.292	-5.39549	-3.84328	-4.15968	-4.02437	-3.73864	-3.58051	-4.05504	-3.91973	-3.63802	-4.60136	-4.87908	-4.85594	-4.67356	-4.74623	-4.94839	-4.92564	-4.5722	-4.23457	7.141	-1.02759	-6.71419	-4.83535
U_het7_3.1	-982.469	-414.168	-568.292	-5.32656	-414.168	-568.292	-5.76233	-5.09682	-5.58517	-5.43834	-5.00209	-6.06146	-5.49045	-5.34362	-5.03966	-5.81219	-6.25874	-6.22428	-5.93457	-7.23716	-6.37712	-6.34479	-5.83754	-4.64318	6.83233	-0.787691	-6.40138	-4.99991
U_het7_3.6	-982.469	-414.168	-568.292	-5.48537	-414.168	-568.292	-5.96792	-5.28381	-5.31083	-5.11258	-5.2056	-5.7211	-5.23262	-5.03437	-5.22879	-5.96681	-5.95128	-5.86355	-6.12139	-6.88197	-6.10137	-6.01662	-5.99934	-4.54651	6.60787	-0.719285	-6.55451	-5.21244
U_het7_3.8	-982.471	-414.168	-568.292	-6.81715	-414.168	-568.292	-7.28344	-6.6503	-6.79031	-6.46424	-6.44572	-6.05472	-6.58573	-6.25966	-6.44352	-7.70623	-7.80005	-7.62079	-7.67686	-7.57049	-7.76855	-7.5874	-7.73004	-6.0927	7.9628	-0.971378	-7.49211	-6.59339
U_het7_m_0.1	-982.469	-414.168	-568.292	-5.71546	-414.168	-568.292	-6.13277	-5.30574	-5.69544	-5.50505	-5.20296	-5.89861	-5.59266	-5.40227	-5.24871	-6.09979	-6.44864	-6.37616	-6.1978	-7.13949	-6.54312	-6.47258	-6.14696	-4.95498	6.8166	-0.864296	-6.46128	-5.46396
U_het7_m_1.3	-982.468	-414.168	-568.292	-5.05414	-414.168	-568.292	-5.46567	-4.89022	-5.01541	-4.81192	-4.83422	-5.52759	-4.95941	-4.75592	-4.8281	-5.53299	-5.61609	-5.51912	-5.71232	-6.64632	-5.79052	-5.69683	-5.55044	-4.11542	6.4627	-0.705103	-6.45449	-4.81231
U_het7_m_2.4	-982.468	-414.168	-568.292	-5.20637	-414.168	-568.292	-5.65877	-3.9582	-4.58315	-4.34366	-3.75068	-3.19036	-4.37563	-4.13614	-3.80959	-4.84563	-5.43316	-5.31533	-4.76361	-4.43323	-5.35021	-5.22923	-4.86379	-4.2442	6.58709	-1.00834	-6.35676	-5.02221
U_het7_m_3.1	-982.469	-414.168	-568.292	-5.30731	-414.168	-568.292	-5.78884	-5.31693	-5.47409	-5.25999	-5.19947	-4.64925	-5.35662	-5.14252	-5.24263	-6.17917	-6.29079	-6.20616	-6.28604	-6.00741	-6.39376	-6.31106	-6.23614	-4.39105	7.32851	-0.762382	-7.0056	-4.83052
U_het7_m_3.3	-982.468	-414.168	-568.292	-4.64835	-414.168	-568.292	-5.08655	-4.12564	-3.9879	-3.88163	-4.00174	-2.31973	-3.864	-3.75774	-3.95947	-4.8427	-4.66516	-4.66894	-4.90897	-3.45823	-4.72844	-4.73266	-4.82293	-3.49668	6.7734	-0.910614	-6.58616	-4.22005
U_het7_m_4.4	-982.47	-414.168	-568.292	-5.90997	-414.168	-568.292	-6.36239	-5.14797	-5.08772	-4.94508	-5.14947	-4.91794	-5.08922	-4.94658	-4.88634	-5.98012	-5.88091	-5.8571	-6.16002	-6.17297	-6.05649	-6.03466	-5.94827	-5.6611	8.10631	-1.01122	-7.30744	-5.87345
U_het7_m_5.8	-982.47	-414.168	-568.292	-6.22018	-414.168	-568.292	-6.70327	-6.38762	-6.2708	-6.03177	-6.13149	-5.79706	-6.01467	-5.77564	-6.22898	-7.38544	-7.22252	-7.12523	-7.31264	-7.25559	-7.14803	-7.04877	-7.42004	-4.57455	6.84084	-0.812632	-7.05866	-5.605
A_het8_0.0	-692.359	-466.536	-225.811	-7.84457	-466.536	-225.811	-7.87897	-5.7178	-6.75229	-6.78985	-5.58245	-3.74201	-6.61694	-6.6545	-5.3334	-6.9748	-7.95519	-8.16642	-7.09975	-5.60585	-8.07609	-8.29153	-6.84986	-5.64654	9.60363	-0.97983	-9.58037	-6.6031
A_het8_0.2	-692.359	-466.536	-225.811	-7.78992	-466.536	-225.811	-7.70626	-6.93805	-6.41306	-6.15158	-7.06396	-7.71045	-6.53898	-6.2775	-6.76176	-8.16029	-7.6012	-7.48587	-8.45693	-9.37626	-7.89366	-7.78773	-8.21135	-6.38671	7.99817	-1.28928	-7.50847	-7.18629
A_het8_0.4	-692.359	-466.536	-225.811	-7.94549	-466.536	-225.811	-7.92507	-6.40911	-6.96587	-6.89462	-6.25931	-5.76977	-6.81607	-6.74482	-6.0572	-7.66136	-8.16349	-8.26616	-7.77726	-7.63605	-8.2753	-8.3823	-7.55063	-5.9525	9.35688	-0.948303	-9.49666	-7.04058
A_het8_2.0	-692.355	-466.536	-225.811	-5.24303	-466.536	-225.811	-5.4115	-3.87142	-4.44361	-4.40994	-3.38053	-3.6504	-3.95272	-3.91904	-3.84691	-4.68658	-5.22191	-5.30305	-4.37595	-4.86313	-4.91335	-4.99465	-4.6857	-3.25093	6.32806	-0.841627	-6.01856	-3.78306
A_het8_2.1	-692.355	-466.536	-225.811	-4.91983	-466.536	-225.811	-4.80043	-4.18714	-3.52839	-3.46279	-3.92505	-3.95826	-3.2663	-3.20071	-4.00856	-5.04986	-4.34615	-4.40937	-5.01944	-5.31818	-4.31357	-4.37894	-4.97174	-2.62833	6.83503	-0.765539	-7.17374	-3.73259
A_het8_2.4	-692.355	-466.536	-225.811	-5.28284	-466.535	-225.811	-5.43785	-3.09074	-4.1	-4.03006	-2.81172	-2.48895	-3.82098	-3.75103	-2.82845	-4.13135	-5.08465	-5.1722	-4.14507	-4.15166	-5.09496	-5.18558	-4.00354	-2.20972	7.70889	-0.787064	-8.56324	-3.85114
A_het8_3.0	-692.358	-466.536	-225.811	-7.08308	-466.536	-225.811	-7.01272	-6.00894	-5.84126	-5.76137	-5.70246	-5.59262	-5.53479	-5.45489	-5.94161	-6.9674	-6.76788	-6.80887	-6.81407	-6.92304	-6.61548	-6.6599	-7.01803	-5.61654	7.74828	-1.04706	-6.7453	-5.66062
A_het8_3.1	-692.356	-466.536	-225.811	-5.62734	-466.536	-225.811	-5.57643	-3.8127	-4.26726	-4.423	-3.62809	-2.81177	-4.08265	-4.23839	-3.51559	-4.89717	-5.29644	-5.6126	-4.99753	-4.51487	-5.39266	-5.71252	-4.7741	-2.93128	8.33186	-0.777909	-8.89506	-4.2724
A_het8_4.8	-692.357	-466.536	-225.811	-6.2181	-466.536	-225.811	-6.15408	-3.73916	-4.6667	-4.89133	-3.61881	-1.82541	-4.54635	-4.77098	-3.60681	-4.83036	-5.71893	-6.08452	-4.8999	-3.37448	-5.78655	-6.15716	-4.83479	-4.28113	7.10747	-1.06672	-7.00414	-5.24452
A_het8_m.0.0	-692.358	-466.536	-225.811	-7.20488	-466.536	-225.811	-7.16566	-5.34976	-6.44113	-6.54565	-5.19349	-4.50856	-6.28485	-6.38938	-4.9674	-6.52973	-7.56747	-7.83851	-6.63367	-6.28489	-7.66745	-7.94205	-6.39576	-4.99678	9.34967	-0.876885	-9.37556	-5.89956
A_het8_m.0.8	-692.356	-466.536	-225.811	-5.87571	-466.536	-225.811	-5.84416	-3.70512	-4.27972	-4.44529	-3.60291	-3.97073	-4.17751	-4.34308	-3.66515	-4.8087	-5.34543	-5.65166	-4.90028	-5.53472	-5.43505	-5.74763	-4.87443	-3.73224	6.82831	-1.04743	-6.82598	-4.77733
A_het8_m.1.0	-692.356	-466.536	-225.811	-5.96772	-466.536	-225.811	-5.86148	-5.36969	-5.7086	-5.51374	-5.12484	-4.72654	-5.46376	-5.26889	-5.15382	-6.18087	-6.48044	-6.4031	-6.13415	-5.97337	-6.43206	-6.35672	-6.11069	-4.69693	7.8342	-0.80189	-7.19293	-4.85755
A_het8_m.1.3	-692.357	-466.536	-225.811	-6.57381	-466.536	-225.811	-6.72416	-4.58351	-5.04309	-4.90384	-4.41429	-4.46759	-4.87388	-4.73462	-4.2556	-5.73329	-6.13718	-6.16441	-5.84577	-6.24111	-6.24548	-6.27663	-5.60266	-3.96814	8.57476	-0.872937	-9.08746	-5.35377
A_het8_m.3.0	-692.356	-466.536	-225.811	-6.07175	-466.536	-225.811	-6.20444	-3.71853	-4.8255	-4.93778	-3.21337	-1.48688	-4.32034	-4.43263	-3.71638	-4.593	-5.66371	-5.89513	-4.26374	-2.75746	-5.33701	-5.56907	-4.62091	-3.9253	6.56035	-0.913813	-6.15623	-4.435
A_het8_m.4.4	-692.359	-466.536	-225.811	-7.4445	-466.536	-225.811	-7.45526	-6.39623	-6.42384	-6.38947	-6.5678	-6.05834	-6.59542	-6.56104	-6.01334	-7.46799	-7.45576	-7.56176	-7.8437	-7.617	-7.8253	-7.93903	-7.35726	-6.51561	8.78705	-1.18714	-7.98236	-6.89805
A_het8_m.4.7	-692.359	-466.536	-225.811	-7.90144	-466.536	-225.811	-7.99654	-6.12746	-6.90057	-6.9409	-5.98739	-4.49204	-6.76049	-6.80083	-5.76489	-7.39165	-8.11009	-8.3254	-7.51709	-6.37175	-8.23137	-8.45115	-7.2757	-5.91081	9.56639	-0.98524	-9.54614	-6.87579
A_het8_m.5.0	-692.357	-466.536	-225.811	-6.50828	-466.536	-225.811	-6.67313	-5.80868	-5.57929	-5.46109	-5.55248	-6.0217	-5.32309	-5.20489	-5.62246	-6.66101	-6.39629	-6.39419	-6.58151	-7.27571	-6.31604	-6.31676	-6.60635	-4.84884	7.36746	-0.913041	-6.65092	-5.04534
C_het8_0.1	-620.114	-394.291	-225.811	-7.74774	-394.291	-225.811	-7.66105	-6.00813	-6.38449	-5.9027	-5.86961	-6.1586	-6.24596	-5.76417	-5.95058	-7.27292	-7.61681	-7.2828	-7.19907	-7.736	-7.54303	-7.20757	-7.42326	-6.95989	7.90223	-1.53744	-6.78633	-7.38144
C_het8_0.6	-620.113	-394.291	-225.811	-7.29461	-394.291	-225.811	-7.1627	-6.56214	-6.16836	-6.06908	-6.37398	-7.33044	-5.9802	-5.88092	-6.43187	-7.43335	-7.01216	-7.02087	-7.37031	-8.52152	-6.94927	-6.96119	-7.45891	-6.29208	7.81289	-1.25052	-6.20033	-5.93004
C_het8_1.3	-620.113	-394.291	-225.811	-7.30194	-394.291	-225.811	-7.13081	-6.42759	-6.23899	-5.84172	-6.43962	-6.76551	-6.25102	-5.85375	-6.1215	-7.34481	-7.11863	-6.84575	-7.52869	-8.10302	-7.29845	-7.02881	-7.26118	-6.71887	8.48174	-1.18206	-7.15114	-6.57032
C_het8_1.6	-620.114	-394.291	-225.811	-7.54584	-394.291	-225.811	-7.60592	-6.63994	-6.78539	-6.56484	-6.41949	-5.95173	-6.56494	-6.34439	-6.36086	-7.68988	-7.79168	-7.7143	-7.65391	-7.46186	-7.75413	-7.67723	-7.64082	-6.37926	8.63634	-1.18239	-7.73828	-6.66359
C_het8_3.3	-620.114	-394.291	-225.811	-7.91427	-394.291	-225.811	-8.11735	-5.9984	-6.53857	-5.90301	-5.9713	-7.04967	-6.51147	-5.87591	-5.95131	-7.29539	-7.80721	-7.31712	-7.30655	-8.62381	-7.81758	-7.32725	-7.48184	-7.14473	7.84874	-1.70667	-6.73893	-7.7416
C_het8_3.4	-620.111	-394.291	-225.811	-5.87005	-394.291	-225.811	-5.7136	-4.48149	-5.1841	-4.68622	-4.48704	-4.23676	-5.18966	-4.69177	-4.22126	-5.27723	-5.94131	-5.55863	-5.46249	-5.45242	-6.12192	-5.74138	-5.21588	-4.99211	7.58787	-0.95319	-6.94883	-5.30626
C_het8_3.6	-620.111	-394.291	-225.811	-5.7313	-394.291	-225.811	-5.58328	-5.82634	-5.7282	-5.3253	-5.57735	-5.66509	-5.47921	-5.07632	-5.70095	-6.50425	-6.3775	-6.06757	-6.3897	-6.65562	-6.26287	-5.95396	-6.50058	-4.90868	6.82755	-1.00835	-5.75004	-4.83952
C_het8_4.7	-620.111	-394.291	-225.811	-5.56217	-394.291	-225.811	-5.66928	-3.90908	-4.42154	-4.02917	-3.89758	-3.46535	-4.41004	-4.01767	-3.60266	-4.74384	-5.21847	-4.94376	-4.90097	-4.70821	-5.37155	-5.09858	-4.66564	-4.7599	7.95578	-0.983796	-7.12973	-4.91765
C_het8_m_0.1	-620.11	-394.291	-225.811	-4.99825	-394.291	-225.811	-4.95276	-3.52929	-3.7296	-3.58016	-3.32549	-1.94283	-3.5258	-3.37635	-3.39518	-4.417	-4.57849	-4.55245	-4.36408	-3.22021	-4.52406	-4.49666	-4.42254	-3.07058	6.36564	-1.00559	-6.352	-4.06253
C_het8_m_0.4	-620.111	-394.291	-225.811	-5.8257	-394.291	-225.811	-5.75734	-4.86597	-4.53529	-4.40418	-4.83385	-4.17957	-4.50318	-4.37206	-4.57645	-5.65233	-5.28281	-5.26648	-5.80516	-5.39022	-5.43145	-5.41719	-5.57016	-4.5369	7.63286	-0.894368	-7.05722	-4.85564
C_het8_m_1.4	-620.111	-394.291	-225.811	-5.50137	-394.291	-225.811	-5.6009	-4.28935	-4.1068	-3.90679	-4.27881	-3.68022	-4.09627	-3.89626	-4.02314	-5.0607	-4.83957	-4.75276	-5.23916	-4.87911	-5.01342	-4.92929	-4.99238	-4.17679	7.57571	-0.926308	-6.99549	-4.52288
C_het8_m_1.7	-620.114	-394.291	-225.811	-7.61665	-394.291	-225.811	-7.57192	-6.89309	-6.52462	-6.18483	-6.5445	-7.46327	-6.17602	-5.83624	-6.9555	-7.84397	-7.45074	-7.22248	-7.60237	-8.70735	-7.2118	-6.98656	-7.99773	-6.64057	7.14012	-1.31995	-5.76116	-6.58156
C_het8_m_2.3	-620.114	-394.291	-225.811	-7.3774	-394.291	-225.811	-7.19926	-5.63287	-6.27542	-5.99222	-5.30523	-4.8941	-5.94778	-5.66459	-5.41914	-6.75086	-7.34903	-7.21572	-6.60553	-6.47539	-7.20357	-7.07009	-6.73369	-6.12803	8.38795	-1.20005	-7.60497	-6.5451
C_het8_m_3.1	-620.114	-394.291	-225.811	-7.65901	-394.291	-225.811	-7.58753	-6.81252	-7.20912	-6.78031	-6.83787	-7.35436	-7.23446	-6.80566	-6.46307	-7.83734	-8.19603	-7.9012	-7.99894	-8.7724	-8.35378	-8.05969	-7.77097	-7.4585	8.80691	-1.25041	-7.37002	-7.27202
C_het8_m_4.5	-620.113	-394.291	-225.811	-7.20728	-394.291	-225.811	-7.15283	-5.75547	-6.06291	-5.54624	-5.76955	-6.38866	-6.07699	-5.56032	-5.43787	-6.69837	-6.96886	-6.57801	-6.8783	-7.74582	-7.14486	-6.75735	-6.61342	-6.53826	8.27022	-1.18391	-7.1886	-6.64055
C_het8_m_5.6	-620.109	-394.291	-225.811	-4.70676	-394.291	-225.811	-4.52233	-4.44891	-4.28211	-4.09825	-4.25966	-3.92938	-4.09286	-3.909	-4.31546	-5.06546	-4.86995	-4.77394	-5.01916	-4.86395	-4.82272	-4.72817	-5.04733	-3.69153	6.68263	-0.883189	-5.6516	-3.54369
G_het8_0.1	-767.499	-541.676	-225.811	-7.62546	-541.677	-225.811	-7.06864	-5.25977	-5.54231	-5.37311	-4.92336	-4.37761	-5.20591	-5.03671	-5.0684	-6.52379	-6.75736	-6.75614	-6.37232	-6.1392	-6.60544	-6.60298	-6.51462	-4.48983	7.91388	-1.05223	-7.87728	-5.50546
G_het8_1.1	-767.498	-541.676	-225.811	-6.87318	-541.678	-225.811	-6.24695	-4.69051	-4.45091	-4.38807	-4.29603	-3.45055	-4.05643	-3.9936	-4.60254	-5.83518	-5.54746	-5.64137	-5.63731	-5.08866	-5.34948	-5.44227	-5.85594	-3.51894	7.88037	-1.35492	-7.54823	-4.54172
G_het8_1.3	-767.5	-541.676	-225.811	-8.26471	-541.677	-225.811	-7.84252	-6.57699	-6.72589	-6.70209	-6.46202	-6.42696	-6.61092	-6.58712	-6.24769	-7.79136	-7.88433	-8.03282	-7.95113	-8.26746	-8.03921	-8.19192	-7.69358	-5.57509	9.35269	-0.91488	-9.26049	-6.39777
G_het8_2.0	-767.501	-541.676	-225.811	-8.869	-541.678	-225.811	-8.09117	-7.41831	-7.75732	-7.25214	-7.02776	-7.98798	-7.36677	-6.86159	-7.39497	-8.36314	-8.67054	-8.28477	-8.11398	-9.28678	-8.42319	-8.03928	-8.41933	-6.8629	7.60591	-1.49015	-6.19507	-6.94222
G_het8_2.4	-767.502	-541.676	-225.811	-9.48995	-541.678	-225.811	-8.60631	-7.86072	-8.14982	-7.80816	-7.74942	-7.37176	-8.03851	-7.69686	-7.45143	-9.23283	-9.46516	-9.31028	-9.37226	-9.36222	-9.60017	-9.44826	-9.13035	-7.71678	10.1072	-1.17731	-9.74942	-8.53628
G_het8_2.6	-767.503	-541.676	-225.811	-9.71115	-541.677	-225.811	-9.42103	-8.49129	-8.66618	-8.1943	-8.47359	-8.87734	-8.64849	-8.17661	-8.02699	-9.86489	-9.99336	-9.69567	-10.0052	-10.7339	-10.1297	-9.83313	-9.77639	-8.91365	10.6102	-1.30637	-9.12574	-8.73561
G_het8_4.0	-767.505	-541.676	-225.811	-10.843	-541.678	-225.811	-10.0041	-9.33339	-9.49369	-8.91957	-9.27831	-9.70688	-9.43861	-8.86449	-8.87601	-10.6682	-10.7812	-10.3791	-10.7788	-11.5308	-10.8881	-10.4866	-10.57	-9.21273	10.4069	-1.50269	-9.16233	-9.47081
G_het8_4.7	-767.504	-541.676	-225.811	-10.2809	-541.678	-225.811	-9.50471	-8.74071	-9.1592	-8.70633	-8.62347	-8.52034	-9.04196	-8.5891	-8.34207	-10.1081	-10.4696	-10.2034	-10.2438	-10.5087	-10.6009	-10.3376	-10.0086	-8.32545	10.1793	-1.26578	-9.75478	-9.16671
G_het8_5.6	-767.499	-541.676	-225.811	-7.62907	-541.677	-225.811	-7.01354	-6.30539	-6.02936	-5.81207	-6.46041	-7.62462	-6.18438	-5.96709	-6.05811	-7.31563	-7.00484	-6.91642	-7.65979	-9.08017	-7.34372	-7.264	-7.2726	-5.9652	7.83379	-1.22098	-6.96523	-6.31762
G_het8_m.1.0	-767.505	-541.676	-225.811	-10.8301	-541.678	-225.811	-10.0166	-9.23325	-8.73312	-8.02541	-9.11926	-9.95799	-8.61913	-7.91142	-9.00183	-10.7244	-10.1847	-9.65283	-10.7138	-11.8556	-10.1729	-9.64171	-10.7942	-9.08764	10.5875	-2.11056	-8.55373	-9.16444
G_het8_m.2.2	-767.501	-541.676	-225.811	-8.48824	-541.678	-225.811	-7.65626	-7.76025	-7.13603	-6.74452	-7.71633	-7.61315	-7.09212	-6.7006	-7.36331	-9.10833	-8.43794	-8.21813	-9.23036	-9.44816	-8.55639	-8.33813	-9.04236	-7.03562	9.84216	-1.22706	-8.74595	-7.16648
G_het8_m.2.6	-767.501	-541.676	-225.811	-8.61901	-541.677	-225.811	-7.95531	-6.30489	-6.35388	-6.2431	-6.42614	-7.76846	-6.47514	-6.36435	-6.12087	-7.52692	-7.54045	-7.57748	-7.8274	-9.44823	-7.83653	-7.88292	-7.57022	-6.37898	8.15818	-1.25183	-7.60717	-7.0798
G_het8_m.2.7	-767.499	-541.676	-225.811	-7.57327	-541.678	-225.811	-6.80156	-6.58546	-6.31444	-6.12537	-6.42046	-5.87847	-6.14944	-5.96037	-6.25431	-7.77989	-7.45034	-7.43504	-7.90117	-7.71668	-7.56697	-7.5548	-7.66324	-4.89788	8.93223	-1.0163	-9.10058	-6.08253
G_het8_m.3.1	-767.503	-541.676	-225.811	-9.8697	-541.677	-225.811	-9.40924	-6.05889	-7.33312	-7.01316	-5.73447	-6.20308	-7.0087	-6.68875	-5.92221	-7.43983	-8.66863	-8.52228	-7.25924	-8.03635	-8.48828	-8.34029	-7.50869	-7.08438	8.7819	-1.625	-8.12325	-8.05072
G_het8_m.5.3	-767.503	-541.676	-225.811	-9.91113	-541.678	-225.811	-8.91546	-7.81068	-8.24547	-8.08679	-7.6869	-7.70318	-8.12169	-7.96301	-7.43555	-9.19076	-9.5688	-9.59755	-9.32329	-9.70867	-9.69693	-9.7293	-9.10631	-7.69384	10.0181	-1.1383	-9.71112	-8.52518
T_het8_0.1	-679.235	-453.413	-225.811	-6.78672	-453.413	-225.811	-7.00501	-5.77841	-5.74762	-5.53524	-5.62764	-5.0642	-5.59685	-5.38447	-5.67549	-6.93765	-6.87149	-6.80144	-6.87143	-6.55613	-6.80494	-6.73223	-7.02673	-6.00465	7.57171	-1.10777	-6.66131	-6.20201
T_het8_0.5	-679.232	-453.413	-225.811	-5.32132	-453.413	-225.811	-5.50922	-4.33489	-4.61498	-4.46722	-4.27075	-3.53897	-4.55084	-4.40308	-4.15191	-5.19215	-5.42646	-5.40806	-5.35277	-4.89305	-5.5831	-5.56645	-5.13169	-3.49797	7.38097	-0.86942	-7.22612	-4.21254
T_het8_1.6	-679.234	-453.413	-225.811	-6.60951	-453.413	-225.811	-6.72384	-5.72347	-6.01646	-5.90532	-5.75135	-5.49404	-6.04433	-5.9332	-5.39601	-6.8709	-7.11969	-7.16072	-7.061	-7.09825	-7.30531	-7.34694	-6.84849	-5.60638	8.83609	-0.965387	-7.81917	-5.55486
T_het8_2.1	-679.235	-453.413	-225.811	-6.89887	-453.412	-225.811	-7.14711	-6.02868	-5.72271	-5.36445	-6.02462	-6.62039	-5.71865	-5.36039	-5.89235	-7.18232	-6.84165	-6.62443	-7.27906	-8.1294	-6.93565	-6.719	-7.2636	-5.70431	7.50299	-1.29676	-6.76166	-6.25974
T_het8_2.5	-679.235	-453.413	-225.811	-7.1503	-453.412	-225.811	-7.40055	-6.63292	-6.18587	-5.96281	-6.68111	-6.37392	-6.23406	-6.011	-6.41414	-7.62425	-7.13218	-7.04899	-7.88354	-7.86442	-7.38593	-7.30614	-7.62154	-5.93364	8.53412	-1.0115	-7.98656	-6.39759
T_het8_4.0	-679.235	-453.413	-225.811	-7.28783	-453.413	-225.811	-7.52233	-6.50763	-6.47251	-6.02597	-6.63732	-6.33444	-6.6022	-6.15566	-6.20878	-7.53854	-7.46044	-7.15464	-7.85802	-7.84002	-7.77411	-7.47171	-7.50651	-6.34684	8.9003	-1.15246	-8.09432	-6.69331
T_het8_4.7	-679.236	-453.413	-225.811	-7.38514	-453.413	-225.811	-7.52955	-7.09467	-6.86486	-6.47165	-6.91697	-6.23268	-6.68717	-6.29395	-6.91909	-8.41339	-8.14003	-7.91281	-8.36844	-7.98315	-8.09384	-7.86523	-8.48816	-6.20001	7.78373	-1.06368	-7.39862	-6.8786
T_het8_m.0.1	-679.235	-453.413	-225.811	-7.14361	-453.413	-225.811	-7.28092	-7.43255	-7.13424	-6.83318	-7.47172	-7.72156	-7.17341	-6.87234	-7.15745	-8.42853	-8.08876	-7.92358	-8.62905	-9.14849	-8.28465	-8.12016	-8.39894	-6.72725	8.35265	-0.967989	-7.35073	-6.69332
T_het8_m.0.6	-679.236	-453.413	-225.811	-7.60507	-453.413	-225.811	-7.88329	-7.4728	-7.09926	-6.7624	-7.32936	-6.83375	-6.95582	-6.61896	-7.25271	-8.7478	-8.32962	-8.15635	-8.74559	-8.54992	-8.32561	-8.15076	-8.79425	-6.64259	8.40256	-1.01801	-7.70867	-6.96672
T_het8_m.1.2	-679.235	-453.413	-225.811	-6.94862	-453.413	-225.811	-7.04684	-6.5945	-6.4358	-6.02711	-6.67142	-6.65274	-6.51272	-6.10402	-6.32054	-7.55646	-7.35221	-7.08151	-7.85227	-8.12054	-7.64258	-7.37527	-7.48258	-6.0896	8.66955	-1.07974	-7.93773	-6.43752
T_het8_m.2.4	-679.233	-453.413	-225.811	-5.82153	-453.413	-225.811	-5.98243	-4.89344	-4.81936	-4.57978	-4.91732	-3.72119	-4.84324	-4.60366	-4.67621	-5.78054	-5.66159	-5.55279	-6.02095	-5.10073	-5.89664	-5.79052	-5.74978	-4.36968	7.89799	-0.899311	-7.65556	-5.02657
T_het8_m.3.1	-679.233	-453.413	-225.811	-5.6502	-453.413	-225.811	-5.86226	-3.97416	-4.20717	-4.14344	-3.82476	-3.20124	-4.05777	-3.99404	-3.93467	-5.09869	-5.29528	-5.37221	-5.05431	-4.68186	-5.25012	-5.32544	-5.213	-4.39517	7.38054	-1.10066	-6.58229	-4.69758
T_het8_m.4.5	-679.234	-453.413	-225.811	-6.35161	-453.413	-225.811	-6.43885	-5.38028	-5.30165	-5.10933	-5.38606	-4.85252	-5.30743	-5.1151	-5.14876	-6.36217	-6.24014	-6.18488	-6.5678	-6.30979	-6.44201	-6.3892	-6.31075	-4.9298	8.13242	-1.09095	-7.62812	-5.51645
T_het8_m.4.7	-679.235	-453.413	-225.811	-6.90136	-453.413	-225.811	-7.07822	-6.04352	-6.19209	-6.08627	-6.09281	-5.90256	-6.24137	-6.13556	-5.69713	-7.22818	-7.33254	-7.38207	-7.43659	-7.54521	-7.53635	-7.58669	-7.20371	-5.8792	9.0193	-1.01522	-7.97654	-5.85165
T_het8_m.5.5	-679.234	-453.413	-225.811	-6.12295	-453.412	-225.811	-6.39399	-5.76013	-5.36295	-5.16914	-5.77037	-5.48858	-5.37319	-5.17938	-5.56479	-6.60237	-6.16147	-6.09321	-6.83543	-6.81852	-6.39024	-6.32499	-6.52871	-4.6819	7.59981	-1.06848	-7.24367	-5.39423
U_het8_1.7	-639.99	-414.168	-225.811	-6.69359	-414.168	-225.811	-6.89224	-5.68992	-6.01404	-5.92906	-5.71008	-5.40286	-6.0342	-5.94922	-5.37189	-6.82344	-7.10589	-7.16879	-6.98877	-6.96398	-7.2671	-7.33038	-6.8169	-6.06927	8.74118	-1.00036	-7.43091	-5.75936
U_het8_2.0	-639.988	-414.168	-225.811	-5.66782	-414.168	-225.811	-5.88489	-3.63694	-4.29174	-4.31634	-3.49058	-2.96151	-4.14538	-4.16998	-3.61071	-4.72441	-5.34426	-5.50456	-4.67854	-4.39124	-5.29766	-5.45648	-4.85114	-4.54385	7.25523	-1.13142	-6.2826	-4.70264
U_het8_3.1	-639.99	-414.168	-225.811	-6.98486	-414.168	-225.811	-7.20496	-7.11216	-6.93019	-6.62854	-7.1286	-7.32035	-6.94663	-6.64499	-6.85028	-8.06553	-7.84456	-7.67214	-8.22905	-8.67509	-8.00392	-7.83179	-8.04564	-6.76416	8.05565	-0.968789	-6.85369	-6.53099
U_het8_3.6	-639.988	-414.168	-225.811	-5.92215	-414.168	-225.811	-5.99921	-5.30402	-4.78306	-4.59103	-5.27531	-4.86885	-4.75435	-4.56232	-5.11167	-6.20689	-5.6513	-5.57883	-6.32306	-6.14756	-5.76474	-5.69412	-6.20715	-5.41567	7.41907	-1.19384	-6.34283	-5.53327
U_het8_4.3	-639.989	-414.168	-225.811	-6.40959	-414.168	-225.811	-6.62957	-5.90471	-5.39031	-4.97701	-5.96312	-6.0613	-5.44872	-5.03542	-5.62862	-6.85217	-6.30211	-6.01343	-7.06145	-7.40347	-6.50731	-6.22157	-6.81686	-5.97237	7.99373	-1.28296	-6.78589	-6.04749
U_het8_5.5	-639.991	-414.168	-225.811	-7.42955	-414.168	-225.811	-7.69603	-7.18797	-6.99034	-6.65701	-7.02483	-6.40909	-6.82721	-6.49387	-7.00161	-8.4231	-8.18341	-8.0071	-8.38598	-8.05483	-8.14495	-7.9667	-8.49633	-6.80143	8.16453	-0.996797	-7.21894	-6.85263
U_het8_m_0.8	-639.991	-414.168	-225.811	-7.56884	-414.168	-225.811	-7.77121	-6.72749	-6.75081	-6.39815	-6.56082	-5.6738	-6.58413	-6.23147	-6.57116	-8.08655	-8.0697	-7.88231	-8.02153	-7.42271	-8.004	-7.81482	-8.20541	-6.87023	7.99463	-1.09919	-7.19015	-7.16495
U_het8_m_1.2	-639.989	-414.168	-225.811	-6.62019	-414.168	-225.811	-6.80242	-5.56279	-5.52003	-5.30929	-5.40582	-4.75228	-5.36306	-5.15232	-5.49652	-6.69895	-6.62355	-6.54982	-6.60837	-6.18886	-6.53306	-6.45635	-6.8226	-6.0445	7.36131	-1.13241	-6.25504	-6.07065
U_het8_m_1.6	-639.99	-414.168	-225.811	-6.94066	-414.168	-225.811	-7.0926	-5.7948	-5.86455	-5.46015	-5.80235	-6.4502	-5.8721	-5.4677	-5.66648	-6.95265	-6.99041	-6.72408	-7.04005	-7.93148	-7.0754	-6.80941	-7.05756	-5.99357	7.48472	-1.33884	-6.51482	-6.36251
U_het8_m_3.1	-639.99	-414.168	-225.811	-6.72786	-414.168	-225.811	-6.83854	-6.10867	-6.29729	-6.00487	-6.10115	-6.18773	-6.28977	-5.99734	-5.92381	-7.07263	-7.22247	-7.05991	-7.21617	-7.55759	-7.36201	-7.20033	-7.09358	-6.06617	7.76893	-1.04252	-6.65719	-5.99694
U_het8_m_3.3	-639.989	-414.168	-225.811	-6.5815	-414.168	-225.811	-6.84778	-6.32814	-5.97291	-5.61211	-6.39797	-5.9604	-6.04275	-5.68194	-6.06643	-7.20776	-6.814	-6.57555	-7.44462	-7.25687	-7.04571	-6.80945	-7.18921	-6.27922	7.9998	-1.02911	-6.97833	-6.28686
U_het8_m_3.4	-639.989	-414.168	-225.811	-6.23606	-414.168	-225.811	-6.42489	-5.43813	-5.69038	-5.62886	-5.4223	-5.07466	-5.67455	-5.61302	-5.15146	-6.49373	-6.70377	-6.78414	-6.63526	-6.56392	-6.84128	-6.92183	-6.48207	-5.39716	8.32615	-0.89571	-7.17754	-5.14426
A_het9_0.6	-692.377	-466.536	-225.829	-7.90683	-466.536	-225.828	-8.19489	-7.25837	-7.28618	-7.24003	-7.38596	-6.6441	-7.41377	-7.36762	-6.90833	-8.39235	-8.37939	-8.48005	-8.72595	-8.27501	-8.70745	-8.81582	-8.30231	-7.06357	8.95961	-1.32807	-8.10602	-7.53804
A_het9_1.7	-692.378	-466.536	-225.829	-8.36683	-466.536	-225.828	-8.753	-7.33459	-7.60484	-7.52717	-7.36005	-7.11914	-7.6303	-7.55263	-6.97245	-8.58676	-8.80768	-8.89742	-8.8579	-8.95102	-9.07344	-9.16999	-8.4881	-6.80908	9.35792	-1.25753	-9.05972	-7.76842
A_het9_2.2	-692.373	-466.536	-225.829	-5.66652	-466.536	-225.828	-5.98489	-5.18039	-4.65242	-4.35766	-4.96297	-5.14916	-4.435	-4.14024	-4.90631	-6.16777	-5.59418	-5.43968	-6.16759	-6.6342	-5.59169	-5.43907	-6.07008	-4.091	7.82487	-0.942962	-7.88045	-5.08954
A_het9_2.6	-692.377	-466.536	-225.829	-7.79453	-466.536	-225.828	-7.99195	-6.9234	-6.61585	-6.32687	-7.14407	-8.80068	-6.83652	-6.54754	-6.68493	-8.11284	-7.77282	-7.62519	-8.5001	-10.4233	-8.15494	-8.01756	-8.1302	-7.01776	8.25764	-1.46848	-7.31583	-7.54443
A_het9_3.0	-692.374	-466.536	-225.829	-6.3653	-466.536	-225.828	-6.55442	-6.13494	-6.11484	-6.02706	-5.90557	-6.66962	-5.88547	-5.7977	-5.95213	-7.0065	-6.94979	-6.98133	-6.9642	-7.96223	-6.90613	-6.94113	-6.95595	-4.95288	7.58291	-1.0035	-6.81482	-5.18828
A_het9_3.4	-692.375	-466.536	-225.829	-6.50223	-466.536	-225.828	-6.72785	-4.29284	-4.7302	-4.65083	-4.13037	-5.06494	-4.56773	-4.48836	-3.91047	-5.50015	-5.8821	-5.97378	-5.60704	-6.88739	-5.98499	-6.08019	-5.35622	-4.07847	8.71903	-1.05905	-9.28948	-5.70797
A_het9_4.3	-692.375	-466.536	-225.829	-6.99327	-466.536	-225.828	-7.27128	-5.80025	-6.50573	-6.48215	-5.62334	-5.06081	-6.32882	-6.30524	-5.46185	-7.02402	-7.67638	-7.82244	-7.10513	-6.88095	-7.75386	-7.90398	-6.92009	-4.77313	9.2534	-1.0756	-9.27654	-5.87187
A_het9_4.6	-692.376	-466.536	-225.829	-7.17186	-466.536	-225.828	-7.32888	-5.99467	-6.68197	-6.60326	-5.83559	-5.12022	-6.52288	-6.44418	-5.63571	-7.2398	-7.87431	-7.96666	-7.33551	-6.95996	-7.96625	-8.06293	-7.13001	-5.04874	9.4253	-1.09968	-9.34036	-6.06347
A_het9_4.8	-692.371	-466.536	-225.829	-4.47034	-466.536	-225.828	-4.69121	-2.10747	-3.22855	-3.32366	-1.99323	-0.920603	-3.11432	-3.20942	-1.92955	-3.0721	-4.15294	-4.37976	-3.15795	-2.34604	-4.23616	-4.46691	-3.03702	-2.34237	6.38592	-1.03991	-6.83948	-3.83583
A_het9_5.0	-692.376	-466.536	-225.829	-7.25525	-466.536	-225.828	-7.53549	-5.99579	-5.86793	-5.78896	-5.71157	-6.37164	-5.58371	-5.50474	-5.92653	-6.99133	-6.83044	-6.87696	-6.86645	-7.7553	-6.70599	-6.75643	-7.05043	-5.78798	7.64424	-1.15272	-6.738	-6.03446
A_het9_m.1.2	-692.371	-466.536	-225.829	-4.22261	-466.536	-225.828	-4.48186	-4.0814	-3.50934	-3.33274	-3.92076	-3.46777	-3.3487	-3.1721	-3.84806	-4.98304	-4.36361	-4.32211	-5.06815	-4.89867	-4.44499	-4.40658	-4.88332	-2.38419	7.22165	-0.830389	-7.61552	-3.60845
A_het9_m.1.3	-692.376	-466.536	-225.829	-7.34597	-466.536	-225.828	-7.58713	-6.33544	-6.3187	-6.20218	-6.07812	-6.32811	-6.06138	-5.94486	-6.2377	-7.34698	-7.29541	-7.30795	-7.26074	-7.75003	-7.20894	-7.22579	-7.3872	-5.896	7.93163	-1.14238	-7.02667	-6.13342
A_het9_m.1.4	-692.373	-466.536	-225.829	-5.29142	-466.536	-225.828	-5.59984	-2.98508	-3.57576	-3.59636	-2.76154	-2.91806	-3.35222	-3.37282	-2.6671	-4.14487	-4.67982	-4.86781	-4.20011	-4.69785	-4.73145	-4.92287	-4.02311	-2.31352	8.17906	-1.00813	-9.01663	-4.15922
A_het9_m.2.2	-692.372	-466.536	-225.829	-4.72794	-466.536	-225.828	-5.07193	-4.53858	-3.27101	-3.06462	-4.28524	-5.49389	-3.01766	-2.81127	-4.36128	-5.46167	-4.14964	-4.0766	-5.43121	-6.9093	-4.11715	-4.04643	-5.4024	-2.34952	6.53997	-0.9093	-7.11338	-3.83223
A_het9_m.2.8	-692.376	-466.536	-225.829	-7.56486	-466.536	-225.828	-7.78104	-7.03811	-7.14502	-7.02601	-7.21483	-8.33263	-7.32174	-7.20273	-6.78518	-8.15086	-8.21957	-8.24241	-8.53385	-9.93363	-8.59664	-8.62897	-8.1222	-6.31284	8.04753	-1.2083	-7.62173	-7.09533
A_het9_m.3.0	-692.378	-466.536	-225.829	-8.64082	-466.535	-225.828	-9.0603	-7.38769	-7.58595	-7.34751	-7.27021	-7.13327	-7.46847	-7.23003	-6.97503	-8.75498	-8.8996	-8.84368	-8.88251	-9.10115	-9.02321	-8.97163	-8.64115	-6.99085	9.91189	-1.21128	-9.75912	-8.04937
A_het9_m.4.5	-692.377	-466.536	-225.829	-8.2389	-466.536	-225.828	-8.41193	-7.21787	-6.86793	-6.54067	-7.41271	-8.47341	-7.06277	-6.7355	-6.96642	-8.52573	-8.14228	-7.96774	-8.88181	-10.2238	-8.49363	-8.32932	-8.5579	-7.26176	8.49598	-1.53629	-7.69966	-8.00173
A_het9_m.5.0	-692.375	-466.536	-225.829	-6.8258	-466.536	-225.828	-7.00257	-5.88652	-6.21876	-6.244	-5.64956	-4.70756	-5.9818	-6.00704	-5.68607	-6.76983	-7.06468	-7.2112	-6.72145	-6.01671	-7.01514	-7.16475	-6.71031	-5.38003	7.81828	-0.990121	-7.01606	-5.56793
A_het9_m.5.5	-692.377	-466.536	-225.829	-7.85156	-466.536	-225.828	-8.00471	-5.77062	-6.69396	-6.8007	-5.65251	-3.98579	-6.57586	-6.68259	-5.34636	-7.05634	-7.92581	-8.20839	-7.19413	-5.87646	-8.05942	-8.34636	-6.91425	-5.76852	9.77909	-1.136	-9.60721	-6.73264
C_het9_0.3	-620.133	-394.291	-225.829	-8.48062	-394.291	-225.828	-8.59479	-7.14271	-7.09786	-6.84507	-6.81052	-7.59536	-6.76566	-6.51288	-6.98045	-8.38178	-8.29868	-8.19857	-8.18243	-9.23345	-8.10071	-8.00069	-8.45077	-7.18312	8.52397	-1.63772	-7.52445	-7.82132
C_het9_0.5	-620.129	-394.291	-225.829	-6.04199	-394.291	-225.828	-6.34009	-5.70935	-5.00539	-4.82738	-5.72118	-4.94958	-5.01723	-4.83922	-5.34941	-6.61912	-5.87792	-5.82327	-6.79746	-6.27186	-6.0522	-6.00041	-6.51943	-5.27233	8.60052	-1.05257	-7.38717	-5.11155
C_het9_2.0	-620.133	-394.291	-225.829	-8.7893	-394.291	-225.828	-9.22798	-7.71515	-8.57952	-8.01118	-7.75117	-8.96977	-8.61554	-8.04721	-7.35827	-8.88709	-9.71562	-9.29128	-9.02919	-10.51	-9.85449	-9.4309	-8.85264	-9.30739	9.38618	-1.47101	-7.48188	-8.87411
C_het9_2.8	-620.132	-394.291	-225.829	-7.72459	-394.291	-225.828	-8.06547	-6.36415	-6.92294	-6.30902	-6.43232	-7.83825	-6.99111	-6.37719	-6.00524	-7.33784	-7.85944	-7.37426	-7.57222	-9.23296	-8.08918	-7.60795	-7.24374	-7.32992	8.65266	-1.34683	-7.34901	-7.3731
C_het9_5.3	-620.129	-394.291	-225.829	-6.12542	-394.291	-225.828	-6.21797	-5.62	-5.0016	-4.81428	-5.63237	-5.06103	-5.01397	-4.82665	-5.28442	-6.50906	-5.85281	-5.78782	-6.69762	-6.37364	-6.03705	-5.97531	-6.41553	-5.20812	8.41052	-1.08066	-7.30602	-5.18427
C_het9_5.6	-620.133	-394.291	-225.829	-8.59866	-394.291	-225.828	-8.79114	-8.10712	-8.17768	-7.84548	-7.85362	-9.86953	-7.92418	-7.59198	-7.97196	-9.12915	-9.17466	-8.96041	-8.96509	-11.1767	-9.01241	-8.80057	-9.1918	-8.52067	8.45362	-1.55596	-6.32173	-7.94473
C_het9_m_0.3	-620.134	-394.291	-225.829	-8.87329	-394.291	-225.828	-9.00636	-8.15503	-8.21	-7.88348	-7.93321	-8.34117	-7.98818	-7.66166	-7.8601	-9.39076	-9.4041	-9.23413	-9.32112	-10.013	-9.33391	-9.16445	-9.3781	-8.43328	9.62301	-1.50432	-8.11063	-8.42522
C_het9_m_1.6	-620.132	-394.291	-225.829	-7.88854	-394.291	-225.828	-8.12483	-7.47659	-7.72019	-7.41827	-7.30821	-8.67158	-7.55181	-7.24988	-7.27229	-8.38212	-8.59421	-8.40824	-8.3571	-9.93636	-8.5684	-8.38539	-8.36241	-7.53544	8.49324	-1.37901	-6.65094	-7.07215
C_het9_m_2.1	-620.134	-394.291	-225.829	-9.37215	-394.291	-225.828	-9.73014	-7.12122	-8.10291	-7.40489	-7.19626	-9.24189	-8.17795	-7.47993	-6.85958	-8.56987	-9.52413	-8.98338	-8.65136	-10.9481	-9.60435	-9.06302	-8.68704	-9.65412	9.24504	-1.87014	-7.40443	-9.68365
C_het9_m_4.1	-620.131	-394.291	-225.829	-7.147	-394.291	-225.828	-7.63564	-5.71102	-6.47388	-5.89124	-5.77443	-6.60512	-6.53729	-5.95465	-5.38139	-6.61012	-7.33505	-6.87569	-6.85028	-7.93164	-7.57026	-7.11459	-6.51681	-6.67254	8.305	-1.19135	-7.17872	-6.73762
C_het9_m_4.5	-620.132	-394.291	-225.829	-7.58937	-394.291	-225.828	-7.79172	-6.22835	-6.29326	-5.90209	-6.31847	-7.51718	-6.38338	-5.99221	-5.83846	-7.22655	-7.25468	-6.99384	-7.47532	-8.92998	-7.49865	-7.24169	-7.12274	-7.27719	8.8042	-1.45792	-7.44003	-7.37095
G_het9_1.0	-767.519	-541.676	-225.829	-8.8847	-541.678	-225.828	-8.40622	-6.97789	-7.61815	-7.46323	-7.15426	-8.85996	-7.79452	-7.63961	-6.73951	-8.12088	-8.72305	-8.71243	-8.50272	-10.4933	-9.099	-9.09822	-8.10819	-7.02331	8.09962	-1.26359	-7.64926	-7.83654
G_het9_1.2	-767.521	-541.676	-225.829	-10.2655	-541.678	-225.828	-9.81124	-7.50387	-8.49527	-8.34027	-7.42169	-8.10622	-8.41309	-8.25809	-7.06366	-8.96556	-9.90134	-9.93934	-9.12049	-10.1778	-10.0519	-10.0934	-8.87186	-8.56465	10.403	-1.32734	-9.9413	-9.43032
G_het9_3.1	-767.526	-541.676	-225.829	-12.8875	-541.677	-225.828	-12.5508	-10.1679	-10.5414	-9.82496	-10.1367	-12.2234	-10.5102	-9.79374	-9.88553	-11.8965	-12.2354	-11.709	-11.9001	-14.2925	-12.2384	-11.712	-12.0258	-11.6509	11.2509	-2.53325	-8.88413	-11.8175
G_het9_4.6	-767.519	-541.676	-225.829	-8.66292	-541.677	-225.828	-8.21291	-6.65577	-7.41369	-7.39544	-6.8042	-8.33454	-7.56211	-7.54387	-6.40304	-7.75987	-8.47695	-8.60305	-8.13056	-9.95208	-8.84157	-8.97681	-7.72169	-6.86776	8.28615	-1.1675	-7.78406	-7.53317
G_het9_m.1.0	-767.526	-541.676	-225.829	-13.2617	-541.677	-225.828	-12.9028	-10.9988	-11.6094	-10.8726	-11.0403	-12.4683	-11.6508	-10.9141	-10.4455	-12.7507	-13.3219	-12.783	-12.851	-14.6088	-13.4201	-12.8813	-12.7139	-12.9859	12.9214	-2.38947	-9.91919	-12.3732
G_het9_m.4.0	-767.518	-541.676	-225.829	-8.40588	-541.678	-225.828	-7.96738	-6.89444	-6.87499	-6.80287	-6.90149	-7.70574	-6.88204	-6.80992	-6.57061	-8.1029	-8.03167	-8.12623	-8.37641	-9.52072	-8.29938	-8.40072	-8.00929	-5.83412	9.06407	-1.17115	-8.84486	-6.78605
G_het9_m.4.3	-767.518	-541.676	-225.829	-7.96934	-541.677	-225.828	-7.65537	-7.03457	-6.55689	-6.53021	-7.14225	-8.14845	-6.66457	-6.63788	-6.72643	-8.12356	-7.60305	-7.72188	-8.45843	-9.76007	-7.93204	-8.05877	-8.03957	-5.872	8.61309	-1.26168	-7.95876	-6.47935
G_het9_m.5.5	-767.519	-541.676	-225.829	-8.58997	-541.677	-225.828	-8.11636	-4.82528	-6.34536	-6.3748	-4.69754	-5.13269	-6.21762	-6.24707	-4.48002	-6.09718	-7.5601	-7.76826	-6.24136	-7.03703	-7.69965	-7.91144	-6.0047	-5.57048	9.14895	-1.27756	-9.32015	-7.01924
G_het9_m.5.8	-767.519	-541.676	-225.829	-8.92624	-541.677	-225.828	-8.68573	-6.79357	-7.23478	-7.01308	-7.00003	-9.13665	-7.44124	-7.21954	-6.55991	-8.01891	-8.42859	-8.35016	-8.37975	-10.7813	-8.78481	-8.71628	-8.05289	-7.70186	8.48779	-1.48751	-7.3459	-8.04749
T_het9_1.1	-679.248	-453.413	-225.829	-4.206	-453.412	-225.828	-4.70596	-3.63356	-3.85505	-3.68413	-3.43094	-1.68094	-3.65243	-3.48151	-3.47357	-4.47205	-4.65283	-4.60344	-4.42954	-2.92052	-4.60847	-4.55683	-4.45098	-2.55284	6.33383	-0.916207	-6.22011	-3.35533
T_het9_1.4	-679.253	-453.413	-225.829	-7.24274	-453.413	-225.828	-7.65945	-7.17903	-7.10345	-6.64092	-7.28088	-7.75763	-7.2053	-6.74276	-6.90712	-8.14009	-8.01947	-7.69424	-8.45986	-9.22265	-8.33352	-8.01207	-8.07116	-6.60472	8.66412	-1.12455	-7.83592	-6.90107
T_het9_1.6	-679.248	-453.413	-225.829	-4.03381	-453.413	-225.828	-4.42574	-2.38077	-3.00913	-3.05803	-2.26757	-2.05271	-2.89594	-2.94484	-2.23612	-3.38096	-3.96405	-4.15388	-3.46305	-3.53015	-4.04263	-4.23321	-3.40401	-1.18735	6.30235	-0.955465	-6.68812	-2.52859
T_het9_2.5	-679.253	-453.413	-225.829	-7.13856	-453.412	-225.828	-7.67	-6.99998	-6.95047	-6.4867	-7.12497	-7.41097	-7.07546	-6.61169	-6.701	-7.97901	-7.88521	-7.55936	-8.31524	-8.88709	-8.21546	-7.89363	-7.90294	-6.41714	8.77332	-1.16062	-7.87591	-6.68035
T_het9_2.6	-679.253	-453.413	-225.829	-7.17082	-453.412	-225.828	-7.6865	-6.78132	-7.00661	-6.64923	-6.60712	-5.72077	-6.83241	-6.47503	-6.53182	-7.99392	-8.17414	-7.97555	-7.96727	-7.37607	-8.1456	-7.94503	-8.01025	-5.7602	7.76071	-1.16711	-7.39131	-6.55792
T_het9_3.3	-679.254	-453.413	-225.829	-7.64896	-453.413	-225.828	-8.01805	-7.8935	-7.83691	-7.43395	-7.92107	-8.50196	-7.86448	-7.46152	-7.63255	-8.96199	-8.86565	-8.60266	-9.13218	-9.9818	-9.0318	-8.76948	-8.95335	-7.67755	8.54196	-1.11455	-7.22586	-7.476
T_het9_3.6	-679.253	-453.413	-225.829	-7.35227	-453.412	-225.828	-7.86715	-7.82679	-7.55416	-7.02918	-7.71276	-7.25893	-7.44012	-6.91515	-7.55078	-8.96706	-8.64759	-8.27741	-9.02489	-8.86954	-8.70238	-8.33102	-8.94719	-6.8668	8.44379	-1.14064	-7.68267	-7.24633
T_het9_4.0	-679.252	-453.413	-225.829	-6.84458	-453.413	-225.828	-7.35598	-6.51205	-6.61128	-6.26883	-6.61496	-7.92754	-6.71419	-6.37174	-6.27889	-7.51212	-7.57232	-7.36311	-7.77239	-9.34846	-7.82754	-7.62064	-7.49328	-6.32361	8.32129	-1.33702	-7.07369	-6.41304
T_het9_5.0	-679.253	-453.413	-225.829	-7.41902	-453.413	-225.828	-7.84333	-6.76313	-6.56912	-6.2477	-6.90046	-7.82334	-6.70645	-6.38503	-6.48483	-7.82919	-7.59385	-7.41414	-8.1482	-9.35134	-7.90794	-7.732	-7.79729	-6.69671	8.88054	-1.32892	-8.00444	-7.14953
T_het9_5.6	-679.251	-453.413	-225.829	-5.90733	-453.413	-225.828	-6.25526	-5.03584	-5.50603	-5.44325	-5.02164	-5.16799	-5.49183	-5.42904	-4.77018	-6.13947	-6.56492	-6.65123	-6.30446	-6.74305	-6.72574	-6.81322	-6.12979	-4.80341	8.20371	-1.01915	-7.48431	-5.10316
T_het9_m.0.1	-679.254	-453.413	-225.829	-7.75426	-453.413	-225.828	-8.15014	-7.35519	-7.34365	-6.87737	-7.4899	-7.87301	-7.47836	-7.01207	-7.04749	-8.44047	-8.38477	-8.0653	-8.76896	-9.44683	-8.70754	-8.39165	-8.40244	-7.32896	9.18768	-1.21924	-8.23413	-7.59464
T_het9_m.1.0	-679.253	-453.413	-225.829	-7.13047	-453.413	-225.828	-7.59431	-7.07939	-6.92785	-6.55378	-7.14713	-8.12609	-6.99559	-6.62153	-6.83498	-8.14825	-7.95732	-7.72281	-8.3643	-9.6134	-8.16873	-7.93602	-8.13963	-6.32974	7.95636	-1.28417	-7.04922	-6.70676
T_het9_m.1.7	-679.254	-453.413	-225.829	-7.92747	-453.413	-225.828	-8.30226	-7.69488	-7.48885	-7.15617	-7.60833	-7.29957	-7.40229	-7.06961	-7.38842	-9.06276	-8.81255	-8.65082	-9.10096	-9.1004	-8.84863	-8.68534	-9.08916	-7.09757	8.87842	-1.35202	-7.99634	-7.56752
T_het9_m.2.6	-679.253	-453.413	-225.829	-6.99611	-453.413	-225.828	-7.39904	-6.6572	-6.74932	-6.26133	-6.53018	-5.76202	-6.6223	-6.13431	-6.3825	-7.77834	-7.82326	-7.48889	-7.83259	-7.36355	-7.87426	-7.53924	-7.75802	-6.05969	8.33384	-1.13354	-7.67318	-6.53257
T_het9_m.3.4	-679.253	-453.413	-225.829	-6.97536	-453.412	-225.828	-7.4626	-5.71387	-5.55868	-5.31912	-5.7893	-6.01071	-5.63411	-5.39455	-5.46089	-6.72145	-6.52327	-6.42247	-6.99484	-7.49824	-6.79124	-6.69415	-6.68975	-5.7851	8.51559	-1.31302	-7.8025	-6.38502
T_het9_m.4.0	-679.254	-453.413	-225.829	-7.74171	-453.412	-225.828	-8.22635	-6.56549	-6.6869	-6.26908	-6.59926	-7.77591	-6.72066	-6.30284	-6.38792	-7.83139	-7.9208	-7.65027	-7.92505	-9.35449	-8.0123	-7.74135	-7.94114	-7.29711	8.15258	-1.4891	-6.97855	-7.61219
T_het9_m.4.3	-679.25	-453.413	-225.829	-5.57142	-453.413	-225.828	-5.94402	-4.5479	-5.0767	-4.99328	-4.53519	-4.33715	-5.06398	-4.98057	-4.29496	-5.66441	-6.14973	-6.21496	-5.81894	-5.90903	-6.30023	-6.36646	-5.66773	-4.59881	8.1074	-0.950259	-7.32892	-4.77059
T_het9_m.4.5	-679.248	-453.413	-225.829	-4.3795	-453.412	-225.828	-4.92973	-3.25435	-3.70775	-3.54539	-3.20199	-1.81996	-3.65539	-3.49303	-3.05322	-4.08617	-4.49454	-4.45846	-4.25157	-3.13562	-4.65597	-4.62117	-4.0279	-2.749	7.37907	-0.873365	-7.24252	-3.48581
U_het9_0.3	-640.008	-414.168	-225.829	-7.23858	-414.168	-225.828	-7.73159	-6.87395	-6.81507	-6.39444	-6.94904	-7.10764	-6.89015	-6.46953	-6.58715	-7.83535	-7.738	-7.44663	-8.06872	-8.4844	-7.96648	-7.67735	-7.81495	-7.62951	8.53176	-1.13385	-7.15793	-7.38953
U_het9_1.4	-640.005	-414.168	-225.829	-5.10244	-414.168	-225.828	-5.54166	-3.90371	-4.65466	-4.65164	-3.79975	-3.71275	-4.55069	-4.54767	-3.7096	-4.90782	-5.6164	-5.75107	-4.9689	-5.15083	-5.67441	-5.80879	-4.92614	-3.90329	7.3113	-0.896087	-6.70192	-4.18999
U_het9_2.0	-640.009	-414.168	-225.829	-7.67085	-414.168	-225.828	-8.15785	-6.43093	-6.7278	-6.21237	-6.47534	-7.75087	-6.7722	-6.25678	-6.25656	-7.69865	-7.96602	-7.59497	-7.78428	-9.30237	-8.04978	-7.67816	-7.82424	-7.47373	8.12296	-1.52649	-6.70717	-7.58444
U_het9_3.5	-640.005	-414.168	-225.829	-5.2632	-414.168	-225.828	-5.74739	-4.33244	-4.8622	-4.80207	-4.29641	-4.08681	-4.82617	-4.76604	-4.1016	-5.40183	-5.89021	-5.97214	-5.52227	-5.58674	-6.00703	-6.0896	-5.41733	-4.45227	7.82515	-0.907828	-6.88224	-4.4172
U_het9_4.7	-640.009	-414.168	-225.829	-7.93768	-414.168	-225.828	-8.31521	-7.22156	-7.42198	-7.09831	-7.12325	-6.64928	-7.32367	-7	-6.94023	-8.59022	-8.74984	-8.59304	-8.58977	-8.40894	-8.74792	-8.58903	-8.65153	-7.62196	8.839	-1.3603	-7.57915	-7.72241
U_het9_5.1	-640.008	-414.168	-225.829	-7.16016	-414.168	-225.828	-7.62611	-6.6607	-6.93981	-6.51687	-6.72743	-7.76542	-7.00655	-6.58361	-6.42062	-7.74623	-7.9895	-7.70319	-7.93205	-9.22627	-8.17131	-7.88636	-7.75939	-6.66863	7.92062	-1.35868	-6.70117	-6.80785
U_het9_m_0.4	-640.009	-414.168	-225.829	-7.49445	-414.167	-225.828	-8.02741	-7.66381	-7.7862	-7.34358	-7.67606	-8.28774	-7.79845	-7.35583	-7.41699	-8.7023	-8.78721	-8.47922	-8.84329	-9.71068	-8.92458	-8.61694	-8.70734	-7.77415	8.35437	-1.12584	-6.80459	-7.35022
U_het9_m_1.1	-640.004	-414.168	-225.829	-4.55188	-414.168	-225.828	-4.95156	-3.01047	-3.72727	-3.69194	-2.84901	-1.65616	-3.56582	-3.53049	-2.90456	-3.90067	-4.57951	-4.66675	-3.87747	-2.92015	-4.55465	-4.64	-3.94313	-3.35049	6.51002	-1.02277	-6.09544	-3.95867
U_het9_m_2.2	-640.006	-414.168	-225.829	-6.08387	-414.168	-225.828	-6.54235	-4.69176	-5.32481	-5.30785	-4.70498	-4.66869	-5.33804	-5.32108	-4.41361	-5.85318	-6.44525	-6.5777	-6.01093	-6.25741	-6.59911	-6.7326	-5.87036	-5.49539	8.4539	-1.01545	-7.25187	-5.30881
U_het9_m_3.1	-640.007	-414.168	-225.829	-6.68922	-414.168	-225.828	-7.15293	-6.08029	-6.39399	-6.03163	-6.16015	-7.46298	-6.47386	-6.1115	-5.86515	-7.06199	-7.34015	-7.10519	-7.27394	-8.82272	-7.54777	-7.31454	-7.06461	-6.5194	8.04967	-1.38588	-6.53094	-6.38655
U_het9_m_3.3	-640.008	-414.168	-225.829	-7.22433	-414.168	-225.828	-7.72536	-6.56982	-6.28571	-5.90798	-6.67657	-7.49784	-6.39246	-6.01473	-6.2451	-7.63849	-7.32065	-7.07552	-7.86455	-8.93347	-7.5428	-7.3003	-7.63084	-7.52705	8.71563	-1.37037	-7.12161	-7.30339
U_het9_m_4.5	-640.008	-414.168	-225.829	-7.13392	-414.168	-225.828	-7.62861	-7.50733	-7.33997	-6.8161	-7.38045	-6.77432	-7.21308	-6.68921	-7.24029	-8.65655	-8.44568	-8.07328	-8.67266	-8.35076	-8.45942	-8.08517	-8.66456	-7.17665	8.51973	-1.15253	-7.2834	-7.09285
A_het10_0.0	-708.399	-466.536	-241.853	-6.04487	-466.536	-241.853	-6.33304	-6.06529	-5.17276	-4.98853	-5.57613	-6.24883	-4.6836	-4.49937	-6.00637	-6.97541	-6.04988	-5.98382	-6.64242	-7.52632	-5.71979	-5.65503	-6.98729	-4.63057	6.31386	-0.890374	-5.75173	-4.95881
A_het10_1.4	-708.403	-466.536	-241.853	-8.6998	-466.536	-241.853	-8.99931	-7.05715	-7.85385	-7.86132	-6.54789	-4.62437	-7.34459	-7.35207	-6.67738	-8.61988	-9.36011	-9.57025	-8.33289	-6.77643	-9.07472	-9.28451	-8.50818	-6.66245	9.28909	-1.0946	-9.38457	-7.85253
A_het10_2.5	-708.4	-466.536	-241.853	-7.04034	-466.536	-241.853	-7.2896	-7.13622	-6.1651	-5.78517	-7.07512	-7.62173	-6.104	-5.72407	-6.91824	-8.35944	-7.35373	-7.12064	-8.45596	-9.26822	-7.44849	-7.22194	-8.35906	-5.8243	7.20869	-1.24061	-6.81208	-6.6683
A_het10_3.1	-708.401	-466.536	-241.853	-7.72994	-466.536	-241.853	-8.11082	-7.42395	-7.10172	-6.76217	-6.90016	-7.01913	-6.57794	-6.23838	-7.10378	-8.85284	-8.47264	-8.32618	-8.57617	-9.05578	-8.1971	-8.05024	-8.73868	-5.46177	8.27856	-1.01638	-8.92408	-7.12367
A_het10_4.0	-708.399	-466.536	-241.853	-6.13036	-466.536	-241.853	-6.37846	-5.00909	-5.84569	-6.0131	-4.45132	-4.25534	-5.28792	-5.45533	-4.7136	-6.23436	-7.01284	-7.35615	-5.93998	-6.08432	-6.71942	-7.06141	-6.09287	-3.37011	7.44335	-0.756149	-8.41226	-5.09518
A_het10_5.2	-708.398	-466.536	-241.853	-5.62176	-466.536	-241.853	-5.94527	-5.54558	-4.47042	-4.22204	-5.01758	-5.74397	-3.94242	-3.69404	-5.37971	-6.65853	-5.5374	-5.44043	-6.32873	-7.33529	-5.20975	-5.11179	-6.60733	-3.63403	6.77913	-0.878177	-7.0912	-4.82428
A_het10_5.4	-708.399	-466.536	-241.853	-6.13145	-466.536	-241.853	-6.4258	-5.1889	-5.58236	-5.56947	-4.62488	-4.68876	-5.01835	-5.00545	-4.8791	-6.43896	-6.77478	-6.93932	-6.13426	-6.53885	-6.47123	-6.6346	-6.29532	-3.37766	7.70273	-0.890342	-8.4434	-5.00867
A_het10_m.0.4	-708.403	-466.536	-241.853	-8.70661	-466.536	-241.853	-8.90098	-7.34279	-7.86231	-7.80079	-6.83669	-4.81468	-7.35621	-7.29469	-6.97753	-8.9078	-9.37094	-9.51217	-8.62321	-6.9681	-9.08796	-9.22885	-8.80776	-6.64685	9.10179	-1.12333	-9.36607	-8.03446
A_het10_m.1.1	-708.399	-466.536	-241.853	-6.33205	-466.536	-241.853	-6.59158	-6.07313	-5.34046	-5.26548	-5.58224	-5.84718	-4.84957	-4.77459	-6.00333	-7.02248	-6.25678	-6.30335	-6.68267	-7.16185	-5.92018	-5.96786	-7.04027	-4.82533	6.58555	-0.919672	-5.98436	-5.14382
A_het10_m.2.0	-708.399	-466.536	-241.853	-6.14226	-466.536	-241.853	-6.38408	-5.68932	-4.55536	-4.50687	-5.18058	-5.63532	-4.04662	-3.99813	-5.49585	-6.88322	-5.70569	-5.81256	-6.54616	-7.27837	-5.37133	-5.47705	-6.84512	-4.20234	7.17931	-0.974128	-7.26167	-5.25883
A_het10_m.2.6	-708.399	-466.536	-241.853	-6.28986	-466.536	-241.853	-6.63248	-5.3747	-6.09839	-6.04383	-4.78382	-4.48185	-5.50751	-5.45296	-5.12364	-6.62856	-7.29438	-7.41787	-6.30359	-6.34378	-6.9707	-7.09346	-6.5114	-3.38273	7.54321	-0.847969	-8.36269	-5.05019
A_het10_m.3.0	-708.398	-466.536	-241.853	-5.50392	-466.536	-241.853	-5.83193	-5.07518	-5.69303	-5.68632	-4.41338	-4.30527	-5.03123	-5.02452	-4.97582	-6.04489	-6.6185	-6.74885	-5.58425	-5.73074	-6.16151	-6.28987	-5.99193	-3.76789	6.66746	-0.725486	-6.46149	-4.28741
A_het10_m.4.0	-708.401	-466.536	-241.853	-7.32229	-466.536	-241.853	-7.67104	-6.99897	-6.51235	-6.24599	-6.4798	-6.66136	-5.99318	-5.72682	-6.70352	-8.37889	-7.83425	-7.75687	-8.11419	-8.65255	-7.57043	-7.49286	-8.26796	-5.00005	7.98348	-0.997707	-8.78281	-6.79709
A_het10_m.5.5	-708.401	-466.536	-241.853	-7.16802	-466.536	-241.853	-7.39618	-7.34725	-6.25871	-5.8712	-7.27893	-8.47641	-6.19039	-5.80289	-7.21628	-8.59751	-7.47519	-7.23584	-8.68665	-10.1495	-7.56286	-7.33079	-8.65851	-5.82362	7.04296	-1.24405	-6.76514	-6.78984
C_het10_0.0	-636.152	-394.291	-241.853	-5.16089	-394.291	-241.853	-5.2843	-3.16727	-3.74015	-3.84176	-2.61593	-2.39369	-3.18881	-3.29041	-2.9511	-4.30159	-4.8276	-5.08353	-3.93073	-3.99008	-4.45945	-4.712	-4.24847	-2.4756	6.53229	-1.11345	-6.79752	-3.85428
C_het10_0.2	-636.15	-394.291	-241.853	-3.83738	-394.291	-241.853	-3.97542	-2.69102	-2.81813	-2.9737	-2.31722	-1.71664	-2.44433	-2.5999	-2.58302	-3.64371	-3.73106	-4.01674	-3.41067	-3.05064	-3.49896	-3.78114	-3.64254	-1.96401	5.92072	-0.820906	-5.92545	-2.78965
C_het10_0.5	-636.152	-394.291	-241.853	-4.71924	-394.291	-241.853	-5.00186	-4.03961	-3.99308	-3.90119	-3.72229	-3.38341	-3.67576	-3.58388	-3.79192	-4.89947	-4.81485	-4.8431	-4.73214	-4.62174	-4.64763	-4.67377	-4.82215	-3.88743	6.91464	-0.764847	-6.30459	-4.04223
C_het10_1.2	-636.148	-394.291	-241.853	-2.48681	-394.291	-241.853	-2.74906	-3.23097	-3.41249	-3.19142	-3.07972	-3.69126	-3.26124	-3.04018	-3.06124	-3.55349	-3.71533	-3.54594	-3.49079	-4.20975	-3.65205	-3.4815	-3.45498	-2.34764	3.67826	-0.49841	-3.23454	-2.40233
C_het10_2.7	-636.155	-394.291	-241.853	-6.96576	-394.291	-241.853	-7.46239	-6.93263	-6.21098	-5.86015	-6.46012	-7.46632	-5.73847	-5.38764	-6.93035	-7.93669	-7.18508	-6.95671	-7.58903	-8.80223	-6.84106	-6.61388	-8.02639	-5.88745	6.61704	-1.09837	-5.72051	-6.08928
C_het10_3.0	-636.159	-394.291	-241.853	-9.15888	-394.291	-241.853	-9.38303	-8.38329	-8.38398	-7.95295	-7.76673	-7.48977	-7.76742	-7.33639	-8.17457	-9.89428	-9.85204	-9.60264	-9.38579	-9.40433	-9.34918	-9.09525	-9.9416	-8.58124	8.74956	-1.34456	-7.76952	-8.94576
C_het10_3.2	-636.157	-394.291	-241.853	-8.07939	-394.291	-241.853	-8.41142	-8.18271	-8.19603	-7.62747	-7.81295	-7.96026	-7.82627	-7.25771	-7.91684	-9.42684	-9.39767	-8.98743	-9.17796	-9.60358	-9.15012	-8.73586	-9.40077	-7.4595	7.79693	-1.28952	-7.06893	-8.02101
C_het10_4.7	-636.157	-394.291	-241.853	-7.9225	-394.291	-241.853	-8.39342	-7.52858	-7.36331	-6.87137	-7.30448	-8.17388	-7.13922	-6.64728	-7.19044	-8.66486	-8.45949	-8.11374	-8.59051	-9.72857	-8.38431	-8.03885	-8.57612	-7.65428	8.27747	-1.1289	-7.21837	-7.72409
C_het10_5.2	-636.157	-394.291	-241.853	-8.04502	-394.291	-241.853	-8.24144	-7.30211	-7.36568	-6.80601	-7.11745	-8.4394	-7.18101	-6.62134	-7.078	-8.6074	-8.63813	-8.23014	-8.46948	-10.0411	-8.50092	-8.08965	-8.66182	-7.5096	7.90433	-1.48395	-6.72717	-7.8164
C_het10_5.6	-636.15	-394.291	-241.853	-3.64437	-394.291	-241.853	-3.91064	-3.36176	-3.44966	-3.25372	-2.86127	-2.66093	-2.94917	-2.75323	-3.32416	-3.97186	-4.03055	-3.92252	-3.6042	-3.56684	-3.66586	-3.55587	-3.96842	-2.1728	4.7633	-0.687958	-4.59215	-2.68961
C_het10_m_0.0	-636.157	-394.291	-241.853	-8.17273	-394.291	-241.853	-8.38757	-8.06566	-8.31616	-7.83431	-7.65808	-7.72711	-7.90858	-7.42673	-7.87131	-9.34054	-9.54906	-9.22752	-9.0512	-9.39786	-9.26182	-8.93636	-9.35308	-7.5767	7.55088	-1.1253	-6.86274	-8.01387
C_het10_m_0.6	-636.157	-394.291	-241.853	-7.88311	-394.291	-241.853	-8.32164	-7.82159	-7.80331	-7.16194	-7.57274	-8.35866	-7.55445	-6.91309	-7.52992	-8.91938	-8.86016	-8.36272	-8.8306	-9.88417	-8.77065	-8.27339	-8.84828	-7.63296	8.19639	-1.08544	-7.10461	-7.62661
C_het10_m_2.4	-636.151	-394.291	-241.853	-4.47724	-394.291	-241.853	-4.69246	-2.57918	-3.13959	-3.1083	-1.99326	-1.4765	-2.55366	-2.52237	-2.44942	-3.70826	-4.22274	-4.34418	-3.30691	-3.06748	-3.82454	-3.94337	-3.69565	-2.1891	6.27273	-1.03754	-6.5468	-3.50072
C_het10_m_2.6	-636.15	-394.291	-241.853	-3.42866	-394.291	-241.853	-3.59057	-3.32169	-3.29568	-3.07787	-2.83194	-2.61385	-2.80592	-2.58812	-3.27516	-3.9165	-3.86078	-3.7302	-3.56571	-3.51195	-3.51266	-3.38032	-3.89681	-2.09708	4.71457	-0.656486	-4.52691	-2.5659
C_het10_m_3.2	-636.15	-394.291	-241.853	-3.60386	-394.291	-241.853	-3.9274	-3.05444	-3.10462	-3.13928	-2.67005	-1.92547	-2.72023	-2.75489	-2.87739	-3.89905	-3.90826	-4.0653	-3.6703	-3.16042	-3.68008	-3.83307	-3.83778	-1.75349	5.72436	-0.82187	-5.82607	-2.67707
C_het10_m_4.2	-636.149	-394.291	-241.853	-2.71968	-394.291	-241.853	-3.09504	-3.27643	-3.4074	-3.16239	-3.10446	-3.80355	-3.23543	-2.99042	-3.17734	-3.5367	-3.64975	-3.44895	-3.44496	-4.23734	-3.55771	-3.35528	-3.4687	-2.39934	3.13195	-0.471952	-2.83959	-2.57894
C_het10_m_4.5	-636.152	-394.291	-241.853	-4.9753	-394.291	-241.853	-5.44845	-4.49027	-4.28691	-4.196	-4.15401	-3.70897	-3.95065	-3.85974	-4.25555	-5.35405	-5.11196	-5.14231	-5.17518	-4.96148	-4.93332	-4.9618	-5.27802	-3.95299	6.8243	-0.721172	-6.32513	-4.17499
C_het10_m_5.3	-636.158	-394.291	-241.853	-8.37512	-394.291	-241.853	-8.70822	-7.79341	-8.04156	-7.60269	-7.22203	-6.94601	-7.47019	-7.03132	-7.51893	-9.13151	-9.33395	-9.06538	-8.70039	-8.7175	-8.90672	-8.63355	-9.09873	-7.61552	8.14321	-1.23682	-7.52917	-8.23831
C_het10_m_5.6	-636.156	-394.291	-241.853	-7.57593	-394.291	-241.853	-7.85248	-7.54765	-6.81306	-6.61956	-7.14092	-8.44714	-6.40632	-6.21282	-7.37521	-8.57049	-7.80706	-7.73624	-8.26852	-9.77942	-7.50832	-7.43797	-8.57366	-6.6955	7.30185	-1.17811	-5.98225	-6.55402
G_het10_1.3	-783.548	-541.676	-241.853	-11.466	-541.678	-241.853	-11.1301	-10.1376	-10.5031	-10.0592	-9.63418	-10.2474	-9.99968	-9.55573	-9.76079	-11.835	-12.1417	-11.9147	-11.5381	-12.5386	-11.8465	-11.6176	-11.7649	-9.51903	9.70162	-1.35767	-9.50171	-10.6768
G_het10_2.4	-783.543	-541.676	-241.853	-8.27415	-541.677	-241.853	-8.14513	-6.93503	-6.62051	-6.38295	-6.86818	-8.35231	-6.55366	-6.3161	-6.77386	-8.19741	-7.8489	-7.76079	-8.28492	-10.036	-7.93496	-7.85382	-8.2445	-6.25704	7.36382	-1.277	-6.84038	-7.0106
G_het10_3.0	-783.541	-541.676	-241.853	-6.90181	-541.677	-241.853	-6.51056	-4.66764	-4.81332	-4.62888	-3.98864	-3.73476	-4.13431	-3.94988	-4.52822	-5.88144	-5.97408	-5.95833	-5.41811	-5.47499	-5.51425	-5.4947	-5.83565	-4.01674	6.86231	-0.7954	-7.51332	-5.46315
G_het10_3.1	-783.541	-541.676	-241.853	-7.03701	-541.678	-241.853	-6.59528	-6.95408	-6.10664	-5.85219	-6.42244	-5.75166	-5.575	-5.32055	-6.70648	-8.31616	-7.41635	-7.34241	-7.96419	-7.6194	-7.06638	-6.9882	-8.26761	-3.9681	7.79154	-1.07678	-7.83747	-5.09081
G_het10_3.3	-783.542	-541.676	-241.853	-7.78704	-541.678	-241.853	-7.38896	-5.75562	-5.89212	-5.71184	-5.14108	-5.14148	-5.27758	-5.0973	-5.55826	-7.12997	-7.21282	-7.21568	-6.72657	-7.05843	-6.81252	-6.81288	-7.08009	-5.09616	7.67169	-0.784844	-7.97825	-6.18757
G_het10_4.0	-783.548	-541.676	-241.853	-11.4038	-541.677	-241.853	-11.1088	-9.64152	-9.9218	-9.50967	-9.1281	-9.59517	-9.40838	-8.99625	-9.34899	-11.3878	-11.6195	-11.416	-10.977	-11.7882	-11.2124	-11.0037	-11.4104	-9.16154	9.59062	-1.62713	-8.71468	-9.91273
G_het10_5.0	-783.543	-541.676	-241.853	-8.35932	-541.677	-241.853	-8.38013	-7.45405	-7.18112	-6.82145	-6.92733	-8.00929	-6.6544	-6.29473	-7.39136	-8.51378	-8.20661	-7.9794	-8.11852	-9.42721	-7.81504	-7.58727	-8.54942	-6.27712	7.28934	-1.31379	-6.12501	-6.42658
G_het10_5.7	-783.546	-541.676	-241.853	-10.3589	-541.678	-241.853	-9.94434	-9.39154	-9.52707	-9.1709	-8.87715	-9.18005	-9.01268	-8.6565	-9.02257	-11.035	-11.1114	-10.9681	-10.7355	-11.4218	-10.8134	-10.6681	-10.9571	-8.67324	9.31732	-1.23428	-9.32893	-9.91913
G_het10_m.0.3	-783.547	-541.676	-241.853	-10.6887	-541.678	-241.853	-10.1604	-9.82773	-9.7339	-9.24504	-9.3361	-9.68868	-9.24227	-8.75341	-9.44075	-11.5385	-11.3866	-11.115	-11.247	-11.9854	-11.0968	-10.8233	-11.4733	-9.155	9.67802	-1.28001	-9.54589	-10.3029
G_het10_m.2.1	-783.546	-541.676	-241.853	-9.98609	-541.678	-241.853	-9.47657	-6.56903	-7.77857	-7.41138	-6.13047	-7.24099	-7.34001	-6.97282	-6.34014	-8.0764	-9.23995	-9.05784	-7.75156	-9.17651	-8.91757	-8.73088	-8.10483	-7.45244	8.75649	-1.74461	-8.10285	-8.54341
G_het10_m.2.8	-783.548	-541.676	-241.853	-11.2739	-541.678	-241.853	-10.7339	-10.2731	-10.3016	-9.73876	-9.77792	-10.2736	-9.80647	-9.24361	-9.89543	-11.9744	-11.9445	-11.5985	-11.6834	-12.5656	-11.6551	-11.3073	-11.9106	-9.53137	9.70902	-1.35591	-9.55201	-10.7303
G_het10_m.3.5	-783.546	-541.676	-241.853	-10.1591	-541.678	-241.853	-9.7176	-8.87013	-9.21362	-8.83007	-8.6902	-10.3143	-9.03369	-8.65015	-8.70416	-10.0151	-10.3308	-10.0791	-9.86285	-11.7009	-10.1793	-9.92406	-10.0718	-9.33268	8.96298	-2.20339	-6.16523	-8.73832
G_het10_m.3.6	-783.542	-541.676	-241.853	-7.40349	-541.678	-241.853	-7.01814	-5.62301	-5.76335	-5.7631	-4.91681	-4.69132	-5.05715	-5.0569	-5.48833	-6.82873	-6.91522	-7.08397	-6.34051	-6.4274	-6.43055	-6.59503	-6.78283	-4.22629	7.14905	-0.791753	-7.54484	-5.41383
G_het10_m.4.6	-783.541	-541.676	-241.853	-7.14833	-541.678	-241.853	-6.71993	-5.98866	-5.89712	-5.71434	-5.39236	-5.12123	-5.30082	-5.11803	-5.73977	-7.22203	-7.07448	-7.0657	-6.8624	-6.92045	-6.71672	-6.70515	-7.11337	-4.42651	7.36548	-0.751838	-7.85363	-5.6665
G_het10_m.5.2	-783.541	-541.676	-241.853	-7.31648	-541.678	-241.853	-6.73638	-7.02637	-6.48232	-6.25175	-6.48183	-6.15838	-5.93778	-5.7072	-6.84224	-8.42177	-7.8267	-7.77783	-8.04986	-8.05004	-7.45722	-7.40457	-8.40701	-4.52375	7.88033	-1.0416	-7.66698	-5.352
G_het10_m.5.6	-783.542	-541.676	-241.853	-7.52628	-541.678	-241.853	-7.18711	-5.94613	-6.01346	-5.68088	-5.86687	-7.19246	-5.93419	-5.60162	-5.76525	-7.13255	-7.16499	-6.97647	-7.22154	-8.81065	-7.25224	-7.07063	-7.13717	-5.62463	7.13806	-1.33151	-6.5714	-6.38948
T_het10_0.0	-695.278	-453.413	-241.853	-7.50495	-453.413	-241.853	-8.09223	-7.61451	-7.16229	-6.97193	-7.30207	-7.33845	-6.84986	-6.6595	-7.31933	-9.07226	-8.57411	-8.56453	-8.87009	-9.21907	-8.37295	-8.35863	-9.08535	-6.24966	8.05094	-1.16375	-7.61367	-6.97614
T_het10_0.1	-695.277	-453.413	-241.853	-6.66538	-453.413	-241.853	-7.12316	-6.66361	-6.68487	-6.37505	-6.40766	-6.44674	-6.42892	-6.1191	-6.43997	-7.77399	-7.74679	-7.59121	-7.71856	-8.05522	-7.6902	-7.53375	-7.72431	-5.35884	7.56803	-0.959775	-7.44023	-6.19081
T_het10_2.1	-695.274	-453.413	-241.853	-4.59108	-453.413	-241.853	-5.09131	-3.68797	-3.73482	-3.74909	-3.3468	-2.36412	-3.39366	-3.40793	-3.53416	-4.64018	-4.63881	-4.79354	-4.51363	-3.81096	-4.51127	-4.66466	-4.61359	-2.7084	6.95812	-0.864628	-7.04091	-3.65582
T_het10_3.6	-695.276	-453.413	-241.853	-6.1598	-453.413	-241.853	-6.63798	-6.6291	-6.51019	-6.16404	-6.18885	-5.62216	-6.06995	-5.72379	-6.51259	-7.87183	-7.70706	-7.52326	-7.57413	-7.29704	-7.41106	-7.22273	-7.92523	-4.88171	6.44444	-0.756091	-6.54775	-5.74111
T_het10_4.6	-695.277	-453.413	-241.853	-6.40767	-453.413	-241.853	-6.90436	-6.64361	-6.6807	-6.33969	-6.29194	-6.01556	-6.32903	-5.98802	-6.40717	-7.79254	-7.78604	-7.59659	-7.56936	-7.56659	-7.56355	-7.36919	-7.76303	-5.22385	6.66231	-0.921911	-6.59241	-6.07586
T_het10_5.1	-695.277	-453.413	-241.853	-6.51216	-453.413	-241.853	-7.01357	-6.35607	-6.01349	-5.76982	-6.12002	-6.861	-5.77743	-5.53376	-6.21459	-7.46953	-7.08792	-6.98716	-7.34962	-8.34819	-6.96766	-6.86417	-7.50707	-5.11848	6.86841	-1.09433	-6.41094	-5.75534
T_het10_5.2	-695.277	-453.413	-241.853	-6.88371	-453.413	-241.853	-7.34044	-5.98114	-5.65164	-5.45789	-5.73969	-6.00233	-5.4102	-5.21644	-5.80358	-7.08132	-6.70582	-6.66243	-7.03357	-7.58602	-6.6564	-6.61336	-7.08029	-5.60922	7.89314	-1.15552	-7.48344	-6.35504
T_het10_5.7	-695.276	-453.413	-241.853	-6.11806	-453.413	-241.853	-6.62711	-6.69872	-6.08562	-5.8607	-6.447	-6.02578	-5.8339	-5.60898	-6.46092	-7.70903	-7.04808	-6.96812	-7.67475	-7.54073	-7.01234	-6.93252	-7.61091	-4.80206	7.24135	-0.980317	-7.19914	-5.74017
T_het10_m.0.6	-695.277	-453.413	-241.853	-6.79059	-453.413	-241.853	-7.27938	-6.97844	-6.67553	-6.26775	-6.62785	-6.40514	-6.32493	-5.91716	-6.79817	-8.41843	-8.06989	-7.841	-8.18862	-8.27602	-7.84134	-7.60862	-8.48452	-5.76658	7.56441	-1.06724	-7.25193	-6.52135
T_het10_m.1.5	-695.276	-453.413	-241.853	-6.15899	-453.413	-241.853	-6.7018	-5.76644	-5.81058	-5.45567	-5.54226	-5.11158	-5.5864	-5.23149	-5.50269	-6.90123	-6.8994	-6.69776	-6.85655	-6.71607	-6.85365	-6.65112	-6.85466	-4.89567	7.7081	-1.12303	-7.49579	-5.80639
T_het10_m.3.1	-695.277	-453.413	-241.853	-6.88179	-453.413	-241.853	-7.36539	-7.0576	-6.93694	-6.67126	-6.69184	-6.51614	-6.57118	-6.30549	-6.92052	-8.28135	-8.11958	-8.00878	-8.02202	-8.11556	-7.8619	-7.74624	-8.32638	-6.09103	7.07016	-0.905096	-6.54884	-6.47481
T_het10_m.3.2	-695.278	-453.413	-241.853	-7.20942	-453.413	-241.853	-7.69667	-6.45427	-6.04647	-5.91053	-6.21606	-6.61444	-5.80826	-5.67232	-6.30617	-7.57972	-7.12637	-7.14238	-7.53046	-8.21926	-7.07556	-7.09204	-7.61531	-6.11687	8.21838	-1.10496	-7.60149	-6.60494
T_het10_m.4.8	-695.277	-453.413	-241.853	-6.75671	-453.413	-241.853	-7.29007	-6.64369	-6.71247	-6.48566	-6.26194	-5.88581	-6.33073	-6.10392	-6.39964	-7.94316	-7.96519	-7.90666	-7.69603	-7.61994	-7.71901	-7.65563	-7.9457	-5.01273	7.07725	-0.988994	-7.04226	-5.96674
T_het10_m.5.2	-695.274	-453.413	-241.853	-5.03956	-453.413	-241.853	-5.57281	-4.68738	-4.71122	-4.69379	-4.36345	-3.81269	-4.38729	-4.36986	-4.51148	-5.65815	-5.63239	-5.75869	-5.56049	-5.29823	-5.53342	-5.65892	-5.59304	-3.06569	6.73137	-0.811615	-7.03659	-4.18252
U_het10_0.0	-656.031	-414.168	-241.853	-5.94641	-414.168	-241.853	-6.51753	-5.58186	-5.2837	-4.94173	-5.38006	-6.32831	-5.0819	-4.73993	-5.49489	-6.70688	-6.37338	-6.17079	-6.60173	-7.79542	-6.26794	-6.06345	-6.78523	-4.65072	6.41773	-1.16213	-5.99688	-5.392
U_het10_0.2	-656.032	-414.168	-241.853	-6.95716	-414.168	-241.853	-7.45742	-6.58473	-6.6407	-6.28115	-6.24851	-5.85365	-6.30448	-5.94493	-6.41313	-8.07507	-8.08948	-7.90812	-7.82173	-7.7242	-7.83806	-7.65234	-8.18274	-6.56165	7.85569	-1.08373	-7.03605	-6.82574
U_het10_1.3	-656.032	-414.168	-241.853	-6.41416	-414.168	-241.853	-6.86849	-6.2645	-5.64203	-5.48528	-6.12431	-6.58036	-5.50185	-5.3451	-6.00422	-7.29533	-6.63569	-6.61255	-7.28844	-7.99292	-6.62718	-6.60392	-7.27817	-5.97667	7.56322	-1.0805	-6.54166	-6.03561
U_het10_1.5	-656.031	-414.168	-241.853	-6.23908	-414.168	-241.853	-6.76536	-6.97861	-6.59982	-6.33965	-6.56085	-6.04197	-6.18206	-5.92188	-6.76472	-8.14918	-7.72545	-7.62032	-7.86441	-7.62416	-7.44203	-7.33141	-8.14901	-4.96254	6.42924	-0.780787	-6.3783	-5.69239
U_het10_3.6	-656.032	-414.168	-241.853	-6.67634	-414.168	-241.853	-7.20559	-6.87524	-6.86513	-6.58785	-6.50316	-6.27874	-6.49304	-6.21576	-6.76091	-8.04917	-7.99997	-7.87084	-7.77527	-7.80682	-7.72793	-7.59387	-8.10973	-6.02123	6.79405	-0.894543	-6.13789	-6.25962
U_het10_5.0	-656.031	-414.168	-241.853	-5.75889	-414.168	-241.853	-6.20366	-5.62984	-5.40498	-5.16764	-5.39917	-4.73476	-5.17431	-4.93697	-5.34106	-6.61227	-6.34763	-6.24296	-6.52591	-6.11121	-6.26042	-6.15386	-6.55518	-5.18376	6.97843	-1.02937	-6.42779	-5.66249
U_het10_m_0.0	-656.026	-414.168	-241.853	-2.81867	-414.168	-241.853	-3.31509	-3.46024	-3.52583	-3.37696	-3.30935	-3.99671	-3.37494	-3.22608	-3.33115	-3.72897	-3.77739	-3.67254	-3.65359	-4.43229	-3.70176	-3.59542	-3.6469	-2.93224	3.59602	-0.652717	-2.89417	-2.8831
U_het10_m_0.6	-656.027	-414.168	-241.853	-3.57597	-414.168	-241.853	-4.02097	-2.89362	-2.66162	-2.76739	-2.62681	-1.57321	-2.39481	-2.50058	-2.67012	-3.72129	-3.44948	-3.67476	-3.61846	-2.79953	-3.34574	-3.56917	-3.6666	-2.11396	6.09179	-0.805384	-5.94117	-2.76873
U_het10_m_1.1	-656.031	-414.168	-241.853	-6.23817	-414.168	-241.853	-6.65201	-6.36881	-6.25811	-5.98358	-6.10341	-5.77045	-5.99271	-5.71817	-6.14716	-7.38321	-7.23124	-7.09393	-7.27382	-7.19923	-7.12124	-6.98239	-7.35672	-5.94402	7.2636	-0.903341	-6.47327	-6.05703
U_het10_m_1.8	-656.033	-414.168	-241.853	-7.52712	-414.168	-241.853	-7.97699	-7.22812	-7.21965	-7.00007	-6.91307	-6.8134	-6.9046	-6.68502	-6.94695	-8.66811	-8.61694	-8.57266	-8.44045	-8.63782	-8.3907	-8.34132	-8.70361	-6.80553	8.0187	-1.14969	-7.19968	-7.13621
U_het10_m_3.2	-656.031	-414.168	-241.853	-6.23254	-414.168	-241.853	-6.69562	-6.07444	-5.71843	-5.38035	-5.88268	-6.86929	-5.52667	-5.18859	-5.93293	-7.17873	-6.78853	-6.58665	-7.06891	-8.29304	-6.67858	-6.47385	-7.23615	-5.14371	6.69133	-1.1398	-5.97532	-5.5675
U_het10_m_4.6	-656.031	-414.168	-241.853	-5.93466	-414.168	-241.853	-6.43785	-5.73065	-5.17456	-4.86367	-5.59153	-5.94837	-5.03544	-4.72455	-5.48531	-6.72719	-6.13382	-5.95374	-6.73301	-7.33657	-6.13785	-5.95838	-6.69139	-5.42747	7.2069	-1.15538	-6.33679	-5.71274
U_het10_m_5.6	-656.031	-414.168	-241.853	-5.99711	-414.168	-241.853	-6.45229	-6.45731	-6.28246	-5.92619	-6.10677	-5.67325	-5.93192	-5.57565	-6.23311	-7.56881	-7.35363	-7.14172	-7.32581	-7.14821	-7.11174	-6.89454	-7.5566	-5.13995	6.4253	-0.908093	-6.15277	-5.77551
U_het10_m_5.7	-656.031	-414.168	-241.853	-6.01152	-414.168	-241.853	-6.42807	-6.32186	-6.24789	-5.9732	-5.87384	-5.39284	-5.79987	-5.52518	-6.22302	-7.52735	-7.40942	-7.29156	-7.20943	-7.00562	-7.09355	-6.97068	-7.59716	-4.83707	6.30271	-0.71931	-6.26247	-5.51614
A_het11_1.3	-708.375	-466.536	-241.825	-8.95906	-466.536	-241.825	-8.86405	-8.81444	-8.51106	-8.34682	-8.6794	-7.75598	-8.37603	-8.21178	-8.41835	-10.098	-9.75006	-9.75009	-10.1625	-9.54791	-9.81222	-9.81674	-9.96537	-7.62484	8.89512	-1.29374	-8.30853	-8.332
A_het11_3.1	-708.37	-466.536	-241.825	-5.71267	-466.536	-241.825	-5.78756	-4.86874	-4.29408	-4.0991	-4.44052	-5.93508	-3.86586	-3.67089	-4.59542	-5.84693	-5.22539	-5.17143	-5.63473	-7.40449	-5.01349	-4.95893	-5.70528	-3.36124	6.98334	-0.924863	-7.33877	-4.64153
A_het11_4.7	-708.373	-466.536	-241.825	-7.40083	-466.536	-241.825	-7.50726	-7.61534	-7.0322	-6.91055	-7.18221	-7.68651	-6.59907	-6.47742	-7.35778	-8.62629	-8.00236	-8.01705	-8.37967	-9.13844	-7.75699	-7.77246	-8.51359	-5.66961	7.92625	-1.01365	-7.10965	-5.86667
A_het11_m.0.1	-708.374	-466.536	-241.825	-7.87088	-466.536	-241.825	-7.87206	-7.54153	-7.28773	-7.26481	-7.09874	-6.3774	-6.84494	-6.82202	-7.30474	-8.59232	-8.29821	-8.41444	-8.33042	-7.86464	-8.03801	-8.15507	-8.50556	-6.1298	8.18259	-1.04335	-7.26809	-6.25864
A_het11_m.0.7	-708.374	-466.536	-241.825	-7.93768	-466.536	-241.825	-7.88886	-6.70968	-7.39811	-7.50061	-6.20784	-4.94424	-6.89628	-6.99877	-6.39302	-7.88638	-8.5192	-8.79038	-7.64685	-6.71237	-8.27999	-8.55127	-7.71746	-5.05989	8.32402	-1.02762	-8.52594	-6.28943
A_het11_m.3.7	-708.375	-466.536	-241.825	-9.02278	-466.536	-241.825	-9.16467	-8.52878	-8.4792	-8.30375	-8.12876	-8.52241	-8.07918	-7.90373	-8.23386	-9.87631	-9.77163	-9.77881	-9.7285	-10.4702	-9.62337	-9.63252	-9.76342	-6.80371	8.80561	-1.1578	-8.87852	-8.03441
A_het11_m.4.0	-708.375	-466.536	-241.825	-8.86718	-466.536	-241.825	-8.80893	-9.17715	-8.41268	-8.08235	-9.06744	-9.88834	-8.30297	-7.97264	-8.92026	-10.4892	-9.68305	-9.51579	-10.5746	-11.6976	-9.76636	-9.60553	-10.4481	-7.2422	8.27977	-1.27492	-7.87568	-8.11302
A_het11_m.5.7	-708.373	-466.536	-241.825	-7.26024	-466.536	-241.825	-7.31708	-4.70239	-5.35424	-5.39737	-4.17957	-2.33679	-4.83142	-4.87456	-4.40769	-5.94246	-6.535	-6.75676	-5.6986	-4.20531	-6.29139	-6.51305	-5.77987	-3.93985	7.83439	-1.08594	-8.67876	-5.87016
C_het11_0.0	-636.13	-394.291	-241.825	-8.71289	-394.291	-241.825	-8.94733	-8.58838	-8.19468	-7.68579	-7.9174	-9.52222	-7.5237	-7.01481	-8.73419	-9.65905	-9.23812	-8.85401	-9.07592	-10.8726	-8.66205	-8.27653	-9.84002	-7.79809	6.92012	-1.39271	-5.57361	-7.84429
C_het11_1.0	-636.131	-394.291	-241.825	-9.50525	-394.291	-241.825	-9.38867	-7.33081	-7.82792	-7.21747	-6.54942	-6.37259	-7.04652	-6.43607	-7.27425	-8.80482	-9.25912	-8.82699	-8.13358	-8.24215	-8.59543	-8.15762	-8.9117	-7.83925	7.84913	-1.58223	-7.41728	-8.98963
C_het11_3.3	-636.131	-394.291	-241.825	-9.59184	-394.291	-241.825	-9.72897	-8.88423	-9.40022	-8.67848	-8.65498	-9.69001	-9.17097	-8.44924	-8.49671	-10.1988	-10.6759	-10.1141	-10.0588	-11.3689	-10.5362	-9.97127	-10.1317	-9.58019	9.09292	-1.49167	-7.56909	-9.54803
C_het11_4.6	-636.13	-394.291	-241.825	-8.38589	-394.291	-241.825	-8.50341	-7.13767	-7.66441	-6.96112	-6.91513	-8.25632	-7.44188	-6.73859	-6.79813	-8.19762	-8.68362	-8.12079	-8.13898	-9.74501	-8.62372	-8.0614	-8.07535	-7.56341	8.23782	-1.24608	-7.2006	-7.77227
C_het11_m_1.1	-636.131	-394.291	-241.825	-9.55007	-394.291	-241.825	-9.6768	-7.61084	-8.03058	-7.1822	-7.19293	-8.21349	-7.61267	-6.76429	-7.58881	-9.16331	-9.54965	-8.87473	-8.76395	-10.0491	-9.15486	-8.47454	-9.36538	-8.76154	7.89878	-1.72722	-6.94499	-9.53498
C_het11_m_1.8	-636.129	-394.291	-241.825	-7.89617	-394.291	-241.825	-7.93099	-7.26457	-7.14267	-6.64146	-7.02365	-7.76736	-6.90175	-6.40054	-6.96726	-8.2169	-8.05253	-7.68472	-8.16411	-9.16977	-7.99802	-7.63077	-8.09449	-6.97271	7.70302	-1.11055	-6.9529	-7.33314
C_het11_m_4.7	-636.132	-394.291	-241.825	-9.73131	-394.291	-241.825	-9.71517	-8.79969	-8.89458	-8.55631	-8.27252	-8.34019	-8.36741	-8.02914	-8.47955	-10.1553	-10.2066	-10.0375	-9.75887	-10.1149	-9.81382	-9.64107	-10.0995	-8.55036	8.9981	-1.4745	-7.93025	-8.95701
G_het11_0.3	-783.519	-541.676	-241.825	-10.776	-541.678	-241.825	-10.0206	-7.39875	-8.72686	-8.64568	-6.91458	-7.78676	-8.24268	-8.1615	-7.03134	-8.95933	-10.2283	-10.3529	-8.71025	-9.961	-9.98005	-10.104	-8.84749	-8.00144	9.49418	-1.28805	-9.53818	-9.33349
G_het11_1.0	-783.518	-541.676	-241.825	-9.9088	-541.677	-241.825	-9.42749	-8.67008	-8.9191	-8.76412	-8.49446	-9.97005	-8.74347	-8.5885	-8.41195	-9.88843	-10.0902	-10.0972	-9.94795	-11.7378	-10.1472	-10.1596	-9.80618	-7.45536	8.37639	-1.17447	-7.95471	-8.20816
G_het11_3.3	-783.522	-541.676	-241.825	-12.8638	-541.677	-241.825	-12.2658	-10.0122	-10.4566	-9.59615	-9.51267	-11.3112	-9.95701	-9.0966	-9.9612	-11.8182	-12.2236	-11.5651	-11.3511	-13.4588	-11.7619	-11.0981	-12.0156	-10.4496	9.59009	-2.41327	-8.2071	-11.4799
G_het11_5.0	-783.519	-541.676	-241.825	-10.8191	-541.678	-241.825	-9.97233	-7.73741	-9.65408	-9.15207	-7.14134	-7.57831	-9.05801	-8.55599	-7.38193	-9.23258	-11.0885	-10.7886	-8.87334	-9.68338	-10.7311	-10.4283	-9.10122	-7.76461	9.00615	-1.61319	-8.98847	-9.36012
G_het11_5.4	-783.518	-541.676	-241.825	-10.5211	-541.678	-241.825	-9.97669	-7.04617	-8.51103	-8.43999	-6.53557	-7.53579	-8.00043	-7.92939	-6.68992	-8.56559	-9.97069	-10.1027	-8.29635	-9.67286	-9.70236	-9.83332	-8.44835	-7.54748	9.27886	-1.39159	-9.42322	-9.08343
G_het11_m.0.6	-783.516	-541.676	-241.825	-8.9222	-541.677	-241.825	-8.20848	-6.94098	-7.31244	-7.18061	-6.5363	-8.34345	-6.90777	-6.77593	-6.92642	-8.10897	-8.44485	-8.45637	-7.84262	-9.8963	-8.18129	-8.19374	-8.18696	-7.00459	6.72452	-1.2825	-6.29436	-7.85693
G_het11_m.3.3	-783.516	-541.676	-241.825	-8.91167	-541.678	-241.825	-8.16337	-8.17855	-7.72365	-7.60644	-8.0748	-9.37921	-7.6199	-7.50269	-7.81133	-9.34714	-8.84694	-8.88505	-9.46632	-11.0741	-8.96291	-9.00637	-9.19822	-6.50301	8.35129	-1.29875	-7.84835	-7.29883
G_het11_m.5.5	-783.523	-541.676	-241.825	-13.4241	-541.677	-241.825	-12.876	-11.9807	-11.9725	-11.2687	-11.7234	-13.1129	-11.7153	-11.0115	-11.4363	-13.7807	-13.7292	-13.2323	-13.5856	-15.312	-13.5356	-13.035	-13.696	-12.36	11.9146	-2.18142	-9.57447	-12.2013
T_het11_0.0	-695.25	-453.413	-241.825	-7.11821	-453.413	-241.825	-7.28934	-7.09347	-6.48108	-6.17172	-6.83941	-7.05022	-6.22703	-5.91767	-6.836	-8.12442	-7.46505	-7.30135	-8.07848	-8.57292	-7.4184	-7.25442	-7.99726	-5.95718	8.02546	-1.23589	-7.43452	-6.60213
T_het11_0.2	-695.251	-453.413	-241.825	-7.76025	-453.413	-241.825	-7.94524	-8.00058	-7.46045	-6.9808	-7.82253	-8.12634	-7.2824	-6.80275	-7.69747	-9.04891	-8.46161	-8.12933	-9.07835	-9.67332	-8.48865	-8.15697	-8.92225	-6.51343	8.15527	-1.15065	-7.61967	-7.12847
T_het11_0.7	-695.247	-453.413	-241.825	-5.72586	-453.413	-241.825	-5.9151	-5.07362	-5.30782	-5.35305	-4.77254	-5.20068	-5.00674	-5.05197	-4.82212	-6.17305	-6.35859	-6.55737	-6.06034	-6.78319	-6.245	-6.44131	-6.10947	-3.46563	7.32361	-0.991282	-7.18461	-4.31791
T_het11_1.2	-695.245	-453.413	-241.825	-4.49499	-453.413	-241.825	-4.63872	-2.52517	-2.97944	-3.02064	-2.13176	-0.873298	-2.58603	-2.62723	-2.36983	-3.35427	-3.76119	-3.93127	-3.17981	-2.18451	-3.58599	-3.75414	-3.27406	-1.68669	6.27291	-0.825122	-6.65785	-2.89675
T_het11_1.7	-695.245	-453.413	-241.825	-4.3718	-453.413	-241.825	-4.64655	-3.03404	-3.35848	-3.37718	-2.59946	-2.14598	-2.9239	-2.94261	-2.88984	-4.07167	-4.34568	-4.51485	-3.84482	-3.6841	-4.11876	-4.2849	-4.02532	-1.11624	6.03128	-0.868807	-6.46219	-2.41596
T_het11_3.0	-695.251	-453.413	-241.825	-8.24347	-453.413	-241.825	-8.5047	-8.69239	-8.15611	-7.72912	-8.45428	-8.8571	-7.918	-7.49101	-8.39918	-9.86691	-9.28757	-9.01367	-9.75986	-10.4422	-9.17977	-8.90265	-9.8092	-7.55113	7.99599	-1.09945	-7.18444	-7.83903
T_het11_3.6	-695.252	-453.413	-241.825	-8.52938	-453.413	-241.825	-8.71883	-7.95035	-7.71646	-7.22107	-7.39083	-6.12811	-7.15694	-6.66155	-7.83201	-9.54381	-9.26474	-8.96078	-9.06052	-8.10847	-8.78618	-8.47445	-9.66288	-7.12072	8.04872	-1.25141	-7.54333	-7.86675
T_het11_m.1.2	-695.251	-453.413	-241.825	-8.23813	-453.413	-241.825	-8.34471	-8.12307	-7.63795	-7.17532	-7.92417	-8.1476	-7.43904	-6.97641	-7.83967	-9.27554	-8.7432	-8.43688	-9.26668	-9.79031	-8.73225	-8.42591	-9.20992	-6.94327	8.2579	-1.17607	-7.87735	-7.73879
T_het11_m.1.3	-695.252	-453.413	-241.825	-8.72265	-453.412	-241.825	-9.01858	-8.7078	-8.19781	-7.71542	-8.16374	-7.27947	-7.65375	-7.17135	-8.55282	-10.2266	-9.66958	-9.37455	-9.78557	-9.21477	-9.2324	-8.93039	-10.2995	-7.28216	8.03807	-1.28176	-7.54723	-8.07308
T_het11_m.2.0	-695.25	-453.413	-241.825	-7.63247	-453.413	-241.825	-7.87513	-8.10972	-7.31706	-6.9166	-7.84919	-8.60977	-7.05653	-6.65607	-7.90114	-9.23906	-8.40193	-8.15243	-9.1367	-10.1801	-8.29843	-8.04701	-9.19849	-6.06616	7.27284	-1.11996	-6.83318	-6.74645
T_het11_m.3.0	-695.25	-453.413	-241.825	-7.6329	-453.413	-241.825	-7.86751	-6.63286	-6.21752	-5.74896	-6.15407	-6.25267	-5.73873	-5.27016	-6.73879	-7.96596	-7.51675	-7.20351	-7.52348	-7.86514	-7.07888	-6.75893	-8.18269	-6.26043	6.44659	-1.26786	-6.04323	-7.12494
T_het11_m.3.6	-695.247	-453.413	-241.825	-5.7642	-453.413	-241.825	-6.03315	-4.88737	-5.26278	-5.10514	-4.41043	-3.99294	-4.78585	-4.62821	-4.70506	-5.94226	-6.26782	-6.2614	-5.65251	-5.52294	-5.97892	-5.96762	-5.88861	-3.44643	6.50733	-0.877733	-6.66272	-4.47955
T_het11_m.4.8	-695.247	-453.413	-241.825	-5.37088	-453.413	-241.825	-5.64874	-4.22446	-4.74848	-4.81179	-3.89508	-4.11348	-4.41911	-4.48241	-3.99283	-5.31047	-5.78666	-6.00135	-5.16033	-5.66743	-5.63595	-5.84755	-5.25612	-3.10186	7.00341	-0.900055	-6.93874	-3.93725
U_het11_0.0	-656.006	-414.168	-241.825	-7.67402	-414.168	-241.825	-7.92194	-7.73671	-7.56883	-7.18446	-7.50326	-8.20359	-7.33538	-6.95101	-7.52848	-8.86151	-8.65184	-8.41475	-8.76632	-9.73838	-8.55561	-8.31646	-8.84271	-6.65891	7.60092	-1.15114	-6.65414	-6.86328
U_het11_2.1	-656.001	-414.168	-241.825	-4.97457	-414.168	-241.825	-5.12435	-3.94405	-4.52247	-4.62813	-3.612	-3.84772	-4.19041	-4.29607	-3.73353	-4.95657	-5.48954	-5.73738	-4.79602	-5.30376	-5.32853	-5.57327	-4.91105	-2.89879	6.66594	-0.846801	-6.41887	-3.49852
U_het11_2.6	-656.005	-414.168	-241.825	-7.43952	-414.168	-241.825	-7.61394	-6.75567	-6.19594	-5.66676	-6.29166	-6.41204	-5.73192	-5.20275	-6.91523	-8.04206	-7.45177	-7.06986	-7.59535	-7.94065	-7.00991	-6.62111	-8.30256	-6.35433	6.23169	-1.26995	-5.60592	-6.99851
U_het11_4.4	-656.006	-414.168	-241.825	-7.81146	-414.168	-241.825	-7.9397	-7.69369	-7.20725	-6.7366	-7.54539	-7.60173	-7.05894	-6.5883	-7.35504	-8.79673	-8.27028	-7.94286	-8.78421	-9.1066	-8.25591	-7.92761	-8.73483	-7.67696	8.3771	-1.14389	-7.13787	-7.58161
U_het11_4.8	-656.007	-414.168	-241.825	-8.4476	-414.168	-241.825	-8.64848	-8.23257	-7.63955	-7.16659	-7.70444	-6.61112	-7.11142	-6.63846	-8.14522	-9.81375	-9.17831	-8.89234	-9.3457	-8.55148	-8.71501	-8.42151	-9.9726	-7.44313	8.05745	-1.3084	-7.23826	-7.93234
U_het11_m_0.0	-656.006	-414.168	-241.825	-8.11898	-414.168	-241.825	-8.38395	-8.48448	-8.16807	-7.69351	-8.24336	-8.66616	-7.92695	-7.45239	-8.2074	-9.62779	-9.27069	-8.94364	-9.50383	-10.193	-9.14629	-8.81582	-9.58751	-7.66775	7.82327	-1.09485	-6.78123	-7.72056
U_het11_m_0.8	-656.006	-414.168	-241.825	-8.01223	-414.168	-241.825	-8.2762	-8.31314	-7.69596	-7.20059	-7.75682	-6.50893	-7.13964	-6.64427	-8.2141	-9.65109	-8.98821	-8.66311	-9.20894	-8.25192	-8.5497	-8.2176	-9.73041	-6.59202	7.20958	-1.12166	-6.81801	-7.32211
U_het11_m_2.6	-656.005	-414.168	-241.825	-7.37188	-414.168	-241.825	-7.58688	-6.91008	-6.24619	-5.87351	-6.62812	-6.63326	-5.96423	-5.59156	-6.69854	-8.02787	-7.3274	-7.09501	-7.86398	-8.11638	-7.16439	-6.93061	-8.02776	-7.16551	7.80573	-1.28592	-6.51777	-7.16346
U_het11_m_2.7	-656.002	-414.168	-241.825	-5.56459	-414.168	-241.825	-5.82134	-4.52207	-5.04465	-5.13931	-4.21766	-4.58776	-4.74023	-4.83489	-4.28141	-5.58305	-6.06019	-6.30115	-5.44699	-6.09465	-5.92353	-6.16176	-5.53442	-3.78391	7.17506	-0.96564	-6.66977	-4.24425
U_het11_m_4.3	-656.005	-414.168	-241.825	-7.29633	-414.168	-241.825	-7.51798	-7.34985	-6.62639	-6.09376	-7.15921	-7.47731	-6.43575	-5.90312	-7.08915	-8.36663	-7.60419	-7.20618	-8.32815	-8.89986	-7.56436	-7.16648	-8.30657	-6.58472	7.53285	-1.26517	-6.56509	-6.88213
A_het12_0.0	-708.376	-466.536	-241.832	-4.83953	-466.536	-241.832	-4.73694	-4.68117	-4.23795	-4.08324	-4.21303	-4.2774	-3.7698	-3.6151	-4.49745	-5.34585	-4.86602	-4.81298	-5.0609	-5.32718	-4.58244	-4.52855	-5.22157	-2.93585	5.63645	-0.542574	-5.72908	-3.57105
A_het12_0.2	-708.377	-466.536	-241.832	-5.31956	-466.536	-241.832	-5.25826	-4.75882	-4.04195	-4.10739	-4.17432	-3.6572	-3.45745	-3.52289	-4.71606	-5.71093	-4.94545	-5.15181	-5.36235	-5.1198	-4.59888	-4.80415	-5.6594	-2.32743	5.20629	-0.551048	-6.39412	-4.06631
A_het12_0.3	-708.381	-466.536	-241.832	-8.15128	-466.536	-241.832	-7.97963	-6.57897	-7.25428	-7.34313	-6.0401	-4.84815	-6.71541	-6.80427	-6.21555	-7.98595	-8.60376	-8.88326	-7.69024	-6.85411	-8.30933	-8.58804	-7.83743	-5.78682	8.89826	-0.752823	-9.24363	-6.88501
A_het12_0.6	-708.378	-466.536	-241.832	-6.21806	-466.536	-241.832	-6.21985	-5.38961	-5.75247	-5.70555	-4.99273	-4.50089	-5.3556	-5.30867	-5.31871	-6.5609	-6.87756	-6.98731	-6.38866	-6.19206	-6.70589	-6.81859	-6.55707	-4.04966	6.64882	-0.740434	-7.06007	-5.20134
A_het12_2.1	-708.376	-466.536	-241.832	-4.87475	-466.536	-241.832	-4.82871	-3.9842	-3.47063	-3.4864	-3.31194	-2.56858	-2.79837	-2.81414	-3.94812	-4.96866	-4.41032	-4.56506	-4.49404	-4.00738	-3.93961	-4.09168	-4.94284	-2.11011	5.4183	-0.562174	-6.31205	-3.56603
A_het12_2.7	-708.376	-466.536	-241.832	-5.1688	-466.536	-241.832	-5.1485	-5.2036	-4.44423	-4.20854	-5.05542	-5.04315	-4.29605	-4.06036	-4.94124	-6.08696	-5.28834	-5.17622	-6.13635	-6.37181	-5.33527	-5.22645	-5.96747	-3.50363	6.24115	-0.777615	-6.50923	-4.54933
A_het12_3.7	-708.379	-466.536	-241.832	-7.054	-466.536	-241.832	-7.04311	-6.54119	-6.36813	-6.30792	-6.04237	-5.45656	-5.86931	-5.8091	-6.2446	-7.77439	-7.54389	-7.65943	-7.54272	-7.29872	-7.31245	-7.42799	-7.62583	-4.49193	7.89645	-0.703737	-8.63472	-5.93394
A_het12_4.0	-708.378	-466.536	-241.832	-6.26689	-466.536	-241.832	-6.20151	-4.49445	-5.35135	-5.388	-3.78672	-2.59339	-4.64362	-4.68027	-4.46748	-5.51293	-6.32903	-6.50268	-4.98492	-4.03473	-5.80608	-5.97797	-5.51446	-4.18681	6.71458	-0.691861	-6.45086	-4.61494
A_het12_4.3	-708.379	-466.536	-241.832	-6.91581	-466.536	-241.832	-6.89493	-5.72724	-6.10475	-6.27874	-5.15754	-4.51099	-5.53505	-5.70904	-5.45023	-6.95328	-7.27127	-7.62295	-6.66399	-6.36464	-6.98273	-7.33387	-6.79264	-3.71438	7.47461	-0.680963	-8.55629	-5.47702
A_het12_5.0	-708.379	-466.536	-241.832	-6.78047	-466.536	-241.832	-6.89955	-5.47644	-6.00954	-6.12564	-4.91149	-4.1792	-5.44459	-5.56069	-5.1831	-6.6963	-7.17044	-7.46301	-6.40738	-6.01916	-6.88236	-7.17424	-6.53056	-3.6046	7.66541	-0.685053	-8.57437	-5.19861
A_het12_5.5	-708.377	-466.536	-241.832	-5.89839	-466.536	-241.832	-5.94759	-5.17669	-4.86317	-4.85689	-4.62754	-4.48225	-4.31402	-4.30774	-4.90658	-6.20455	-5.84247	-5.98352	-5.86549	-6.00073	-5.50526	-5.64374	-6.06815	-3.8169	7.20986	-0.644786	-7.55475	-4.80659
C_het12_0.0	-636.133	-394.291	-241.832	-6.20664	-394.291	-241.832	-6.13978	-4.70191	-5.04143	-5.16617	-4.13937	-3.92151	-4.47888	-4.60362	-4.48429	-5.76972	-6.06216	-6.33581	-5.40039	-5.45923	-5.69534	-5.96599	-5.68478	-4.33409	7.39312	-0.88347	-7.0371	-4.86154
C_het12_1.0	-636.133	-394.291	-241.832	-6.2095	-394.291	-241.832	-6.01627	-4.95433	-5.0954	-5.02617	-4.5916	-4.53353	-4.73268	-4.66345	-4.7964	-6.02947	-6.13195	-6.20183	-5.78189	-5.96999	-5.8859	-5.95182	-6.01313	-4.75092	6.85199	-0.955561	-6.27939	-5.13388
C_het12_1.3	-636.13	-394.291	-241.832	-4.58376	-394.291	-241.832	-4.51589	-2.68185	-2.88988	-3.057	-2.1243	-1.51333	-2.33233	-2.49945	-2.48729	-3.59515	-3.75582	-4.05902	-3.24752	-2.90048	-3.41004	-3.71011	-3.49698	-1.59265	5.97085	-0.793605	-6.47996	-2.89536
C_het12_1.5	-636.134	-394.291	-241.832	-6.52856	-394.291	-241.832	-6.65082	-5.5536	-5.30956	-5.17068	-5.24274	-5.74576	-4.9987	-4.85982	-5.33681	-6.53046	-6.24863	-6.23949	-6.37278	-7.11618	-6.09133	-6.0819	-6.45718	-5.43095	7.32701	-0.833187	-6.47377	-5.4109
C_het12_2.7	-636.131	-394.291	-241.832	-5.21421	-394.291	-241.832	-5.09528	-5.41906	-4.79679	-4.51412	-5.01195	-5.34423	-4.38968	-4.10701	-5.22861	-6.14949	-5.49576	-5.31404	-5.88353	-6.40374	-5.23158	-5.04918	-6.06439	-4.01422	6.1132	-0.78761	-5.52201	-4.21064
C_het12_3.1	-636.133	-394.291	-241.832	-5.98561	-394.291	-241.832	-5.87245	-5.44226	-5.46124	-5.22486	-5.02905	-4.50774	-5.04803	-4.81165	-5.25304	-6.4748	-6.4501	-6.35545	-6.22079	-5.96309	-6.19697	-6.09884	-6.42531	-4.27049	6.61089	-0.857651	-6.55489	-5.07214
C_het12_3.3	-636.133	-394.291	-241.832	-6.37468	-394.291	-241.832	-6.24143	-5.49947	-5.30018	-5.13576	-4.86272	-4.17555	-4.66343	-4.49901	-5.36926	-6.64229	-6.39528	-6.38696	-6.19623	-5.79294	-5.95272	-5.9411	-6.61582	-4.05532	6.78288	-0.996898	-6.91945	-5.18879
C_het12_4.0	-636.132	-394.291	-241.832	-5.39887	-394.291	-241.832	-5.38537	-5.02762	-4.88821	-4.49933	-4.738	-4.95195	-4.59859	-4.20971	-4.7907	-5.94543	-5.7674	-5.50425	-5.78844	-6.23826	-5.61013	-5.34371	-5.875	-3.9837	6.53162	-0.9474	-6.26101	-4.6605
C_het12_4.6	-636.133	-394.291	-241.832	-6.44005	-394.291	-241.832	-6.58643	-5.73422	-5.5663	-5.25806	-5.47872	-5.54275	-5.31081	-5.00256	-5.37484	-6.72312	-6.51478	-6.34055	-6.62393	-6.94187	-6.41469	-6.23939	-6.59338	-5.61931	7.88663	-0.803102	-7.14867	-5.68446
C_het12_5.6	-636.133	-394.291	-241.832	-6.23149	-394.291	-241.832	-6.13386	-4.82645	-4.8656	-4.68168	-4.23752	-4.76302	-4.27667	-4.09275	-4.88942	-5.77849	-5.78943	-5.72137	-5.30086	-6.01518	-5.31726	-5.24876	-5.88005	-4.72332	6.32614	-0.969918	-5.418	-4.78511
G_het12_1.5	-783.524	-541.676	-241.832	-9.32608	-541.678	-241.832	-8.50468	-8.09561	-8.07635	-7.8088	-7.56492	-7.6215	-7.54566	-7.27812	-7.77178	-9.49638	-9.41612	-9.34298	-9.22925	-9.65587	-9.14957	-9.07542	-9.3592	-6.45101	8.77044	-0.921579	-9.04774	-7.64989
G_het12_1.6	-783.518	-541.676	-241.832	-5.99465	-541.678	-241.832	-5.26039	-4.73463	-4.44332	-4.24348	-4.56207	-4.98008	-4.27076	-4.07092	-4.44749	-5.61386	-5.28075	-5.20726	-5.65572	-6.33112	-5.31997	-5.24965	-5.46893	-3.41436	6.23853	-0.783893	-6.62548	-4.58521
G_het12_2.0	-783.522	-541.676	-241.832	-8.63228	-541.678	-241.832	-8.02945	-8.18396	-7.30523	-7.24179	-7.64188	-7.63629	-6.76315	-6.69971	-7.90133	-9.51292	-8.57206	-8.69829	-9.24965	-9.61208	-8.30904	-8.43423	-9.37985	-5.2217	7.94697	-0.702431	-8.75434	-6.73149
G_het12_3.0	-783.522	-541.676	-241.832	-8.43006	-541.678	-241.832	-7.75644	-7.94311	-6.95892	-6.95263	-7.39856	-7.40238	-6.41437	-6.40807	-7.66301	-9.27357	-8.22732	-8.41075	-9.00799	-9.37969	-7.96203	-8.14447	-9.13922	-4.9471	8.05949	-0.772193	-8.77184	-6.43164
G_het12_4.2	-783.522	-541.676	-241.832	-8.35947	-541.678	-241.832	-7.39911	-6.52059	-6.56337	-6.50827	-5.96044	-5.91346	-6.00322	-5.94812	-6.27485	-7.77822	-7.7686	-7.88514	-7.41035	-7.67956	-7.40256	-7.51488	-7.68267	-5.10923	7.92016	-1.14787	-7.79016	-6.1271
G_het12_4.6	-783.521	-541.676	-241.832	-7.96533	-541.678	-241.832	-7.06296	-5.97812	-6.39419	-6.2801	-5.53448	-5.95054	-5.95054	-5.83645	-5.9419	-7.19972	-7.56757	-7.61691	-6.98928	-7.71205	-7.35811	-7.4102	-7.21622	-4.94733	6.74886	-0.716975	-7.20513	-6.12057
G_het12_5.0	-783.52	-541.676	-241.832	-6.83197	-541.677	-241.832	-6.17562	-6.05936	-5.93899	-5.46712	-5.54976	-6.07876	-5.42939	-4.95752	-5.87364	-6.83637	-6.6798	-6.31867	-6.48465	-7.22155	-6.33033	-5.9671	-6.72594	-4.43167	6.19941	-0.888717	-5.81286	-4.93384
G_het12_5.2	-783.523	-541.676	-241.832	-9.04099	-541.678	-241.832	-8.25855	-7.6098	-7.20238	-6.86131	-7.02331	-6.76252	-6.61589	-6.27482	-7.36466	-9.11374	-8.65463	-8.50535	-8.68707	-8.76017	-8.23125	-8.07734	-9.06932	-6.037	8.712	-1.31515	-8.25372	-6.89388
G_het12_5.4	-783.523	-541.676	-241.832	-8.93904	-541.678	-241.832	-8.28842	-8.25619	-7.87327	-7.64267	-7.7253	-7.72469	-7.34238	-7.11178	-7.93136	-9.67481	-9.23058	-9.19631	-9.40741	-9.7798	-8.96376	-8.92845	-9.54212	-6.20466	8.73229	-0.897341	-9.04066	-7.41037
G_het12_5.5	-783.522	-541.676	-241.832	-8.48327	-541.678	-241.832	-7.78978	-7.04527	-7.42106	-7.10638	-6.50209	-6.56586	-6.87788	-6.5632	-6.76516	-8.41112	-8.73331	-8.60098	-8.05793	-8.45302	-8.38211	-8.24572	-8.31983	-5.66509	7.95081	-0.90391	-8.00605	-6.62423
T_het12_0.1	-695.257	-453.413	-241.832	-7.30596	-453.413	-241.832	-7.50036	-7.28763	-6.92096	-6.68764	-6.93632	-6.82401	-6.56964	-6.33632	-7.02481	-8.63496	-8.22121	-8.16065	-8.41924	-8.61364	-8.00639	-7.94145	-8.61783	-5.98478	8.01598	-0.871787	-7.54505	-6.38563
T_het12_0.5	-695.255	-453.413	-241.832	-5.90017	-453.413	-241.832	-5.99294	-5.69341	-5.81304	-5.52755	-5.39985	-5.24419	-5.51948	-5.23399	-5.45781	-6.65216	-6.72204	-6.57944	-6.58719	-6.71952	-6.65572	-6.51231	-6.52361	-4.18996	7.14927	-0.696739	-7.20648	-4.94391
T_het12_1.1	-695.255	-453.413	-241.832	-6.12971	-453.413	-241.832	-6.25821	-5.93703	-5.89801	-5.79952	-5.59204	-5.63827	-5.55302	-5.45453	-5.74987	-6.94831	-6.86508	-6.90716	-6.76307	-7.07425	-6.68001	-6.71838	-6.88655	-4.66649	6.8498	-0.769012	-6.5473	-5.133
T_het12_1.2	-695.254	-453.413	-241.832	-5.3011	-453.413	-241.832	-5.40703	-4.47289	-4.71771	-4.5931	-4.17691	-4.28934	-4.42173	-4.29712	-4.30499	-5.37843	-5.57822	-5.58617	-5.2891	-5.66547	-5.488	-5.49548	-5.28706	-3.26216	6.51621	-0.678046	-6.66189	-4.08589
T_het12_2.1	-695.255	-453.413	-241.832	-6.18958	-453.413	-241.832	-6.31238	-5.32793	-5.0997	-5.06611	-4.98881	-4.45018	-4.76059	-4.727	-5.15978	-6.32412	-6.04751	-6.15832	-6.20224	-5.94936	-5.92465	-6.03479	-6.27184	-4.29427	7.40715	-0.797034	-7.30982	-4.99397
T_het12_3.0	-695.255	-453.413	-241.832	-6.07188	-453.413	-241.832	-6.19156	-5.26427	-5.29871	-5.10654	-4.86864	-4.7301	-4.90309	-4.71092	-5.18391	-6.42428	-6.41714	-6.375	-6.15381	-6.28131	-6.14816	-6.10195	-6.46181	-4.42702	6.61831	-0.830407	-6.35872	-4.99783
T_het12_3.5	-695.254	-453.413	-241.832	-5.67104	-453.413	-241.832	-5.87316	-5.00036	-5.39834	-5.18583	-4.70282	-4.44317	-5.1008	-4.88829	-4.78562	-5.98185	-6.33221	-6.2619	-5.89215	-5.91431	-6.24116	-6.16983	-5.89262	-3.72328	6.93184	-0.720366	-7.05574	-4.56754
T_het12_4.6	-695.256	-453.413	-241.832	-7.07576	-453.413	-241.832	-7.16526	-6.7869	-6.69701	-6.47278	-6.40993	-6.17285	-6.32004	-6.09581	-6.53556	-8.10087	-7.96358	-7.90967	-7.86698	-7.93506	-7.73046	-7.67233	-8.0826	-5.40313	7.6853	-0.859764	-7.35256	-5.93015
T_het12_4.7	-695.255	-453.413	-241.832	-6.32745	-453.413	-241.832	-6.52043	-4.92164	-4.98882	-4.85459	-4.64782	-4.44536	-4.715	-4.58076	-4.69738	-5.90936	-5.92986	-5.93722	-5.83801	-5.91565	-5.85684	-5.86355	-5.84684	-4.58015	7.49087	-0.81155	-7.42887	-5.32971
U_het12_0.1	-656.008	-414.168	-241.832	-4.7371	-414.168	-241.832	-4.90755	-4.71409	-4.45659	-4.16446	-4.43899	-4.52387	-4.18149	-3.88936	-4.51604	-5.53036	-5.23412	-5.05921	-5.40043	-5.71304	-5.10338	-4.92536	-5.46219	-3.31719	5.98856	-0.723625	-5.75057	-3.80282
U_het12_0.4	-656.009	-414.168	-241.832	-5.24621	-414.168	-241.832	-5.42867	-4.55439	-4.24451	-4.08551	-4.35783	-4.20211	-4.04795	-3.88895	-4.26933	-5.43736	-5.08799	-5.05281	-5.39911	-5.48525	-5.04798	-5.01175	-5.35181	-4.23936	6.99653	-0.790381	-6.44565	-4.47886
U_het12_1.0	-656.01	-414.168	-241.832	-6.13418	-414.168	-241.832	-6.25938	-4.87751	-5.35987	-5.18522	-4.48989	-4.27759	-4.97225	-4.79759	-4.81821	-6.05461	-6.4981	-6.4716	-5.76939	-5.81303	-6.21481	-6.18395	-6.12762	-4.72364	6.64873	-0.87398	-6.14538	-5.09428
U_het12_1.4	-656.011	-414.168	-241.832	-6.68602	-414.168	-241.832	-6.76931	-6.75701	-6.26259	-6.03599	-6.36765	-6.00393	-5.87323	-5.64662	-6.55254	-8.00446	-7.4654	-7.40004	-7.7458	-7.66881	-7.2079	-7.13807	-8.01191	-5.16177	7.10777	-0.811011	-6.7466	-5.61162
U_het12_3.6	-656.009	-414.168	-241.832	-5.43245	-414.168	-241.832	-5.55657	-4.82779	-4.68205	-4.63633	-4.55388	-4.07877	-4.40813	-4.36242	-4.61737	-5.705	-5.51751	-5.59789	-5.60684	-5.37969	-5.41825	-5.49726	-5.63324	-4.15424	6.67126	-0.73223	-6.24026	-4.45547
U_het12_4.0	-656.01	-414.168	-241.832	-5.90071	-414.168	-241.832	-6.05645	-5.79576	-5.97441	-5.90278	-5.44321	-5.527	-5.62186	-5.55023	-5.60987	-6.80332	-6.93858	-7.00619	-6.60342	-6.94806	-6.73899	-6.80267	-6.75698	-4.75335	6.86116	-0.72548	-6.35296	-4.97063
U_het12_4.5	-656.012	-414.168	-241.832	-7.09266	-414.168	-241.832	-7.18704	-6.98325	-6.80919	-6.576	-6.6176	-6.39452	-6.44355	-6.21035	-6.75315	-8.25889	-8.04026	-7.97063	-8.01891	-8.08502	-7.80144	-7.72725	-8.25935	-6.08025	7.6598	-0.835261	-6.98355	-6.23926
A_het13_0.0	-724.395	-466.536	-257.85	-5.95705	-466.536	-257.85	-6.02218	-4.61383	-5.01778	-4.87019	-3.77199	-4.18253	-4.17593	-4.02835	-4.43381	-5.73472	-6.08959	-6.09789	-5.08632	-5.775	-5.44725	-5.44997	-5.61965	-3.4808	6.09244	-0.712677	-6.68943	-4.79046
A_het13_0.3	-724.397	-466.536	-257.85	-7.60163	-466.536	-257.85	-7.53819	-6.2722	-7.04627	-7.17892	-5.32085	-4.80898	-6.09492	-6.22757	-6.01908	-7.70405	-8.41783	-8.74668	-6.99033	-6.82899	-7.71067	-8.03379	-7.56568	-4.62783	7.61481	-0.725963	-8.40655	-6.14554
A_het13_0.8	-724.394	-466.536	-257.85	-5.53166	-466.536	-257.85	-5.48941	-5.25942	-4.28154	-4.13448	-4.47108	-5.27351	-3.49319	-3.34613	-5.22659	-6.36315	-5.33743	-5.34328	-5.77702	-6.85496	-4.75667	-4.75882	-6.32381	-2.98528	5.41979	-0.709856	-6.24614	-4.52148
A_het13_2.2	-724.396	-466.536	-257.85	-6.65655	-466.536	-257.85	-6.68108	-5.02175	-5.14139	-5.17628	-4.06326	-3.34444	-4.1829	-4.21779	-5.01142	-6.32203	-6.39728	-6.59762	-5.50726	-5.05814	-5.5916	-5.78549	-6.3489	-4.23223	6.30859	-0.856371	-6.62052	-5.40053
A_het13_2.7	-724.394	-466.536	-257.85	-5.72916	-466.536	-257.85	-5.82453	-4.34287	-4.73086	-4.63011	-3.41058	-2.47807	-3.79857	-3.69781	-4.12353	-5.51803	-5.84279	-5.91994	-4.87781	-4.28716	-5.20733	-5.27974	-5.32119	-2.03168	6.1197	-0.64834	-7.66514	-4.22547
A_het13_3.0	-724.394	-466.536	-257.85	-5.64537	-466.536	-257.85	-5.56329	-3.99792	-4.31683	-4.36496	-3.08673	-1.81814	-3.40563	-3.45377	-4.03143	-4.9764	-5.25725	-5.4356	-4.22359	-3.17345	-4.51265	-4.68702	-4.97981	-3.38647	5.41831	-0.717105	-5.37754	-4.06281
A_het13_4.6	-724.398	-466.536	-257.85	-8.06649	-466.536	-257.85	-8.01355	-6.84595	-7.41236	-7.47422	-5.92367	-4.91888	-6.49008	-6.55194	-6.61174	-8.32416	-8.82874	-9.09265	-7.65176	-7.01046	-8.16235	-8.42146	-8.1907	-4.97299	7.40251	-0.890463	-8.48058	-6.94152
A_het13_m.0.0	-724.398	-466.536	-257.85	-7.67164	-466.536	-257.85	-7.64551	-7.79605	-7.93601	-7.7776	-6.999	-7.03362	-7.13896	-6.98055	-7.62604	-9.20981	-9.29191	-9.32517	-8.65932	-9.04159	-8.74617	-8.77701	-9.12133	-5.21718	7.36879	-0.792369	-7.98399	-6.62475
A_het13_m.1.8	-724.397	-466.536	-257.85	-7.13849	-466.536	-257.85	-7.06317	-6.19323	-5.94427	-5.93107	-5.33727	-5.16223	-5.08831	-5.0751	-6.15632	-7.51375	-7.21529	-7.37553	-6.84615	-6.97022	-6.55453	-6.71043	-7.50755	-4.71717	6.32327	-0.808116	-6.9054	-6.10742
A_het13_m.2.7	-724.395	-466.536	-257.85	-5.74944	-466.536	-257.85	-5.80047	-4.82306	-4.26482	-4.20025	-4.21944	-3.177	-3.6612	-3.59663	-4.86717	-5.98244	-5.38361	-5.46779	-5.55881	-4.77713	-4.96427	-5.049	-6.03133	-3.2701	5.34401	-0.902809	-5.89154	-4.72044
A_het13_m.3.7	-724.398	-466.536	-257.85	-8.12888	-466.536	-257.85	-8.03849	-6.8222	-7.44313	-7.48426	-5.88316	-4.74674	-6.50408	-6.54521	-6.56495	-8.34972	-8.91008	-9.1559	-7.64405	-6.86911	-8.21105	-8.45166	-8.21819	-5.1211	7.87472	-0.872958	-8.59675	-6.71609
A_het13_m.4.0	-724.397	-466.536	-257.85	-7.09475	-466.536	-257.85	-7.09251	-6.54091	-7.06565	-7.07105	-5.62545	-4.50748	-6.15019	-6.15559	-6.48216	-7.68656	-8.16449	-8.32511	-6.9645	-6.11692	-7.44973	-7.60605	-7.65155	-4.97609	6.87925	-0.686967	-6.62524	-5.40905
C_het13_0.6	-652.153	-394.291	-257.85	-7.86655	-394.291	-257.849	-8.02579	-5.79543	-6.6657	-6.34655	-4.78669	-4.17787	-5.65697	-5.33782	-5.73498	-7.26255	-8.08758	-7.94917	-6.36413	-6.03894	-7.19949	-7.05216	-7.3241	-6.2837	7.01803	-1.16291	-6.8572	-7.28578
C_het13_1.3	-652.152	-394.291	-257.85	-7.43873	-394.291	-257.85	-7.32247	-7.20165	-7.39594	-7.16296	-6.57218	-7.07354	-6.76647	-6.5335	-7.02327	-8.41094	-8.56124	-8.48546	-7.90595	-8.67698	-8.06077	-7.97818	-8.36752	-6.11047	6.78797	-0.978763	-6.41997	-6.72123
C_het13_1.8	-652.152	-394.291	-257.85	-7.34019	-394.291	-257.85	-7.17063	-6.54921	-6.61652	-6.2534	-5.98941	-6.85172	-6.05672	-5.6936	-6.33747	-7.66929	-7.69475	-7.47859	-7.25923	-8.38128	-7.28796	-7.06853	-7.5889	-6.31357	7.38568	-0.888975	-6.5489	-6.36577
C_het13_2.3	-652.151	-394.291	-257.85	-6.42765	-394.291	-257.85	-6.27634	-5.82113	-5.76347	-5.8627	-4.93116	-4.50566	-4.8735	-4.97274	-5.7468	-7.02617	-6.91976	-7.18166	-6.31738	-6.17436	-6.21797	-6.47388	-7.00579	-4.08061	6.92106	-0.897019	-6.63191	-4.68849
C_het13_4.2	-652.149	-394.291	-257.85	-5.07781	-394.291	-257.85	-4.9427	-4.53216	-4.2515	-3.96402	-3.84117	-3.1608	-3.56051	-3.27303	-4.40188	-5.48427	-5.16045	-5.0072	-4.93126	-4.49061	-4.61191	-4.45064	-5.42229	-2.53952	4.95098	-0.838155	-5.57072	-3.99741
C_het13_4.5	-652.15	-394.291	-257.85	-6.17787	-394.291	-257.849	-6.3014	-5.9628	-5.58246	-5.54588	-5.35204	-5.15251	-4.97169	-4.93512	-5.74159	-6.92811	-6.50378	-6.60358	-6.48854	-6.54049	-6.06734	-6.16262	-6.82213	-4.5074	6.64213	-0.673822	-6.38287	-4.92196
C_het13_5.6	-652.152	-394.291	-257.85	-7.29184	-394.291	-257.849	-7.27469	-6.62839	-6.33561	-5.96301	-5.79726	-6.59672	-5.50447	-5.13187	-6.70193	-7.71346	-7.39002	-7.14764	-6.97907	-7.97817	-6.6644	-6.41833	-7.81409	-6.09946	6.17554	-0.982492	-5.30289	-6.2093
C_het13_m_0.3	-652.152	-394.291	-257.85	-7.1078	-394.291	-257.85	-7.05028	-4.91373	-6.03817	-5.68442	-3.93316	-3.32706	-5.0576	-4.70385	-4.79332	-6.29941	-7.37536	-7.19938	-5.45854	-5.14361	-6.54358	-6.35887	-6.2967	-4.59475	6.49971	-1.13994	-6.77315	-6.00813
C_het13_m_1.2	-652.149	-394.291	-257.85	-5.66105	-394.291	-257.85	-5.5588	-4.97317	-5.12651	-4.90742	-4.41486	-4.48107	-4.5682	-4.34911	-4.73497	-5.92685	-6.03794	-5.9521	-5.52465	-5.8354	-5.63844	-5.54794	-5.82068	-4.4435	6.66326	-0.700531	-6.29928	-4.78006
C_het13_m_4.1	-652.153	-394.291	-257.85	-7.60341	-394.291	-257.85	-7.52304	-6.17702	-6.16286	-5.67232	-5.51344	-5.73351	-5.49927	-5.00874	-6.2305	-7.55573	-7.50552	-7.17687	-6.93022	-7.39843	-6.8869	-6.54955	-7.71507	-6.07348	6.30816	-1.20505	-6.01863	-6.98901
C_het13_m_4.3	-652.154	-394.291	-257.85	-8.57084	-394.291	-257.849	-8.8661	-7.53719	-7.75017	-7.68211	-6.63897	-6.6235	-6.85195	-6.78388	-7.3816	-8.91788	-9.0833	-9.19144	-8.16141	-8.43675	-8.33501	-8.43569	-8.90071	-6.86647	7.71662	-1.08018	-7.18664	-7.41667
C_het13_m_4.7	-652.152	-394.291	-257.85	-7.48312	-394.291	-257.85	-7.35897	-7.36111	-7.01309	-6.84866	-6.75658	-7.4031	-6.40856	-6.24413	-7.15536	-8.41631	-8.02381	-8.00402	-7.98652	-8.89639	-7.59722	-7.57397	-8.31247	-6.1765	7.0881	-0.827438	-6.47058	-6.38642
C_het13_m_5.2	-652.15	-394.291	-257.85	-6.09279	-394.291	-257.849	-6.10826	-5.15728	-5.50785	-5.42852	-4.46033	-4.90405	-4.81091	-4.73158	-5.08184	-6.32385	-6.62858	-6.70507	-5.77497	-6.49101	-6.08447	-6.15449	-6.31882	-3.49119	5.86309	-0.927152	-6.10553	-4.66078
C_het13_m_5.6	-652.148	-394.291	-257.85	-4.99585	-394.291	-257.85	-4.8747	-4.66915	-4.52527	-4.15144	-3.88897	-3.68488	-3.74509	-3.37125	-4.63053	-5.50823	-5.33013	-5.06991	-4.85874	-4.84732	-4.68729	-4.42222	-5.49585	-3.47767	5.18666	-0.747947	-5.02704	-4.06599
C_het13_m_5.8	-652.149	-394.291	-257.85	-5.55317	-394.291	-257.85	-5.45268	-4.57278	-5.10916	-4.83399	-3.94299	-3.7906	-4.47937	-4.2042	-4.38833	-5.50089	-5.99069	-5.8519	-5.06391	-5.16997	-5.55653	-5.41318	-5.39242	-3.5987	5.96955	-0.626681	-6.20219	-4.45802
G_het13_0.1	-799.541	-541.676	-257.85	-9.25925	-541.677	-257.849	-8.66968	-9.22553	-7.91098	-7.67308	-8.35916	-8.32258	-7.04461	-6.80671	-9.10372	-10.8899	-9.52326	-9.49138	-10.1514	-10.4516	-8.79228	-8.75209	-10.9161	-6.02583	8.30247	-1.37505	-7.90574	-7.00414
G_het13_1.4	-799.54	-541.676	-257.85	-8.89135	-541.677	-257.85	-8.265	-6.0305	-6.85522	-6.69861	-5.18925	-5.67981	-6.01397	-5.85735	-5.85179	-7.38305	-8.1691	-8.17537	-6.63253	-7.37587	-7.42754	-7.42698	-7.4072	-6.29807	5.90278	-1.33998	-5.67075	-7.40602
G_het13_1.6	-799.54	-541.676	-257.85	-9.10027	-541.677	-257.85	-8.54968	-6.77688	-7.46754	-7.31049	-5.78357	-6.10962	-6.47424	-6.31718	-6.62556	-8.20187	-8.83755	-8.86959	-7.39053	-8.03918	-8.03442	-8.05815	-8.14062	-5.98059	7.46611	-0.823088	-7.71126	-7.04883
G_het13_1.8	-799.539	-541.676	-257.85	-8.37933	-541.678	-257.849	-7.63355	-5.53534	-7.18178	-7.07503	-4.58723	-4.36929	-6.23368	-6.12692	-5.2724	-6.92021	-8.50283	-8.5926	-6.22796	-6.37022	-7.81637	-7.89949	-6.76761	-4.33397	7.01495	-1.15655	-7.82273	-6.2983
G_het13_3.1	-799.54	-541.676	-257.85	-8.66752	-541.677	-257.849	-8.11968	-6.46573	-7.35008	-7.10995	-5.48795	-5.72051	-6.3723	-6.13217	-6.33652	-7.99715	-8.82534	-8.78484	-7.17783	-7.74628	-8.01411	-7.96353	-7.97349	-5.21909	7.26525	-1.06559	-7.57901	-6.59844
G_het13_3.4	-799.542	-541.676	-257.85	-9.97597	-541.678	-257.85	-9.15323	-8.95662	-8.99106	-8.80003	-8.06131	-8.75428	-8.09576	-7.90472	-8.74327	-10.5683	-10.5398	-10.5635	-9.91298	-10.9869	-9.89044	-9.90932	-10.4858	-6.98403	8.15767	-0.885405	-8.67067	-8.38243
G_het13_5.4	-799.539	-541.676	-257.85	-7.90736	-541.678	-257.85	-7.136	-7.84369	-7.30389	-7.05031	-6.88252	-6.46987	-6.34273	-6.08915	-7.61279	-9.33216	-8.72672	-8.68074	-8.63072	-8.59531	-8.03128	-7.97888	-9.19964	-4.49897	7.47782	-0.796236	-8.37099	-6.18838
G_het13_m.0.4	-799.539	-541.676	-257.85	-8.2987	-541.678	-257.85	-7.41948	-7.12412	-6.85625	-6.75623	-6.26129	-6.35732	-5.99343	-5.89341	-6.91772	-8.64311	-8.31513	-8.41853	-8.01598	-8.47418	-7.69374	-7.79282	-8.55629	-5.24658	7.99925	-0.89395	-8.33581	-6.47708
G_het13_m.0.6	-799.54	-541.676	-257.85	-8.79222	-541.678	-257.85	-8.07095	-8.1837	-7.96048	-7.81444	-7.32779	-7.65203	-7.10457	-6.95853	-7.97971	-9.68299	-9.39904	-9.45548	-9.07128	-9.75919	-8.79276	-8.84521	-9.59036	-5.71915	7.89649	-0.853857	-8.28401	-6.96053
G_het13_m.2.8	-799.538	-541.676	-257.85	-7.77264	-541.678	-257.849	-6.97332	-5.83987	-6.34594	-6.31394	-5.23126	-6.21836	-5.73732	-5.70533	-5.83202	-6.97166	-7.44013	-7.55086	-6.50572	-7.73517	-6.97917	-7.08825	-7.01	-5.52823	5.87031	-0.961037	-5.75368	-6.37264
G_het13_m.3.4	-799.543	-541.676	-257.85	-10.565	-541.678	-257.849	-9.96533	-9.73114	-9.65031	-9.26904	-8.77636	-9.10865	-8.69553	-8.31425	-9.47819	-11.3795	-11.2341	-11.0727	-10.6541	-11.3729	-10.5154	-10.347	-11.2764	-7.33112	8.15795	-1.00287	-8.76379	-8.93983
G_het13_m.4.0	-799.542	-541.676	-257.85	-10.2053	-541.678	-257.85	-9.27891	-7.05909	-8.05845	-7.80239	-6.05077	-7.15858	-7.05013	-6.79408	-7.03769	-8.62574	-9.57096	-9.51505	-7.79897	-9.24091	-8.75304	-8.69079	-8.64811	-6.85424	7.40505	-0.999723	-7.64073	-8.08965
G_het13_m.5.0	-799.537	-541.676	-257.85	-6.99421	-541.677	-257.849	-6.72588	-6.97129	-6.02904	-5.83935	-6.07163	-6.85748	-5.12938	-4.93969	-7.03942	-7.95075	-6.97356	-6.91035	-7.1862	-8.17812	-6.21739	-6.15007	-7.97829	-4.28439	5.7272	-1.00461	-5.1229	-4.6847
G_het13_m.5.1	-799.544	-541.676	-257.85	-11.0806	-541.678	-257.85	-10.1812	-10.231	-9.61723	-9.32527	-9.40883	-9.8472	-8.79501	-8.50305	-9.98203	-11.9771	-11.3122	-11.2319	-11.2543	-12.0325	-10.5969	-10.5074	-11.9649	-8.2702	8.94875	-1.50312	-8.31827	-9.14284
G_het13_m.5.8	-799.541	-541.676	-257.85	-9.36358	-541.678	-257.849	-8.62624	-8.89585	-8.69284	-8.39383	-7.94614	-8.01997	-7.74313	-7.44412	-8.63823	-10.5108	-10.2431	-10.1614	-9.79658	-10.2551	-9.5353	-9.44674	-10.3997	-6.42596	7.86601	-0.914729	-8.67005	-8.14473
T_het13_0.4	-711.275	-453.413	-257.85	-8.08862	-453.413	-257.85	-8.25146	-8.05766	-7.59379	-7.19528	-7.27286	-6.62729	-6.809	-6.41049	-7.95279	-9.72765	-9.21651	-9.01853	-9.00933	-8.67929	-8.50593	-8.29712	-9.83101	-6.43622	7.44405	-1.02243	-7.25474	-7.26934
T_het13_1.0	-711.274	-453.413	-257.85	-7.17083	-453.413	-257.85	-7.35162	-7.80065	-7.3463	-7.1365	-7.18147	-7.66065	-6.72711	-6.51731	-7.6634	-9.0772	-8.57629	-8.53257	-8.58101	-9.34583	-8.08436	-8.03281	-9.07564	-5.80902	6.89273	-0.822609	-6.65353	-6.39242
T_het13_2.0	-711.273	-453.413	-257.85	-6.64812	-453.413	-257.85	-6.76556	-6.07579	-5.42094	-5.37125	-5.43966	-5.26886	-4.78481	-4.73512	-5.9895	-7.22308	-6.51924	-6.62759	-6.77977	-6.89818	-6.07918	-6.18372	-7.22063	-5.0947	7.42003	-0.940317	-7.09438	-5.70937
T_het13_3.1	-711.272	-453.413	-257.85	-5.79829	-453.413	-257.85	-5.9506	-6.32869	-6.01221	-5.8912	-5.69484	-5.78696	-5.37836	-5.25735	-6.19898	-7.54659	-7.18354	-7.22362	-7.0506	-7.42395	-6.69162	-6.72469	-7.54156	-3.80304	5.81635	-0.639046	-6.08893	-4.71466
T_het13_4.2	-711.271	-453.413	-257.85	-5.05842	-453.413	-257.85	-5.18836	-3.79278	-4.15937	-4.05334	-3.1545	-2.81616	-3.52109	-3.41506	-3.63447	-4.82889	-5.14516	-5.18931	-4.39009	-4.33458	-4.70913	-4.74806	-4.75041	-2.51044	6.2281	-0.64907	-6.71315	-3.64456
T_het13_4.3	-711.27	-453.413	-257.85	-4.50932	-453.413	-257.85	-4.69887	-4.3975	-4.24446	-4.14744	-3.66795	-2.86965	-3.5149	-3.41789	-4.31218	-5.37225	-5.17078	-5.21638	-4.81491	-4.27938	-4.61763	-4.65522	-5.31014	-2.0061	5.1604	-0.672793	-5.73756	-3.25606
T_het13_m.0.2	-711.271	-453.413	-257.85	-5.4672	-453.413	-257.85	-5.59418	-4.45076	-4.41391	-4.37511	-3.80412	-3.82926	-3.76726	-3.72847	-4.34677	-5.47512	-5.3882	-5.49829	-5.03744	-5.34489	-4.95312	-5.05902	-5.41065	-2.97449	6.18511	-0.776349	-6.57503	-4.14077
T_het13_m.0.3	-711.272	-453.413	-257.85	-6.26571	-453.413	-257.85	-6.344	-5.61364	-5.11192	-4.84759	-4.93945	-4.6323	-4.43774	-4.17341	-5.67274	-6.83836	-6.29804	-6.1856	-6.23331	-6.1705	-5.69906	-5.57766	-6.953	-4.37417	5.65269	-0.919524	-5.63421	-5.27521
T_het13_m.0.6	-711.272	-453.413	-257.85	-5.85447	-453.413	-257.85	-5.93412	-5.96626	-5.95989	-5.83029	-5.20153	-4.70192	-5.19515	-5.06556	-5.87471	-7.1211	-7.06502	-7.09498	-6.51212	-6.2947	-6.46123	-6.48235	-7.08963	-3.61078	5.87932	-0.769557	-6.19366	-4.69467
T_het13_m.1.8	-711.272	-453.413	-257.85	-5.87987	-453.413	-257.85	-5.9869	-6.12397	-5.84392	-5.76739	-5.46784	-5.56549	-5.18779	-5.11126	-5.98901	-7.34686	-7.01864	-7.1056	-6.83599	-7.22053	-6.51203	-6.59152	-7.33528	-3.63395	5.76989	-0.615038	-6.26035	-4.73946
T_het13_m.2.1	-711.272	-453.413	-257.85	-5.69183	-453.413	-257.85	-5.8647	-4.63145	-4.41662	-4.41554	-4.01119	-3.51178	-3.79636	-3.79528	-4.47574	-5.71827	-5.45403	-5.60635	-5.29212	-5.07763	-5.03075	-5.17854	-5.67197	-3.5579	6.89342	-0.810234	-7.03755	-4.51226
T_het13_m.5.3	-711.276	-453.413	-257.85	-8.2463	-453.413	-257.85	-8.41693	-8.50286	-7.8704	-7.48959	-7.72642	-7.23415	-7.09396	-6.71315	-8.36752	-10.1498	-9.46909	-9.28803	-9.45058	-9.27656	-8.77722	-8.58561	-10.2251	-6.62517	7.46272	-1.04383	-7.29261	-7.49889
U_het13_1.2	-672.028	-414.168	-257.85	-6.50881	-414.168	-257.85	-6.63193	-6.83822	-6.80978	-6.64138	-6.18524	-6.70818	-6.15681	-5.9884	-6.7727	-7.98604	-7.91054	-7.89786	-7.48357	-8.28334	-7.41195	-7.39239	-7.98752	-4.68918	5.96762	-0.731886	-5.96284	-5.41629
U_het13_1.4	-672.03	-414.168	-257.85	-7.97579	-414.168	-257.85	-8.08831	-8.26002	-7.48666	-7.07011	-7.50703	-6.89387	-6.73367	-6.31712	-8.17456	-9.88664	-9.06849	-8.84572	-9.18835	-8.87749	-8.37777	-8.14435	-10.0116	-6.67629	7.31839	-1.05088	-6.89886	-7.30763
U_het13_4.2	-672.027	-414.168	-257.85	-5.88721	-414.168	-257.85	-5.98923	-5.57244	-4.82586	-4.5012	-4.93734	-4.62498	-4.19076	-3.8661	-5.68235	-6.75816	-5.97717	-5.79593	-6.16719	-6.07902	-5.39236	-5.20218	-6.92086	-4.40443	5.42525	-0.922148	-5.18706	-5.08839
U_het13_4.4	-672.027	-414.168	-257.85	-5.76458	-414.168	-257.85	-5.89841	-5.83984	-5.68663	-5.59125	-5.19622	-5.24276	-5.04301	-4.94763	-5.71122	-7.05506	-6.85598	-6.92059	-6.5408	-6.86412	-6.34616	-6.40322	-7.05869	-3.80022	5.7848	-0.61599	-6.01008	-4.64149
U_het13_5.6	-672.025	-414.168	-257.85	-4.94151	-414.168	-257.85	-4.99819	-4.35007	-3.94358	-3.95095	-3.81743	-3.00388	-3.41095	-3.41832	-4.12754	-5.29018	-4.84281	-4.98059	-4.90027	-4.32398	-4.45563	-4.58823	-5.21338	-3.70715	6.20944	-0.768554	-5.84042	-4.10668
U_het13_m_0.2	-672.027	-414.168	-257.85	-5.83329	-414.168	-257.85	-5.98429	-6.01879	-5.73283	-5.62344	-5.39272	-5.42935	-5.10676	-4.99737	-5.92747	-7.24501	-6.91474	-6.96438	-6.74096	-7.05029	-6.41508	-6.45772	-7.27724	-4.04907	5.73601	-0.642136	-5.85852	-4.81372
U_het13_m_2.3	-672.029	-414.168	-257.85	-7.00146	-414.168	-257.85	-7.12399	-7.53098	-7.45643	-7.21992	-6.90642	-7.34971	-6.83187	-6.59536	-7.41473	-8.76075	-8.64149	-8.56479	-8.25168	-8.96837	-8.13686	-8.05227	-8.77448	-5.82575	6.6371	-0.7976	-6.25276	-6.23901
U_het13_m_3.1	-672.03	-414.168	-257.85	-7.51652	-414.168	-257.85	-7.6866	-8.1756	-7.42628	-7.04248	-7.40048	-6.72352	-6.65116	-6.26736	-8.08458	-9.6094	-8.81274	-8.6094	-8.93238	-8.55102	-8.14244	-7.92895	-9.67472	-5.85366	6.63443	-0.910826	-6.55409	-6.68414
U_het13_m_4.0	-672.024	-414.168	-257.85	-4.10543	-414.168	-257.85	-4.18342	-4.08459	-3.50238	-3.35692	-3.39098	-2.36582	-2.80877	-2.66332	-4.04309	-5.04694	-4.42205	-4.41111	-4.48299	-3.69559	-3.86281	-3.84338	-5.04352	-1.80823	4.81905	-0.716541	-5.24608	-2.9518
U_het13_m_4.6	-672.024	-414.168	-257.85	-3.95966	-414.168	-257.85	-4.13695	-3.55208	-3.6934	-3.61487	-2.95103	-2.39669	-3.09235	-3.01383	-3.43471	-4.36633	-4.4618	-4.50905	-3.95653	-3.64694	-4.05429	-4.09623	-4.29381	-1.9374	5.17822	-0.55103	-5.51979	-2.83
U_het13_m_5.0	-672.028	-414.168	-257.85	-6.27537	-414.168	-257.85	-6.38235	-5.75849	-5.21399	-5.11754	-5.24904	-5.02849	-4.70454	-4.60809	-5.58249	-6.85073	-6.26793	-6.31169	-6.45937	-6.48104	-5.87988	-5.91947	-6.83259	-5.73933	6.99984	-0.949853	-6.00907	-5.69842
A_het14_0.6	-1050.85	-466.536	-584.3	-7.78339	-466.536	-584.3	-7.71453	-6.7564	-6.18378	-6.01314	-6.25981	-6.25539	-5.6872	-5.51656	-6.60783	-7.83691	-7.21459	-7.19717	-7.56827	-7.85788	-6.94712	-6.92905	-7.80242	-5.34196	7.44437	-1.14472	-8.04929	-7.09159
A_het14_1.0	-1050.84	-466.536	-584.3	-4.76685	-466.536	-584.3	-4.68128	-5.23264	-4.80187	-4.54153	-4.88125	-4.39651	-4.45048	-4.19014	-5.17838	-5.85476	-5.3782	-5.22717	-5.77153	-5.53057	-5.29318	-5.14413	-5.79812	-2.41937	5.25867	-0.545055	-6.30651	-4.01226
A_het14_1.1	-1050.84	-466.536	-584.3	-5.30747	-466.536	-584.3	-5.19713	-4.7435	-4.2862	-4.14962	-4.35246	-4.67895	-3.89516	-3.75858	-4.63165	-5.48772	-4.9817	-4.96845	-5.37246	-5.96496	-4.86506	-4.85372	-5.41112	-2.82393	6.18006	-0.702768	-7.00849	-4.35512
A_het14_1.3	-1050.85	-466.536	-584.3	-8.58893	-466.536	-584.3	-8.5814	-8.12939	-8.05699	-7.78462	-7.74057	-7.5524	-7.66818	-7.39581	-7.94994	-9.32533	-9.19556	-9.09568	-9.23595	-9.39369	-9.1048	-9.00849	-9.27947	-6.43843	8.57496	-1.14442	-9.20989	-8.21777
A_het14_2.0	-1050.85	-466.536	-584.3	-7.65004	-466.536	-584.3	-7.58532	-7.14941	-7.30149	-7.18142	-6.64759	-6.50024	-6.79967	-6.6796	-6.9901	-8.17243	-8.2684	-8.30451	-7.971	-8.14319	-8.06661	-8.10465	-8.09866	-5.08811	8.18019	-0.934329	-8.62748	-6.46973
A_het14_4.1	-1050.85	-466.536	-584.3	-6.63451	-466.536	-584.3	-6.63969	-5.1549	-5.7141	-5.70254	-4.46752	-3.33337	-5.02672	-5.01516	-5.03052	-6.121	-6.6325	-6.76195	-5.64145	-4.7721	-6.15677	-6.28227	-6.069	-4.10667	6.68182	-0.947081	-7.3375	-5.70944
C_het14_0.6	-978.602	-394.291	-584.3	-6.99816	-394.291	-584.3	-6.89956	-6.17237	-6.68611	-6.25648	-5.56917	-5.89218	-6.08291	-5.65327	-6.15329	-6.97774	-7.45737	-7.13834	-6.51636	-7.03665	-7.00015	-6.6783	-7.00922	-5.42544	6.03671	-1.19728	-5.74757	-6.33358
C_het14_2.0	-978.604	-394.291	-584.3	-8.10244	-394.291	-584.3	-7.974	-7.00368	-8.08843	-7.54004	-6.42306	-6.84532	-7.50782	-6.95942	-6.86169	-8.11943	-9.156	-8.76197	-7.72706	-8.43364	-8.76634	-8.36851	-8.13657	-6.21366	7.34215	-1.53717	-7.25339	-7.66208
C_het14_2.6	-978.602	-394.291	-584.3	-6.86088	-394.291	-584.3	-6.80686	-5.7493	-6.62572	-6.12297	-5.39362	-5.90121	-6.27004	-5.76729	-5.64031	-6.53052	-7.36164	-6.98117	-6.41101	-7.17324	-7.24102	-6.86136	-6.49619	-5.33911	6.8416	-0.892489	-6.86995	-6.25995
C_het14_2.7	-978.604	-394.291	-584.3	-8.14652	-394.291	-584.3	-8.11302	-6.23575	-7.30644	-6.67939	-5.51279	-5.12311	-6.58348	-5.95643	-6.0724	-7.4816	-8.503	-8.04277	-6.93077	-6.83511	-7.95707	-7.49115	-7.49314	-6.13089	7.50679	-1.52158	-7.71336	-7.85904
C_het14_4.6	-978.604	-394.291	-584.3	-7.98846	-394.291	-584.3	-8.04847	-7.22937	-7.32771	-7.13192	-6.72028	-6.92303	-6.81863	-6.62283	-7.09588	-8.31364	-8.36464	-8.31949	-8.0201	-8.50699	-8.07287	-8.02728	-8.31625	-6.18037	8.26983	-1.35533	-7.74591	-7.01178
C_het14_5.0	-978.604	-394.291	-584.3	-8.21167	-394.291	-584.3	-8.06377	-6.59836	-7.12368	-6.84623	-5.93055	-5.96927	-6.45586	-6.17841	-6.49312	-7.74874	-8.22853	-8.10513	-7.25848	-7.57097	-7.74274	-7.61592	-7.78575	-5.67466	7.53393	-1.642	-7.40307	-7.1858
C_het14_5.1	-978.603	-394.291	-584.3	-7.53458	-394.291	-584.3	-7.38384	-5.40025	-6.29864	-5.73598	-4.91187	-4.5889	-5.81025	-5.2476	-5.25652	-6.50092	-7.35717	-6.94016	-6.14116	-6.07678	-6.99983	-6.5775	-6.52602	-5.4475	6.67136	-1.47263	-6.89829	-7.14706
G_het14_0.1	-1125.99	-541.676	-584.3	-9.90763	-541.678	-584.3	-8.96053	-8.18633	-8.89378	-8.33959	-7.59258	-8.1474	-8.30004	-7.74584	-8.07963	-9.39962	-10.0516	-9.66904	-9.06685	-9.95008	-9.72057	-9.3378	-9.38653	-7.17052	8.43651	-1.17648	-8.62858	-8.53908
G_het14_3.0	-1125.99	-541.676	-584.3	-10.8646	-541.678	-584.3	-9.94416	-9.24878	-10.038	-9.4515	-8.78998	-9.2019	-9.57918	-8.99269	-9.00639	-10.5209	-11.2557	-10.8446	-10.2999	-11.0458	-11.0349	-10.6236	-10.4762	-8.46239	9.40543	-1.72275	-8.81753	-9.59723
G_het14_3.6	-1125.99	-541.676	-584.3	-10.0606	-541.678	-584.3	-9.17005	-6.57722	-8.9256	-8.55748	-5.94864	-6.09756	-8.29702	-7.9289	-6.31038	-7.87056	-10.1548	-9.97579	-7.52913	-8.04619	-9.81456	-9.63295	-7.78056	-6.31312	8.29434	-1.5571	-9.26966	-8.84555
G_het14_4.2	-1125.99	-541.676	-584.3	-10.2023	-541.678	-584.3	-9.26981	-6.71896	-8.83908	-8.30697	-6.12636	-6.85352	-8.24648	-7.71436	-6.52746	-7.99099	-10.0626	-9.69857	-7.56092	-8.58622	-9.6359	-9.26692	-7.98518	-7.10291	8.57438	-2.10356	-8.00988	-8.64197
G_het14_4.3	-1125.99	-541.676	-584.3	-9.49195	-541.678	-584.3	-8.7315	-8.23818	-8.08773	-7.84016	-7.8204	-8.48691	-7.66994	-7.42237	-8.08553	-9.42216	-9.20992	-9.13923	-9.32745	-10.3561	-9.11329	-9.04546	-9.37675	-6.42523	8.47668	-1.07745	-9.17739	-8.20339
G_het14_5.8	-1125.99	-541.676	-584.3	-8.48156	-541.677	-584.3	-7.78574	-6.19328	-6.16553	-6.10033	-5.74689	-6.3971	-5.71913	-5.65394	-6.07301	-7.27718	-7.20215	-7.28749	-7.04046	-7.97625	-6.96642	-7.0512	-7.28951	-5.3496	7.35676	-1.4827	-7.72865	-7.20419
T_het14_1.0	-1037.73	-453.413	-584.3	-8.27568	-453.413	-584.3	-8.43171	-7.90906	-8.10156	-7.49695	-7.33031	-6.63676	-7.52281	-6.9182	-7.73825	-9.19749	-9.33863	-8.90702	-8.77772	-8.39404	-8.92165	-8.48319	-9.22835	-6.74986	7.57923	-1.17933	-7.67909	-8.02906
T_het14_3.1	-1037.72	-453.413	-584.3	-6.9306	-453.413	-584.3	-7.09072	-6.31946	-6.74987	-6.42907	-6.09494	-6.62696	-6.52536	-6.20455	-6.14942	-7.23101	-7.61189	-7.42968	-7.25901	-8.07952	-7.63729	-7.45683	-7.18406	-5.21338	7.57386	-1.00577	-7.76311	-6.4084
T_het14_3.6	-1037.72	-453.413	-584.3	-5.54657	-453.412	-584.3	-5.78668	-5.43971	-5.74346	-5.56479	-4.94409	-4.50219	-5.24784	-5.06916	-5.28764	-6.33129	-6.58708	-6.54336	-6.05309	-5.87584	-6.31056	-6.26384	-6.29093	-3.33893	6.39686	-1.1356	-6.70837	-4.78605
T_het14_4.2	-1037.72	-453.413	-584.3	-5.54547	-453.413	-584.3	-5.66091	-5.01442	-4.97931	-4.91595	-4.69837	-4.6144	-4.66326	-4.59989	-4.94298	-5.79391	-5.71235	-5.77252	-5.71741	-5.89125	-5.6349	-5.69529	-5.77474	-4.03362	7.23506	-1.01847	-7.13314	-4.95017
T_het14_4.3	-1037.72	-453.413	-584.3	-4.79309	-453.413	-584.3	-4.90571	-4.89671	-4.74822	-4.73624	-4.60434	-4.95516	-4.45584	-4.44387	-4.84801	-5.66386	-5.4665	-5.57997	-5.6274	-6.24826	-5.42758	-5.54178	-5.66907	-2.33282	5.71386	-0.617057	-6.3874	-3.62342
T_het14_5.0	-1037.72	-453.413	-584.3	-6.11342	-453.413	-584.3	-6.30169	-4.63898	-4.99914	-4.72828	-4.14026	-3.55138	-4.50043	-4.22957	-4.53753	-5.64786	-5.96648	-5.83271	-5.27568	-4.933	-5.5967	-5.45671	-5.66982	-3.86248	5.72488	-1.07321	-6.23023	-5.44104
T_het14_5.2	-1037.72	-453.413	-584.3	-5.15374	-453.413	-584.3	-5.22892	-3.44483	-3.63157	-3.65497	-3.02234	-2.69905	-3.20908	-3.23249	-3.3718	-4.22581	-4.36468	-4.5135	-4.03302	-3.9696	-4.17136	-4.31822	-4.19938	-2.20227	6.07035	-0.86814	-6.88772	-3.88778
T_het14_5.6	-1037.72	-453.413	-584.3	-4.72566	-453.413	-584.3	-4.84381	-4.2627	-4.26958	-4.32643	-3.89162	-4.30703	-3.8985	-3.95535	-4.22005	-5.12573	-5.08198	-5.27463	-5.00095	-5.69799	-4.95591	-5.14765	-5.14638	-1.94662	6.13072	-0.755068	-6.723	-3.29397
U_het14_0.2	-998.475	-414.168	-584.3	-4.67037	-414.168	-584.3	-4.7455	-4.61919	-4.5699	-4.56307	-4.32349	-4.66787	-4.27419	-4.26736	-4.57229	-5.37101	-5.2755	-5.38956	-5.31266	-5.91418	-5.21506	-5.32954	-5.38392	-2.49134	5.6179	-0.614858	-6.03736	-3.52566
U_het14_0.6	-998.474	-414.168	-584.3	-3.69302	-414.168	-584.3	-3.82978	-2.93241	-2.61331	-2.65946	-2.52074	-1.99521	-2.20165	-2.2478	-2.88767	-3.53821	-3.17609	-3.32676	-3.33758	-3.03489	-2.97511	-3.12323	-3.50825	-1.10998	4.96486	-0.701192	-5.57556	-2.42186
U_het14_1.4	-998.478	-414.168	-584.3	-6.35127	-414.168	-584.3	-6.50787	-5.15282	-5.47095	-5.26506	-4.81414	-4.45902	-5.13228	-4.92639	-4.95204	-6.03038	-6.30737	-6.22688	-5.86018	-5.74704	-6.1372	-6.05448	-5.99747	-5.46897	7.04307	-1.11324	-6.63591	-6.17505
U_het14_2.8	-998.477	-414.168	-584.3	-5.36977	-414.168	-584.3	-5.44967	-4.85901	-5.38931	-5.23848	-4.3146	-3.62908	-4.8449	-4.69406	-4.73429	-5.74899	-6.23849	-6.21369	-5.36499	-4.91193	-5.85752	-5.82856	-5.77165	-3.80707	5.6851	-1.08994	-5.6472	-4.8591
U_het14_3.7	-998.478	-414.168	-584.3	-6.38091	-414.168	-584.3	-6.47213	-6.14804	-6.50395	-6.12302	-5.86126	-6.21964	-6.21717	-5.83624	-6.05523	-6.92962	-7.24003	-6.98166	-6.87226	-7.48795	-7.18064	-6.92275	-6.92779	-5.25532	6.5976	-0.834422	-6.52138	-6.01352
U_het14_5.0	-998.477	-414.168	-584.3	-5.80296	-414.168	-584.3	-6.0002	-4.65521	-4.80246	-4.45126	-4.15387	-3.29399	-4.30111	-3.94992	-4.63305	-5.65601	-5.76817	-5.54544	-5.22839	-4.58478	-5.34416	-5.11396	-5.75103	-4.28252	5.52992	-1.07993	-5.58205	-5.41457
U_het14_5.2	-998.48	-414.168	-584.3	-7.81639	-414.168	-584.3	-7.92277	-7.7531	-7.68381	-7.07114	-7.17864	-6.40592	-7.10935	-6.49668	-7.62781	-8.94959	-8.83155	-8.38082	-8.5267	-8.0446	-8.41152	-7.95393	-9.00166	-6.4931	7.05385	-1.11639	-7.07242	-7.62806
A_het15_0.7	-698.349	-466.536	-231.802	-6.99889	-466.536	-231.802	-7.03931	-3.96895	-5.02157	-5.15415	-4.06721	-3.39037	-5.11982	-5.2524	-3.74768	-5.04015	-6.03693	-6.32947	-5.42694	-5.09645	-6.41553	-6.71365	-5.1151	-4.0134	10.2253	-0.871633	-11.1044	-5.76411
A_het15_1.0	-698.347	-466.536	-231.802	-6.2368	-466.536	-231.802	-6.29639	-5.05781	-5.28559	-5.22331	-4.92843	-4.38888	-5.15621	-5.09392	-4.97008	-5.75542	-5.94533	-5.98907	-5.824	-5.50992	-6.0105	-6.05678	-5.81979	-4.27931	7.90506	-0.901141	-7.7891	-5.06449
A_het15_2.8	-698.348	-466.536	-231.802	-6.64528	-466.536	-231.802	-6.73426	-5.21289	-5.19513	-5.18091	-5.47374	-4.96379	-5.45598	-5.44176	-5.00749	-6.08215	-6.02465	-6.13338	-6.55629	-6.31213	-6.49088	-6.60674	-6.13301	-4.89127	8.48856	-1.17107	-8.56765	-6.14143
A_het15_4.4	-698.349	-466.536	-231.802	-6.99252	-466.536	-231.802	-6.87258	-3.96055	-5.00752	-5.14218	-4.06292	-3.38117	-5.10989	-5.24454	-3.7393	-5.03612	-6.02732	-6.32222	-5.42637	-5.09127	-6.40935	-6.70989	-5.11305	-4.03578	10.2765	-0.877261	-11.1239	-5.76046
C_het15_0.5	-626.102	-394.291	-231.802	-6.00131	-394.291	-231.802	-5.82914	-4.22986	-4.49592	-4.22997	-4.38348	-3.88712	-4.64954	-4.38359	-4.05355	-4.95866	-5.18641	-5.02968	-5.30062	-5.04295	-5.5218	-5.36838	-5.02543	-4.5252	8.3784	-1.06756	-8.10752	-5.32188
C_het15_1.2	-626.103	-394.291	-231.802	-6.30701	-394.291	-231.802	-6.32392	-4.67889	-5.11709	-4.88801	-4.81264	-4.55495	-5.25084	-5.02176	-4.46098	-5.53707	-5.93796	-5.82791	-5.82093	-5.80676	-6.21608	-6.10748	-5.61416	-5.1564	8.91957	-1.40867	-8.03146	-5.67696
C_het15_1.3	-626.102	-394.291	-231.802	-5.95483	-394.291	-231.802	-5.97872	-4.23228	-4.48748	-4.22683	-4.37877	-3.87639	-4.63398	-4.37332	-4.06286	-4.95378	-5.17055	-5.01864	-5.29079	-5.02679	-5.50103	-5.35245	-5.0223	-4.45929	8.3372	-1.052	-8.09852	-5.27261
C_het15_1.7	-626.102	-394.291	-231.802	-6.18352	-394.291	-231.802	-6.20032	-5.57395	-5.40637	-5.19464	-5.51626	-5.08005	-5.34868	-5.13695	-5.48037	-6.24141	-6.04271	-5.92615	-6.33769	-6.09715	-6.13595	-6.0219	-6.32522	-4.83882	7.95514	-1.21862	-7.07145	-5.17375
C_het15_2.0	-626.103	-394.291	-231.802	-6.34055	-394.291	-231.802	-6.32551	-4.65451	-5.07095	-4.85277	-4.79582	-4.55912	-5.21225	-4.99407	-4.42137	-5.52914	-5.90855	-5.81046	-5.81602	-5.82329	-6.18971	-6.09301	-5.60183	-5.15438	8.87724	-1.38999	-8.05765	-5.72478
C_het15_4.4	-626.101	-394.291	-231.802	-5.49528	-394.291	-231.802	-5.38146	-3.50003	-3.82448	-3.85774	-3.44295	-2.72821	-3.7674	-3.80066	-3.43025	-4.27289	-4.55183	-4.70691	-4.44918	-4.00077	-4.72291	-4.88038	-4.38974	-2.73929	8.1529	-1.0937	-8.31194	-3.99203
G_het15_0.4	-773.491	-541.676	-231.802	-8.36694	-541.678	-231.802	-7.451	-5.38812	-5.73196	-5.72799	-5.53252	-4.98011	-5.87636	-5.87239	-5.17348	-6.51835	-6.80343	-6.96804	-6.95839	-6.77156	-7.2343	-7.40432	-6.62633	-4.70048	10.4065	-1.04998	-11.1168	-6.46078
G_het15_0.5	-773.493	-541.676	-231.802	-9.22607	-541.678	-231.802	-8.44357	-6.70874	-6.75829	-6.40022	-6.73332	-6.28833	-6.78287	-6.4248	-6.47057	-7.78446	-7.78558	-7.57876	-8.01679	-7.88098	-8.01183	-7.80697	-7.86948	-6.31132	10.5063	-1.714	-9.88929	-7.40833
G_het15_1.6	-773.49	-541.676	-231.802	-7.5123	-541.677	-231.802	-6.81443	-5.01173	-5.08681	-5.10702	-5.26243	-5.38419	-5.33751	-5.35772	-4.8159	-5.91572	-5.94908	-6.09764	-6.3894	-6.78846	-6.41466	-6.5704	-5.9819	-4.81773	8.61553	-1.16405	-8.81114	-6.17738
T_het15_0.3	-685.225	-453.413	-231.802	-6.7697	-453.413	-231.802	-6.95902	-5.66561	-5.7662	-5.58441	-5.81928	-5.08166	-5.91988	-5.73808	-5.45835	-6.6747	-6.728	-6.69037	-7.0307	-6.59398	-7.0768	-7.04117	-6.80682	-4.96234	9.44226	-1.03395	-9.04594	-5.59997
T_het15_0.4	-685.226	-453.413	-231.802	-6.81169	-453.413	-231.802	-6.92043	-5.78068	-5.64268	-5.39353	-6.07116	-5.31722	-5.93316	-5.68401	-5.62089	-6.63333	-6.45082	-6.32908	-7.14254	-6.66811	-6.9519	-6.8343	-6.73486	-5.36315	9.63004	-1.10634	-9.27449	-6.11395
T_het15_2.0	-685.225	-453.413	-231.802	-6.47985	-453.413	-231.802	-6.58829	-6.09011	-5.86538	-5.61517	-6.25129	-5.67267	-6.02655	-5.77634	-5.95149	-6.91508	-6.6487	-6.52001	-7.26183	-6.94311	-6.98869	-6.86193	-7.02838	-5.33326	8.78233	-1.12559	-8.19893	-5.87545
T_het15_4.5	-685.226	-453.413	-231.802	-6.81172	-453.413	-231.802	-6.94374	-5.78053	-5.64251	-5.39337	-6.07089	-5.31705	-5.93288	-5.68373	-5.62089	-6.63293	-6.45039	-6.32864	-7.14205	-6.66768	-6.95138	-6.83378	-6.73445	-5.3621	9.62777	-1.10615	-9.27319	-6.11367
U_het15_0.1	-645.98	-414.168	-231.802	-6.27953	-414.168	-231.802	-6.34146	-5.67085	-5.58639	-5.35071	-5.80465	-5.18963	-5.72019	-5.48451	-5.51932	-6.48532	-6.36292	-6.24331	-6.77628	-6.40323	-6.64791	-6.52957	-6.59899	-5.44986	8.4946	-1.1721	-7.58789	-5.71524
U_het15_0.2	-645.98	-414.168	-231.802	-6.41877	-414.168	-231.802	-6.56614	-5.25326	-5.38004	-5.251	-5.36845	-4.55645	-5.49523	-5.36619	-5.06434	-6.22049	-6.30295	-6.31086	-6.51954	-5.99067	-6.59548	-6.60484	-6.36218	-4.92393	9.12118	-1.02399	-8.38987	-5.21661
U_het15_1.3	-645.979	-414.168	-231.802	-6.04924	-414.168	-231.802	-6.11099	-5.376	-4.94548	-4.70311	-5.57729	-4.71144	-5.14676	-4.9044	-5.24892	-6.12663	-5.65728	-5.52663	-6.51107	-5.88901	-6.0346	-5.90693	-6.25378	-4.97518	8.50363	-1.10347	-7.88064	-5.45567
U_het15_2.4	-645.98	-414.168	-231.802	-6.41837	-414.168	-231.802	-6.54958	-5.2535	-5.38028	-5.2512	-5.36869	-4.55667	-5.49548	-5.3664	-5.06457	-6.22074	-6.3032	-6.31107	-6.51979	-5.99089	-6.59573	-6.60506	-6.36244	-4.92411	9.1213	-1.02403	-8.38995	-5.21679
U_het15_3.3	-645.979	-414.168	-231.802	-6.04941	-414.168	-231.802	-6.18042	-5.37584	-4.94527	-4.70291	-5.57717	-4.71132	-5.1466	-4.90424	-5.24868	-6.12653	-5.65713	-5.5265	-6.51101	-5.88895	-6.03449	-5.90683	-6.25367	-4.97528	8.50407	-1.10358	-7.8809	-5.45568
A_het16_1.3	-714.376	-466.536	-247.828	-7.71121	-466.536	-247.827	-8.04619	-6.07061	-6.63062	-6.66762	-5.91819	-5.02551	-6.47819	-6.5152	-5.69659	-7.30879	-7.81065	-8.02469	-7.4242	-6.89041	-7.92153	-8.13765	-7.26093	-5.06332	10.2526	-0.900657	-11.0715	-6.78286
A_het16_1.8	-714.375	-466.536	-247.828	-7.01743	-466.536	-247.827	-7.35343	-6.37846	-6.40602	-6.23767	-6.45632	-6.51819	-6.48387	-6.31552	-6.07814	-7.40769	-7.39181	-7.36461	-7.69629	-8.04632	-7.67468	-7.65255	-7.38821	-5.47152	8.67743	-1.17891	-8.85215	-6.82515
A_het16_2.3	-714.377	-466.536	-247.828	-8.10444	-466.536	-247.827	-8.35242	-7.06878	-7.14441	-7.08157	-6.89737	-6.34325	-6.973	-6.91017	-6.72849	-8.33223	-8.34909	-8.46622	-8.43168	-8.24118	-8.44413	-8.56342	-8.30267	-5.60386	10.0963	-0.991045	-11.0246	-7.52325
A_het16_4.1	-714.372	-466.536	-247.828	-5.45164	-466.536	-247.827	-5.74858	-4.84675	-4.69506	-4.58614	-4.59404	-4.88332	-4.44234	-4.33343	-4.62286	-5.75915	-5.55701	-5.58787	-5.7502	-6.33087	-5.5451	-5.57641	-5.73193	-3.09926	8.04385	-0.747243	-8.94015	-4.7428
A_het16_5.0	-714.374	-466.536	-247.828	-6.49526	-466.536	-247.827	-6.81428	-5.85775	-5.98759	-5.93782	-5.60507	-6.04396	-5.73492	-5.68514	-5.68091	-6.72434	-6.80858	-6.88873	-6.69643	-7.40339	-6.77819	-6.85958	-6.72963	-4.49682	8.53442	-0.824663	-8.5997	-5.38676
A_het16_5.4	-714.374	-466.536	-247.828	-6.48635	-466.536	-247.827	-6.7025	-4.51341	-5.06655	-5.03007	-4.30623	-4.40941	-4.85937	-4.82289	-4.20641	-5.69547	-6.18914	-6.32653	-5.77028	-6.23062	-6.25974	-6.39879	-5.65911	-3.55991	9.49292	-0.909592	-10.7147	-5.69131
C_het16_0.6	-642.13	-394.291	-247.828	-7.21898	-394.291	-247.827	-7.37047	-6.43129	-6.25242	-6.12347	-6.15263	-6.64205	-5.97377	-5.84482	-6.22078	-7.46235	-7.23633	-7.25325	-7.38223	-8.1574	-7.15461	-7.17066	-7.49988	-5.12708	8.90449	-1.34545	-8.66373	-6.23178
C_het16_1.0	-642.128	-394.291	-247.828	-5.82925	-394.291	-247.827	-6.02146	-5.50587	-4.96425	-4.92341	-5.33112	-6.0058	-4.7895	-4.74866	-5.37402	-6.24135	-5.66362	-5.72987	-6.24032	-7.13279	-5.66048	-5.72797	-6.28265	-4.36264	7.897	-1.10656	-7.23389	-4.8061
C_het16_1.2	-642.13	-394.291	-247.828	-7.25841	-394.291	-247.827	-7.44544	-6.0973	-6.78288	-6.32564	-6.04086	-6.95779	-6.72645	-6.2692	-5.76221	-7.1364	-7.7822	-7.46247	-7.21122	-8.38998	-7.85377	-7.5328	-7.1383	-6.43099	8.9774	-1.48769	-8.16928	-7.11056
C_het16_1.8	-642.129	-394.291	-247.828	-6.66177	-394.291	-247.827	-6.93824	-6.02304	-5.71115	-5.46746	-5.99123	-6.18025	-5.67934	-5.43565	-5.76264	-6.86336	-6.50966	-6.38901	-7.01961	-7.46442	-6.66136	-6.54181	-6.85686	-5.38214	8.51071	-1.0162	-8.20627	-6.0939
C_het16_3.5	-642.129	-394.291	-247.828	-6.49658	-394.291	-247.827	-6.7148	-5.40854	-5.52359	-5.231	-5.42556	-5.83079	-5.54061	-5.24803	-5.12938	-6.26532	-6.33924	-6.17027	-6.46425	-7.1259	-6.53311	-6.36558	-6.26129	-5.44896	8.77239	-1.11334	-8.29913	-6.08903
C_het16_4.6	-642.129	-394.291	-247.828	-6.53088	-394.291	-247.827	-6.83737	-6.26318	-6.42505	-6.15899	-6.04824	-7.05356	-6.21011	-5.94405	-6.11012	-7.06695	-7.19278	-7.03955	-7.01514	-8.24243	-7.13959	-6.98708	-7.10543	-5.52388	8.35489	-1.21462	-7.41276	-5.79636
C_het16_4.8	-642.129	-394.291	-247.828	-6.52728	-394.291	-247.827	-6.67317	-5.45065	-5.81648	-5.42599	-5.43547	-6.0621	-5.8013	-5.4108	-5.19863	-6.28325	-6.60697	-6.33922	-6.46104	-7.34503	-6.77988	-6.51358	-6.28289	-5.34556	8.41701	-0.983183	-8.20714	-6.11887
C_het16_5.7	-642.129	-394.291	-247.828	-6.59523	-394.291	-247.827	-6.78814	-5.53869	-5.90859	-5.47932	-5.50384	-6.07227	-5.87373	-5.44447	-5.28488	-6.38925	-6.71774	-6.41189	-6.53901	-7.36237	-6.86308	-6.55834	-6.38947	-5.48186	8.55509	-1.00649	-8.19096	-6.12422
G_het16_0.4	-789.52	-541.676	-247.828	-9.99489	-541.677	-247.827	-9.65971	-8.66478	-8.83239	-8.49538	-8.48891	-8.89204	-8.65652	-8.31951	-8.32284	-9.96244	-10.0679	-9.91791	-10.0594	-10.8412	-10.1601	-10.0107	-9.94978	-6.8339	10.3527	-1.29645	-10.9074	-8.68511
G_het16_2.2	-789.518	-541.676	-247.828	-8.80786	-541.677	-247.827	-8.64947	-6.81038	-7.00253	-6.99048	-6.67258	-6.87069	-6.86474	-6.85268	-6.48053	-8.10576	-8.23628	-8.41043	-8.24856	-8.82628	-8.37378	-8.54985	-8.10181	-5.55387	10.281	-1.20479	-11.0071	-7.48483
G_het16_2.4	-789.519	-541.676	-247.828	-9.22432	-541.678	-247.827	-8.79886	-7.49182	-7.58053	-7.50755	-7.36529	-7.7166	-7.45401	-7.38103	-7.1444	-8.81089	-8.83817	-8.95316	-8.96096	-9.69353	-8.98293	-9.0999	-8.80191	-6.10146	10.4136	-1.10609	-11.0645	-7.85846
G_het16_3.1	-789.517	-541.676	-247.828	-8.1786	-541.678	-247.827	-7.58588	-4.78469	-5.84382	-5.66251	-4.40305	-3.9228	-5.46219	-5.28088	-4.52423	-5.92585	-6.92952	-6.91367	-5.77068	-5.61653	-6.77282	-6.75421	-5.90678	-4.5353	8.99835	-1.54402	-9.31061	-6.39159
G_het16_4.4	-789.518	-541.676	-247.828	-8.60352	-541.677	-247.827	-8.60926	-7.54659	-7.30028	-7.15478	-7.3782	-7.24448	-7.1319	-6.98639	-7.20395	-8.82079	-8.51223	-8.55188	-8.93107	-9.17501	-8.61761	-8.65808	-8.79942	-5.55928	9.91322	-1.13996	-10.7958	-7.58186
G_het16_4.6	-789.518	-541.676	-247.828	-8.8457	-541.678	-247.827	-8.25798	-8.27806	-7.83725	-7.45784	-8.19479	-8.70384	-7.75397	-7.37457	-7.82565	-9.55708	-9.06323	-8.85807	-9.67678	-10.5269	-9.17832	-8.9731	-9.51215	-7.05587	10.8702	-1.37004	-10.2586	-7.81433
G_het16_5.5	-789.522	-541.676	-247.828	-11.189	-541.678	-247.827	-10.5908	-9.66409	-9.32608	-8.81732	-9.55883	-10.7967	-9.22081	-8.71206	-9.14942	-11.1044	-10.7167	-10.3918	-11.1517	-12.7286	-10.7609	-10.4346	-11.063	-8.8129	11.6856	-2.04185	-10.6133	-9.78241
T_het16_0.2	-701.252	-453.413	-247.828	-7.0249	-453.413	-247.827	-7.48898	-6.76941	-6.71674	-6.40751	-6.86793	-7.3563	-6.81526	-6.50603	-6.52573	-7.72687	-7.62678	-7.45747	-8.03931	-8.82025	-7.93342	-7.76581	-7.74854	-6.04193	9.46598	-1.02991	-9.18665	-6.79252
T_het16_2.0	-701.249	-453.413	-247.828	-5.34069	-453.413	-247.827	-5.80181	-4.95138	-5.20591	-5.02553	-4.75431	-3.396	-5.00883	-4.82845	-4.79316	-5.86347	-6.07404	-6.02545	-5.83352	-4.73552	-6.04209	-5.9906	-5.89569	-3.93203	7.52088	-0.98855	-7.49567	-4.89537
T_het16_2.5	-701.25	-453.413	-247.828	-5.51024	-453.413	-247.827	-5.92684	-4.70822	-4.9714	-4.80536	-4.66154	-3.43952	-4.92473	-4.75868	-4.51084	-5.59873	-5.81477	-5.78259	-5.76509	-4.82139	-5.97723	-5.94506	-5.59784	-3.92282	8.44143	-0.929267	-8.53299	-4.94365
T_het16_2.8	-701.251	-453.413	-247.828	-6.16672	-453.413	-247.827	-6.60519	-5.76442	-5.94576	-5.80905	-5.7712	-5.28666	-5.95254	-5.81584	-5.44706	-6.85558	-6.98743	-7.00458	-7.05781	-6.88337	-7.18444	-7.20136	-6.88849	-4.65454	9.39334	-0.996452	-8.98068	-5.23834
T_het16_3.1	-701.25	-453.413	-247.828	-5.53483	-453.413	-247.827	-5.91108	-4.87846	-4.98141	-4.82467	-4.67063	-3.43537	-4.77357	-4.61683	-4.68234	-5.84353	-5.90246	-5.88211	-5.79445	-4.8243	-5.85152	-5.82798	-5.86623	-3.74942	7.39496	-1.00647	-7.54057	-4.9015
T_het16_4.0	-701.252	-453.413	-247.828	-6.79856	-453.413	-247.827	-7.24613	-6.791	-6.66046	-6.33001	-6.7585	-7.13944	-6.62796	-6.29751	-6.54308	-7.75881	-7.58409	-7.39046	-7.89664	-8.55246	-7.71752	-7.52305	-7.79126	-5.77034	8.48561	-1.07491	-8.11239	-6.47203
T_het16_4.2	-701.251	-453.413	-247.828	-6.70381	-453.413	-247.827	-7.15196	-5.97247	-5.78712	-5.62532	-6.00072	-5.50214	-5.81537	-5.65357	-5.77683	-6.93046	-6.69717	-6.67597	-7.17439	-6.96979	-6.93544	-6.91567	-6.99047	-5.1107	9.03119	-1.04615	-9.07913	-6.20479
T_het16_4.3	-701.252	-453.413	-247.828	-6.84267	-453.413	-247.827	-7.25942	-6.43936	-6.51548	-6.23974	-6.24583	-5.55334	-6.32195	-6.04621	-6.17815	-7.58094	-7.60626	-7.4903	-7.57697	-7.19668	-7.59937	-7.48108	-7.62645	-4.94654	8.60828	-1.01713	-8.64984	-6.00523
T_het16_5.6	-701.252	-453.413	-247.828	-7.18938	-453.413	-247.827	-7.63251	-7.54318	-6.97526	-6.69307	-7.37426	-7.25043	-6.80634	-6.52415	-7.2592	-8.71318	-8.09457	-7.97444	-8.72688	-8.91717	-8.1054	-7.98268	-8.74963	-5.71537	8.92463	-1.06294	-8.78627	-6.63994
U_het16_0.1	-662.006	-414.168	-247.828	-6.06564	-414.168	-247.827	-6.42033	-6.32629	-6.14314	-5.93105	-6.30469	-6.7901	-6.12154	-5.90946	-6.13185	-7.17235	-6.94654	-6.85902	-7.32908	-8.07276	-7.09858	-7.01075	-7.22137	-5.32383	8.29869	-0.985916	-7.54523	-5.55628
U_het16_2.1	-662.006	-414.168	-247.828	-6.61163	-414.168	-247.827	-7.03196	-6.47123	-6.53269	-6.17907	-6.42715	-6.89489	-6.48861	-6.13499	-6.23273	-7.42403	-7.44397	-7.22262	-7.53155	-8.26092	-7.54757	-7.32503	-7.47169	-5.8956	8.36948	-1.10023	-7.65899	-6.28534
U_het16_2.4	-662.007	-414.168	-247.828	-6.97837	-414.168	-247.827	-7.43177	-7.21243	-6.85507	-6.58281	-7.00773	-6.74908	-6.65038	-6.37812	-6.97402	-8.31603	-7.911	-7.79144	-8.2794	-8.31491	-7.87208	-7.74954	-8.37644	-5.78753	8.43948	-1.03079	-8.07785	-6.45669
U_het16_3.2	-662.005	-414.168	-247.828	-5.81581	-414.168	-247.827	-6.26071	-5.41512	-5.59443	-5.49669	-5.37932	-4.81129	-5.55864	-5.4609	-5.13407	-6.42916	-6.56206	-6.60783	-6.57475	-6.29545	-6.70303	-6.74813	-6.47267	-4.46066	8.68085	-0.914571	-8.17539	-4.86977
U_het16_3.3	-662.005	-414.168	-247.828	-5.81406	-414.168	-247.827	-6.20501	-5.7503	-5.31726	-5.07759	-5.8075	-5.69504	-5.37446	-5.13479	-5.54301	-6.58172	-6.10702	-5.98944	-6.82202	-6.96662	-6.34166	-6.22527	-6.63799	-4.95719	8.35064	-1.01149	-7.83242	-5.45045
U_het16_4.0	-662.004	-414.168	-247.828	-5.18864	-414.168	-247.827	-5.64293	-4.5882	-4.91442	-4.75287	-4.36882	-2.86414	-4.69504	-4.53348	-4.43944	-5.50084	-5.7874	-5.75242	-5.41433	-4.15059	-5.69977	-5.66116	-5.55486	-3.98417	7.1042	-1.03671	-6.86808	-4.78476
U_het16_4.6	-662.004	-414.168	-247.828	-5.09906	-414.168	-247.827	-5.48919	-4.44079	-4.28247	-4.20088	-4.34359	-3.08589	-4.18526	-4.10368	-4.22492	-5.28143	-5.08262	-5.12247	-5.35007	-4.33691	-5.14829	-5.18721	-5.29759	-3.94152	7.61695	-1.06611	-7.38663	-4.77731
U_het16_5.0	-662.006	-414.168	-247.828	-6.24245	-414.168	-247.827	-6.68219	-6.73998	-6.36136	-6.12593	-6.6969	-7.31757	-6.31828	-6.08284	-6.54701	-7.62199	-7.19957	-7.09316	-7.7589	-8.64502	-7.33197	-7.22495	-7.67848	-5.55597	8.4147	-0.969197	-7.66545	-5.77591
U_het16_5.3	-662.006	-414.168	-247.828	-6.46949	-414.168	-247.827	-6.90547	-6.43314	-6.2692	-5.92012	-6.45426	-6.82439	-6.29032	-5.94124	-6.21299	-7.30552	-7.09984	-6.87644	-7.50346	-8.1328	-7.29281	-7.07008	-7.35842	-5.918	8.42656	-1.0078	-7.88166	-6.3809
A_het17_0.5	-730.397	-466.536	-263.849	-7.44876	-466.536	-263.849	-7.37633	-7.54011	-6.43891	-6.30041	-7.06694	-6.86581	-5.96574	-5.82724	-7.23283	-8.79601	-7.63512	-7.67707	-8.58721	-8.73874	-7.42594	-7.46661	-8.70426	-4.26534	8.76581	-0.957635	-9.92401	-6.38118
A_het17_1.5	-730.399	-466.536	-263.849	-8.62032	-466.536	-263.849	-8.62235	-7.72843	-7.36302	-7.40452	-7.18682	-6.61153	-6.82141	-6.86291	-7.34923	-9.1059	-8.67855	-8.91363	-8.82214	-8.61669	-8.39529	-8.62788	-8.9963	-5.20619	9.54842	-0.888262	-10.681	-7.22699
A_het17_2.1	-730.395	-466.536	-263.849	-6.57245	-466.536	-263.849	-6.42854	-6.16331	-5.14014	-5.06584	-5.58004	-5.09222	-4.55687	-4.48257	-5.89664	-7.23039	-6.15562	-6.23573	-6.86205	-6.66884	-5.78916	-5.86546	-7.14073	-3.57485	7.82005	-0.801295	-8.69216	-5.24825
A_het17_3.0	-730.393	-466.536	-263.849	-4.95576	-466.536	-263.849	-4.80968	-4.02603	-3.83231	-3.8315	-3.52676	-4.00297	-3.33304	-3.33223	-3.83825	-4.71399	-4.47965	-4.58742	-4.41364	-5.1089	-4.18044	-4.28643	-4.60703	-2.31621	5.96411	-0.608345	-6.58066	-3.5411
C_het17_1.2	-658.151	-394.291	-263.849	-6.66951	-394.291	-263.849	-6.51852	-5.98491	-5.66871	-5.50151	-5.60739	-5.52806	-5.29119	-5.12399	-5.67121	-7.01251	-6.65052	-6.62722	-6.7947	-6.98698	-6.43286	-6.40492	-6.93694	-4.50513	7.87852	-1.1925	-7.7439	-5.56301
C_het17_1.3	-658.149	-394.291	-263.849	-5.53031	-394.291	-263.849	-5.35885	-3.27414	-3.15762	-3.29098	-2.6992	-2.57204	-2.58268	-2.71603	-3.05218	-4.2598	-4.09453	-4.37184	-3.88463	-4.03217	-3.72136	-3.99437	-4.20764	-1.83959	6.68653	-1.02125	-7.55541	-3.72972
C_het17_2.7	-658.149	-394.291	-263.849	-5.71759	-394.291	-263.849	-5.56588	-5.09776	-4.762	-4.58058	-4.66932	-5.06463	-4.33356	-4.15214	-4.89796	-5.86926	-5.49781	-5.42604	-5.59531	-6.19862	-5.22524	-5.15178	-5.80943	-3.77272	6.67122	-0.93282	-6.48033	-4.51465
C_het17_4.4	-658.152	-394.291	-263.849	-7.25416	-394.291	-263.849	-7.15104	-6.28123	-5.78658	-5.7452	-5.73926	-5.7856	-5.24461	-5.20323	-5.95839	-7.45332	-6.9085	-7.02872	-7.09384	-7.43816	-6.55108	-6.66655	-7.38308	-4.73182	8.66164	-1.2575	-8.54153	-5.8692
C_het17_4.6	-658.149	-394.291	-263.849	-5.72992	-394.291	-263.849	-5.68732	-5.06901	-4.72744	-4.5574	-4.64862	-5.08986	-4.30705	-4.13701	-4.85844	-5.84701	-5.47048	-5.40976	-5.57587	-6.2229	-5.20076	-5.13841	-5.78422	-3.83357	6.73965	-0.940458	-6.47738	-4.51176
C_het17_4.8	-658.152	-394.291	-263.849	-7.2672	-394.291	-263.849	-7.17581	-6.79739	-6.19351	-5.91922	-6.54057	-7.09178	-5.93669	-5.6624	-6.40661	-7.83665	-7.19032	-7.05681	-7.73261	-8.54925	-7.08532	-6.94961	-7.73655	-5.95178	8.85845	-0.932009	-8.30712	-6.33246
G_het17_1.1	-805.54	-541.676	-263.849	-9.07992	-541.678	-263.849	-8.17096	-7.75371	-7.49177	-7.31712	-7.1783	-7.20595	-6.91635	-6.7417	-7.38382	-9.03171	-8.70864	-8.71809	-8.69445	-9.07572	-8.37196	-8.37632	-8.91032	-5.37209	9.35945	-1.22624	-9.63951	-6.87838
G_het17_1.8	-805.542	-541.676	-263.849	-10.058	-541.678	-263.849	-9.25455	-9.41562	-8.16473	-7.90108	-8.90563	-9.18063	-7.65474	-7.39109	-9.03556	-10.8864	-9.57073	-9.51205	-10.636	-11.3017	-9.32028	-9.25871	-10.7956	-6.27118	9.92988	-1.17467	-10.7535	-8.26944
G_het17_3.2	-805.541	-541.676	-263.849	-9.89026	-541.677	-263.849	-9.17626	-9.58544	-8.00429	-7.80396	-9.08668	-9.24938	-7.50552	-7.3052	-9.16779	-11.0861	-9.43985	-9.44749	-10.8414	-11.399	-9.19496	-9.19935	-10.9887	-6.01445	9.77849	-1.1004	-10.832	-8.1684
G_het17_4.1	-805.542	-541.676	-263.849	-9.98949	-541.678	-263.849	-9.13227	-7.97201	-7.60548	-7.3679	-7.42227	-8.17121	-7.05575	-6.81816	-7.63435	-9.35807	-8.93331	-8.88549	-9.02988	-10.1318	-8.60647	-8.55493	-9.27359	-6.32291	9.35918	-1.01347	-9.89421	-7.8714
T_het17_0.0	-717.274	-453.413	-263.849	-7.29684	-453.413	-263.849	-7.39464	-7.53744	-6.96029	-6.73548	-7.17803	-7.2137	-6.60088	-6.37607	-7.16936	-8.78349	-8.15401	-8.09976	-8.59344	-8.94764	-7.96363	-7.90394	-8.73029	-5.0502	8.38311	-0.95417	-8.56124	-6.18251
T_het17_0.5	-717.272	-453.413	-263.849	-6.31009	-453.413	-263.849	-6.41038	-5.7922	-5.99096	-5.77401	-5.53606	-5.6135	-5.73483	-5.51788	-5.5206	-6.77072	-6.91708	-6.84796	-6.74221	-7.12029	-6.88637	-6.81514	-6.69337	-4.01775	8.09909	-0.773413	-8.5621	-5.25417
T_het17_4.0	-717.272	-453.413	-263.849	-5.94445	-453.413	-263.849	-6.07252	-5.63238	-5.79604	-5.65706	-5.29051	-5.24358	-5.45416	-5.31519	-5.35902	-6.63094	-6.74675	-6.75172	-6.46246	-6.69381	-6.57768	-6.57791	-6.56679	-3.85332	7.50264	-0.886839	-7.59185	-4.82936
T_het17_5.2	-717.273	-453.413	-263.849	-6.71919	-453.413	-263.849	-6.83066	-4.68514	-4.75691	-4.75546	-4.43816	-4.64018	-4.50994	-4.50848	-4.46098	-5.74262	-5.76619	-5.91416	-5.68711	-6.18084	-5.70889	-5.85496	-5.74901	-4.41975	8.66917	-1.04272	-8.79573	-5.58903
U_het17_0.6	-678.026	-414.168	-263.849	-5.57692	-414.168	-263.849	-5.65202	-4.49094	-4.35332	-4.3352	-4.27014	-3.77176	-4.13253	-4.1144	-4.18203	-5.41755	-5.23733	-5.35058	-5.35782	-5.11552	-5.17598	-5.28668	-5.35809	-3.79741	7.59896	-1.04991	-7.46012	-4.70848
U_het17_2.6	-678.026	-414.168	-263.849	-5.62678	-414.168	-263.849	-5.70574	-5.14022	-5.24217	-5.07554	-4.85897	-4.77223	-4.96092	-4.79429	-4.91492	-6.00104	-6.05697	-6.02029	-5.9125	-6.08855	-5.96669	-5.92737	-5.96456	-3.78381	7.14382	-0.783254	-7.29796	-4.7212
U_het17_3.0	-678.025	-414.168	-263.849	-4.73368	-414.168	-263.849	-4.842	-3.88857	-4.05064	-3.95208	-3.58431	-3.84293	-3.74638	-3.64782	-3.71759	-4.67091	-4.79137	-4.81065	-4.53119	-5.02516	-4.65062	-4.66634	-4.64219	-2.3686	6.05574	-0.797885	-6.41074	-3.52148
U_het17_4.1	-678.028	-414.168	-263.849	-7.08129	-414.168	-263.849	-7.13471	-7.27738	-6.78565	-6.54852	-6.90774	-6.81841	-6.41601	-6.17888	-6.93618	-8.47099	-7.92993	-7.8552	-8.25562	-8.46717	-7.71456	-7.63426	-8.43559	-5.1741	8.05029	-0.924814	-7.96997	-6.01859
U_het17_4.3	-678.026	-414.168	-263.849	-5.44935	-414.168	-263.849	-5.5263	-4.33853	-4.27758	-4.25719	-4.13473	-4.26993	-4.07378	-4.05339	-4.06853	-5.2218	-5.11931	-5.22529	-5.17919	-5.56323	-5.07478	-5.1786	-5.18089	-3.76988	7.44983	-0.962426	-7.29303	-4.57551
A_het18_0.3	-730.403	-466.536	-263.858	-5.57937	-466.536	-263.858	-5.80989	-6.23673	-6.31803	-6.13181	-5.8105	-4.30909	-5.8918	-5.70558	-5.98258	-7.12091	-7.15833	-7.10143	-6.89577	-5.64844	-6.93343	-6.8755	-7.04138	-4.6217	7.98209	-0.778912	-7.82162	-5.24015
A_het18_0.5	-730.405	-466.536	-263.858	-7.04896	-466.536	-263.858	-7.34502	-5.84271	-6.18081	-6.08195	-5.32829	-4.33309	-5.6664	-5.56754	-5.44857	-7.21103	-7.48707	-7.58117	-6.95457	-6.32944	-7.23081	-7.32238	-7.10497	-4.23389	9.44345	-0.906896	-10.5767	-6.27404
A_het18_1.2	-730.408	-466.536	-263.858	-8.61646	-466.536	-263.858	-8.84572	-7.47385	-7.65633	-7.57294	-6.97937	-4.72401	-7.16185	-7.07847	-7.04211	-8.92427	-9.04533	-9.16111	-8.67532	-6.79596	-8.79659	-8.91009	-8.81844	-5.93253	9.80216	-0.962613	-10.8332	-7.92619
A_het18_2.7	-730.404	-466.536	-263.858	-6.43518	-466.536	-263.858	-6.65573	-7.11492	-7.04676	-6.75484	-7.02538	-5.14931	-6.95722	-6.66529	-6.75537	-8.20929	-8.09549	-7.95297	-8.32908	-6.74886	-8.2116	-8.07219	-8.12568	-5.47655	8.41818	-1.10243	-8.60921	-6.77001
A_het18_3.8	-730.407	-466.536	-263.858	-8.02155	-466.536	-263.857	-8.35294	-7.32521	-7.08112	-6.85085	-6.78782	-4.92888	-6.54373	-6.31346	-6.95741	-8.7237	-8.41718	-8.38289	-8.4442	-6.95917	-8.13811	-8.10128	-8.63396	-5.06159	9.32516	-1.00683	-10.5482	-7.29144
A_het18_5.0	-730.405	-466.536	-263.858	-6.73536	-466.536	-263.857	-7.68083	-6.00136	-5.84033	-5.71975	-5.5502	-4.55271	-5.38916	-5.26858	-5.63827	-7.13552	-6.92325	-6.96234	-6.89264	-6.19978	-6.68082	-6.71728	-7.03125	-4.46842	8.73223	-0.881522	-9.16055	-5.77826
C_het18_0.0	-658.156	-394.291	-263.858	-4.53643	-394.291	-263.858	-4.89339	-3.73106	-4.05935	-4.15347	-3.19019	-3.13268	-3.51847	-3.6126	-3.48534	-4.76276	-5.04036	-5.28475	-4.4258	-4.65608	-4.70488	-4.94482	-4.71581	-2.49353	7.44486	-1.05813	-7.79138	-3.89818
C_het18_0.2	-658.154	-394.291	-263.858	-3.39699	-394.291	-263.857	-4.29644	-3.39349	-3.63199	-3.65088	-2.99673	-3.37917	-3.23523	-3.25412	-3.21566	-4.23007	-4.42549	-4.56865	-3.99771	-4.62172	-4.19355	-4.332	-4.19552	-1.96042	6.41533	-0.957228	-6.6487	-3.15101
C_het18_0.5	-658.157	-394.291	-263.858	-4.78505	-394.291	-263.857	-5.68551	-4.43463	-4.11519	-4.13087	-4.05212	-3.70496	-3.73268	-3.74836	-4.25791	-5.23977	-4.87864	-5.0142	-5.03142	-4.91979	-4.6705	-4.80302	-5.20912	-3.11469	6.76402	-0.692126	-6.88542	-3.92822
C_het18_0.6	-658.156	-394.291	-263.858	-4.63345	-394.291	-263.858	-4.85183	-3.7649	-4.18564	-4.16267	-3.2131	-3.37108	-3.63383	-3.61087	-3.64482	-4.58667	-4.96115	-5.0651	-4.24528	-4.6543	-4.62137	-4.72204	-4.56386	-2.66272	7.23956	-0.812165	-7.04749	-3.28281
C_het18_1.8	-658.161	-394.291	-263.858	-7.40326	-394.291	-263.858	-7.60457	-7.4812	-7.14297	-6.91792	-6.86446	-4.27448	-6.52623	-6.30119	-7.21592	-8.73979	-8.35102	-8.29542	-8.29154	-6.00519	-7.90605	-7.84449	-8.73073	-5.85659	8.35603	-1.35687	-8.42716	-7.28458
C_het18_3.5	-658.16	-394.291	-263.858	-6.67012	-394.291	-263.857	-7.61361	-7.16052	-6.9969	-6.59692	-6.90154	-5.13232	-6.73792	-6.33794	-6.84824	-8.14502	-7.93607	-7.67575	-8.06835	-6.57307	-7.85754	-7.59563	-8.09191	-6.32531	8.6013	-0.971918	-8.19941	-6.89534
C_het18_5.1	-658.159	-394.291	-263.858	-6.59808	-394.291	-263.858	-6.88276	-6.75157	-6.87793	-6.46223	-6.50543	-4.97313	-6.63178	-6.21609	-6.39862	-7.83654	-7.92047	-7.64944	-7.72274	-6.45876	-7.80569	-7.53104	-7.78915	-5.9115	8.29724	-1.35264	-7.84202	-6.80892
G_het18_1.1	-805.55	-541.676	-263.858	-9.76365	-541.678	-263.858	-9.31316	-8.39713	-8.61888	-8.32356	-7.82983	-5.99004	-8.05158	-7.75627	-7.94356	-9.90177	-10.0651	-9.9699	-9.51752	-8.03901	-9.68265	-9.58105	-9.80895	-7.24159	10.2426	-1.70915	-9.98449	-8.69262
G_het18_2.6	-805.547	-541.676	-263.858	-7.74057	-541.677	-263.858	-7.37783	-6.75193	-6.91558	-6.69748	-6.65235	-5.34054	-6.81601	-6.5979	-6.39285	-7.8285	-7.94496	-7.87666	-7.9507	-6.93951	-8.06325	-7.99806	-7.73626	-5.37668	8.49409	-1.16099	-8.60944	-6.65302
G_het18_3.0	-805.545	-541.676	-263.858	-6.60002	-541.678	-263.857	-6.72343	-5.2249	-4.76581	-4.80941	-4.49296	-3.98691	-4.03386	-4.07746	-5.09047	-6.4364	-5.92012	-6.13731	-5.9333	-5.75205	-5.4204	-5.63215	-6.4282	-3.15792	7.42762	-0.794039	-8.58068	-5.10501
G_het18_3.1	-805.545	-541.676	-263.858	-6.83168	-541.678	-263.858	-6.21973	-6.25982	-5.57205	-5.43085	-5.78312	-5.14576	-5.09535	-4.95415	-5.91005	-7.49433	-6.74725	-6.78421	-7.25247	-6.96112	-6.50492	-6.53778	-7.41106	-3.43619	8.78715	-1.0771	-9.32724	-5.05338
G_het18_3.3	-805.546	-541.676	-263.858	-7.37837	-541.678	-263.858	-6.97172	-5.77671	-5.59565	-5.47986	-5.12358	-4.05802	-4.94252	-4.82673	-5.54476	-7.01402	-6.77592	-6.83574	-6.58914	-5.85355	-6.35351	-6.40872	-6.95467	-3.7795	7.63837	-0.722417	-8.65815	-5.52169
G_het18_3.6	-805.545	-541.676	-263.858	-6.61054	-541.678	-263.858	-6.08243	-6.54203	-5.45669	-5.40489	-5.95902	-4.83523	-4.87368	-4.82188	-6.32474	-7.79726	-6.64883	-6.7816	-7.49364	-6.73181	-6.34569	-6.47576	-7.74832	-3.32542	8.14117	-0.886358	-9.37656	-5.44716
G_het18_3.8	-805.546	-541.676	-263.858	-6.91615	-541.678	-263.857	-6.55269	-5.35812	-5.85988	-5.93079	-4.88739	-4.93097	-5.38915	-5.46006	-5.0236	-6.65968	-7.09646	-7.35821	-6.47196	-6.89413	-6.90745	-7.16698	-6.58717	-3.44927	8.69801	-0.994379	-10.063	-5.80863
G_het18_4.4	-805.546	-541.676	-263.858	-7.32235	-541.678	-263.857	-7.52401	-6.07252	-6.43903	-6.31624	-5.59102	-4.91397	-5.95754	-5.83475	-5.71479	-7.40147	-7.70231	-7.77354	-7.19809	-6.90338	-7.49793	-7.56616	-7.31933	-3.83783	8.92662	-1.15638	-10.1843	-6.25185
G_het18_4.5	-805.549	-541.676	-263.858	-8.8701	-541.678	-263.857	-8.47747	-7.55564	-8.02889	-7.63834	-7.11839	-5.83388	-7.59164	-7.20108	-7.18971	-8.86577	-9.28515	-9.07252	-8.61405	-7.66018	-9.03363	-8.81655	-8.80963	-6.36743	9.56873	-1.63968	-9.43199	-7.87037
G_het18_5.4	-805.551	-541.676	-263.858	-10.2736	-541.678	-263.858	-9.63855	-9.54058	-9.67115	-9.34506	-9.03604	-6.36053	-9.16661	-8.84051	-9.11096	-11.1358	-11.2017	-11.0911	-10.8673	-8.59228	-10.9336	-10.8191	-11.07	-7.7525	10.2751	-1.3846	-10.9339	-9.79583
T_het18_0.1	-717.282	-453.413	-263.858	-6.67813	-453.413	-263.857	-7.73336	-6.62654	-6.62579	-6.43353	-6.40302	-5.18159	-6.40227	-6.21001	-6.40917	-7.72549	-7.67413	-7.63777	-7.70428	-6.79007	-7.65032	-7.61234	-7.76587	-5.93079	9.15617	-1.04118	-8.9743	-6.79011
T_het18_2.0	-717.281	-453.413	-263.858	-6.25978	-453.413	-263.857	-7.38758	-6.32842	-6.31995	-6.09863	-6.07346	-5.04723	-6.06499	-5.84367	-6.07385	-7.32176	-7.26076	-7.18869	-7.29372	-6.56893	-7.23093	-7.15656	-7.26061	-4.63776	8.51478	-0.917473	-8.55708	-5.59754
T_het18_3.2	-717.276	-453.413	-263.858	-3.11232	-453.413	-263.858	-3.54425	-2.67605	-3.14251	-3.32401	-2.43297	-3.35443	-2.89943	-3.08093	-2.48591	-3.39106	-3.81201	-4.1104	-3.3707	-4.5406	-3.78982	-4.08712	-3.34763	-1.29771	6.26218	-0.804955	-6.77003	-2.61051
T_het18_4.0	-717.279	-453.413	-263.858	-4.961	-453.413	-263.857	-6.0927	-4.6945	-4.81515	-4.79179	-4.35306	-4.27189	-4.4737	-4.45034	-4.53911	-5.67785	-5.74749	-5.87065	-5.55142	-5.76298	-5.61981	-5.7402	-5.6964	-3.47134	7.88108	-0.897666	-8.27474	-4.76267
T_het18_5.6	-717.28	-453.413	-263.858	-5.40351	-453.413	-263.857	-6.47541	-6.02767	-6.02259	-5.77631	-5.62134	-4.53982	-5.61626	-5.36998	-5.80199	-7.10938	-7.05843	-6.96076	-6.84514	-6.03768	-6.79498	-6.69124	-7.10757	-4.33472	7.05983	-0.943689	-7.30297	-5.52155
T_het18_m_0.1	-717.279	-453.413	-263.858	-4.98896	-453.413	-263.857	-6.04523	-4.67058	-4.80618	-4.78579	-4.33028	-4.24136	-4.46588	-4.4455	-4.5119	-5.67135	-5.75585	-5.8836	-5.54432	-5.75015	-5.62757	-5.75251	-5.69408	-3.55352	8.06675	-0.91978	-8.36019	-4.76673
T_het18_m_1.4	-717.28	-453.413	-263.858	-5.71684	-453.413	-263.858	-6.13431	-5.96435	-6.14987	-5.96954	-5.60367	-4.7502	-5.78918	-5.60886	-5.63345	-7.21546	-7.34837	-7.33938	-7.02847	-6.49607	-7.16084	-7.14681	-7.20421	-4.33912	8.43763	-0.961686	-8.5013	-5.36448
T_het18_m_1.6	-717.28	-453.413	-263.858	-5.40856	-453.413	-263.857	-6.50346	-5.99732	-5.91209	-5.69228	-5.60606	-4.58755	-5.52083	-5.30102	-5.7471	-7.09808	-6.96652	-6.89751	-6.85002	-6.10993	-6.71902	-6.64407	-7.08665	-4.29293	7.23496	-0.94081	-7.43496	-5.43374
T_het18_m_3.4	-717.282	-453.413	-263.858	-6.67788	-453.413	-263.858	-7.10981	-6.62627	-6.62558	-6.43332	-6.40277	-5.1814	-6.40209	-6.20982	-6.4089	-7.72521	-7.67392	-7.63755	-7.70402	-6.78986	-7.65013	-7.61214	-7.7656	-5.93092	9.15649	-1.04124	-8.97439	-6.79006
T_het18_m_4.8	-717.281	-453.413	-263.858	-6.06413	-453.413	-263.857	-6.59093	-7.17407	-6.75501	-6.56881	-6.82608	-5.3633	-6.40702	-6.22082	-6.85067	-8.39559	-7.92325	-7.90669	-8.23078	-7.08884	-7.75789	-7.73637	-8.37581	-4.94934	8.58179	-1.04375	-8.55042	-5.96173
T_het18_m_5.0	-717.281	-453.413	-263.858	-6.25962	-453.413	-263.857	-6.7885	-6.32838	-6.31984	-6.09852	-6.07341	-5.04721	-6.06487	-5.84355	-6.07383	-7.32165	-7.26058	-7.1885	-7.29362	-6.56884	-7.23075	-7.15638	-7.26049	-4.63752	8.51459	-0.917482	-8.55697	-5.59738
U_het18_0.6	-678.035	-414.168	-263.858	-5.71249	-414.168	-263.857	-6.77113	-6.24325	-6.11125	-5.85941	-6.09272	-4.85932	-5.96072	-5.70888	-5.96102	-7.19185	-7.01658	-6.8988	-7.20776	-6.23917	-7.02965	-6.91026	-7.18203	-5.46892	8.00363	-0.972395	-7.6343	-6.07199
U_het18_1.2	-678.035	-414.168	-263.858	-5.45636	-414.168	-263.858	-5.8725	-6.26	-6.35136	-6.01655	-6.02904	-4.87315	-6.12041	-5.78559	-6.02135	-7.19826	-7.24615	-7.04477	-7.12453	-6.22885	-7.17058	-6.96591	-7.19168	-4.95591	7.48625	-1.00225	-7.16486	-5.63676
U_het18_1.5	-678.035	-414.168	-263.858	-5.36335	-414.168	-263.857	-6.44938	-6.02372	-6.42096	-6.14635	-5.54285	-4.39483	-5.94009	-5.66548	-5.83262	-7.18817	-7.5339	-7.42189	-6.88011	-6.03536	-7.22682	-7.10862	-7.23604	-4.28082	7.55899	-0.870462	-7.70576	-5.29806
U_het18_2.5	-678.034	-414.168	-263.858	-4.93159	-414.168	-263.858	-5.35263	-5.80379	-5.39859	-5.22235	-5.42217	-4.4385	-5.01697	-4.84073	-5.54351	-6.92849	-6.47358	-6.45434	-6.71595	-6.02894	-6.26079	-6.23643	-6.93989	-3.55913	7.56596	-0.901586	-7.64376	-4.53852
U_het18_3.0	-678.034	-414.168	-263.858	-5.15551	-414.168	-263.858	-5.66378	-5.6791	-5.94346	-5.65561	-5.26427	-4.12127	-5.52863	-5.24078	-5.49286	-6.74193	-6.96361	-6.81885	-6.44801	-5.56329	-6.67104	-6.51989	-6.77469	-4.40337	6.86717	-0.964104	-6.84316	-5.34347
U_het18_3.6	-678.032	-414.168	-263.858	-3.91304	-414.168	-263.858	-4.38968	-4.10823	-4.27751	-4.19954	-3.82796	-3.79993	-3.99724	-3.91927	-3.92763	-4.94907	-5.07444	-5.12213	-4.84724	-5.0709	-4.97118	-5.01594	-4.94714	-3.07073	6.95827	-0.810844	-6.97097	-3.89427
U_het18_4.2	-678.035	-414.168	-263.858	-5.78504	-414.168	-263.857	-6.84312	-6.68383	-6.60119	-6.43032	-6.31426	-4.84639	-6.23162	-6.06075	-6.38695	-7.85098	-7.71875	-7.70835	-7.6434	-6.47527	-7.51111	-7.4954	-7.84951	-5.09658	8.23014	-1.0103	-7.84479	-5.72153
U_het18_4.6	-678.034	-414.168	-263.858	-5.15541	-414.168	-263.857	-6.23659	-5.79244	-5.83747	-5.61715	-5.50441	-4.30135	-5.54945	-5.32912	-5.54092	-6.75728	-6.75837	-6.67433	-6.632	-5.69119	-6.63225	-6.54493	-6.74853	-4.83956	7.60671	-0.917004	-7.34329	-5.49314
A_het19_0.7	-730.372	-466.536	-263.82	-9.85441	-466.536	-263.82	-9.91029	-8.69889	-8.80826	-8.61905	-8.3517	-8.2226	-8.46107	-8.27185	-8.30211	-10.1675	-10.2193	-10.2261	-10.0497	-10.2892	-10.1004	-10.107	-10.1191	-7.41938	10.683	-1.47472	-10.9541	-9.16512
A_het19_3.2	-730.365	-466.536	-263.82	-5.90766	-466.536	-263.82	-5.89012	-4.66582	-4.43284	-4.38338	-4.29366	-5.78257	-4.06069	-4.01123	-4.37549	-5.62729	-5.34392	-5.43837	-5.48324	-7.26156	-5.19878	-5.29181	-5.55046	-3.14585	7.81861	-0.840743	-8.65415	-4.82213
A_het19_4.4	-730.37	-466.536	-263.82	-8.65701	-466.536	-263.82	-8.67875	-7.44146	-8.00015	-7.98578	-6.96785	-6.4926	-7.52655	-7.51217	-7.09763	-8.72294	-9.22317	-9.38992	-8.49744	-8.37158	-8.99751	-9.16246	-8.65647	-5.64051	9.97432	-1.09621	-10.4463	-7.20869
A_het19_5.5	-730.368	-466.536	-263.82	-7.7709	-466.536	-263.82	-7.691	-4.69628	-5.29943	-5.35842	-4.19978	-2.99243	-4.80293	-4.86192	-4.36604	-5.95978	-6.50064	-6.74392	-5.73859	-4.89431	-6.27891	-6.52029	-5.87473	-3.84901	9.01549	-1.08021	-10.4425	-6.3562
C_het19_0.2	-658.124	-394.291	-263.82	-7.97766	-394.291	-263.82	-7.90478	-7.19725	-7.01193	-6.73545	-6.9387	-7.58412	-6.75338	-6.47691	-6.89127	-8.15843	-7.92719	-7.78911	-8.09132	-9.01148	-7.858	-7.71863	-8.10466	-6.36332	8.74699	-1.14682	-8.324	-7.08715
C_het19_0.6	-658.126	-394.291	-263.82	-9.52973	-394.291	-263.82	-9.42906	-8.03376	-8.15119	-7.87826	-7.48405	-7.98859	-7.60148	-7.32855	-7.71799	-9.40154	-9.47189	-9.37346	-8.98884	-9.79523	-9.06254	-8.95886	-9.41446	-7.16489	9.45848	-1.73828	-8.98176	-8.42645
C_het19_1.5	-658.124	-394.291	-263.82	-7.96843	-394.291	-263.82	-7.79856	-6.77487	-7.21788	-6.69468	-6.56285	-7.62012	-7.00586	-6.48266	-6.46542	-7.73822	-8.13606	-7.75052	-7.71167	-9.04261	-8.10689	-7.72031	-7.69417	-6.56329	8.59309	-1.14882	-8.28779	-7.40682
C_het19_2.0	-658.126	-394.291	-263.82	-9.08633	-394.291	-263.82	-9.00068	-7.83595	-8.70182	-8.0732	-7.55018	-9.13652	-8.41605	-7.78743	-7.4612	-9.04179	-9.86386	-9.3919	-8.88124	-10.7509	-9.70298	-9.22687	-9.01913	-7.90438	9.2784	-1.68133	-8.38528	-8.69259
C_het19_2.3	-658.125	-394.291	-263.82	-8.84919	-394.291	-263.82	-8.79466	-6.69676	-7.51713	-6.96278	-6.02024	-6.18037	-6.84061	-6.28625	-6.45843	-7.98306	-8.75258	-8.37041	-7.47025	-7.93553	-8.24373	-7.85491	-7.99616	-6.2285	8.37509	-1.6516	-8.55411	-8.05912
C_het19_2.6	-658.124	-394.291	-263.82	-7.86724	-394.291	-263.82	-7.69586	-7.64806	-7.42009	-7.07533	-7.15106	-8.35937	-6.92309	-6.57832	-7.50438	-8.54573	-8.28037	-8.05811	-8.19664	-9.62854	-7.93368	-7.70889	-8.55465	-6.27199	7.5985	-1.31681	-6.97604	-6.96634
C_het19_3.8	-658.124	-394.291	-263.82	-8.1077	-394.291	-263.82	-8.03244	-6.77715	-7.61362	-6.96482	-6.54153	-7.68999	-7.378	-6.7292	-6.48209	-7.75199	-8.54337	-8.03311	-7.69945	-9.12121	-8.48862	-7.97707	-7.71638	-6.76838	8.6883	-1.15122	-8.29721	-7.52851
G_het19_1.0	-805.514	-541.676	-263.82	-10.586	-541.678	-263.82	-9.69365	-8.50783	-8.77339	-8.65567	-8.09359	-8.601	-8.35914	-8.24143	-8.15728	-9.97608	-10.1785	-10.2636	-9.81922	-10.7155	-10.0204	-10.1041	-9.9447	-7.03789	10.3713	-1.37395	-10.9074	-8.94793
G_het19_2.0	-805.517	-541.676	-263.82	-12.8807	-541.677	-263.82	-12.1611	-11.4064	-11.6868	-10.982	-11.0298	-12.265	-11.3102	-10.6054	-10.8492	-13.0051	-13.2321	-12.7292	-12.7701	-14.3612	-12.9976	-12.4897	-12.9142	-10.3068	11.6232	-2.24518	-10.5994	-11.5282
G_het19_5.5	-805.514	-541.676	-263.82	-10.9706	-541.678	-263.82	-10.0385	-7.18337	-9.30881	-8.92825	-6.62108	-7.51093	-8.74652	-8.36596	-6.79542	-8.67084	-10.7308	-10.5576	-8.35875	-9.64003	-10.4194	-10.2417	-8.6006	-7.08062	9.8042	-1.64636	-10.6785	-9.60127
T_het19_2.4	-717.242	-453.413	-263.82	-5.69274	-453.413	-263.82	-5.83475	-4.84576	-4.88323	-4.9801	-4.64018	-4.42173	-4.67765	-4.77452	-4.4928	-5.93677	-5.92355	-6.17575	-5.92236	-6.00934	-5.9065	-6.15584	-5.89806	-2.95894	8.26318	-0.981705	-8.35626	-4.03373
T_het19_m_4.6	-717.246	-453.413	-263.82	-7.97478	-453.413	-263.82	-8.12587	-8.49146	-8.13439	-7.74554	-8.2517	-9.04678	-7.89462	-7.50578	-8.19212	-9.5818	-9.17633	-8.93994	-9.51151	-10.6006	-9.10405	-8.86398	-9.56015	-6.66358	8.64343	-1.14967	-8.20716	-7.37698
T_het19_m_5.1	-717.246	-453.413	-263.82	-8.14112	-453.413	-263.82	-8.27454	-7.93036	-7.80296	-7.35708	-7.80227	-8.53982	-7.67487	-7.22899	-7.59086	-9.03784	-8.8601	-8.57052	-9.1103	-10.1564	-8.92952	-8.63866	-8.98201	-6.72029	9.36536	-1.15571	-9.21056	-7.7212
T_het19_m_5.5	-717.247	-453.413	-263.82	-8.36791	-453.413	-263.82	-8.5122	-8.73781	-8.39822	-7.92922	-8.17019	-7.31764	-7.83059	-7.3616	-8.48846	-10.0473	-9.65391	-9.36263	-9.64205	-9.11095	-9.25095	-8.952	-10.0646	-6.31603	8.17213	-1.23429	-8.37363	-7.75182
U_het19_1.3	-678.001	-414.168	-263.82	-7.8013	-414.168	-263.82	-7.93088	-8.24078	-8.18794	-7.75376	-7.97792	-8.75666	-7.92509	-7.49091	-7.96996	-9.31065	-9.21159	-8.92545	-9.20246	-10.2631	-9.10196	-8.81172	-9.31227	-6.82884	8.49941	-1.14915	-7.75324	-7.23182
U_het19_1.7	-677.997	-414.168	-263.82	-5.32782	-414.168	-263.82	-5.46122	-4.50031	-4.63719	-4.75973	-4.26156	-4.00246	-4.39843	-4.52097	-4.20359	-5.47928	-5.56813	-5.83316	-5.4273	-5.45143	-5.51385	-5.77597	-5.45378	-2.82152	7.57691	-0.904512	-7.5588	-3.70792
U_het19_2.6	-678	-414.168	-263.82	-7.6253	-414.168	-263.82	-7.74072	-7.42467	-7.24592	-6.77625	-7.23832	-7.84959	-7.05956	-6.5899	-7.13426	-8.4242	-8.20127	-7.87113	-8.40191	-9.28472	-8.17664	-7.84439	-8.41538	-6.73053	8.38654	-1.11728	-7.87188	-7.33315
U_het19_4.4	-678.001	-414.168	-263.82	-8.01486	-414.168	-263.82	-8.14114	-8.45411	-8.08479	-7.64111	-7.92372	-7.2539	-7.5544	-7.11072	-8.24519	-9.69502	-9.27468	-8.99953	-9.31696	-8.95226	-8.89861	-8.61603	-9.74203	-6.33234	7.9466	-1.17238	-7.8988	-7.45692
A_het20_0.2	-746.44	-466.536	-279.89	-8.50642	-466.536	-279.89	-8.39951	-7.29576	-7.27765	-7.05862	-6.40571	-4.55034	-6.38761	-6.16857	-6.90599	-8.88265	-8.79932	-8.79577	-8.22517	-6.75543	-8.14732	-8.13647	-8.76652	-5.0222	8.80921	-0.958303	-10.198	-7.36931
A_het20_1.7	-746.436	-466.536	-279.89	-6.52564	-466.536	-279.89	-6.41888	-5.27129	-5.13139	-5.06881	-4.5268	-4.38279	-4.38691	-4.32433	-5.02242	-6.54681	-6.34548	-6.46715	-6.06244	-6.2674	-5.86428	-5.98143	-6.45336	-2.81145	7.34447	-0.958853	-8.78681	-5.21264
A_het20_2.7	-746.44	-466.536	-279.89	-8.50675	-466.536	-279.89	-8.40004	-7.29576	-7.27767	-7.05863	-6.40572	-4.55027	-6.38764	-6.16859	-6.90596	-8.88276	-8.79945	-8.7959	-8.22528	-6.75546	-8.14744	-8.13659	-8.76665	-5.02254	8.8099	-0.958378	-10.1984	-7.36941
A_het20_4.0	-746.438	-466.536	-279.89	-7.30281	-466.536	-279.89	-7.22081	-6.10088	-6.64646	-6.56573	-5.20684	-4.09568	-5.75242	-5.67169	-5.80144	-7.34213	-7.83088	-7.92584	-6.65739	-5.8638	-7.15197	-7.23895	-7.22159	-4.40177	7.6517	-0.781683	-8.45001	-5.98176
A_het20_4.5	-746.44	-466.536	-279.89	-8.50649	-466.536	-279.89	-8.4926	-7.29557	-7.27744	-7.05842	-6.40554	-4.55019	-6.38742	-6.16839	-6.90575	-8.88259	-8.79924	-8.7957	-8.22511	-6.7554	-8.14723	-8.1364	-8.76647	-5.02239	8.80989	-0.95838	-10.1984	-7.36928
A_het20_5.0	-746.436	-466.536	-279.89	-6.09841	-466.536	-279.89	-6.12492	-5.39216	-6.234	-6.05379	-4.53087	-3.501	-5.37271	-5.1925	-5.22587	-6.39684	-7.18916	-7.15547	-5.73825	-4.97688	-6.53625	-6.49635	-6.32106	-3.63067	6.74693	-0.616169	-7.11324	-4.61315
C_het20_0.5	-674.192	-394.291	-279.89	-6.65218	-394.291	-279.89	-6.61927	-5.36982	-5.86922	-5.79263	-4.55166	-3.66696	-5.05105	-4.97446	-5.14455	-6.57613	-7.02402	-7.11359	-5.93625	-5.34617	-6.38978	-6.47182	-6.53764	-4.24797	7.91753	-1.092	-7.80453	-5.22697
C_het20_0.6	-674.193	-394.291	-279.89	-7.22274	-394.291	-279.89	-7.18979	-5.42469	-5.95567	-5.91399	-4.5628	-3.46631	-5.09378	-5.05211	-5.18924	-6.69238	-7.17135	-7.30169	-5.99571	-5.19822	-6.4812	-6.60267	-6.66015	-4.22041	7.32346	-1.17134	-7.66922	-5.7375
C_het20_1.2	-674.19	-394.291	-279.89	-5.76107	-394.291	-279.89	-5.62843	-4.81546	-5.04175	-4.91839	-4.19719	-3.76281	-4.42348	-4.30013	-4.57081	-5.87587	-6.05546	-6.07993	-5.40373	-5.23622	-5.58668	-5.60329	-5.81921	-3.02088	6.54494	-1.07703	-6.88884	-4.44181
C_het20_2.5	-674.192	-394.291	-279.89	-6.65452	-394.291	-279.89	-6.59866	-5.37002	-5.86895	-5.79234	-4.55181	-3.66732	-5.05074	-4.97413	-5.14481	-6.57635	-7.02377	-7.11332	-5.93641	-5.34653	-6.38948	-6.4715	-6.53791	-4.2484	7.91806	-1.09227	-7.8048	-5.22742
C_het20_3.1	-674.19	-394.291	-279.89	-5.74102	-394.291	-279.89	-5.70939	-4.81504	-5.04136	-4.91798	-4.19686	-3.76243	-4.42317	-4.29979	-4.57029	-5.87569	-6.05532	-6.07976	-5.40356	-5.236	-5.58654	-5.60314	-5.81904	-3.02163	6.54593	-1.07722	-6.88914	-4.44207
C_het20_3.3	-674.193	-394.291	-279.89	-7.32485	-394.291	-279.89	-7.26983	-5.42434	-5.96105	-5.91581	-4.5637	-3.46569	-5.10041	-5.05517	-5.18265	-6.72461	-7.20934	-7.33886	-6.02466	-5.22842	-6.516	-6.63658	-6.69727	-4.26513	7.51983	-1.18468	-7.79707	-5.72704
C_het20_4.0	-674.193	-394.291	-279.89	-7.22358	-394.291	-279.89	-7.13415	-5.42478	-5.95599	-5.91423	-4.5629	-3.46598	-5.09412	-5.05235	-5.18915	-6.693	-7.17221	-7.3025	-5.99624	-5.19835	-6.48197	-6.60339	-6.66082	-4.22209	7.32662	-1.1718	-7.67074	-5.73801
C_het20_5.1	-674.19	-394.291	-279.89	-5.75522	-394.291	-279.89	-5.66552	-4.81547	-5.04167	-4.91831	-4.19726	-3.76299	-4.42346	-4.3001	-4.57076	-5.876	-6.05551	-6.07997	-5.4039	-5.23652	-5.58676	-5.60338	-5.81933	-3.0213	6.54649	-1.07706	-6.88956	-4.44144
G_het20_0.0	-821.58	-541.676	-279.89	-8.43041	-541.678	-279.89	-7.47067	-6.09317	-6.53302	-6.33777	-5.24072	-4.1791	-5.68057	-5.48532	-5.80416	-7.4931	-7.87543	-7.87025	-6.8378	-6.11256	-7.22591	-7.21303	-7.40296	-4.71544	7.71002	-0.814846	-8.50822	-6.32849
G_het20_0.6	-821.58	-541.676	-279.89	-8.19315	-541.677	-279.89	-7.4648	-6.11796	-6.07973	-5.94078	-5.32861	-4.7556	-5.29039	-5.15143	-5.82365	-7.60996	-7.50721	-7.57477	-7.06815	-6.87402	-6.9694	-7.03123	-7.53346	-4.17042	8.45826	-1.09789	-9.45604	-6.2661
G_het20_0.8	-821.581	-541.676	-279.89	-9.2499	-541.678	-279.89	-8.41926	-7.40307	-7.44912	-7.30736	-6.56367	-5.25841	-6.60973	-6.46796	-7.01315	-8.99085	-8.96944	-9.04598	-8.38987	-7.48077	-8.37292	-8.44167	-8.89399	-4.91509	8.62253	-1.21916	-9.893	-7.40472
G_het20_1.3	-821.582	-541.676	-279.89	-9.41469	-541.677	-279.89	-8.68782	-7.41314	-7.47799	-7.33434	-6.56865	-5.28493	-6.6335	-6.48984	-7.03389	-8.97925	-8.97628	-9.04952	-8.37833	-7.49021	-8.37973	-8.44521	-8.88193	-4.8374	8.49188	-1.20054	-9.83979	-7.38585
G_het20_2.0	-821.58	-541.676	-279.89	-8.43112	-541.677	-279.89	-7.69153	-6.09358	-6.53332	-6.33807	-5.2411	-4.17948	-5.68084	-5.48559	-5.80459	-7.49349	-7.8757	-7.87052	-6.83817	-6.11294	-7.22616	-7.21329	-7.40333	-4.71536	7.70992	-0.814832	-8.50833	-6.32861
G_het20_2.2	-821.58	-541.676	-279.89	-8.43168	-541.678	-279.89	-7.56149	-6.66036	-6.39938	-6.329	-5.79883	-4.93287	-5.53785	-5.46747	-6.36031	-8.02638	-7.70714	-7.82485	-7.34784	-6.81616	-7.034	-7.14188	-7.95343	-3.6462	7.76592	-1.41543	-8.42561	-5.72132
G_het20_2.6	-821.58	-541.676	-279.89	-8.19418	-541.678	-279.89	-7.24857	-6.11799	-6.0798	-5.94081	-5.32866	-4.7556	-5.29047	-5.15148	-5.8237	-7.60996	-7.50725	-7.57477	-7.06816	-6.87399	-6.96944	-7.03124	-7.53347	-4.1704	8.458	-1.09787	-9.45583	-6.2661
G_het20_3.3	-821.582	-541.676	-279.89	-9.41528	-541.677	-279.89	-8.6764	-7.41312	-7.47805	-7.33437	-6.56863	-5.28485	-6.63356	-6.48988	-7.03379	-8.97944	-8.97654	-9.04978	-8.37848	-7.49032	-8.37997	-8.44543	-8.88213	-4.83803	8.49312	-1.20067	-9.8405	-7.38608
G_het20_4.2	-821.58	-541.676	-279.89	-8.42649	-541.677	-279.89	-7.69857	-6.30738	-6.16275	-6.13827	-5.42839	-4.9122	-5.28375	-5.25928	-5.99517	-7.70299	-7.49836	-7.66662	-7.01533	-6.84273	-6.81616	-6.97451	-7.6231	-3.48974	7.88041	-1.39669	-8.62966	-5.63568
G_het20_4.4	-821.58	-541.676	-279.89	-8.1944	-541.678	-279.89	-7.32378	-6.11844	-6.08005	-5.94106	-5.32909	-4.7558	-5.2907	-5.1517	-5.82416	-7.61038	-7.50747	-7.57499	-7.06857	-6.87417	-6.96966	-7.03144	-7.53388	-4.17022	8.45782	-1.09778	-9.45582	-6.26601
T_het20_0.3	-733.313	-453.413	-279.89	-5.87789	-453.413	-279.89	-6.02726	-5.82232	-5.58276	-5.43362	-5.24033	-4.58345	-5.00077	-4.85164	-5.63918	-6.92381	-6.63511	-6.64029	-6.49503	-6.11996	-6.20898	-6.20612	-6.92125	-3.47527	6.79685	-0.864288	-7.10848	-4.65118
T_het20_0.8	-733.311	-453.413	-279.89	-5.11558	-453.413	-279.89	-5.18576	-4.09319	-4.45031	-4.48861	-3.45043	-3.05344	-3.80755	-3.84585	-3.88095	-5.04353	-5.35862	-5.52962	-4.5342	-4.37351	-4.85353	-5.01697	-5.01762	-2.58379	4.9917	-0.677833	-5.41684	-3.68677
T_het20_1.2	-733.314	-453.413	-279.89	-6.79023	-453.413	-279.89	-6.86186	-6.51748	-6.53796	-6.46398	-5.85013	-4.91249	-5.87062	-5.79664	-6.25323	-7.81288	-7.77575	-7.88304	-7.33845	-6.73357	-7.30429	-7.40357	-7.79645	-4.35498	8.08826	-0.954922	-8.28889	-5.51053
T_het20_2.5	-733.312	-453.413	-279.89	-5.27503	-453.413	-279.89	-5.34496	-3.8381	-4.1926	-4.32735	-3.23376	-2.98392	-3.58826	-3.72301	-3.69396	-4.66459	-4.97389	-5.23465	-4.25334	-4.24699	-4.56523	-4.82133	-4.66287	-2.78147	5.87545	-0.851157	-6.11436	-3.87153
T_het20_2.6	-733.313	-453.413	-279.89	-5.87865	-453.413	-279.89	-5.95494	-5.82228	-5.58286	-5.43373	-5.2403	-4.58349	-5.00088	-4.85174	-5.63922	-6.92346	-6.6349	-6.64005	-6.49473	-6.11971	-6.20882	-6.20594	-6.92087	-3.47486	6.79536	-0.864136	-7.10766	-4.65129
T_het20_2.8	-733.311	-453.413	-279.89	-5.11603	-453.413	-279.89	-5.15014	-4.09388	-4.45026	-4.48855	-3.45104	-3.05404	-3.80742	-3.84571	-3.88188	-5.04415	-5.35848	-5.52948	-4.53479	-4.37412	-4.85337	-5.01681	-5.01833	-2.58296	4.99167	-0.677794	-5.41715	-3.68624
T_het20_3.8	-733.314	-453.413	-279.89	-6.79211	-453.413	-279.89	-6.82649	-6.51761	-6.53812	-6.46415	-5.85026	-4.91248	-5.87077	-5.7968	-6.2534	-7.81297	-7.77586	-7.88316	-7.33855	-6.73353	-7.30441	-7.4037	-7.79655	-4.35562	8.08881	-0.954993	-8.28913	-5.51093
T_het20_4.2	-733.312	-453.413	-279.89	-5.27304	-453.413	-279.89	-5.35143	-3.83766	-4.19229	-4.327	-3.23334	-2.98321	-3.58797	-3.72268	-3.69346	-4.66431	-4.97375	-5.23448	-4.25305	-4.24642	-4.56508	-4.82115	-4.66262	-2.78288	5.87753	-0.851461	-6.115	-3.87181
T_het20_4.7	-733.313	-453.413	-279.89	-5.87824	-453.413	-279.89	-5.91187	-5.82234	-5.58287	-5.43374	-5.24025	-4.58325	-5.00078	-4.85165	-5.63922	-6.9239	-6.63529	-6.64049	-6.49502	-6.11984	-6.20906	-6.20622	-6.92136	-3.4751	6.79657	-0.864232	-7.10851	-4.65128
T_het20_5.5	-733.314	-453.413	-279.89	-6.79186	-453.413	-279.89	-6.94055	-6.51757	-6.53808	-6.46411	-5.85022	-4.91239	-5.87073	-5.79676	-6.25335	-7.81297	-7.77587	-7.88316	-7.33853	-6.73347	-7.30439	-7.40368	-7.79655	-4.3556	8.08874	-0.95501	-8.28908	-5.51095
U_het20_0.2	-694.066	-414.168	-279.89	-5.04334	-414.168	-279.89	-5.07794	-3.98875	-4.47763	-4.49451	-3.34975	-2.95591	-3.83862	-3.85551	-3.78599	-4.92003	-5.36758	-5.51466	-4.4123	-4.25024	-4.86409	-5.00368	-4.89918	-2.57495	4.87672	-0.66892	-5.26846	-3.63561
U_het20_0.6	-694.068	-414.168	-279.89	-5.83719	-414.168	-279.89	-5.87133	-5.39057	-5.44707	-5.34445	-4.90415	-4.26744	-4.96065	-4.85804	-5.18288	-6.39529	-6.40522	-6.4455	-6.0729	-5.70456	-6.08413	-6.11878	-6.39354	-3.95934	6.96914	-0.778599	-6.98144	-4.75024
U_het20_1.0	-694.067	-414.168	-279.89	-5.62211	-414.168	-279.89	-5.76029	-5.36476	-5.44206	-5.24863	-4.79281	-4.13652	-4.8701	-4.67668	-5.2	-6.42432	-6.45608	-6.40897	-5.98519	-5.59191	-6.0199	-5.96467	-6.43976	-3.42352	6.41621	-0.872889	-6.55808	-4.43828
U_het20_1.5	-694.068	-414.168	-279.89	-6.17072	-414.168	-279.89	-6.21787	-6.04955	-6.05466	-5.90481	-5.37292	-4.40066	-5.37803	-5.22819	-5.83631	-7.30621	-7.25796	-7.28086	-6.78911	-6.12643	-6.74457	-6.75839	-7.32677	-3.60335	7.19522	-0.847391	-7.43423	-4.68975
U_het20_1.6	-694.068	-414.168	-279.89	-5.76111	-414.168	-279.89	-5.89915	-5.4212	-5.47892	-5.37938	-4.92696	-4.29139	-4.98469	-4.88515	-5.22252	-6.41396	-6.42474	-6.46755	-6.08813	-5.72125	-6.1002	-6.13739	-6.41322	-3.90677	6.88016	-0.765022	-6.94739	-4.73902
U_het20_2.2	-694.066	-414.168	-279.89	-5.05808	-414.168	-279.89	-5.10543	-3.93415	-4.46909	-4.49272	-3.29981	-2.92301	-3.83475	-3.85838	-3.71461	-4.87614	-5.37023	-5.52439	-4.36876	-4.22283	-4.86715	-5.01383	-4.84937	-2.59899	4.90817	-0.672637	-5.27058	-3.63404
U_het20_3.3	-694.067	-414.168	-279.89	-5.6225	-414.168	-279.89	-5.65682	-5.36468	-5.44201	-5.24859	-4.79274	-4.13645	-4.87008	-4.67665	-5.19989	-6.4243	-6.4561	-6.40899	-5.98517	-5.59187	-6.01992	-5.96469	-6.43974	-3.42367	6.41658	-0.872938	-6.55824	-4.43827
U_het20_3.7	-694.068	-414.168	-279.89	-6.17043	-414.168	-279.89	-6.20083	-6.04952	-6.05454	-5.90469	-5.37288	-4.40063	-5.3779	-5.22805	-5.8363	-7.30619	-7.25785	-7.28074	-6.78908	-6.12641	-6.74445	-6.75825	-7.32676	-3.60316	7.19515	-0.847382	-7.43426	-4.68965
U_het20_4.2	-694.066	-414.168	-279.89	-5.05754	-414.168	-279.89	-5.08787	-3.93551	-4.47002	-4.49364	-3.30104	-2.92435	-3.83554	-3.85916	-3.71649	-4.87683	-5.37047	-5.52458	-4.3695	-4.22368	-4.86744	-5.01408	-4.85014	-2.59707	4.905	-0.672264	-5.26949	-3.63383
U_het20_4.3	-694.068	-414.168	-279.89	-5.83616	-414.168	-279.89	-5.88473	-5.39075	-5.44708	-5.34456	-4.90426	-4.26768	-4.96059	-4.85807	-5.18315	-6.39536	-6.40513	-6.4455	-6.07294	-5.70474	-6.084	-6.11874	-6.39363	-3.95854	6.96815	-0.778481	-6.98111	-4.74998
U_het20_5.1	-694.067	-414.168	-279.89	-5.62266	-414.168	-279.89	-5.6527	-5.36495	-5.44225	-5.24883	-4.79302	-4.13662	-4.87032	-4.67691	-5.20018	-6.42452	-6.45629	-6.40919	-5.98543	-5.59203	-6.02014	-5.96492	-6.43996	-3.42398	6.41692	-0.872842	-6.5584	-4.43831
U_het20_5.4	-694.068	-414.168	-279.89	-6.17074	-414.168	-279.89	-6.30113	-6.04959	-6.05449	-5.90456	-5.37295	-4.4005	-5.37784	-5.22791	-5.83633	-7.30652	-7.25806	-7.28088	-6.78935	-6.1265	-6.7446	-6.75834	-7.32713	-3.60348	7.19597	-0.847456	-7.43487	-4.68983
A_het21_1.2	-746.397	-466.536	-279.846	-9.6721	-466.536	-279.846	-9.65435	-8.18152	-8.54736	-8.48574	-7.33602	-5.22305	-7.70186	-7.64025	-7.79573	-9.80077	-10.1024	-10.2578	-9.18242	-7.45635	-9.48909	-9.63799	-9.69592	-6.44495	9.75577	-1.21872	-10.6746	-8.58247
A_het21_3.1	-746.392	-466.536	-279.846	-6.78082	-466.536	-279.846	-6.7538	-5.5795	-5.7033	-5.59465	-4.79694	-5.12832	-4.92074	-4.81209	-5.26764	-6.68429	-6.75336	-6.80618	-6.1182	-6.75113	-6.19144	-6.23766	-6.53858	-3.61689	7.12943	-0.831595	-8.23081	-5.54986
A_het21_3.5	-746.393	-466.536	-279.846	-7.11952	-466.536	-279.846	-7.04474	-6.9044	-5.82391	-5.60648	-6.27455	-5.60602	-5.19407	-4.97663	-6.56622	-8.10497	-6.97154	-6.92154	-7.67825	-7.31932	-6.54764	-6.49288	-7.97839	-4.36896	7.74054	-0.960292	-8.59856	-6.18727
A_het21_4.0	-746.394	-466.536	-279.846	-7.94827	-466.536	-279.846	-7.85145	-6.93686	-6.75574	-6.61332	-6.11927	-5.10177	-5.93815	-5.79572	-6.59073	-8.27269	-8.03769	-8.07539	-7.63857	-6.93807	-7.40922	-7.43978	-8.16031	-5.25595	8.89408	-1.13463	-9.19292	-6.68942
A_het21_4.6	-746.394	-466.536	-279.846	-7.89739	-466.536	-279.846	-7.77174	-7.0326	-6.97893	-7.07591	-6.13061	-5.23582	-6.07694	-6.17392	-6.71819	-8.44346	-8.32567	-8.62176	-7.79007	-7.26015	-7.67753	-7.96663	-8.32477	-4.06671	8.54742	-0.987368	-9.84578	-6.35245
A_het21_m.0.8	-746.397	-466.536	-279.846	-9.56091	-466.536	-279.846	-9.4347	-8.17372	-8.49639	-8.45378	-7.31621	-5.02794	-7.63889	-7.59628	-7.76099	-9.76903	-10.0287	-10.1996	-9.13	-7.22018	-9.3951	-9.559	-9.64819	-6.24316	9.69823	-1.12105	-10.5933	-8.25923
A_het21_m.2.1	-746.392	-466.536	-279.846	-6.49141	-466.536	-279.846	-6.51878	-5.84834	-4.91191	-4.8002	-5.12738	-4.81878	-4.19095	-4.07924	-5.51721	-7.01232	-6.0253	-6.07502	-6.47464	-6.45774	-5.49192	-5.53542	-6.88697	-3.66966	7.67676	-0.953669	-8.37987	-5.32644
A_het21_m.2.4	-746.394	-466.536	-279.846	-7.8188	-466.536	-279.846	-7.69436	-6.62717	-6.68869	-6.7396	-5.70215	-5.11391	-5.76368	-5.81458	-6.31179	-8.06424	-8.05956	-8.31437	-7.39808	-7.18506	-7.39866	-7.64631	-7.94213	-3.85555	8.59296	-1.01286	-10.0735	-6.34896
A_het21_m.3.2	-746.397	-466.536	-279.846	-9.46669	-466.536	-279.846	-9.43063	-8.59668	-7.87601	-7.57927	-7.86697	-6.77537	-7.14629	-6.84955	-8.19094	-10.3082	-9.52818	-9.45028	-9.7676	-9.05508	-8.99242	-8.90909	-10.2363	-6.7489	10.271	-1.52209	-10.7119	-8.71183
A_het21_m.3.6	-746.394	-466.536	-279.846	-7.5722	-466.536	-279.846	-7.46838	-6.60796	-5.96957	-5.95035	-5.80781	-4.31058	-5.16943	-5.1502	-6.37588	-7.89156	-7.20119	-7.35531	-7.27264	-6.08066	-6.58788	-6.73537	-7.83143	-5.06068	7.84693	-0.945607	-8.41186	-6.57123
A_het21_m.4.1	-746.392	-466.536	-279.846	-6.57921	-466.536	-279.846	-6.54674	-5.30392	-6.21846	-6.19073	-4.29971	-2.42057	-5.21425	-5.18652	-5.08527	-6.48492	-7.34189	-7.48562	-5.69758	-4.12887	-6.5615	-6.69614	-6.37947	-3.50763	7.28451	-0.851037	-8.28683	-5.36098
C_het21_0.3	-674.147	-394.291	-279.846	-6.53952	-394.291	-279.846	-6.48761	-6.08079	-5.93439	-6.08929	-5.2985	-4.31561	-5.15211	-5.30701	-5.8613	-7.20902	-7.01103	-7.32554	-6.61887	-5.92571	-6.42582	-6.73349	-7.1477	-3.84859	8.33552	-1.14507	-8.0081	-4.66624
C_het21_0.5	-674.146	-394.291	-279.846	-6.23343	-394.291	-279.846	-6.12852	-6.11647	-5.42471	-5.52514	-5.51004	-4.31293	-4.81827	-4.91871	-5.87973	-7.07277	-6.33432	-6.57367	-6.64431	-5.70788	-5.90854	-6.14223	-6.98929	-4.01704	7.30825	-0.8224	-7.33013	-4.86132
C_het21_2.0	-674.15	-394.291	-279.846	-8.73057	-394.291	-279.846	-8.61662	-7.12339	-7.85848	-7.29895	-6.2092	-5.26106	-6.94429	-6.38476	-6.8435	-8.52645	-9.21017	-8.83342	-7.75242	-7.1106	-8.44374	-8.05723	-8.491	-6.57303	8.25799	-1.5009	-8.28142	-8.09735
C_het21_3.1	-674.15	-394.291	-279.846	-8.41982	-394.291	-279.846	-8.46733	-7.99482	-8.4394	-8.01335	-7.37136	-6.81309	-7.81594	-7.38988	-7.62216	-9.28122	-9.67696	-9.42064	-8.78895	-8.52664	-9.18848	-8.92386	-9.19619	-6.81214	8.45775	-1.37654	-8.05923	-7.79015
C_het21_4.8	-674.15	-394.291	-279.846	-8.22848	-394.291	-279.846	-8.09995	-7.60494	-7.62817	-7.14541	-7.10453	-6.4235	-7.12776	-6.645	-7.23882	-8.73316	-8.70994	-8.38048	-8.38861	-7.98754	-8.36707	-8.03257	-8.62617	-6.80173	8.52723	-1.04569	-8.15193	-7.47212
C_het21_5.0	-674.145	-394.291	-279.846	-5.32349	-394.291	-279.846	-5.26961	-3.82771	-3.84188	-3.88754	-3.26529	-2.8883	-3.27946	-3.32512	-3.54696	-4.66176	-4.63903	-4.80116	-4.22969	-4.06211	-4.21052	-4.36738	-4.58785	-2.77162	5.0416	-1.05686	-5.17373	-3.96062
C_het21_m_1.0	-674.149	-394.291	-279.846	-7.66397	-394.291	-279.846	-7.62762	-5.74208	-6.82377	-6.41844	-4.97705	-4.43417	-6.05874	-5.6534	-5.47979	-6.97837	-8.02217	-7.76883	-6.27866	-5.97415	-7.33009	-7.06727	-6.99124	-6.33434	6.69005	-1.54433	-6.16549	-7.35411
C_het21_m_1.3	-674.15	-394.291	-279.846	-8.3751	-394.291	-279.846	-8.33991	-6.9906	-7.13664	-6.52209	-6.3461	-5.75311	-6.49213	-5.87758	-6.66435	-8.32039	-8.42078	-7.97573	-7.77365	-7.4656	-7.87866	-7.42445	-8.28047	-6.33931	8.12034	-1.64194	-7.87582	-7.73673
C_het21_m_1.5	-674.152	-394.291	-279.846	-9.93986	-394.291	-279.846	-9.82828	-8.71855	-8.90366	-8.59616	-7.84967	-6.4166	-8.03478	-7.72728	-8.40722	-10.249	-10.3839	-10.2686	-9.49748	-8.37839	-9.64022	-9.51523	-10.2351	-7.73465	9.31448	-1.61459	-8.82141	-8.85617
C_het21_m_2.5	-674.146	-394.291	-279.846	-5.9363	-394.291	-279.846	-5.87845	-4.66412	-5.12208	-4.92755	-4.01304	-3.87484	-4.471	-4.27647	-4.46738	-5.62388	-6.03294	-5.98034	-5.16614	-5.2968	-5.57809	-5.51969	-5.55805	-3.56463	6.99415	-0.789412	-7.35899	-4.71888
C_het21_m_2.6	-674.145	-394.291	-279.846	-5.58073	-394.291	-279.846	-5.45998	-4.28311	-4.74242	-4.41406	-3.47369	-2.25377	-3.933	-3.60464	-4.20272	-5.17786	-5.59638	-5.39444	-4.52338	-3.5264	-4.94806	-4.73989	-5.16359	-3.57209	5.98097	-0.804709	-6.06882	-4.46465
C_het21_m_2.7	-674.149	-394.291	-279.846	-7.56247	-394.291	-279.846	-7.66914	-5.92036	-7.04754	-6.73325	-5.1454	-5.25727	-6.27257	-5.95829	-5.68019	-7.17124	-8.2494	-8.10201	-6.53586	-6.93519	-7.61978	-7.46336	-7.16055	-5.06952	7.49207	-1.4852	-7.45337	-6.51602
G_het21_1.0	-821.54	-541.676	-279.846	-11.1587	-541.678	-279.846	-10.2078	-9.68248	-9.62602	-9.33819	-8.88584	-7.40157	-8.82939	-8.54156	-9.26993	-11.4401	-11.3183	-11.2607	-10.8568	-9.77802	-10.7397	-10.6753	-11.3584	-7.94185	10.3436	-1.47441	-10.8459	-9.91853
G_het21_1.2	-821.541	-541.676	-279.846	-11.6569	-541.677	-279.846	-11.2668	-9.45328	-9.5723	-9.25479	-8.67895	-7.15105	-8.79797	-8.48046	-9.01947	-11.2833	-11.3385	-11.2554	-10.7042	-9.58237	-10.7645	-10.6747	-11.209	-8.37083	10.8501	-1.64476	-11.0517	-10.2172
G_het21_2.0	-821.535	-541.676	-279.846	-8.40989	-541.678	-279.846	-7.65463	-8.52625	-7.10701	-6.90929	-7.62412	-5.6876	-6.20488	-6.00716	-8.22554	-10.0267	-8.53789	-8.55367	-9.39064	-7.84949	-7.90641	-7.91441	-9.92793	-4.06865	8.58925	-1.10273	-9.99136	-6.57349
G_het21_2.1	-821.535	-541.676	-279.846	-7.91822	-541.677	-279.846	-7.22484	-7.39909	-6.78088	-6.58794	-6.39761	-4.92957	-5.7794	-5.58646	-7.19442	-8.79731	-8.11415	-8.12027	-8.03777	-6.93126	-7.36106	-7.35818	-8.71981	-4.168	7.9435	-0.838802	-9.03891	-6.10222
G_het21_3.1	-821.538	-541.676	-279.846	-10.0024	-541.678	-279.846	-9.01614	-7.93497	-8.0917	-7.73004	-7.15844	-7.49338	-7.31516	-6.95351	-7.4976	-9.51289	-9.60972	-9.45624	-8.90778	-9.60619	-9.00949	-8.84675	-9.40334	-5.9435	9.64651	-1.84245	-9.78133	-7.92077
G_het21_3.4	-821.538	-541.676	-279.846	-9.6852	-541.678	-279.846	-8.76757	-7.55067	-7.45331	-7.24362	-6.54195	-5.72468	-6.4446	-6.23491	-7.3773	-9.08351	-8.92764	-8.92058	-8.25525	-7.78328	-8.10757	-8.09087	-9.0767	-5.67771	8.42179	-1.08896	-9.14212	-7.487
G_het21_5.2	-821.538	-541.676	-279.846	-10.3003	-541.678	-279.846	-9.3732	-6.67784	-8.1515	-7.68535	-5.92765	-7.01892	-7.40131	-6.93516	-6.25969	-8.14988	-9.56973	-9.29525	-7.53801	-8.95748	-8.96314	-8.67901	-8.03605	-6.27882	8.80878	-2.01189	-8.95528	-8.4372
G_het21_5.5	-821.538	-541.676	-279.846	-9.76617	-541.678	-279.846	-8.942	-7.1438	-8.52066	-8.0889	-6.39754	-6.18736	-7.7744	-7.34264	-6.78924	-8.42004	-9.7472	-9.48535	-7.81858	-7.90225	-9.15122	-8.8808	-8.34542	-6.8444	7.67054	-1.70096	-7.58479	-8.45961
G_het21_m.0.0	-821.541	-541.676	-279.846	-11.8818	-541.677	-279.846	-11.3643	-8.68216	-9.74987	-9.26705	-7.87885	-7.04836	-8.94657	-8.46374	-8.26635	-10.4192	-11.4286	-11.1656	-9.77428	-9.3152	-10.7898	-10.5187	-10.3314	-8.59303	10.2865	-1.46044	-10.3247	-10.0917
G_het21_m.0.1	-821.541	-541.676	-279.846	-12.0428	-541.677	-279.846	-11.4505	-10.7494	-10.7399	-10.1584	-9.8509	-7.9634	-9.84145	-9.25989	-10.3376	-12.4975	-12.4202	-12.071	-11.8115	-10.3324	-11.74	-11.3816	-12.4057	-8.36008	9.82963	-1.52546	-10.6596	-10.7155
G_het21_m.2.2	-821.541	-541.676	-279.846	-11.9051	-541.678	-279.846	-11.1444	-10.2028	-10.5544	-10.1301	-9.38954	-8.38658	-9.74112	-9.31684	-9.68888	-11.8971	-12.1887	-11.9827	-11.2353	-10.6048	-11.5325	-11.3162	-11.7585	-8.52671	10.304	-1.79844	-10.0353	-10.0565
G_het21_m.3.1	-821.536	-541.676	-279.846	-8.76999	-541.678	-279.846	-7.84431	-8.33657	-6.92705	-6.82867	-7.53295	-5.79066	-6.12343	-6.02505	-8.02763	-9.9404	-8.46844	-8.58357	-9.35754	-7.9952	-7.89036	-7.9996	-9.88038	-5.05054	9.48839	-1.30842	-9.99921	-6.86978
G_het21_m.3.5	-821.533	-541.676	-279.846	-6.83477	-541.678	-279.846	-6.07695	-4.3783	-4.53205	-4.5437	-3.81585	-3.19981	-3.9696	-3.98124	-4.05888	-5.29609	-5.40506	-5.54999	-4.91152	-4.54638	-5.02307	-5.16328	-5.19761	-3.15572	5.85907	-1.18279	-6.30805	-4.78749
G_het21_m.4.8	-821.536	-541.676	-279.846	-8.58011	-541.677	-279.846	-8.03247	-5.74069	-6.44649	-6.37099	-5.10335	-5.3064	-5.80915	-5.73366	-5.53753	-6.93705	-7.5955	-7.68022	-6.46438	-6.95169	-7.12687	-7.20639	-6.91681	-5.66259	7.67224	-1.38397	-7.86973	-7.24405
G_het21_m.5.3	-821.537	-541.676	-279.846	-9.57895	-541.678	-279.846	-8.70593	-9.10971	-7.91737	-7.72201	-8.30345	-6.58466	-7.11111	-6.91576	-8.76627	-10.7799	-9.52442	-9.54914	-10.1885	-8.8582	-8.93787	-8.95632	-10.7157	-5.82951	9.80538	-1.29896	-10.261	-7.58405
T_het21_0.1	-733.271	-453.413	-279.846	-7.6262	-453.413	-279.846	-7.71554	-6.27181	-6.31756	-6.13966	-5.75859	-5.84635	-5.80433	-5.62644	-6.02499	-7.51423	-7.50761	-7.50002	-7.18188	-7.58394	-7.17668	-7.16381	-7.51132	-5.66652	9.07609	-1.21128	-8.95076	-6.75247
T_het21_1.2	-733.269	-453.413	-279.846	-6.6895	-453.413	-279.846	-6.78107	-6.72052	-6.68686	-6.55815	-5.96619	-5.1112	-5.93253	-5.80382	-6.54741	-7.8547	-7.76441	-7.802	-7.31471	-6.77147	-7.22813	-7.25815	-7.84683	-4.47488	8.10925	-1.13867	-7.99022	-5.49453
T_het21_1.7	-733.269	-453.413	-279.846	-6.49153	-453.413	-279.846	-6.65551	-6.77924	-5.945	-5.96898	-6.20174	-5.16317	-5.3675	-5.39147	-6.4274	-8.01067	-7.12241	-7.31778	-7.60527	-6.881	-6.71933	-6.90678	-7.92545	-3.42137	7.31534	-0.964571	-7.92453	-4.99513
T_het21_3.3	-733.267	-453.413	-279.846	-5.2721	-453.413	-279.846	-5.4927	-3.87066	-3.94875	-4.00605	-3.24794	-2.79484	-3.32603	-3.38333	-3.72257	-4.88246	-4.90893	-5.11594	-4.45974	-4.29164	-4.48867	-4.68944	-4.84859	-2.20203	6.97976	-0.794803	-7.71891	-3.73598
T_het21_3.6	-733.266	-453.413	-279.846	-4.88118	-453.413	-279.846	-5.05249	-4.64085	-4.58421	-4.62959	-3.91706	-2.7649	-3.86042	-3.9058	-4.46202	-5.68174	-5.57229	-5.77133	-5.14088	-4.27462	-5.03522	-5.22517	-5.61776	-1.93907	6.57897	-0.837618	-7.09719	-3.29491
T_het21_4.0	-733.271	-453.413	-279.846	-7.99282	-453.413	-279.846	-8.11349	-8.20878	-7.82955	-7.42862	-7.44405	-5.57467	-7.06482	-6.66389	-7.90935	-9.65127	-9.21712	-9.00669	-9.02282	-7.48176	-8.59384	-8.37248	-9.62805	-5.55382	7.85656	-1.1234	-8.21675	-7.03741
T_het21_5.7	-733.27	-453.413	-279.846	-7.28213	-453.413	-279.846	-7.38261	-7.89484	-7.61014	-7.29037	-7.2477	-6.44277	-6.963	-6.64323	-7.66255	-9.14431	-8.80879	-8.65802	-8.63597	-8.12981	-8.30416	-8.14402	-9.13051	-5.31565	7.54186	-1.01772	-7.60017	-6.39168
T_het21_m_0.5	-733.267	-453.413	-279.846	-5.35757	-453.413	-279.846	-5.42268	-4.17975	-4.73392	-4.69888	-3.56167	-3.42024	-4.11584	-4.0808	-3.96093	-5.14031	-5.64768	-5.75206	-4.7009	-4.81719	-5.21224	-5.31034	-5.07535	-2.8911	6.29083	-1.05268	-6.69133	-4.34427
T_het21_m_1.0	-733.268	-453.413	-279.846	-5.90168	-453.413	-279.846	-6.02586	-4.45237	-4.1748	-4.27436	-3.85467	-3.69224	-3.57711	-3.67666	-4.28359	-5.53738	-5.2084	-5.46366	-5.13412	-5.26328	-4.80774	-5.05719	-5.51819	-3.26592	7.74931	-1.00234	-8.15939	-4.67835
T_het21_m_1.7	-733.268	-453.413	-279.846	-5.96779	-453.413	-279.846	-6.05953	-5.99135	-5.62866	-5.63156	-5.39344	-4.54126	-5.03075	-5.03365	-5.67558	-7.16163	-6.74509	-6.91396	-6.74485	-6.2011	-6.33045	-6.49175	-7.08721	-2.712	6.89648	-0.864835	-7.63865	-4.31901
T_het21_m_2.8	-733.268	-453.413	-279.846	-5.89984	-453.413	-279.846	-6.03193	-6.31337	-5.57995	-5.59503	-5.62926	-4.87041	-4.89584	-4.91091	-6.07448	-7.47291	-6.68398	-6.86614	-6.97639	-6.52758	-6.19056	-6.36398	-7.42536	-2.51131	6.49671	-0.8128	-7.50021	-4.32762
T_het21_m_3.2	-733.27	-453.413	-279.846	-7.05066	-453.413	-279.846	-7.1354	-5.58387	-4.98761	-5.03759	-5.05768	-5.17336	-4.46142	-4.5114	-5.36759	-6.74267	-6.09427	-6.30714	-6.40834	-6.83073	-5.76092	-5.96894	-6.74024	-4.29322	8.36635	-1.16194	-8.64358	-5.73238
T_het21_m_3.8	-733.268	-453.413	-279.846	-6.19411	-453.413	-279.846	-6.24749	-6.72403	-6.61362	-6.44811	-5.94569	-4.82017	-5.83528	-5.66977	-6.55668	-7.90036	-7.7354	-7.73723	-7.29246	-6.46958	-7.1321	-7.12363	-7.88433	-3.56073	6.95413	-0.943691	-7.28049	-4.83078
T_het21_m_4.0	-733.271	-453.413	-279.846	-8.00029	-453.413	-279.846	-8.15056	-8.80902	-8.25474	-7.86362	-8.08214	-6.23254	-7.52786	-7.13675	-8.49339	-10.2372	-9.6272	-9.4264	-9.65796	-8.14029	-9.05261	-8.84145	-10.2002	-5.76752	8.1979	-1.21207	-8.43584	-7.21753
T_het21_m_4.6	-733.269	-453.413	-279.846	-6.60138	-453.413	-279.846	-6.76212	-5.80121	-5.7469	-5.42586	-5.17568	-4.8338	-5.12137	-4.80033	-5.54244	-6.98295	-6.87986	-6.71954	-6.49362	-6.43761	-6.39384	-6.22473	-6.9316	-4.08018	7.11646	-1.15626	-7.39747	-5.51745
T_het21_m_4.7	-733.268	-453.413	-279.846	-6.2031	-453.413	-279.846	-6.29381	-5.41154	-5.78752	-5.56613	-4.675	-4.14005	-5.05099	-4.82959	-5.26372	-6.43971	-6.77172	-6.69204	-5.83244	-5.54452	-6.16984	-6.08117	-6.44744	-4.19241	5.52226	-0.905547	-5.82087	-5.39657
T_het21_m_5.1	-733.27	-453.413	-279.846	-7.21597	-453.413	-279.846	-7.34778	-7.303	-7.25282	-6.92948	-6.7846	-6.44038	-6.73442	-6.41108	-7.01832	-8.42379	-8.31856	-8.15844	-8.11799	-8.0864	-8.01402	-7.84839	-8.32801	-5.14061	8.08459	-0.950236	-8.46793	-6.47419
U_het21_0.0	-694.023	-414.168	-279.846	-6.05445	-414.168	-279.846	-6.15107	-5.63	-5.23924	-4.84726	-5.03312	-4.73729	-4.64236	-4.25038	-5.40854	-6.72899	-6.29327	-6.05026	-6.25398	-6.22154	-5.82159	-5.5701	-6.70126	-3.67774	6.493	-1.13173	-6.73314	-5.04961
U_het21_0.2	-694.023	-414.168	-279.846	-6.1404	-414.168	-279.846	-6.29553	-5.24772	-5.64727	-5.37829	-4.522	-3.80168	-4.92155	-4.65258	-5.08103	-6.27542	-6.6353	-6.50271	-5.65204	-5.16075	-6.01796	-5.8765	-6.28958	-4.53166	5.35176	-0.936088	-5.41316	-5.52916
U_het21_1.7	-694.025	-414.168	-279.846	-6.86086	-414.168	-279.846	-6.98922	-6.85452	-6.981	-6.62668	-6.32699	-5.80298	-6.45347	-6.09915	-6.61594	-7.9007	-7.97882	-7.77315	-7.54279	-7.29681	-7.62257	-7.41085	-7.86891	-5.41512	7.36028	-0.916778	-7.31619	-6.28781
U_het21_2.0	-694.023	-414.168	-279.846	-5.79852	-414.168	-279.846	-5.87796	-6.44078	-6.24013	-6.10392	-5.67411	-4.54973	-5.47345	-5.33724	-6.30028	-7.57924	-7.3269	-7.35128	-6.96869	-6.13175	-6.72117	-6.73532	-7.58833	-3.2691	6.61212	-0.914276	-6.81024	-4.38149
U_het21_3.0	-694.022	-414.168	-279.846	-5.00385	-414.168	-279.846	-5.11065	-4.1008	-3.97531	-4.04808	-3.55545	-3.05653	-3.42996	-3.50274	-3.90154	-5.00403	-4.83523	-5.03825	-4.61359	-4.35732	-4.44722	-4.64422	-4.95997	-3.23338	6.44682	-0.878136	-6.53927	-4.20397
U_het21_3.1	-694.023	-414.168	-279.846	-5.68185	-414.168	-279.846	-5.76238	-6.11295	-5.50204	-5.49309	-5.44778	-4.56731	-4.83687	-4.82792	-5.88896	-7.21958	-6.55642	-6.70604	-6.72671	-6.13856	-6.06672	-6.20775	-7.18414	-2.57638	6.1997	-0.768213	-6.97433	-4.11923
U_het21_3.8	-694.022	-414.168	-279.846	-5.20611	-414.168	-279.846	-5.28034	-4.48118	-4.99552	-4.90021	-3.79349	-3.08061	-4.30782	-4.21251	-4.36493	-5.39941	-5.87395	-5.90586	-4.84106	-4.35064	-5.32085	-5.34549	-5.43512	-3.47886	5.13675	-0.896083	-5.33742	-4.57561
U_het21_4.0	-694.026	-414.168	-279.846	-7.78507	-414.168	-279.846	-7.83692	-8.42464	-7.96481	-7.56405	-7.7067	-5.76388	-7.24686	-6.8461	-8.15081	-9.77244	-9.2601	-9.03881	-9.18947	-7.55816	-8.68185	-8.45029	-9.76051	-5.85172	7.7068	-1.13538	-7.77075	-7.05104
U_het21_m_0.4	-694.026	-414.168	-279.846	-7.41018	-414.168	-279.846	-7.61629	-8.19774	-7.33807	-6.9235	-7.43279	-5.54447	-6.57312	-6.15855	-7.97685	-9.51168	-8.59988	-8.36143	-8.881	-7.29769	-7.97441	-7.72522	-9.52015	-5.21234	7.2223	-1.05742	-7.44544	-6.49291
U_het21_m_1.0	-694.024	-414.168	-279.846	-6.35997	-414.168	-279.846	-6.42322	-6.37624	-5.93074	-5.93481	-5.80372	-4.69509	-5.35822	-5.3623	-6.04652	-7.55734	-7.06113	-7.22824	-7.14	-6.32752	-6.64631	-6.80549	-7.48924	-3.75241	7.15853	-0.941191	-7.37658	-4.91164
U_het21_m_2.3	-694.025	-414.168	-279.846	-6.88775	-414.168	-279.846	-7.01423	-6.15474	-6.15152	-5.92289	-5.69832	-5.19641	-5.69509	-5.46646	-5.82215	-7.27415	-7.22674	-7.14787	-6.95021	-6.71761	-6.90455	-6.81985	-7.215	-5.78232	8.04404	-1.209	-7.53363	-6.48092
U_het21_m_3.2	-694.02	-414.168	-279.846	-4.08245	-414.168	-279.846	-4.19154	-2.77761	-2.56706	-2.62789	-2.16175	-2.23304	-1.9512	-2.01202	-2.67631	-3.51562	-3.26336	-3.43838	-3.06496	-3.35467	-2.81577	-2.98456	-3.50374	-1.31193	4.05984	-0.599369	-4.87535	-2.7268
U_het21_m_4.1	-694.025	-414.168	-279.846	-7.15994	-414.168	-279.846	-7.22793	-7.99541	-7.7174	-7.37918	-7.27989	-6.27559	-7.00188	-6.66366	-7.83805	-9.20772	-8.87919	-8.70644	-8.63099	-7.91796	-8.30699	-8.1242	-9.23701	-5.21634	7.07918	-0.98723	-7.08443	-6.20882
U_het21_m_4.8	-694.023	-414.168	-279.846	-5.57843	-414.168	-279.846	-5.72788	-5.13521	-5.16812	-4.91309	-4.47302	-3.78222	-4.50594	-4.2509	-5.0117	-6.00631	-5.99593	-5.86838	-5.50726	-5.05216	-5.50072	-5.36684	-6.02079	-3.5831	5.3134	-0.901669	-5.65101	-4.82239
A_het22_0.3	-746.368	-466.536	-279.82	-7.80805	-466.536	-279.82	-7.73111	-7.82296	-8.00844	-7.86277	-7.20815	-7.42867	-7.39364	-7.24796	-7.51727	-8.86759	-9.00538	-9.0074	-8.45082	-8.94734	-8.5913	-8.58997	-8.75562	-5.63696	8.4563	-1.03938	-8.23134	-6.45139
A_het22_2.5	-746.371	-466.536	-279.82	-9.63093	-466.536	-279.82	-9.5693	-8.72886	-8.97894	-8.73999	-8.14414	-8.36955	-8.39422	-8.15527	-8.3546	-10.1936	-10.3858	-10.3428	-9.83058	-10.4146	-10.0249	-9.9791	-10.1009	-6.82713	9.69208	-1.54327	-10.0589	-8.73722
A_het22_2.6	-746.37	-466.536	-279.82	-8.82231	-466.536	-279.82	-8.80499	-7.57395	-7.12013	-6.85932	-6.94284	-7.41923	-6.48902	-6.22821	-7.27786	-8.8472	-8.34129	-8.25308	-8.41065	-9.20053	-7.90783	-7.81538	-8.76827	-6.19223	8.51637	-1.34691	-8.89113	-7.91391
A_het22_5.7	-746.368	-466.536	-279.82	-7.96156	-466.536	-279.82	-7.94102	-6.33971	-6.89752	-6.83846	-5.49082	-5.57923	-6.04863	-5.98957	-6.00108	-7.72323	-8.21672	-8.35468	-7.12919	-7.58317	-7.62709	-7.75864	-7.59361	-3.99749	8.92421	-1.20953	-10.1176	-6.40046
C_het22_0.6	-674.128	-394.291	-279.82	-10.9088	-394.291	-279.82	-10.8448	-8.83672	-9.36463	-8.75373	-7.83351	-7.88423	-8.36142	-7.75052	-8.57585	-10.4203	-10.8982	-10.4838	-9.51864	-9.8812	-10.0063	-9.58045	-10.439	-8.30243	8.62697	-1.88477	-8.5914	-10.1516
C_het22_3.4	-674.127	-394.291	-279.82	-9.86715	-394.291	-279.82	-9.96957	-8.97452	-9.60433	-8.82184	-8.24166	-8.99002	-8.87146	-8.08898	-8.64828	-10.4124	-10.994	-10.3933	-9.77946	-10.8294	-10.3669	-9.75618	-10.3937	-8.48578	9.06164	-1.9016	-8.26372	-9.58946
C_het22_3.5	-674.125	-394.291	-279.82	-9.09824	-394.291	-279.82	-9.04634	-8.21922	-8.55404	-7.88071	-7.71642	-8.99384	-8.05123	-7.37791	-7.87798	-9.35863	-9.6455	-9.12826	-9.02246	-10.5881	-9.31059	-8.78865	-9.27986	-7.88167	8.88036	-1.28369	-8.33371	-8.61871
G_het22_1.5	-821.516	-541.676	-279.82	-12.4323	-541.677	-279.82	-12.004	-9.50761	-11.5495	-11.0215	-8.54739	-9.43132	-10.5892	-10.0613	-9.1157	-11.1759	-13.1494	-12.8477	-10.4367	-11.7211	-12.4165	-12.1048	-11.0688	-8.62682	9.67481	-1.81268	-10.3538	-11.1185
G_het22_2.1	-821.514	-541.676	-279.82	-11.2463	-541.677	-279.82	-10.5948	-7.98184	-9.66779	-9.39156	-7.01555	-7.76731	-8.7015	-8.42527	-7.61266	-9.68884	-11.3071	-11.2596	-8.94135	-10.0949	-10.5662	-10.5092	-9.60588	-7.57573	9.56218	-1.70178	-10.4478	-10.1631
G_het22_2.7	-821.512	-541.676	-279.82	-9.96026	-541.678	-279.82	-9.05682	-7.52452	-7.75025	-7.61457	-6.87956	-8.07778	-7.10529	-6.96961	-7.28558	-8.85151	-9.02813	-9.06596	-8.36971	-9.87179	-8.55049	-8.58326	-8.83827	-7.10823	8.46986	-1.68063	-8.49382	-8.81283
G_het22_4.0	-821.517	-541.676	-279.82	-13.1385	-541.678	-279.82	-12.3167	-10.8657	-11.8488	-11.1429	-10.1897	-11.4451	-11.1728	-10.4669	-10.2833	-12.6446	-13.5732	-13.086	-12.0722	-13.6889	-13.0061	-12.5091	-12.5171	-10.0812	11.1225	-2.35056	-10.3182	-11.6275
T_het22_3.3	-733.247	-453.413	-279.82	-8.56817	-453.413	-279.82	-8.71136	-8.3404	-7.82536	-7.48104	-7.85499	-8.3042	-7.33995	-6.99563	-8.05956	-9.55076	-8.9822	-8.80687	-9.25774	-10.0249	-8.68977	-8.50948	-9.51327	-6.60669	8.80482	-1.1869	-8.88852	-7.87729
T_het22_4.5	-733.242	-453.413	-279.82	-5.59	-453.413	-279.82	-5.72426	-4.66775	-5.03685	-4.97916	-3.94991	-3.71857	-4.31902	-4.26132	-4.43384	-5.83197	-6.14492	-6.25552	-5.30591	-5.38691	-5.62218	-5.72391	-5.78206	-1.97519	6.86081	-1.10095	-7.62416	-3.83949
T_het22_5.7	-733.246	-453.413	-279.82	-7.99517	-453.413	-279.82	-8.1162	-8.51143	-8.19698	-7.82449	-8.0412	-8.82581	-7.72675	-7.35426	-8.17545	-9.70522	-9.34069	-9.13155	-9.38757	-10.472	-9.0241	-8.80813	-9.63289	-6.24295	8.25213	-1.20375	-8.01697	-7.21154
T_het22_m_0.6	-733.247	-453.413	-279.82	-8.56952	-453.413	-279.82	-8.69145	-8.34008	-7.82504	-7.48075	-7.85468	-8.30372	-7.33964	-6.99535	-8.05916	-9.55071	-8.98216	-8.80686	-9.25765	-10.0246	-8.68968	-8.50944	-9.51326	-6.60754	8.80664	-1.18708	-8.88936	-7.87733
T_het22_m_1.2	-733.242	-453.413	-279.82	-5.59033	-453.413	-279.82	-5.73324	-4.66747	-5.03634	-4.9786	-3.94969	-3.71874	-4.31856	-4.26082	-4.43345	-5.83191	-6.14462	-6.25519	-5.30585	-5.38724	-5.62189	-5.72358	-5.782	-1.97587	6.86202	-1.10113	-7.62477	-3.83975
T_het22_m_1.8	-733.246	-453.413	-279.82	-8.05265	-453.413	-279.82	-8.17081	-8.54824	-8.15628	-7.76104	-8.0287	-8.65516	-7.63674	-7.2415	-8.2384	-9.74073	-9.29795	-9.06685	-9.37722	-10.3045	-8.93597	-8.6976	-9.67683	-6.19178	8.08306	-1.17348	-7.93417	-7.21637
U_het22_0.5	-694.001	-414.168	-279.82	-7.87712	-414.168	-279.82	-7.99733	-7.97752	-7.58911	-7.13992	-7.57788	-8.13473	-7.18947	-6.74028	-7.65773	-9.06469	-8.63013	-8.33036	-8.8188	-9.65405	-8.38451	-8.07994	-9.01535	-6.70676	8.14131	-1.17328	-7.68094	-7.41966
U_het22_2.1	-694	-414.168	-279.82	-7.67337	-414.168	-279.82	-7.76904	-8.16297	-8.17444	-7.72078	-7.7159	-8.59271	-7.72737	-7.27371	-7.83482	-9.32737	-9.29248	-8.99509	-9.01008	-10.1689	-8.97647	-8.67222	-9.27193	-6.21732	8.01312	-1.2231	-7.51772	-6.94502
U_het22_2.2	-693.999	-414.168	-279.82	-6.77768	-414.168	-279.82	-7.01088	-6.81657	-7.16121	-6.80457	-5.89898	-5.42162	-6.24363	-5.88699	-6.76137	-7.98059	-8.28471	-8.07715	-7.14049	-6.89834	-7.45366	-7.2343	-8.07308	-5.30363	5.54966	-1.10846	-5.49509	-6.35752
U_het22_3.8	-693.994	-414.168	-279.82	-3.91215	-414.168	-279.82	-4.03136	-2.70607	-3.17121	-3.48247	-2.17879	-2.39626	-2.64393	-2.95519	-2.47062	-3.6243	-4.0384	-4.49068	-3.29956	-3.79472	-3.71452	-4.16089	-3.5557	-0.239802	5.99323	-0.854002	-6.76945	-1.87002
A_het23_0.2	-762.385	-466.536	-295.837	-7.47465	-466.536	-295.837	-7.40292	-6.40986	-6.23501	-6.16205	-5.34787	-3.6621	-5.17302	-5.10006	-6.19471	-7.77889	-7.54942	-7.66033	-6.88749	-5.51308	-6.66705	-6.7677	-7.70536	-4.51768	7.21698	-0.904161	-8.16459	-6.36945
A_het23_1.5	-762.387	-466.536	-295.837	-9.10241	-466.536	-295.837	-9.12686	-7.60541	-8.09162	-8.1225	-6.32865	-4.08486	-6.81485	-6.84574	-7.29594	-9.34799	-9.76707	-10.029	-8.27846	-6.42418	-8.70854	-8.95847	-9.25115	-5.30386	8.995	-1.09905	-10.2657	-7.67365
A_het23_3.1	-762.383	-466.536	-295.837	-6.72845	-466.536	-295.837	-6.7204	-4.89913	-6.05373	-6.03837	-3.72541	-3.02457	-4.88001	-4.86465	-4.67572	-6.16847	-7.26779	-7.42861	-5.17187	-4.77089	-6.28121	-6.4302	-6.06097	-3.59373	7.04396	-0.927841	-7.90193	-5.37954
C_het23_0.2	-690.141	-394.291	-295.837	-7.97402	-394.291	-295.837	-7.99621	-5.81875	-6.41777	-6.40739	-4.63966	-3.08507	-5.23868	-5.2283	-5.56926	-7.2948	-7.83939	-8.02177	-6.25123	-5.00918	-6.80699	-6.97604	-7.24717	-4.75344	7.49688	-1.2901	-8.02301	-6.56967
C_het23_3.5	-690.14	-394.291	-295.837	-7.33102	-394.291	-295.837	-7.40212	-7.10425	-6.77666	-6.65163	-6.18846	-4.10284	-5.86087	-5.73584	-6.87851	-8.27657	-7.89804	-7.93559	-7.52465	-5.7233	-7.15282	-7.18087	-8.20186	-5.2563	7.915	-0.93502	-7.68841	-5.96472
C_het23_5.1	-690.14	-394.291	-295.837	-7.52803	-394.291	-295.837	-7.42963	-4.45996	-6.27056	-6.03889	-3.45366	-1.61111	-5.26426	-5.03259	-4.20266	-5.81902	-7.59155	-7.52258	-4.85986	-3.25656	-6.64385	-6.56302	-5.83831	-5.81981	6.48193	-1.31572	-6.01553	-6.66913
G_het23_1.3	-837.531	-541.676	-295.837	-10.8104	-541.678	-295.837	-10.0188	-9.34111	-9.08445	-8.73981	-8.08282	-4.72303	-7.82617	-7.48153	-9.04796	-11.3156	-10.9914	-10.8982	-10.2342	-7.28632	-9.92155	-9.81554	-11.2848	-6.95417	10.1787	-1.5075	-10.554	-8.83698
G_het23_1.5	-837.527	-541.676	-295.837	-8.7533	-541.677	-295.837	-8.23138	-5.29242	-6.67187	-6.43546	-4.31872	-2.41194	-5.69816	-5.46176	-4.97398	-6.61101	-7.94644	-7.87658	-5.73717	-4.09381	-7.08242	-7.00195	-6.5729	-5.79381	6.56118	-1.35437	-6.55713	-7.14413
G_het23_1.8	-837.527	-541.676	-295.837	-8.51247	-541.678	-295.837	-7.65027	-5.02193	-6.89206	-6.76079	-3.99645	-3.12988	-5.86658	-5.73532	-4.77837	-6.39244	-8.20622	-8.26108	-5.54662	-4.99931	-7.36894	-7.41345	-6.32286	-5.18827	7.84354	-1.35787	-8.07173	-6.77433
G_het23_2.1	-837.529	-541.676	-295.837	-10.1064	-541.678	-295.837	-9.35918	-9.4222	-8.99475	-8.68366	-8.16782	-4.81668	-7.74037	-7.42928	-9.1221	-11.3562	-10.8602	-10.7984	-10.2907	-7.35264	-9.80577	-9.73129	-11.311	-6.41043	9.86656	-1.41264	-10.4749	-8.43142
G_het23_4.0	-837.53	-541.676	-295.837	-10.49	-541.678	-295.837	-9.74655	-7.42138	-7.68595	-7.54035	-6.15349	-4.05143	-6.41806	-6.27246	-7.2148	-9.17049	-9.37359	-9.45271	-8.06305	-6.3259	-8.27817	-8.34425	-9.14435	-6.45725	8.82957	-1.15923	-9.3762	-8.16311
T_het23_0.0	-749.26	-453.413	-295.837	-6.23054	-453.413	-295.837	-6.3122	-5.18017	-4.20202	-4.40968	-4.28977	-3.90767	-3.31163	-3.51929	-5.05875	-6.33388	-5.30099	-5.67431	-5.63871	-5.55782	-4.61117	-4.9758	-6.33019	-3.04405	7.3473	-1.03461	-7.9997	-4.73106
T_het23_1.5	-749.261	-453.413	-295.837	-7.2298	-453.413	-295.837	-7.3215	-7.98692	-7.19807	-7.01456	-6.99196	-4.49402	-6.20311	-6.0196	-7.73406	-9.3828	-8.53757	-8.54239	-8.52988	-6.35173	-7.69258	-7.68399	-9.33765	-4.1546	6.79639	-0.982397	-7.55925	-5.89985
T_het23_m_0.5	-749.259	-453.413	-295.837	-5.91287	-453.413	-295.837	-5.97747	-3.92254	-4.61744	-4.73844	-3.06766	-2.72264	-3.76256	-3.88356	-3.70825	-4.97881	-5.62474	-5.89599	-4.29865	-4.22152	-4.9508	-5.21385	-4.93237	-3.4672	6.79936	-1.08801	-6.85208	-4.60793
T_het23_m_1.1	-749.26	-453.413	-295.837	-6.10299	-453.413	-295.837	-6.19363	-5.68635	-5.01295	-5.14219	-4.74727	-4.00296	-4.07386	-4.20311	-5.56607	-6.8221	-6.09062	-6.38808	-6.10087	-5.66807	-5.37482	-5.66316	-6.80338	-2.9704	7.36668	-0.992387	-8.0028	-4.5989
T_het23_m_2.0	-749.26	-453.413	-295.837	-6.02037	-453.413	-295.837	-6.08387	-5.08774	-5.2036	-5.12927	-4.25003	-4.35717	-4.3659	-4.29156	-4.90556	-6.22697	-6.28696	-6.37843	-5.59031	-6.00263	-5.65513	-5.73776	-6.1652	-2.78687	7.06458	-0.773621	-7.91321	-4.40912
U_het23_0.0	-710.013	-414.168	-295.837	-5.19189	-414.168	-295.837	-5.25731	-4.94957	-4.42491	-4.55899	-4.21731	-3.63889	-3.69264	-3.82673	-4.73858	-5.93355	-5.36131	-5.63777	-5.3638	-5.04526	-4.79586	-5.06402	-5.86697	-3.02723	6.44896	-0.901237	-6.62277	-4.10227
U_het23_0.8	-710.013	-414.168	-295.837	-5.20608	-414.168	-295.837	-5.35177	-3.1314	-4.42656	-4.48619	-2.35938	-2.07365	-3.65454	-3.71416	-2.9159	-4.12882	-5.38445	-5.57771	-3.47306	-3.4119	-4.73547	-4.92056	-4.11028	-3.4101	5.43869	-0.878786	-5.41034	-4.26054
U_het23_1.0	-710.016	-414.168	-295.837	-6.83798	-414.168	-295.837	-6.93127	-7.81116	-6.83134	-6.6126	-6.84551	-4.21219	-5.86569	-5.64695	-7.61078	-9.09474	-8.06139	-8.0179	-8.26763	-5.93335	-7.2419	-7.18547	-9.07144	-3.9961	6.27292	-0.922411	-6.92026	-5.56585
A_het24_0.2	-762.398	-466.536	-295.85	-7.69449	-466.536	-295.85	-7.83253	-7.0936	-6.84412	-6.74319	-5.88658	-4.16178	-5.6371	-5.53617	-6.8317	-8.78244	-8.46723	-8.59111	-7.78664	-6.44424	-7.48153	-7.59453	-8.7085	-4.93718	8.69625	-1.37666	-9.78881	-7.4064
A_het24_0.3	-762.399	-466.536	-295.85	-8.42647	-466.536	-295.85	-8.6193	-7.93257	-7.83375	-7.60417	-6.89804	-4.66346	-6.79922	-6.56964	-7.64201	-9.5515	-9.39107	-9.37526	-8.72147	-6.85381	-8.56928	-8.54499	-9.4704	-5.28171	8.55729	-1.39882	-9.3894	-7.51263
A_het24_1.3	-762.4	-466.536	-295.85	-8.88447	-466.536	-295.849	-9.84231	-7.35217	-7.67884	-7.57074	-6.06742	-4.39818	-6.3941	-6.28599	-7.05564	-9.05651	-9.31466	-9.43612	-7.9939	-6.71675	-8.26272	-8.37227	-8.95278	-5.01937	8.69387	-1.26524	-10.0341	-7.62484
A_het24_1.6	-762.399	-466.536	-295.85	-8.18111	-466.536	-295.85	-8.34573	-6.31106	-6.35069	-6.26003	-5.30016	-3.3254	-5.33978	-5.24913	-6.03907	-7.83781	-7.82576	-7.92881	-6.96228	-5.30286	-6.95963	-7.05283	-7.7794	-5.8952	8.36023	-1.29575	-8.53081	-7.36152
A_het24_2.0	-762.397	-466.536	-295.85	-6.76489	-466.536	-295.85	-6.79011	-5.67337	-6.04576	-5.88906	-4.42766	-3.7299	-4.80005	-4.64335	-5.45562	-6.97875	-7.29301	-7.31905	-5.92414	-5.53863	-6.24902	-6.2627	-6.86461	-3.58934	6.92469	-0.999514	-8.00186	-5.66603
A_het24_3.0	-762.397	-466.536	-295.85	-7.12532	-466.536	-295.85	-7.26835	-5.26525	-5.42372	-5.49136	-4.16608	-4.0439	-4.32456	-4.3922	-4.93748	-6.58777	-6.6889	-6.9398	-5.67953	-5.87448	-5.78952	-6.02971	-6.43305	-4.11406	7.52403	-0.987478	-8.33468	-5.91219
A_het24_3.5	-762.397	-466.536	-295.85	-6.75597	-466.536	-295.85	-6.83209	-5.87921	-5.78192	-5.53426	-4.77044	-4.00301	-4.67315	-4.42549	-5.65737	-7.18369	-7.02756	-6.96345	-6.28055	-5.83475	-6.13314	-6.05854	-7.07215	-3.48053	6.90955	-0.948246	-8.10919	-5.62841
A_het24_4.2	-762.4	-466.536	-295.85	-8.71061	-466.536	-295.85	-8.89957	-7.41723	-7.62338	-7.43381	-6.13763	-4.25563	-6.34379	-6.15422	-7.08209	-9.16066	-9.29943	-9.34136	-8.08838	-6.59674	-8.23815	-8.26784	-9.04916	-4.90251	8.85033	-1.23117	-10.1424	-7.42572
A_het24_5.1	-762.399	-466.536	-295.85	-7.97326	-466.536	-295.85	-8.21908	-5.94819	-7.48794	-7.44071	-4.65728	-3.15545	-6.19703	-6.1498	-5.70335	-7.41959	-8.90282	-9.05052	-6.28416	-5.0999	-7.77956	-7.91381	-7.32841	-5.08125	7.92944	-1.13528	-8.42665	-6.71374
C_het24_1.0	-690.156	-394.291	-295.85	-9.5868	-394.291	-295.85	-9.73515	-5.97687	-7.86069	-7.35982	-4.6736	-2.29654	-6.55742	-6.05655	-5.87118	-7.68021	-9.52032	-9.21844	-6.40593	-4.30939	-8.26171	-7.94423	-7.8021	-7.82049	8.00651	-1.56538	-7.44811	-8.82748
C_het24_1.5	-690.155	-394.291	-295.85	-8.65801	-394.291	-295.85	-8.88109	-7.03074	-7.4974	-7.47419	-5.89407	-3.61443	-6.36072	-6.33751	-6.78739	-8.59704	-9.01187	-9.18592	-7.57303	-5.60514	-7.99924	-8.16059	-8.58996	-5.96864	8.41379	-1.4703	-8.26828	-7.29343
C_het24_2.2	-690.155	-394.291	-295.85	-8.82531	-394.291	-295.85	-8.90469	-6.58997	-8.66105	-8.09153	-5.28429	-3.15618	-7.35537	-6.78585	-6.41574	-8.20195	-10.2194	-9.85326	-6.9992	-5.18597	-9.03015	-8.64854	-8.22796	-6.48243	7.74894	-1.57218	-7.89675	-8.20243
G_het24_0.4	-837.542	-541.676	-295.85	-9.96142	-541.677	-295.85	-9.55817	-8.55387	-8.44865	-8.19144	-7.47469	-5.07527	-7.36948	-7.11227	-8.23363	-10.3657	-10.1966	-10.1725	-9.47613	-7.46812	-9.3161	-9.28229	-10.3052	-6.3762	9.53069	-1.51104	-9.88843	-8.24498
G_het24_0.8	-837.54	-541.676	-295.85	-8.2001	-541.678	-295.85	-7.47444	-7.27622	-6.85944	-6.58693	-6.30317	-4.31806	-5.88639	-5.61388	-7.02791	-8.71367	-8.24004	-8.15997	-7.92288	-6.26873	-7.45701	-7.36772	-8.66372	-5.92567	8.17304	-1.33423	-8.39803	-7.48488
G_het24_1.2	-837.542	-541.676	-295.85	-9.61954	-541.678	-295.85	-8.94643	-7.89465	-7.7543	-7.55237	-6.82366	-4.71884	-6.6833	-6.48138	-7.58381	-9.71144	-9.50797	-9.53855	-8.82546	-7.10953	-8.63115	-8.65222	-9.66068	-6.06638	9.63611	-1.58248	-9.87886	-7.89161
G_het24_1.3	-837.539	-541.676	-295.85	-7.67435	-541.678	-295.85	-7.00321	-4.52601	-5.47925	-5.49933	-3.22793	-2.81232	-4.18116	-4.20124	-4.3779	-6.04561	-6.94231	-7.16145	-4.90153	-4.80796	-5.81067	-6.01666	-6.00253	-3.39194	7.01038	-0.905926	-7.86755	-5.15504
G_het24_2.0	-837.536	-541.676	-295.85	-6.29111	-541.678	-295.85	-5.66644	-5.09697	-4.95602	-4.8753	-4.02185	-2.58882	-3.8809	-3.80018	-5.01743	-6.24296	-6.06073	-6.12847	-5.27681	-4.07766	-5.10534	-5.16272	-6.23064	-3.74015	6.15567	-0.770713	-6.0485	-4.40368
G_het24_2.1	-837.543	-541.676	-295.85	-10.6089	-541.678	-295.849	-10.8327	-8.0368	-8.58518	-8.19263	-6.75194	-4.40628	-7.30031	-6.90776	-7.81821	-9.79301	-10.2804	-10.1126	-8.65869	-6.67509	-9.15846	-8.97689	-9.76052	-6.73576	8.85575	-1.3871	-9.23679	-8.50391
G_het24_2.2	-837.54	-541.676	-295.85	-8.7515	-541.677	-295.85	-8.60571	-8.2247	-7.8762	-7.57609	-6.95705	-4.99015	-6.60854	-6.30844	-7.93869	-9.85556	-9.43414	-9.36271	-8.83539	-7.2716	-8.42354	-8.33921	-9.74437	-4.16717	7.85768	-1.27322	-9.55347	-7.13618
G_het24_2.5	-837.543	-541.676	-295.85	-10.3547	-541.677	-295.85	-9.93562	-9.55905	-9.10791	-8.79749	-8.42224	-5.28596	-7.9711	-7.66068	-9.18253	-11.3181	-10.806	-10.7205	-10.3112	-7.54098	-9.80943	-9.70928	-11.2353	-6.16714	9.06447	-1.73055	-9.30997	-8.14319
G_het24_4.1	-837.543	-541.676	-295.85	-10.0747	-541.678	-295.85	-9.44509	-7.98733	-9.55952	-9.12522	-6.76365	-4.90409	-8.33584	-7.90155	-7.63248	-9.57971	-11.0855	-10.8686	-8.54799	-7.05999	-10.0638	-9.83253	-9.45501	-6.24643	8.39201	-1.72923	-8.85936	-8.443
G_het24_5.2	-837.543	-541.676	-295.85	-10.6349	-541.677	-295.85	-10.106	-7.80076	-10.2705	-9.91558	-6.50351	-4.68606	-8.97327	-8.61833	-7.48137	-9.48848	-11.8904	-11.7628	-8.39142	-6.95824	-10.8045	-10.6628	-9.39249	-7.00466	8.58146	-1.63079	-9.24016	-9.29415
T_het24_0.3	-749.274	-453.413	-295.85	-6.87684	-453.413	-295.85	-7.31276	-5.99346	-5.78694	-5.7326	-5.11613	-4.24605	-4.90962	-4.85528	-5.82783	-7.20341	-6.94116	-7.05848	-6.51898	-5.95824	-6.2624	-6.37063	-7.1761	-4.21468	7.8348	-1.1059	-8.09065	-5.57643
T_het24_0.8	-749.274	-453.413	-295.85	-7.0189	-453.413	-295.85	-7.24067	-5.05047	-6.36946	-6.11458	-3.98078	-2.3168	-5.29978	-5.0449	-4.97199	-6.22422	-7.49874	-7.39861	-5.27573	-3.8617	-6.56035	-6.44945	-6.29394	-5.23326	6.16029	-1.0861	-6.15067	-6.30973
T_het24_2.1	-749.272	-453.413	-295.85	-5.47658	-453.413	-295.85	-5.69881	-4.4265	-4.0388	-4.15847	-3.52752	-3.99371	-3.13982	-3.25949	-4.29866	-5.5291	-5.08655	-5.36764	-4.82652	-5.58885	-4.38923	-4.6611	-5.49334	-1.96729	6.58686	-0.888428	-7.49216	-3.76102
T_het24_2.5	-749.272	-453.413	-295.85	-5.66278	-453.413	-295.85	-5.90806	-5.28466	-5.24385	-5.29697	-4.29141	-4.21694	-4.2506	-4.30372	-5.08763	-6.59987	-6.49957	-6.73796	-5.78336	-6.03513	-5.69022	-5.91577	-6.55989	-1.85374	6.64343	-0.98274	-7.5216	-3.71465
T_het24_3.7	-749.272	-453.413	-295.85	-5.46507	-453.413	-295.85	-5.75865	-5.49199	-5.28344	-5.0251	-4.46712	-3.63579	-4.25857	-4.00023	-5.39736	-6.726	-6.46668	-6.37597	-5.82196	-5.27066	-5.57129	-5.46675	-6.72875	-2.90652	5.90255	-1.04093	-6.56999	-4.61489
T_het24_3.8	-749.273	-453.413	-295.85	-6.5989	-453.413	-295.85	-6.89296	-4.77737	-6.11629	-5.8329	-3.69726	-1.80195	-5.03618	-4.75278	-4.65007	-6.11757	-7.41965	-7.29584	-5.0647	-3.39686	-6.37947	-6.24187	-6.19803	-5.38729	5.49335	-0.952593	-5.26306	-6.10959
T_het24_4.6	-749.273	-453.413	-295.85	-6.59011	-453.413	-295.85	-6.78342	-5.01942	-6.20096	-5.89921	-4.0691	-2.01759	-5.25064	-4.94888	-4.82261	-6.2385	-7.38428	-7.23045	-5.32973	-3.49658	-6.48614	-6.32027	-6.26105	-5.54451	5.58298	-1.01653	-5.09679	-6.07485
T_het24_5.1	-749.276	-453.413	-295.85	-7.99742	-453.413	-295.85	-8.37089	-8.67874	-8.36904	-7.98058	-7.56835	-4.97585	-7.25865	-6.8702	-8.46847	-10.2118	-9.84222	-9.65808	-9.24478	-6.9943	-8.88445	-8.68554	-10.2033	-5.39111	7.59649	-1.14017	-8.09612	-7.03092
T_het24_5.6	-749.274	-453.413	-295.85	-7.07678	-453.413	-295.85	-7.32223	-7.78619	-7.32036	-7.12655	-6.9068	-5.0033	-6.44097	-6.24716	-7.57814	-9.08296	-8.56311	-8.54628	-8.34593	-6.74859	-7.83247	-7.80352	-9.05147	-4.43845	7.02829	-0.99176	-7.35598	-5.7579
T_het24_m_0.2	-749.274	-453.413	-295.85	-6.99967	-453.413	-295.85	-7.39844	-5.07097	-6.3879	-6.13376	-3.99652	-2.31325	-5.31345	-5.05931	-4.99359	-6.26096	-7.53325	-7.43545	-5.30619	-3.87486	-6.58865	-6.47997	-6.33584	-5.26689	6.28668	-1.11207	-6.21726	-6.30954
T_het24_m_2.1	-749.272	-453.413	-295.85	-5.47559	-453.413	-295.85	-5.89606	-4.42603	-4.03819	-4.15796	-3.52709	-3.9937	-3.13925	-3.25902	-4.29816	-5.52873	-5.08604	-5.36724	-4.82619	-5.58895	-4.38876	-4.66074	-5.49299	-1.96699	6.58718	-0.888436	-7.49262	-3.76087
T_het24_m_2.2	-749.274	-453.413	-295.85	-6.68685	-453.413	-295.85	-7.10747	-6.11105	-5.90978	-5.85103	-5.22259	-4.3089	-5.02132	-4.96257	-5.955	-7.30702	-7.04967	-7.16181	-6.61552	-6.01097	-6.36386	-6.46688	-7.27997	-4.19595	7.72085	-1.09735	-8.03316	-5.60561
T_het24_m_2.7	-749.272	-453.413	-295.85	-5.66223	-453.413	-295.85	-6.02252	-5.2846	-5.24373	-5.29686	-4.29136	-4.21698	-4.25049	-4.30362	-5.08758	-6.59977	-6.4994	-6.7378	-5.78327	-6.03513	-5.69007	-5.91563	-6.55978	-1.85361	6.64311	-0.982717	-7.52146	-3.71467
T_het24_m_4.6	-749.273	-453.413	-295.85	-6.59021	-453.413	-295.85	-6.8172	-5.01931	-6.20089	-5.89912	-4.06898	-2.01751	-5.25056	-4.94879	-4.82248	-6.2385	-7.38431	-7.23049	-5.3297	-3.4966	-6.48614	-6.32028	-6.26106	-5.5446	5.5834	-1.01658	-5.09705	-6.07483
T_het24_m_5.4	-749.276	-453.413	-295.85	-7.99798	-453.413	-295.85	-8.31761	-8.67875	-8.36904	-7.98053	-7.56835	-4.97569	-7.25864	-6.87012	-8.46847	-10.2119	-9.84235	-9.65816	-9.24487	-6.99423	-8.88453	-8.68557	-10.2035	-5.39127	7.5967	-1.1402	-8.09627	-7.03103
U_het24_0.0	-710.028	-414.168	-295.85	-6.51446	-414.168	-295.85	-6.66733	-4.93108	-6.09748	-5.78224	-3.9986	-1.91052	-5.165	-4.84975	-4.73582	-6.13068	-7.26258	-7.09204	-5.23537	-3.35935	-6.37782	-6.19552	-6.15919	-5.57035	5.51247	-1.00641	-4.94575	-6.01004
U_het24_1.2	-710.028	-414.168	-295.85	-6.49925	-414.168	-295.85	-6.7163	-4.68171	-6.05559	-5.77004	-3.61476	-1.69218	-4.98864	-4.70309	-4.56542	-6.00936	-7.34753	-7.2191	-4.96483	-3.26435	-6.3157	-6.17367	-6.10433	-5.37312	5.43083	-0.939403	-5.13269	-6.01439
U_het24_1.3	-710.025	-414.168	-295.85	-4.13762	-414.168	-295.85	-4.34729	-3.81197	-3.23632	-3.34969	-3.0524	-3.61847	-2.47676	-2.59012	-3.68013	-4.68469	-4.05976	-4.30811	-4.1133	-4.93603	-3.49222	-3.73242	-4.62788	-1.10502	5.59013	-0.718568	-6.19391	-2.42737
U_het24_1.8	-710.024	-414.168	-295.85	-4.0095	-414.168	-295.85	-4.09405	-4.33816	-4.47256	-4.23712	-3.73961	-2.751	-3.87401	-3.63858	-4.20067	-5.13703	-5.23596	-5.11223	-4.64917	-3.85738	-4.75235	-4.62169	-5.13545	-2.97165	4.74946	-0.687891	-4.59463	-3.50471
U_het24_2.4	-710.026	-414.168	-295.85	-4.99916	-414.168	-295.85	-5.35423	-4.93934	-5.09298	-5.15318	-3.98331	-3.86639	-4.13695	-4.19715	-4.77881	-6.12778	-6.22523	-6.45583	-5.34476	-5.53053	-5.44898	-5.66738	-6.09782	-1.4486	6.0336	-0.880317	-6.80521	-3.10052
U_het24_2.7	-710.027	-414.168	-295.85	-5.73016	-414.168	-295.85	-5.98397	-4.19406	-5.7236	-5.59429	-3.29744	-2.15508	-4.82698	-4.69766	-4.05618	-5.26434	-6.75375	-6.76503	-4.46973	-3.55497	-5.96772	-5.96897	-5.2963	-4.13403	5.27392	-0.965418	-5.28207	-5.1076
U_het24_3.1	-710.028	-414.168	-295.85	-6.04891	-414.168	-295.85	-6.352	-5.84249	-5.88634	-5.74055	-5.05086	-3.84753	-5.09471	-4.94892	-5.63963	-6.91719	-6.91433	-6.91759	-6.26725	-5.32533	-6.26996	-6.26397	-6.876	-4.70779	6.84525	-1.00988	-6.63742	-5.50984
U_het24_3.2	-710.025	-414.168	-295.85	-4.34431	-414.168	-295.85	-4.6298	-4.49928	-4.57697	-4.37664	-3.84318	-2.78016	-3.92087	-3.72055	-4.31813	-5.39375	-5.43399	-5.35596	-4.84153	-3.98899	-4.8868	-4.80052	-5.3706	-3.01515	5.04008	-0.70028	-4.82252	-3.49786
U_het24_3.8	-710.028	-414.168	-295.85	-6.32957	-414.168	-295.85	-6.52974	-4.97343	-6.15103	-5.90032	-4.01171	-2.20045	-5.18932	-4.9386	-4.84863	-6.12602	-7.26416	-7.16025	-5.25052	-3.66885	-6.39843	-6.28382	-6.18686	-4.82983	5.31706	-0.978577	-5.37785	-5.8692
U_het24_4.0	-710.03	-414.168	-295.85	-7.39278	-414.168	-295.85	-7.5974	-8.3683	-7.72659	-7.26483	-7.29271	-4.52123	-6.651	-6.18924	-8.20666	-9.86556	-9.16826	-8.9025	-8.90499	-6.45457	-8.21721	-7.93639	-9.90266	-5.01879	7.14153	-1.08358	-7.49146	-6.4523
U_het24_4.5	-710.029	-414.168	-295.85	-6.72013	-414.168	-295.85	-6.92069	-7.44067	-7.38929	-7.13551	-6.58619	-4.68509	-6.53481	-6.28103	-7.25185	-8.6737	-8.57113	-8.48541	-7.95152	-6.33993	-7.85526	-7.75773	-8.65449	-4.33996	6.65871	-0.97268	-6.86806	-5.52198
U_het24_5.3	-710.029	-414.168	-295.85	-6.89682	-414.168	-295.85	-7.31533	-6.9037	-6.62709	-6.39681	-6.1596	-4.69548	-5.88299	-5.65271	-6.6868	-8.02219	-7.69498	-7.62226	-7.44086	-6.2612	-7.11787	-7.0364	-7.98698	-4.72642	6.98537	-0.868863	-7.05488	-5.66479
A_het25_0.1	-762.366	-466.536	-295.815	-9.43723	-466.536	-295.815	-9.31296	-7.76894	-6.60444	-6.34079	-6.7341	-7.8962	-5.5696	-5.30595	-7.39685	-9.52517	-8.29899	-8.26092	-8.67519	-10.2164	-7.4577	-7.41063	-9.41903	-5.85768	9.64479	-1.81957	-10.2828	-8.31527
A_het25_1.0	-762.363	-466.536	-295.815	-7.29705	-466.536	-295.815	-7.26095	-5.74396	-5.14497	-4.86718	-4.65202	-6.46944	-4.05302	-3.77523	-5.43303	-6.983	-6.32785	-6.22473	-6.08505	-8.20766	-5.4385	-5.32494	-6.80845	-3.75099	7.21659	-1.24982	-8.14217	-5.9264
A_het25_1.6	-762.362	-466.536	-295.815	-7.01043	-466.536	-295.815	-6.97966	-4.74213	-5.62835	-5.68159	-3.46716	-2.9904	-4.35338	-4.40661	-4.65439	-6.07133	-6.90209	-7.13683	-4.97125	-4.79659	-5.81363	-6.03611	-6.02005	-4.03336	6.94954	-0.991703	-7.67653	-5.75204
A_het25_2.0	-762.364	-466.536	-295.815	-7.86088	-466.536	-295.815	-7.74465	-5.95586	-5.1046	-5.09316	-4.95307	-5.50362	-4.10182	-4.09038	-5.56876	-7.31466	-6.40902	-6.58029	-6.48382	-7.34651	-5.5864	-5.748	-7.13981	-4.7149	8.40117	-1.38512	-8.74894	-6.44779
A_het25_2.6	-762.363	-466.536	-295.815	-7.50118	-466.536	-295.815	-7.38362	-5.85908	-6.68856	-6.65852	-4.54424	-5.10539	-5.37373	-5.34368	-5.5479	-7.39459	-8.15522	-8.34074	-6.32213	-7.25983	-7.09332	-7.26666	-7.21753	-2.91839	8.12163	-1.29712	-9.6506	-5.74449
A_het25_3.0	-762.367	-466.536	-295.815	-9.85329	-466.536	-295.815	-9.7526	-7.11477	-7.35942	-7.4021	-5.86098	-4.27384	-6.10563	-6.14831	-6.75964	-8.84978	-9.02674	-9.30057	-7.80942	-6.61488	-7.99686	-8.259	-8.71045	-5.7086	9.29519	-1.54353	-10.4148	-8.37171
A_het25_5.6	-762.366	-466.536	-295.815	-9.06187	-466.536	-295.815	-9.02997	-6.93176	-5.91289	-5.67347	-6.08712	-6.33231	-5.06824	-4.82882	-6.5259	-8.36372	-7.29216	-7.2396	-7.68224	-8.24675	-6.61723	-6.55711	-8.20735	-6.26298	8.76649	-1.53552	-8.8995	-7.93151
C_het25_1.0	-690.123	-394.291	-295.815	-10.4501	-394.291	-295.815	-10.4448	-9.29235	-10.0754	-9.21231	-8.34279	-8.71984	-9.12582	-8.26275	-8.92398	-10.8954	-11.6305	-10.963	-10.0042	-10.6852	-10.7487	-10.0675	-10.8399	-8.69537	8.7318	-1.95115	-8.14499	-10.0597
C_het25_3.1	-690.113	-394.291	-295.815	-4.48022	-394.291	-295.815	-4.37236	-1.66232	-1.15349	-1.81284	-0.703024	-1.13643	-0.194195	-0.853539	-1.39927	-2.69073	-2.12936	-2.94096	-1.93013	-2.63955	-1.3757	-2.17818	-2.53858	0.0607321	5.94493	-1.13503	-6.85857	-1.98794
C_het25_3.5	-690.113	-394.291	-295.815	-4.30827	-394.291	-295.815	-4.21929	-3.32009	-2.91269	-3.11767	-2.37722	-1.64942	-1.96982	-2.1748	-3.1718	-4.23164	-3.77734	-4.11768	-3.45613	-2.9704	-3.00883	-3.33955	-4.12921	-1.48299	6.06537	-0.728749	-6.33941	-2.48579
C_het25_4.5	-690.125	-394.291	-295.815	-11.6431	-394.291	-295.815	-11.6332	-9.55581	-10.7765	-9.96361	-8.21789	-7.91752	-9.43861	-8.6257	-9.33457	-11.4064	-12.5761	-11.9837	-10.1214	-10.1443	-11.3063	-10.6975	-11.4542	-9.53719	9.25673	-2.02549	-8.74132	-11.0473
G_het25_0.0	-837.504	-541.676	-295.815	-7.92024	-541.677	-295.815	-7.65033	-7.18384	-6.12909	-6.24968	-5.92197	-5.61933	-4.86723	-4.98781	-6.96889	-8.75479	-7.63217	-7.97012	-7.73088	-7.80719	-6.61821	-6.94501	-8.64742	-2.64132	8.19118	-1.36183	-9.21179	-5.02375
G_het25_0.2	-837.502	-541.676	-295.815	-6.36893	-541.677	-295.815	-5.77646	-7.03889	-5.88121	-5.91612	-5.78278	-5.31134	-4.6251	-4.66	-6.80497	-8.32601	-7.10192	-7.32818	-7.30731	-7.1807	-6.09233	-6.30539	-8.15669	-1.17306	7.05721	-1.16094	-8.13506	-3.41185
G_het25_1.3	-837.512	-541.676	-295.815	-13.0395	-541.677	-295.815	-12.2991	-9.67302	-11.5376	-10.8516	-8.47197	-9.24746	-10.3365	-9.65055	-9.1778	-11.644	-13.4489	-13.0043	-10.5266	-11.6771	-12.3438	-11.8825	-11.5168	-9.43351	10.3312	-2.39708	-9.90035	-11.3997
G_het25_2.6	-837.513	-541.676	-295.815	-13.195	-541.678	-295.815	-12.3438	-10.0989	-11.5973	-11.0067	-8.74708	-9.34772	-10.2455	-9.65491	-9.7435	-12.0566	-13.4846	-13.1476	-10.8867	-11.9044	-12.327	-11.9749	-11.964	-9.22121	9.68511	-1.92565	-10.5158	-11.9776
G_het25_5.0	-837.511	-541.676	-295.815	-12.0146	-541.678	-295.815	-11.1129	-9.35159	-10.6377	-10.1482	-7.99682	-8.43645	-9.28296	-8.7934	-9.01124	-11.2924	-12.5082	-12.2706	-10.1226	-10.9774	-11.3507	-11.0983	-11.2054	-8.4722	9.55616	-1.8162	-10.4233	-11.1555
G_het25_5.2	-837.51	-541.676	-295.815	-11.2882	-541.678	-295.815	-10.4871	-8.17305	-9.22525	-8.85295	-6.90574	-6.80667	-7.95794	-7.58564	-8.03348	-9.85382	-10.849	-10.6901	-8.72328	-8.96364	-9.73103	-9.55886	-9.88341	-8.70712	8.8117	-1.67118	-8.73646	-10.3031
T_het25_0.6	-749.242	-453.413	-295.815	-8.45265	-453.413	-295.815	-8.60901	-7.69047	-7.01644	-6.79044	-6.82584	-6.91169	-6.15181	-5.9258	-7.47812	-9.00191	-8.27172	-8.22657	-8.31943	-8.72783	-7.59437	-7.54028	-8.97953	-6.01293	8.57264	-1.40241	-8.64273	-7.48542
T_het25_2.8	-749.241	-453.413	-295.815	-7.73519	-453.413	-295.815	-7.86924	-8.49224	-8.76241	-8.29406	-7.3495	-6.89396	-7.61967	-7.15132	-8.3833	-9.8806	-10.0964	-9.81328	-8.85479	-8.70249	-9.08078	-8.78197	-9.89216	-5.34861	6.86073	-1.25546	-6.99973	-6.74306
T_het25_3.6	-749.241	-453.413	-295.815	-7.88118	-453.413	-295.815	-7.97015	-7.80634	-7.80548	-7.39727	-6.92495	-7.04994	-6.92409	-6.51589	-7.51528	-9.14674	-9.09429	-8.86379	-8.38216	-8.80679	-8.33651	-8.09347	-9.06352	-5.25859	7.14549	-1.31117	-7.39669	-6.82096
T_het25_4.5	-749.241	-453.413	-295.815	-7.95862	-453.413	-295.815	-8.09106	-8.75783	-8.79452	-8.41425	-7.61053	-6.94277	-7.64722	-7.26695	-8.62997	-10.0312	-10.0072	-9.81013	-9.08617	-8.74245	-9.07064	-8.86115	-10.0063	-5.58528	7.80461	-1.34657	-7.83843	-6.96567
U_het25_0.2	-709.995	-414.168	-295.815	-7.51357	-414.168	-295.815	-7.65115	-6.55315	-7.4601	-7.03423	-5.43667	-4.882	-6.34363	-5.91776	-6.45188	-7.93981	-8.80724	-8.54822	-6.85301	-6.539	-7.73327	-7.45928	-8.02917	-6.12457	5.87194	-1.14146	-5.61653	-7.01063
U_het25_2.0	-709.996	-414.168	-295.815	-7.95887	-414.168	-295.815	-8.18998	-7.66572	-7.41247	-7.05711	-6.96374	-6.86726	-6.71048	-6.35513	-7.31743	-8.89692	-8.59727	-8.40393	-8.31448	-8.49591	-8.01966	-7.81742	-8.81116	-6.65519	7.92087	-1.35291	-7.38959	-7.47683
U_het25_3.2	-709.995	-414.168	-295.815	-7.36634	-414.168	-295.815	-7.4379	-7.74324	-7.53303	-7.06144	-6.88187	-6.90693	-6.67166	-6.20007	-7.49765	-9.0148	-8.75621	-8.45252	-8.25801	-8.56354	-8.00633	-7.69028	-8.96157	-4.90188	6.61324	-1.26177	-6.81435	-6.36475
A_het26_1.0	-805.546	-466.536	-338.997	-8.44467	-466.536	-338.997	-8.44068	-6.14834	-7.13869	-7.03165	-5.3912	-2.42643	-6.38155	-6.27451	-5.80551	-7.52471	-8.45131	-8.53997	-7.01424	-4.41531	-7.94401	-8.02642	-7.44146	-4.965	8.84656	-1.53088	-9.43373	-7.08305
A_het26_1.2	-805.552	-466.536	-338.997	-12.0255	-466.536	-338.997	-12.0383	-10.8097	-10.9744	-10.2648	-10.5836	-10.8225	-10.7483	-10.0387	-10.2229	-12.7288	-12.8322	-12.3617	-12.6849	-13.3516	-12.7865	-12.3144	-12.6685	-10.4513	12.482	-2.10829	-11.8272	-11.9048
A_het26_4.2	-805.544	-466.536	-338.997	-7.13031	-466.536	-338.997	-7.27961	-5.79445	-5.71068	-5.61566	-5.22813	-5.5939	-5.14437	-5.04934	-5.46561	-7.12325	-6.97804	-7.07183	-6.79367	-7.51928	-6.64916	-6.73806	-7.05094	-3.95085	9.34736	-1.31107	-9.74309	-5.65766
A_het26_5.7	-805.549	-466.536	-338.997	-10.6312	-466.536	-338.997	-10.7879	-9.10944	-9.47885	-9.28038	-8.61172	-7.82806	-8.98113	-8.78266	-8.62935	-10.7763	-11.08	-11.1044	-10.5104	-10.1386	-10.8143	-10.8347	-10.6965	-7.73	11.4615	-1.63407	-11.3877	-9.29031
A_het26_m.0.4	-805.547	-466.536	-338.997	-9.27628	-466.536	-338.997	-9.29702	-7.53335	-7.59756	-7.31969	-6.84105	-6.25364	-6.90526	-6.6274	-7.14991	-9.02491	-9.03062	-8.95184	-8.516	-8.28353	-8.52522	-8.43899	-8.96208	-6.01081	9.28627	-1.73918	-9.4384	-7.90213
A_het26_m.2.1	-805.548	-466.536	-338.997	-9.93965	-466.536	-338.997	-10.0107	-8.75496	-8.63929	-8.35676	-8.24499	-8.2266	-8.12931	-7.84679	-8.31597	-10.2977	-10.1225	-10.0447	-9.99356	-10.3492	-9.81933	-9.73746	-10.2246	-7.62494	11.29	-1.54789	-10.6999	-8.5827
A_het26_m.5.8	-805.551	-466.536	-338.997	-11.6333	-466.536	-338.997	-11.7	-10.2502	-10.4238	-9.85096	-9.95578	-9.34572	-10.1294	-9.55655	-9.74782	-12.0571	-12.169	-11.8262	-11.9673	-11.775	-12.0777	-11.7335	-12.0135	-9.67952	11.987	-1.94206	-11.617	-11.2516
C_het26_1.0	-733.306	-394.291	-338.997	-11.7952	-394.291	-338.996	-11.9251	-10.0681	-10.9796	-10.3302	-9.61349	-9.8645	-10.525	-9.87557	-9.5768	-11.7015	-12.562	-12.1146	-11.3709	-11.9675	-12.2337	-11.7807	-11.6764	-11.0767	11.7601	-2.18753	-9.84161	-11.3457
C_het26_1.5	-733.307	-394.291	-338.997	-12.0205	-394.291	-338.996	-12.1131	-9.61024	-11.1695	-10.1161	-9.2036	-9.61466	-10.7629	-9.70948	-9.06227	-11.4654	-12.9736	-12.1412	-11.1156	-11.8898	-12.6261	-11.7842	-11.4831	-10.7639	11.2188	-2.71099	-9.62291	-11.879
C_het26_3.0	-733.304	-394.291	-338.997	-10.2257	-394.291	-338.997	-10.2198	-8.13748	-9.77803	-8.54593	-7.63762	-8.23963	-9.27817	-8.04607	-7.68695	-9.69193	-11.2875	-10.2433	-9.24741	-10.1557	-10.8467	-9.79284	-9.71607	-9.61684	8.46926	-2.58075	-7.33645	-11.0648
C_het26_3.3	-733.305	-394.291	-338.997	-11.0724	-394.291	-338.997	-11.2957	-9.38675	-9.8324	-8.91272	-8.81988	-8.09842	-9.26553	-8.34585	-8.96689	-10.9624	-11.3513	-10.6358	-10.5586	-10.1975	-10.9499	-10.2278	-10.9511	-8.89185	10.2865	-2.27393	-9.48903	-10.3684
C_het26_4.8	-733.305	-394.291	-338.997	-11.1889	-394.291	-338.996	-11.4057	-9.46514	-10.5783	-9.29843	-9.08461	-9.75599	-10.1978	-8.91791	-8.89929	-11.3049	-12.3676	-11.3066	-10.9785	-12.01	-12.0432	-10.9729	-11.3036	-10.0022	11.0965	-2.71399	-9.58449	-11.2042
C_het26_m_0.0	-733.306	-394.291	-338.997	-11.6003	-394.291	-338.997	-11.6425	-9.21387	-10.6166	-9.45364	-8.52067	-8.18617	-9.92344	-8.76045	-8.78029	-10.9637	-12.3289	-11.3613	-10.273	-10.2245	-11.6466	-10.6695	-11.0405	-11.4963	9.60651	-2.87256	-7.66864	-12.431
C_het26_m_1.3	-733.306	-394.291	-338.997	-11.7106	-394.291	-338.996	-12.1398	-8.69839	-10.4654	-9.19452	-8.13835	-7.96585	-9.9054	-8.63448	-8.22095	-10.6081	-12.321	-11.2795	-10.134	-10.3382	-11.8509	-10.8004	-10.6547	-10.3771	11.015	-2.53915	-10.0101	-11.9114
C_het26_m_1.6	-733.304	-394.291	-338.997	-10.1293	-394.291	-338.996	-10.2898	-8.73677	-9.36073	-8.54324	-8.12873	-9.75701	-8.75269	-7.9352	-8.70869	-10.0569	-10.6442	-9.98441	-9.51086	-11.3897	-10.1036	-9.43696	-10.2476	-8.98363	8.33453	-1.98149	-7.09122	-9.72182
C_het26_m_2.5	-733.304	-394.291	-338.997	-10.3785	-394.291	-338.997	-10.4173	-8.87588	-10.5353	-9.52537	-8.54219	-10.0181	-10.2017	-9.19168	-8.48508	-10.2046	-11.814	-10.9789	-10.0129	-11.8068	-11.6219	-10.7813	-10.1746	-9.78064	9.85995	-1.7834	-8.68298	-10.3871
C_het26_m_2.8	-733.303	-394.291	-338.997	-9.86775	-394.291	-338.997	-9.9547	-8.20938	-9.71435	-8.8812	-7.92354	-9.67524	-9.42852	-8.59536	-7.80965	-9.48271	-10.9364	-10.2748	-9.35712	-11.4296	-10.8094	-10.1432	-9.42547	-8.91741	9.97793	-1.50842	-8.91795	-9.36586
C_het26_m_3.1	-733.305	-394.291	-338.997	-11.0664	-394.291	-338.997	-11.0503	-9.0767	-10.311	-9.16779	-8.56801	-8.85659	-9.80231	-8.6591	-8.68331	-10.718	-11.8997	-10.9612	-10.3173	-10.954	-11.5017	-10.5548	-10.7556	-9.81114	9.8384	-2.24874	-9.07063	-11.2921
C_het26_m_4.6	-733.306	-394.291	-338.997	-11.384	-394.291	-338.997	-11.4082	-10.1685	-9.80058	-9.04769	-9.53922	-9.36117	-9.17127	-8.41838	-9.78654	-11.8448	-11.4272	-10.8783	-11.309	-11.4664	-10.8961	-10.3389	-11.8878	-8.88691	9.48506	-2.42897	-8.86926	-10.7001
G_het26_0.1	-880.698	-541.676	-338.997	-15.408	-541.678	-338.997	-14.6962	-12.2559	-13.9341	-12.6748	-11.8569	-12.9444	-13.5351	-12.2758	-11.4998	-14.3364	-15.9531	-14.9468	-14.0535	-15.5707	-15.6715	-14.6574	-14.2383	-13.5225	13.3163	-3.09703	-11.6796	-14.9828
G_het26_0.7	-880.691	-541.676	-338.997	-10.9917	-541.677	-338.997	-10.4432	-6.97327	-8.8835	-8.32233	-6.44951	-7.15938	-8.35973	-7.79857	-6.68857	-8.51492	-10.3716	-10.0077	-8.15292	-9.20937	-10.012	-9.64328	-8.57642	-8.28877	8.64512	-2.204	-8.49928	-10.3469
G_het26_2.2	-880.692	-541.676	-338.997	-12.1206	-541.678	-338.997	-11.3876	-10.6923	-10.3971	-9.9076	-10.285	-11.0081	-9.98975	-9.5003	-10.2666	-12.4909	-12.1256	-11.8757	-12.3287	-13.4986	-11.9619	-11.7086	-12.4722	-8.57648	11.4547	-1.92029	-11.4548	-10.4969
G_het26_3.0	-880.697	-541.676	-338.997	-14.7592	-541.677	-338.997	-14.1276	-13.014	-14.4595	-13.369	-12.5661	-13.763	-14.0116	-12.9211	-12.5086	-14.8917	-16.2668	-15.4229	-14.6549	-16.301	-16.0297	-15.1793	-14.8538	-12.5159	12.2539	-2.15161	-11.7157	-14.1293
G_het26_m.0.2	-880.695	-541.676	-338.997	-13.4665	-541.678	-338.996	-12.8465	-8.71024	-12.0909	-10.849	-8.18792	-10.6403	-11.5686	-10.3267	-8.1977	-10.5465	-13.8798	-12.8528	-10.0493	-12.8416	-13.387	-12.3487	-10.576	-11.3164	9.86032	-3.11924	-8.54163	-13.1169
G_het26_m.0.4	-880.693	-541.676	-338.997	-12.6923	-541.678	-338.997	-11.9924	-9.95813	-10.8325	-10.3592	-9.72612	-10.8514	-10.6005	-10.1271	-9.38606	-11.9748	-12.7839	-12.5627	-11.9335	-13.5115	-12.7404	-12.5171	-11.949	-10.593	12.9967	-2.14409	-12.1331	-11.8735
G_het26_m.0.5	-880.693	-541.676	-338.997	-12.7738	-541.678	-338.997	-12.0493	-7.67523	-10.6801	-10.0811	-7.14289	-7.52847	-10.1478	-9.54871	-7.20988	-9.52213	-12.4525	-12.1025	-9.2414	-10.0894	-12.1715	-11.8156	-9.48268	-8.41013	10.6039	-2.14814	-11.41	-11.3644
G_het26_m.2.6	-880.697	-541.676	-338.997	-15.1364	-541.677	-338.997	-14.6997	-14.0782	-13.849	-12.5935	-13.6401	-14.7251	-13.411	-12.1555	-13.3265	-16.1224	-15.8307	-14.8264	-15.8046	-17.3191	-15.5142	-14.5013	-16.0094	-12.9724	13.5304	-3.22352	-11.4383	-14.1037
G_het26_m.3.5	-880.694	-541.676	-338.997	-12.9385	-541.677	-338.996	-12.6807	-10.8891	-11.6055	-10.9193	-10.3892	-10.4938	-11.1055	-10.4193	-10.4341	-12.6119	-13.2583	-12.805	-12.3659	-12.9054	-13.0121	-12.5548	-12.5486	-9.84427	11.5282	-1.98774	-11.3239	-11.6278
G_het26_m.4.1	-880.694	-541.676	-338.997	-13.3823	-541.678	-338.997	-12.6641	-11.0107	-11.7327	-11.0884	-10.8015	-12.0778	-11.5235	-10.8791	-10.4037	-13.0846	-13.7424	-13.3539	-13.0518	-14.7825	-13.7075	-13.3168	-13.0538	-11.4046	13.2415	-2.12506	-12.2382	-12.5263
T_het26_2.6	-792.427	-453.413	-338.997	-10.893	-453.413	-338.997	-11.2365	-10.8387	-10.6753	-9.74425	-10.4717	-10.9851	-10.3083	-9.37722	-10.3412	-12.7646	-12.5423	-11.8478	-12.4904	-13.4071	-12.2688	-11.5646	-12.8228	-9.49731	11.0559	-2.16749	-10.0034	-10.6122
T_het26_3.3	-792.42	-453.413	-338.997	-6.52018	-453.413	-338.997	-6.7338	-4.58528	-5.74302	-5.80027	-4.03536	-3.92518	-5.1931	-5.25036	-4.45725	-5.83414	-6.935	-7.16866	-5.46377	-5.68237	-6.56593	-6.79108	-5.92412	-3.37988	7.18222	-1.2603	-7.5164	-4.97437
T_het26_3.5	-792.419	-453.413	-338.997	-5.85971	-453.412	-338.997	-6.11891	-5.01803	-4.85258	-5.02017	-4.76168	-5.14624	-4.59623	-4.76382	-4.728	-6.152	-5.93338	-6.263	-6.08133	-6.78203	-5.86041	-6.18523	-6.14581	-2.77777	7.92333	-0.98965	-8.0261	-3.87019
T_het26_4.4	-792.423	-453.413	-338.997	-8.45034	-453.413	-338.997	-8.65488	-6.29454	-7.23723	-6.81696	-5.84597	-6.06181	-6.78866	-6.36839	-5.98284	-7.70735	-8.59288	-8.36335	-7.41995	-7.98546	-8.3056	-8.06818	-7.73744	-5.40716	8.36359	-1.78439	-8.35852	-7.18649
T_het26_m_0.2	-792.42	-453.413	-338.997	-6.73642	-453.413	-338.997	-7.02801	-5.54093	-6.29955	-6.23483	-5.13059	-5.17656	-5.88921	-5.82449	-5.31335	-6.6344	-7.33106	-7.43572	-6.49019	-6.87938	-7.18583	-7.2861	-6.60376	-4.369	8.77795	-1.48181	-8.51117	-5.58403
T_het26_m_0.7	-792.419	-453.413	-338.997	-6.07877	-453.412	-338.997	-6.34539	-5.02391	-4.95527	-5.17251	-4.76237	-5.41705	-4.69373	-4.91096	-4.72638	-6.17288	-6.05066	-6.43171	-6.09795	-7.07185	-5.97342	-6.34966	-6.16487	-2.92374	7.88404	-1.02501	-8.07945	-4.14417
T_het26_m_1.0	-792.428	-453.413	-338.997	-11.3283	-453.412	-338.997	-11.6586	-10.7465	-10.4003	-9.53347	-10.354	-10.2793	-10.0079	-9.14104	-10.2771	-12.6821	-12.2771	-11.6477	-12.3812	-12.7094	-11.9774	-11.3379	-12.7594	-9.58312	10.7097	-2.03476	-9.99988	-10.9081
T_het26_m_4.1	-792.425	-453.413	-338.997	-9.67195	-453.413	-338.997	-9.88808	-9.06457	-9.21235	-8.62624	-8.93258	-10.2585	-9.08036	-8.49426	-8.63449	-10.4585	-10.5495	-10.152	-10.5114	-12.1956	-10.5994	-10.198	-10.3978	-7.88986	10.2485	-1.5905	-9.84258	-9.0744
U_het26_1.2	-753.181	-414.168	-338.997	-10.4803	-414.168	-338.997	-10.6904	-10.6654	-10.0093	-9.10283	-10.242	-10.219	-9.58594	-8.67943	-10.2927	-12.4249	-11.7129	-11.0253	-12.0965	-12.4476	-11.3859	-10.6884	-12.5315	-9.03071	9.78674	-1.8909	-9.02872	-10.1636
U_het26_2.7	-753.174	-414.168	-338.997	-5.91724	-414.168	-338.997	-6.12732	-4.65711	-4.84914	-5.05249	-4.38903	-4.9548	-4.58106	-4.78441	-4.37052	-5.76109	-5.90255	-6.26219	-5.66354	-6.53155	-5.80302	-6.1577	-5.75724	-3.23191	7.7044	-0.996719	-7.55678	-4.08101
U_het26_3.6	-753.179	-414.168	-338.997	-8.88641	-414.168	-338.997	-9.19125	-7.87937	-8.6957	-7.99148	-7.60602	-8.1985	-8.42235	-7.71812	-7.51514	-9.1147	-9.88525	-9.34263	-8.96533	-9.85098	-9.73534	-9.18751	-9.13584	-8.48196	8.54538	-1.76317	-7.4196	-9.11934
U_het26_4.8	-753.175	-414.168	-338.997	-6.69723	-414.167	-338.996	-7.21509	-5.20694	-6.31798	-6.25871	-4.7498	-4.56218	-5.86084	-5.80158	-4.99215	-6.33764	-7.39405	-7.49833	-6.08184	-6.20859	-7.13846	-7.2371	-6.38158	-4.86156	7.83131	-1.40745	-7.43717	-5.87487
U_het26_5.1	-753.179	-414.168	-338.997	-8.92484	-414.167	-338.997	-9.29507	-8.57766	-8.62833	-8.02344	-8.37347	-9.65566	-8.42414	-7.81925	-8.19303	-9.82476	-9.82524	-9.38838	-9.76914	-11.3671	-9.76732	-9.32555	-9.80562	-7.64459	8.98437	-1.48634	-8.27309	-8.41965
U_het26_m_0.3	-753.177	-414.168	-338.997	-7.99527	-414.168	-338.997	-8.25179	-6.69628	-7.25627	-6.65513	-6.19476	-5.78148	-6.75475	-6.1536	-6.08454	-8.05999	-8.59089	-8.14181	-7.55131	-7.36051	-8.08842	-7.63136	-8.00424	-8.6429	6.88836	-1.82321	-5.19727	-8.77503
U_het26_m_1.0	-753.174	-414.168	-338.997	-6.09795	-414.168	-338.997	-6.44526	-4.10271	-5.04225	-5.15778	-3.56067	-3.23277	-4.50021	-4.61575	-3.98672	-5.32486	-6.21261	-6.49602	-4.93263	-4.90971	-5.82239	-6.09733	-5.43754	-3.21141	6.72395	-1.2587	-6.93212	-4.67827
U_het26_m_1.5	-753.173	-414.168	-338.997	-5.45248	-414.168	-338.997	-5.76466	-4.6015	-4.37605	-4.59702	-4.31526	-4.66262	-4.08981	-4.31078	-4.34613	-5.62454	-5.3488	-5.7188	-5.52018	-6.16096	-5.24249	-5.60784	-5.61591	-2.61535	7.29876	-0.889495	-7.27413	-3.48022
U_het26_m_2.2	-753.182	-414.168	-338.997	-10.7252	-414.168	-338.997	-11.0063	-10.4242	-10.6415	-9.67435	-10.0805	-10.4924	-10.2977	-9.33061	-9.94315	-12.3125	-12.4757	-11.7361	-12.0305	-12.8224	-12.1949	-11.4452	-12.394	-9.89828	10.8495	-2.13273	-9.42072	-10.6022
A_het27_0.2	-829.694	-466.536	-363.144	-8.88617	-363.143	-466.536	-9.36944	-6.69991	-6.93394	-6.88148	-6.58853	-6.49545	-6.82256	-6.7701	-6.507	-7.99821	-8.16824	-8.30514	-8.22782	-8.5324	-8.39129	-8.535	-8.0382	-5.23893	10.751	-1.49412	-11.7872	-7.76928
A_het27_0.3	-829.695	-466.536	-363.144	-9.88393	-363.143	-466.536	-10.2849	-6.77466	-8.0049	-8.02222	-6.81435	-5.80127	-8.0446	-8.06192	-6.42577	-8.27296	-9.43286	-9.66439	-8.68267	-8.1197	-9.83353	-10.0739	-8.26958	-6.65119	12.673	-1.46177	-13.394	-8.83391
A_het27_0.8	-829.694	-466.536	-363.144	-9.39344	-363.143	-466.536	-9.83389	-5.48071	-6.84986	-6.98083	-5.77324	-4.54579	-7.14239	-7.27336	-5.11599	-7.03471	-8.32962	-8.68434	-7.72295	-6.97767	-9.00511	-9.37097	-7.0818	-5.92941	13.1017	-1.45678	-14.3913	-8.67579
A_het27_1.5	-829.693	-466.536	-363.144	-8.51856	-363.143	-466.536	-9.14007	-5.13504	-6.21557	-6.45529	-5.18632	-4.03644	-6.26685	-6.50657	-4.87019	-6.52024	-7.52396	-7.97617	-6.98379	-6.29919	-7.97721	-8.43703	-6.56534	-4.37836	11.8072	-1.08918	-13.8074	-7.46778
A_het27_2.1	-829.694	-466.536	-363.144	-9.27206	-363.143	-466.536	-9.78592	-5.48674	-6.52097	-6.86484	-5.47998	-4.38272	-6.51422	-6.85809	-5.28002	-6.82707	-7.78465	-8.337	-7.23949	-6.60137	-8.18722	-8.74717	-6.89007	-4.87947	11.7041	-1.14731	-13.6037	-7.92641
A_het27_2.3	-829.695	-466.536	-363.144	-9.50993	-363.143	-466.536	-9.85973	-6.30724	-7.3836	-7.57364	-6.31372	-4.71791	-7.39008	-7.58012	-6.03631	-7.66841	-8.67217	-9.06748	-8.06429	-6.91268	-9.05878	-9.46164	-7.70439	-6.05134	12.5387	-1.23824	-13.5249	-8.27585
A_het27_3.0	-829.695	-466.536	-363.144	-9.77285	-363.143	-466.536	-10.1791	-6.06733	-7.34738	-7.49974	-6.11021	-4.41846	-7.39027	-7.54262	-5.74533	-7.52404	-8.73114	-9.09736	-7.94921	-6.71339	-9.14683	-9.52093	-7.55798	-6.37339	13.0701	-1.29648	-14.0211	-8.62088
A_het27_3.4	-829.697	-466.536	-363.144	-10.9745	-363.143	-466.536	-11.4204	-6.9581	-8.34705	-8.43321	-7.33905	-5.68072	-8.72801	-8.81417	-6.48136	-8.64499	-9.96028	-10.2808	-9.4185	-8.25711	-10.7204	-11.0542	-8.61762	-7.46204	12.9198	-1.84202	-14.2249	-10.6092
A_het27_4.0	-829.692	-466.536	-363.144	-7.93763	-363.143	-466.536	-8.48956	-5.63654	-6.32656	-6.21519	-5.5289	-5.09681	-6.21892	-6.10755	-5.42303	-6.81177	-7.43637	-7.5056	-7.05027	-7.00818	-7.66782	-7.74209	-6.85531	-4.63345	11.1676	-1.22852	-12.2429	-6.93727
A_het27_4.1	-829.694	-466.536	-363.144	-8.93303	-363.143	-466.536	-9.33807	-5.78868	-6.36197	-6.36511	-5.94965	-5.78308	-6.52293	-6.52608	-5.46269	-7.22959	-7.72723	-7.9462	-7.80306	-8.10786	-8.28932	-8.51798	-7.22553	-4.93789	11.5081	-1.33626	-13.3577	-8.12375
A_het27_4.3	-829.695	-466.536	-363.144	-9.87619	-363.143	-466.536	-10.2617	-8.12923	-7.76144	-7.67798	-8.5196	-8.27825	-8.1518	-8.06835	-7.79619	-9.58118	-9.15729	-9.2666	-10.2649	-10.4221	-9.83022	-9.95137	-9.63201	-7.46606	11.3525	-1.83676	-11.8492	-9.79951
A_het27_4.6	-829.695	-466.536	-363.144	-9.53919	-363.143	-466.535	-10.2172	-8.07712	-7.88335	-7.80055	-8.45501	-8.23901	-8.26124	-8.17844	-7.74496	-9.38852	-9.1397	-9.23639	-10.062	-10.226	-9.80228	-9.91011	-9.41132	-7.37437	10.9151	-1.66115	-11.3582	-9.47861
A_het27_5.4	-829.694	-466.536	-363.144	-8.88692	-363.143	-466.536	-9.22487	-4.75243	-5.59696	-5.7854	-4.87583	-4.40489	-5.72035	-5.9088	-4.35669	-6.28321	-7.05058	-7.46437	-6.81217	-6.8249	-7.5687	-7.99124	-6.26345	-4.74435	12.1442	-1.35452	-14.0231	-7.97773
A_het27_5.8	-829.694	-466.536	-363.144	-9.10928	-363.143	-466.535	-9.6838	-6.77109	-7.31201	-7.37185	-7.04251	-6.50939	-7.58343	-7.64327	-6.50979	-8.1157	-8.58661	-8.84714	-8.77751	-8.688	-9.23618	-9.50753	-8.16866	-5.76643	11.6641	-1.34486	-12.9153	-8.36249
A_het27_m.0.5	-829.693	-466.536	-363.144	-8.72022	-363.143	-466.536	-9.12325	-5.05874	-6.13124	-6.34168	-5.14746	-3.941	-6.21996	-6.4304	-4.76284	-6.48248	-7.47782	-7.90448	-6.98267	-6.24791	-7.96735	-8.40194	-6.5198	-4.8594	12.0162	-1.21412	-13.9721	-8.02944
A_het27_m.0.6	-829.695	-466.536	-363.144	-9.47723	-363.143	-466.536	-9.92232	-8.17921	-7.50563	-7.31594	-8.5377	-7.9324	-7.86413	-7.67444	-7.96334	-9.51873	-8.78954	-8.78243	-10.1919	-9.97369	-9.45188	-9.45771	-9.58924	-6.67062	10.1762	-1.67903	-10.8656	-9.03906
A_het27_m.1.1	-829.696	-466.536	-363.144	-10.6071	-363.143	-466.536	-11.1284	-6.71123	-8.23191	-8.40207	-6.78265	-4.83217	-8.30333	-8.47349	-6.33739	-8.25478	-9.70296	-10.0938	-8.70823	-7.22264	-10.1468	-10.547	-8.24328	-7.30135	13.0488	-1.52169	-13.7887	-9.563
A_het27_m.1.2	-829.695	-466.536	-363.144	-9.43485	-363.143	-466.536	-10.0288	-6.46535	-6.6437	-6.80791	-6.80182	-5.18317	-6.98016	-7.14437	-6.13781	-7.90335	-8.01688	-8.38337	-8.59465	-7.40933	-8.69636	-9.07484	-7.9291	-6.06707	11.4681	-1.71943	-12.5928	-8.91126
A_het27_m.2.0	-829.693	-466.536	-363.144	-8.36774	-363.143	-466.536	-8.69344	-7.47559	-6.9055	-6.73664	-7.31966	-7.36578	-6.74957	-6.58071	-7.41244	-8.60789	-7.99396	-7.97554	-8.68572	-9.02738	-8.06876	-8.05723	-8.71547	-6.10337	9.22881	-1.37044	-9.13083	-7.37583
A_het27_m.2.6	-829.695	-466.536	-363.144	-9.72427	-363.143	-466.536	-10.1031	-6.05858	-7.32805	-7.47901	-6.32941	-4.44574	-7.59888	-7.74985	-5.68577	-7.58069	-8.77426	-9.14829	-8.26162	-6.86346	-9.44232	-9.82738	-7.60324	-6.14055	12.717	-1.39427	-14.3511	-9.16893
A_het27_m.3.0	-829.693	-466.536	-363.144	-8.56081	-363.143	-466.536	-8.967	-6.53312	-6.7648	-6.73804	-6.4409	-6.74263	-6.67258	-6.64582	-6.26921	-7.78726	-7.95368	-8.11405	-8.03715	-8.73677	-8.19656	-8.36264	-7.79784	-5.28907	11.4209	-1.38583	-12.2229	-7.47687
A_het27_m.3.7	-829.694	-466.536	-363.144	-8.88741	-363.143	-466.535	-9.60588	-5.54566	-6.96992	-7.20978	-5.59835	-4.20965	-7.02261	-7.26247	-5.25754	-6.87803	-8.2294	-8.67244	-7.32001	-6.37531	-8.66138	-9.11178	-6.91168	-5.74788	12.5563	-1.18711	-13.5928	-7.97152
A_het27_m.4.7	-829.697	-466.536	-363.144	-11.0365	-363.143	-466.536	-11.4391	-7.78368	-8.83551	-8.73179	-8.1892	-7.46414	-9.24103	-9.13731	-7.28136	-9.47663	-10.4566	-10.5856	-10.2584	-10.0232	-11.2251	-11.367	-9.44653	-8.34786	13.3909	-1.84377	-14.2024	-11.0031
A_het27_m.5.0	-829.694	-466.536	-363.144	-9.17916	-363.143	-466.536	-9.64386	-5.69787	-7.06023	-7.10601	-5.71541	-4.65799	-7.07777	-7.12355	-5.41026	-7.0706	-8.36051	-8.61237	-7.47046	-6.8576	-8.751	-9.01002	-7.11542	-5.87148	12.8001	-1.23433	-13.7844	-8.09009
A_het27_m.5.5	-829.695	-466.536	-363.144	-9.44727	-363.143	-466.535	-10.1275	-6.99086	-7.2597	-7.24247	-7.2464	-7.3586	-7.51524	-7.49802	-6.75275	-8.34699	-8.54875	-8.72959	-8.98078	-9.52536	-9.17109	-9.3634	-8.38422	-5.93904	10.7648	-1.64626	-12.1277	-8.94823
C_het27_0.3	-757.446	-394.291	-363.144	-7.07907	-363.143	-394.291	-7.53424	-4.1189	-4.54707	-4.45756	-4.24431	-2.54314	-4.67248	-4.58298	-3.85748	-5.32417	-5.68921	-5.78006	-5.76582	-4.45453	-6.12158	-6.2177	-5.40251	-3.84723	11.0012	-1.76373	-11.5923	-6.20209
C_het27_0.6	-757.446	-394.291	-363.144	-6.85253	-363.143	-394.291	-7.13521	-7.53861	-6.4976	-6.08426	-7.48781	-7.28901	-6.44679	-6.03346	-7.44046	-8.29879	-7.21773	-6.91843	-8.45955	-8.50446	-7.37404	-7.07836	-8.38316	-5.34377	8.85597	-1.39528	-8.4856	-6.36868
C_het27_0.8	-757.445	-394.291	-363.144	-6.4899	-363.143	-394.291	-6.90759	-5.28526	-5.54645	-5.1623	-5.43371	-4.78972	-5.6949	-5.31074	-5.1199	-6.09546	-6.30923	-6.05243	-6.49222	-6.13445	-6.69804	-6.44559	-6.1677	-4.91562	9.20635	-1.14713	-9.38767	-6.24408
C_het27_1.1	-757.448	-394.291	-363.144	-8.41751	-363.143	-394.291	-9.18522	-6.92372	-6.95488	-6.72771	-7.03058	-5.78641	-7.06174	-6.83457	-6.66537	-8.04639	-8.02216	-7.95879	-8.43588	-7.54157	-8.40356	-8.3461	-8.09559	-6.51413	11.4918	-1.61125	-11.0446	-7.67825
C_het27_1.2	-757.444	-394.291	-363.144	-6.11513	-363.143	-394.291	-6.48267	-5.61443	-5.41812	-4.99729	-5.72625	-5.63555	-5.52995	-5.10912	-5.4055	-6.5069	-6.26422	-5.97648	-6.83338	-7.02843	-6.5837	-6.29829	-6.56922	-4.91927	9.43719	-1.42516	-8.97478	-5.88202
C_het27_1.8	-757.447	-394.291	-363.144	-7.66512	-363.143	-394.291	-7.94788	-5.759	-6.43915	-6.01659	-5.99474	-5.41519	-6.6749	-6.25234	-5.43616	-6.7784	-7.4091	-7.13424	-7.25173	-6.98928	-7.87372	-7.60366	-6.80905	-6.28165	10.7653	-1.36364	-10.5472	-7.42723
C_het27_2.2	-757.447	-394.291	-363.144	-7.93851	-363.143	-394.291	-8.63247	-5.96859	-6.74924	-6.36033	-6.18519	-5.58465	-6.96584	-6.57693	-5.69973	-7.05248	-7.77854	-7.54915	-7.53099	-7.27478	-8.24777	-8.02295	-7.11876	-6.21098	11.1672	-1.47528	-10.9628	-7.48193
C_het27_2.3	-757.449	-394.291	-363.144	-9.15943	-363.143	-394.291	-9.46403	-7.79015	-7.08914	-6.92281	-7.7223	-7.18672	-7.02129	-6.85496	-7.64794	-9.09491	-8.33968	-8.35124	-9.29818	-9.11943	-8.53781	-8.5557	-9.21874	-5.97815	10.7905	-2.21275	-10.7153	-8.11573
C_het27_2.5	-757.448	-394.291	-363.144	-8.16898	-363.143	-394.291	-8.4765	-5.89188	-6.52171	-6.12879	-6.12605	-5.21254	-6.75589	-6.36297	-5.55418	-7.10837	-7.67968	-7.46241	-7.61818	-7.07877	-8.17975	-7.96746	-7.15076	-5.93737	11.3367	-1.65975	-11.4846	-7.74497
C_het27_2.8	-757.447	-394.291	-363.144	-7.79623	-363.143	-394.291	-8.07039	-6.04987	-6.34834	-5.97087	-6.2847	-5.47314	-6.58316	-6.20569	-5.77072	-7.11808	-7.36661	-7.14159	-7.60095	-7.11487	-7.84071	-7.6218	-7.1555	-6.30771	10.7114	-1.40929	-10.2514	-7.25709
C_het27_3.0	-757.452	-394.291	-363.144	-10.6014	-363.143	-394.291	-10.9052	-7.84062	-8.30427	-8.03535	-8.00319	-6.99647	-8.46683	-8.19792	-7.52996	-9.2402	-9.6414	-9.56857	-9.70539	-9.10616	-10.0976	-10.0314	-9.3145	-8.30515	12.5697	-2.12436	-12.3501	-10.2099
C_het27_3.6	-757.45	-394.291	-363.144	-9.84241	-363.143	-394.291	-10.2037	-9.74378	-9.29792	-8.95888	-9.70318	-10.1634	-9.25732	-8.91828	-9.49895	-10.7907	-10.3028	-10.1048	-10.9531	-11.6934	-10.4612	-10.2677	-10.8242	-8.98048	10.9868	-2.04874	-9.45231	-9.49473
C_het27_4.0	-757.451	-394.291	-363.144	-10.2438	-363.143	-394.291	-10.5309	-7.66992	-9.00153	-8.70061	-7.84482	-6.86053	-9.17643	-8.8755	-7.31087	-9.1383	-10.4081	-10.3084	-9.58845	-9.01397	-10.8494	-10.7549	-9.205	-8.97712	12.6881	-2.08795	-12.0598	-10.4367
C_het27_4.5	-757.45	-394.291	-363.144	-9.75433	-363.143	-394.291	-10.0902	-7.69471	-8.69213	-8.17977	-8.00212	-8.10732	-8.99954	-8.48718	-7.33961	-8.9341	-9.87992	-9.53666	-9.48867	-9.94542	-10.4251	-10.0891	-8.94449	-8.76456	11.4384	-1.67538	-10.72	-9.72155
C_het27_5.3	-757.448	-394.291	-363.144	-8.39099	-363.143	-394.291	-8.90462	-6.26647	-6.47561	-6.22671	-6.22688	-5.28499	-6.43602	-6.18712	-6.06161	-7.4574	-7.60795	-7.53261	-7.70691	-7.12837	-7.85091	-7.77986	-7.56041	-5.59	11.5313	-1.9168	-11.4043	-7.37983
C_het27_5.5	-757.451	-394.291	-363.144	-10.2478	-363.143	-394.291	-10.6819	-7.51011	-8.6687	-8.22998	-7.80684	-7.54469	-8.96542	-8.5267	-7.16473	-8.84895	-9.95105	-9.69591	-9.40933	-9.52786	-10.5016	-10.2533	-8.89244	-8.62792	12.0172	-1.90985	-11.489	-10.0095
C_het27_5.7	-757.451	-394.291	-363.144	-10.2887	-363.143	-394.291	-10.5683	-8.09448	-8.71254	-8.31265	-8.24701	-7.97622	-8.86507	-8.46518	-7.80264	-9.32905	-9.8922	-9.66506	-9.75624	-9.84565	-10.3113	-10.091	-9.38388	-8.74335	12.3429	-1.89728	-11.4918	-9.78959
C_het27_m_0.2	-757.453	-394.291	-363.144	-11.3491	-363.143	-394.291	-11.658	-8.34847	-9.23363	-8.82283	-8.70764	-8.68253	-9.59281	-9.18201	-7.88571	-9.8764	-10.7046	-10.4941	-10.4732	-10.8492	-11.2914	-11.0872	-9.91302	-10.0779	13.1524	-2.19725	-12.4232	-11.5459
C_het27_m_0.6	-757.446	-394.291	-363.144	-7.21024	-363.143	-394.291	-7.44871	-7.55275	-6.97507	-6.54639	-7.45485	-7.5735	-6.87718	-6.44849	-7.43988	-8.36054	-7.74248	-7.4323	-8.47161	-8.83813	-7.84975	-7.54295	-8.43714	-5.51755	8.90574	-1.57756	-8.49228	-6.68166
C_het27_m_1.4	-757.448	-394.291	-363.144	-8.64333	-363.143	-394.291	-9.15038	-5.23941	-6.27266	-5.96791	-5.39593	-4.61258	-6.42918	-6.12443	-4.9114	-6.72874	-7.69959	-7.59853	-7.16509	-6.7955	-8.12731	-8.03163	-6.8128	-5.65026	11.7314	-2.26102	-11.8165	-7.99635
C_het27_m_1.5	-757.447	-394.291	-363.144	-7.78233	-363.143	-394.291	-8.29249	-5.66042	-6.47796	-5.93671	-5.91224	-5.55327	-6.72978	-6.18853	-5.34766	-6.7175	-7.48502	-7.09538	-7.21384	-7.17941	-7.97242	-7.58844	-6.73021	-6.34931	10.0015	-1.36637	-9.98468	-7.69883
C_het27_m_1.7	-757.447	-394.291	-363.144	-7.92128	-363.143	-394.291	-8.17304	-6.26118	-6.61873	-6.14035	-6.3297	-5.68816	-6.68725	-6.20887	-6.06223	-7.28572	-7.58813	-7.26487	-7.64404	-7.34039	-7.93868	-7.62084	-7.35678	-5.81251	10.7876	-1.49568	-10.8202	-7.34076
C_het27_m_2.1	-757.447	-394.291	-363.144	-7.90768	-363.143	-394.291	-8.37851	-5.45087	-6.18449	-5.8697	-5.71508	-4.62937	-6.4487	-6.13391	-5.0811	-6.68781	-7.36501	-7.22504	-7.21111	-6.49352	-7.8786	-7.74372	-6.72131	-6.30584	11.6798	-1.65867	-11.3891	-7.6739
C_het27_m_2.3	-757.447	-394.291	-363.144	-7.63034	-363.143	-394.291	-8.00338	-5.88548	-5.50576	-5.44464	-5.84314	-4.90297	-5.46342	-5.4023	-5.68511	-7.05758	-6.61955	-6.73004	-7.30844	-6.72919	-6.86383	-6.97899	-7.14799	-4.33622	10.9395	-1.81152	-11.1033	-6.31148
C_het27_m_2.4	-757.448	-394.291	-363.144	-8.16467	-363.143	-394.291	-8.6587	-5.55912	-6.32616	-6.0777	-5.816	-4.59138	-6.58304	-6.33458	-5.18376	-6.80142	-7.51101	-7.43909	-7.32305	-6.47121	-8.02282	-7.95593	-6.83736	-6.35902	11.8916	-1.65992	-11.6468	-7.77413
C_het27_m_2.7	-757.447	-394.291	-363.144	-7.98493	-363.143	-394.291	-8.34803	-6.26334	-6.82738	-6.41958	-6.48189	-5.81904	-7.04593	-6.63813	-5.98084	-7.26164	-7.77657	-7.51424	-7.7179	-7.36837	-8.22425	-7.96667	-7.31475	-6.8717	11.4203	-1.5447	-10.6052	-7.60125
C_het27_m_3.0	-757.448	-394.291	-363.144	-8.68289	-363.143	-394.291	-9.19569	-8.0851	-7.10246	-6.9094	-8.02763	-8.76681	-7.045	-6.85194	-8.01436	-9.19205	-8.17512	-8.11861	-9.30453	-10.2983	-8.2853	-8.2356	-9.33482	-7.30029	9.58981	-1.80962	-8.33469	-7.85479
C_het27_m_3.2	-757.446	-394.291	-363.144	-7.14446	-363.143	-394.291	-7.45829	-5.98306	-6.13432	-5.655	-6.20809	-5.92095	-6.35935	-5.88003	-5.651	-7.06004	-7.16562	-6.83428	-7.46947	-7.48535	-7.56742	-7.23854	-7.1098	-6.06098	10.3461	-1.70734	-9.85534	-7.27759
C_het27_m_3.7	-757.447	-394.291	-363.144	-7.82731	-363.143	-394.291	-8.1007	-5.17744	-5.03731	-5.01022	-5.28138	-3.61486	-5.14125	-5.11416	-4.93693	-6.41908	-6.21674	-6.37196	-6.83792	-5.56101	-6.62679	-6.78802	-6.51122	-4.30283	11.3596	-1.81862	-11.798	-6.55987
C_het27_m_3.8	-757.445	-394.291	-363.144	-6.57048	-363.143	-394.291	-7.11335	-5.34967	-5.50066	-5.14814	-5.5055	-4.80974	-5.65649	-5.30397	-5.18059	-6.14952	-6.25387	-6.02686	-6.54898	-6.13529	-6.64541	-6.42271	-6.21715	-4.87736	9.17121	-1.18031	-9.27367	-6.16013
C_het27_m_4.0	-757.452	-394.291	-363.144	-11.0458	-363.143	-394.291	-11.2759	-9.08502	-9.44631	-9.21723	-9.12588	-8.09179	-9.48717	-9.25809	-8.74074	-10.5257	-10.8292	-10.7939	-10.8298	-10.182	-11.1267	-11.0969	-10.5852	-9.69923	13.0255	-2.1037	-12.0332	-10.8106
C_het27_m_4.2	-757.446	-394.291	-363.144	-6.96581	-363.143	-394.291	-7.26737	-6.12829	-6.1963	-5.74855	-6.22862	-6.04325	-6.29663	-5.84888	-5.90769	-7.05489	-7.07548	-6.76502	-7.37233	-7.47986	-7.38597	-7.07772	-7.12075	-5.70041	9.58158	-1.49382	-9.18205	-6.7947
C_het27_m_4.7	-757.451	-394.291	-363.144	-10.0591	-363.143	-394.291	-10.4176	-8.63847	-8.85518	-8.54966	-8.78056	-8.05387	-8.99726	-8.69174	-8.35139	-9.86348	-10.0239	-9.89201	-10.2946	-9.93377	-10.4466	-10.3221	-9.89254	-8.44307	12.1624	-1.93237	-11.2518	-9.46483
G_het27_0.2	-904.842	-541.676	-363.144	-13.7524	-541.678	-363.143	-13.2514	-11.6862	-11.4303	-10.6095	-11.6715	-12.8838	-11.4156	-10.5948	-11.4618	-13.304	-12.9874	-12.3791	-13.5503	-15.1773	-13.2272	-12.6242	-13.4246	-10.475	13.1309	-2.86635	-12.2353	-12.4457
G_het27_1.6	-904.841	-541.676	-363.144	-13.2923	-541.677	-363.143	-13.1327	-8.83262	-10.3477	-10.3137	-9.28723	-9.39431	-10.8023	-10.7683	-8.30224	-10.6608	-12.1001	-12.3152	-11.4978	-12.1257	-12.9229	-13.1508	-10.6609	-10.283	14.2494	-1.96497	-14.7629	-12.7615
G_het27_2.0	-904.842	-541.676	-363.144	-14	-541.677	-363.143	-13.9841	-9.14823	-10.5013	-10.2682	-9.27945	-9.87566	-10.6325	-10.3994	-8.79869	-10.942	-12.2184	-12.2324	-11.4269	-12.5275	-12.693	-12.7141	-11.0311	-9.6868	13.9791	-2.32721	-14.5289	-12.5638
G_het27_2.1	-904.839	-541.676	-363.144	-11.5922	-541.678	-363.143	-11.2363	-10.026	-9.75327	-9.1538	-10.0647	-9.9732	-9.79195	-9.19247	-9.65991	-11.3678	-11.0309	-10.6246	-11.698	-12.0093	-11.3528	-10.9499	-11.4016	-8.73931	13.129	-2.37141	-12.461	-10.4427
G_het27_3.1	-904.838	-541.676	-363.144	-11.2196	-541.678	-363.143	-10.8553	-9.72407	-9.48536	-8.65458	-9.66624	-9.83871	-9.42753	-8.59675	-9.45556	-11.0858	-10.7843	-10.1468	-11.3145	-11.8829	-11.0061	-10.3719	-11.1652	-7.98311	12.4824	-2.2031	-12.3268	-10.0306
G_het27_3.6	-904.836	-541.676	-363.144	-9.9773	-541.677	-363.143	-9.68427	-8.27849	-7.72752	-7.51249	-8.66642	-10.0654	-8.11545	-7.90042	-8.10324	-9.55939	-8.96341	-8.91294	-10.2069	-11.9443	-9.60141	-9.56468	-9.65192	-7.44987	9.38841	-1.53796	-9.59336	-9.19279
G_het27_3.8	-904.835	-541.676	-363.144	-9.47884	-541.677	-363.143	-9.18006	-7.58553	-6.37747	-6.33361	-7.91511	-8.43408	-6.70705	-6.66319	-7.4106	-8.88729	-7.62212	-7.75946	-9.54357	-10.4513	-8.26751	-8.41745	-8.97494	-5.51611	9.84889	-1.69606	-10.7748	-8.13812
G_het27_4.5	-904.837	-541.676	-363.144	-10.4184	-541.678	-363.143	-10.1366	-6.76887	-7.05476	-7.00247	-6.85894	-5.48135	-7.14483	-7.09254	-6.42631	-8.37045	-8.57625	-8.75896	-8.85986	-7.98238	-9.05473	-9.24439	-8.42027	-6.14107	12.6614	-1.50301	-13.8878	-8.87048
G_het27_5.7	-904.837	-541.676	-363.144	-10.4321	-541.677	-363.143	-10.518	-7.00588	-7.22979	-7.26664	-7.31636	-6.44637	-7.54027	-7.57712	-6.64251	-8.58084	-8.72618	-8.99388	-9.30446	-8.93692	-9.43607	-9.71428	-8.64251	-6.18506	13.0038	-1.60976	-14.3489	-9.13991
G_het27_5.8	-904.835	-541.676	-363.144	-9.04032	-541.678	-363.143	-8.61159	-5.03902	-6.46362	-6.40246	-5.19973	-5.04504	-6.62433	-6.56317	-4.82554	-6.3203	-7.67037	-7.81003	-6.8958	-7.19299	-8.23393	-8.38264	-6.37861	-5.13011	11.5525	-1.18666	-12.7575	-7.52173
G_het27_m.0.0	-904.838	-541.676	-363.144	-11.1047	-541.678	-363.143	-10.6281	-7.53591	-8.87712	-8.41421	-7.48461	-7.92625	-8.82582	-8.3629	-7.3119	-8.89459	-10.1675	-9.90437	-9.18496	-10.0478	-10.4501	-10.1921	-8.96994	-7.15773	12.5223	-2.02878	-12.8675	-9.53172
G_het27_m.0.1	-904.836	-541.676	-363.144	-10.2405	-541.677	-363.143	-10.1921	-6.80642	-7.58582	-7.06043	-6.78999	-6.92679	-7.56939	-7.044	-6.60012	-8.19107	-8.89464	-8.5805	-8.56012	-9.15397	-9.25412	-8.94529	-8.26884	-5.50829	11.6972	-1.72356	-13.0333	-8.56788
G_het27_m.0.2	-904.836	-541.676	-363.144	-10.0556	-541.677	-363.143	-9.81077	-10.3606	-9.47323	-8.61631	-10.1821	-10.9981	-9.29472	-8.4378	-10.2654	-11.341	-10.4031	-9.69193	-11.4038	-12.5236	-10.4614	-9.75198	-11.4351	-7.5909	10.3603	-2.03621	-9.73694	-9.00372
G_het27_m.0.5	-904.836	-541.676	-363.144	-10.214	-541.678	-363.143	-9.81465	-5.74951	-6.71935	-6.60051	-5.84022	-5.48545	-6.81005	-6.69121	-5.47018	-7.27165	-8.16057	-8.27095	-7.77713	-7.91884	-8.65472	-8.77222	-7.33197	-5.20344	11.9879	-1.29647	-13.6674	-8.1794
G_het27_m.0.7	-904.838	-541.676	-363.144	-11.2141	-541.678	-363.143	-10.6551	-7.56703	-8.10583	-8.09253	-7.95454	-7.71791	-8.49334	-8.48004	-7.13339	-9.23956	-9.70101	-9.92538	-10.0398	-10.3142	-10.4871	-10.7242	-9.24087	-6.91731	13.0272	-1.81736	-14.0777	-9.7851
G_het27_m.1.1	-904.842	-541.676	-363.144	-13.6749	-541.678	-363.143	-13.1567	-11.8875	-12.6091	-11.9013	-11.9144	-12.4163	-12.636	-11.9283	-11.574	-13.3983	-14.0528	-13.5564	-13.7391	-14.6742	-14.3852	-13.8943	-13.4437	-11.1616	13.6467	-2.3878	-12.7319	-12.6345
G_het27_m.1.4	-904.843	-541.676	-363.144	-14.5378	-541.678	-363.143	-14.1492	-10.4182	-11.5962	-11.3458	-10.6339	-10.1518	-11.8118	-11.5614	-9.91517	-12.2726	-13.3701	-13.3768	-12.8672	-12.9161	-13.9526	-13.9676	-12.2967	-11.1311	15.4521	-2.55736	-15.2515	-13.4878
G_het27_m.1.7	-904.838	-541.676	-363.144	-11.3488	-541.678	-363.143	-10.81	-8.36392	-8.36291	-8.37214	-8.76487	-9.57113	-8.76385	-8.77309	-8.0189	-9.89069	-9.83182	-10.0424	-10.5881	-11.8078	-10.5182	-10.7407	-9.9598	-8.58429	12.097	-1.99514	-12.2709	-10.7533
G_het27_m.2.2	-904.842	-541.676	-363.144	-13.7999	-541.678	-363.143	-13.4901	-11.7459	-12.23	-11.5924	-11.8598	-12.492	-12.3439	-11.7063	-11.3712	-13.3364	-13.7587	-13.3326	-13.7144	-14.7669	-14.1285	-13.7078	-13.3858	-12.0249	14.372	-2.73673	-12.5161	-12.9058
G_het27_m.2.7	-904.839	-541.676	-363.144	-11.5534	-541.678	-363.143	-11.2263	-6.19184	-8.42517	-8.50987	-6.42396	-6.99436	-8.65729	-8.74199	-5.92953	-7.78182	-9.94096	-10.2524	-8.41499	-9.46961	-10.5622	-10.8854	-7.85858	-7.60666	12.4517	-1.42341	-13.4511	-10.0295
G_het27_m.3.0	-904.84	-541.676	-363.144	-12.3447	-541.677	-363.143	-12.1483	-8.90772	-9.74019	-9.29774	-8.8941	-8.41942	-9.72657	-9.28412	-8.71767	-10.4308	-11.1881	-10.9678	-10.7969	-10.7914	-11.5449	-11.3314	-10.5261	-7.50145	12.1632	-2.27276	-13.0156	-10.6266
G_het27_m.3.6	-904.838	-541.676	-363.144	-11.0944	-541.677	-363.143	-10.7866	-6.92759	-8.05182	-8.07418	-7.2446	-6.69147	-8.36883	-8.39119	-6.60237	-8.51805	-9.56416	-9.81815	-9.2493	-9.19905	-10.2817	-10.5468	-8.60148	-7.09098	13.1625	-1.57709	-14.2901	-9.7957
G_het27_m.4.6	-904.837	-541.676	-363.144	-10.6548	-541.678	-363.143	-10.4261	-7.0053	-8.10345	-8.09519	-7.28322	-6.98657	-8.38137	-8.37311	-6.6806	-8.50553	-9.52926	-9.74038	-9.18606	-9.36661	-10.1971	-10.4192	-8.53209	-7.04768	12.4726	-1.51169	-13.2861	-9.3729
G_het27_m.4.7	-904.832	-541.676	-363.144	-7.55566	-541.678	-363.143	-7.23851	-5.17609	-5.23148	-5.19731	-5.41308	-5.59491	-5.46847	-5.4343	-4.97078	-6.17086	-6.174	-6.28886	-6.70099	-7.21472	-6.69445	-6.81774	-6.21636	-4.52928	9.33802	-1.35984	-10.0716	-6.62274
G_het27_m.4.8	-904.835	-541.676	-363.144	-9.10283	-541.678	-363.143	-8.75283	-5.28734	-5.63142	-5.68453	-5.37052	-3.89555	-5.7146	-5.76771	-5.03591	-6.70514	-6.9672	-7.24199	-7.22784	-6.24524	-7.47804	-7.76056	-6.77169	-4.22373	11.8673	-1.28479	-13.7276	-7.36885
G_het27_m.5.1	-904.84	-541.676	-363.144	-12.4226	-541.677	-363.143	-12.2181	-10.7646	-9.84037	-9.19038	-10.7478	-10.9402	-9.82358	-9.17359	-10.4295	-12.3185	-11.3324	-10.8909	-12.5675	-13.1714	-11.5748	-11.1375	-12.389	-9.22573	13.5068	-2.64031	-12.7096	-11.0689
G_het27_m.5.5	-904.838	-541.676	-363.144	-10.9397	-541.678	-363.143	-10.5213	-7.45754	-7.08923	-7.06423	-7.65067	-6.63524	-7.28236	-7.25736	-7.0774	-9.23107	-8.78003	-9.00793	-9.82808	-9.34447	-9.36484	-9.60102	-9.31706	-6.23736	13.7276	-1.71982	-14.9841	-9.21363
T_het27_0.0	-816.573	-453.413	-363.144	-10.2961	-453.413	-363.143	-10.8979	-9.69586	-9.59586	-9.15393	-10.0385	-9.26747	-9.93849	-9.49656	-9.34552	-11.2335	-11.0671	-10.8379	-11.8588	-11.5272	-11.6812	-11.4567	-11.3411	-8.59868	12.5124	-1.84824	-12.3497	-10.2842
T_het27_0.2	-816.573	-453.413	-363.144	-10.2686	-453.412	-363.143	-11.0487	-9.1614	-8.91895	-8.55027	-9.55524	-8.66761	-9.31279	-8.94411	-8.8667	-10.6402	-10.3279	-10.1712	-11.3654	-10.9294	-11.0409	-10.891	-10.7538	-8.12711	13.0219	-1.74943	-13.0453	-9.89999
T_het27_2.1	-816.572	-453.413	-363.144	-9.50704	-453.413	-363.143	-9.99	-7.74781	-7.70524	-7.45247	-8.241	-7.54788	-8.19842	-7.94565	-7.53064	-8.77485	-8.67401	-8.58041	-9.58785	-9.2552	-9.47606	-9.39024	-8.80923	-7.75857	11.6445	-1.5	-11.7268	-9.34081
T_het27_2.2	-816.57	-453.413	-363.144	-8.58853	-453.413	-363.143	-9.30124	-7.69695	-7.54886	-7.47918	-7.91512	-6.65046	-7.76703	-7.69735	-7.4544	-8.90545	-8.68807	-8.80658	-9.48127	-8.63353	-9.25345	-9.37752	-8.98435	-6.5268	11.8689	-1.42847	-11.7778	-7.86411
T_het27_3.0	-816.572	-453.413	-363.144	-9.68661	-453.413	-363.143	-10.2701	-8.0337	-7.81809	-7.48977	-8.42482	-6.95793	-8.20921	-7.88089	-7.70084	-9.55912	-9.27401	-9.16118	-10.2754	-9.2636	-9.97807	-9.87226	-9.68664	-6.88721	12.8106	-1.82388	-13.0003	-8.90081
T_het27_3.3	-816.573	-453.413	-363.144	-10.4734	-453.413	-363.143	-11.0486	-9.50592	-8.9442	-8.56216	-9.96313	-9.40614	-9.40141	-9.01937	-9.15	-10.9718	-10.3475	-10.1673	-11.7222	-11.5869	-11.0864	-10.914	-11.0428	-8.56389	12.848	-1.95552	-12.5283	-10.1997
T_het27_3.5	-816.569	-453.413	-363.144	-7.83634	-453.412	-363.143	-8.48037	-6.98525	-7.08996	-6.90816	-7.21209	-6.42742	-7.3168	-7.135	-6.75469	-8.3162	-8.36221	-8.36605	-8.80781	-8.40811	-8.84453	-8.85332	-8.44093	-6.1927	10.4887	-1.26228	-10.2979	-7.26416
T_het27_4.1	-816.57	-453.413	-363.144	-8.3265	-453.412	-363.143	-9.10525	-7.88907	-7.68503	-7.25842	-8.26523	-7.60024	-8.06119	-7.63458	-7.62635	-8.99939	-8.73738	-8.47668	-9.66138	-9.36057	-9.38875	-9.13358	-9.06914	-6.99749	11.6291	-1.46991	-11.5211	-8.35943
T_het27_4.2	-816.571	-453.413	-363.144	-9.17761	-453.413	-363.143	-9.78129	-7.62834	-7.58025	-7.28786	-7.96902	-6.76199	-7.92093	-7.62854	-7.25646	-9.22476	-9.10912	-9.03588	-9.84829	-9.0912	-9.72129	-9.65276	-9.34835	-6.74398	12.6719	-1.84165	-12.7032	-8.61693
T_het27_5.0	-816.569	-453.413	-363.144	-7.55269	-453.413	-363.143	-8.03181	-5.83026	-5.90438	-5.67952	-6.29879	-5.21894	-6.37291	-6.14805	-5.55986	-6.76658	-6.78106	-6.70933	-7.58046	-6.85771	-7.58404	-7.52045	-6.67271	-5.48433	10.8324	-1.39764	-11.0429	-7.09252
T_het27_5.6	-816.57	-453.413	-363.144	-8.39867	-453.412	-363.143	-9.08339	-8.06351	-7.52957	-7.0506	-8.42981	-7.52008	-7.89586	-7.41689	-7.76562	-9.29527	-8.69803	-8.40188	-9.9703	-9.4585	-9.36198	-9.0715	-9.35831	-6.45934	12.0988	-1.59307	-12.183	-8.13669
T_het27_m_0.2	-816.57	-453.413	-363.144	-8.62541	-453.413	-363.143	-9.18891	-7.59159	-7.38368	-7.00133	-7.91884	-6.24507	-7.71093	-7.32858	-7.32869	-8.92263	-8.64516	-8.46179	-9.59279	-8.35341	-9.30341	-9.12621	-9.03448	-5.73087	11.6854	-1.452	-12.4175	-7.91491
T_het27_m_0.3	-816.569	-453.413	-363.144	-7.87433	-453.413	-363.143	-8.53029	-8.15605	-7.59074	-7.09936	-8.43865	-7.9987	-7.87334	-7.38196	-7.87702	-9.26348	-8.64574	-8.31323	-9.77529	-9.67172	-9.1484	-8.81905	-9.34473	-6.77725	10.763	-1.48384	-10.4765	-7.97463
T_het27_m_0.8	-816.569	-453.413	-363.144	-7.56194	-453.412	-363.143	-8.34149	-6.75076	-6.85939	-6.66369	-6.92255	-6.0679	-7.03117	-6.83547	-6.5591	-8.03	-8.0807	-8.06526	-8.46124	-7.9808	-8.50332	-8.49191	-8.17044	-5.82183	10.1744	-1.20611	-10.0353	-6.88883
T_het27_m_1.7	-816.572	-453.413	-363.144	-9.82997	-453.413	-363.143	-10.4897	-8.74673	-8.66446	-8.39471	-9.06144	-7.74248	-8.97917	-8.70942	-8.36258	-10.294	-10.1436	-10.0895	-10.8973	-10.0245	-10.7358	-10.6858	-10.4013	-7.83052	12.7991	-1.76158	-12.7253	-9.5182
T_het27_m_2.1	-816.57	-453.413	-363.144	-8.59439	-453.412	-363.143	-9.2326	-7.2291	-7.17279	-6.97226	-7.70669	-6.92494	-7.65038	-7.44985	-6.9539	-8.16757	-8.05163	-8.00439	-8.99577	-8.57223	-8.86882	-8.83033	-8.0563	-6.5913	10.904	-1.4466	-10.9464	-8.08028
T_het27_m_2.5	-816.574	-453.413	-363.144	-10.7711	-453.412	-363.143	-11.4988	-9.76497	-9.35856	-8.92862	-10.2361	-9.81693	-9.82968	-9.39973	-9.38239	-11.2499	-10.7807	-10.5545	-12.0049	-12.0093	-11.5242	-11.305	-11.3154	-9.27591	13.3923	-1.96384	-12.9398	-10.7873
T_het27_m_3.1	-816.573	-453.413	-363.144	-10.4194	-453.413	-363.143	-11.0767	-9.58985	-9.23357	-8.8626	-9.99612	-9.06134	-9.63983	-9.26886	-9.28085	-11.0511	-10.6254	-10.4644	-11.7882	-11.3018	-11.3502	-11.196	-11.1505	-8.41995	13.1521	-1.79088	-13.0073	-10.066
T_het27_m_4.0	-816.572	-453.413	-363.144	-9.65452	-453.412	-363.143	-10.3674	-8.98671	-8.97579	-8.47961	-9.38835	-8.85206	-9.37743	-8.88125	-8.74958	-10.2723	-10.201	-9.88864	-10.9694	-10.8277	-10.8868	-10.5817	-10.3869	-8.09962	11.7041	-1.60369	-11.5529	-9.55213
T_het27_m_4.1	-816.574	-453.413	-363.144	-10.614	-453.413	-363.143	-11.2453	-9.54901	-9.30993	-8.93894	-9.94051	-9.31935	-9.70143	-9.33045	-9.16471	-11.2388	-10.9326	-10.7882	-11.9047	-11.7425	-11.587	-11.448	-11.3622	-8.7652	13.2604	-2.07149	-12.8374	-10.4137
T_het27_m_5.1	-816.57	-453.413	-363.144	-8.37346	-453.413	-363.143	-8.89613	-6.26316	-6.35063	-6.09674	-6.74009	-5.94915	-6.82756	-6.57367	-6.02421	-7.24843	-7.2774	-7.17941	-8.0494	-7.61455	-8.0677	-7.97707	-7.24255	-6.14916	11.2711	-1.52002	-11.6362	-8.03423
T_het27_m_5.2	-816.568	-453.413	-363.144	-7.27113	-453.413	-363.143	-7.86468	-5.55231	-5.5172	-5.42067	-5.72843	-4.77176	-5.69332	-5.59679	-5.3604	-6.79745	-6.69417	-6.78758	-7.32089	-6.78021	-7.20734	-7.30645	-6.94001	-3.62488	10.3939	-1.39137	-11.2583	-5.8807
U_het27_0.2	-777.328	-414.168	-363.144	-10.4445	-363.143	-414.167	-11.2266	-8.92505	-9.01409	-8.71278	-9.27036	-8.46687	-9.35941	-9.0581	-8.55609	-10.589	-10.6158	-10.5329	-11.1722	-10.8027	-11.1885	-11.1101	-10.7374	-9.12773	12.9481	-2.11629	-12.064	-10.3599
U_het27_1.0	-777.325	-414.168	-363.144	-8.61977	-363.143	-414.168	-9.1388	-8.63364	-8.07165	-7.52471	-8.93556	-9.43943	-8.37357	-7.82663	-8.42091	-9.82797	-9.21972	-8.83148	-10.3253	-11.1509	-9.7086	-9.32533	-9.92788	-7.52432	9.70276	-1.66735	-9.15856	-8.64748
U_het27_1.1	-777.328	-414.168	-363.144	-10.1444	-363.143	-414.168	-10.8324	-9.26268	-8.54056	-8.07423	-9.66831	-9.0356	-8.94618	-8.47985	-8.87394	-10.7352	-9.95668	-9.68525	-11.3723	-11.1339	-10.5831	-10.3174	-10.8335	-8.92623	12.4299	-2.08265	-11.6565	-10.2355
U_het27_1.3	-777.327	-414.168	-363.144	-9.74563	-363.143	-414.168	-10.4149	-9.19483	-8.83045	-8.47709	-9.5328	-8.36145	-9.16843	-8.81507	-8.89037	-10.6051	-10.1784	-10.0218	-11.22	-10.4603	-10.7822	-10.6311	-10.7379	-8.40276	12.2621	-1.79426	-11.6664	-9.60128
U_het27_3.4	-777.327	-414.168	-363.144	-9.30961	-363.143	-414.168	-9.92696	-8.2091	-8.1709	-7.94634	-8.46851	-6.93574	-8.43031	-8.20575	-7.8478	-9.71028	-9.60821	-9.59015	-10.2285	-9.11757	-10.1163	-10.1015	-9.83842	-7.76011	12.3362	-1.77499	-11.8519	-9.05086
U_het27_3.5	-777.323	-414.168	-363.144	-7.16631	-363.143	-414.168	-7.76084	-6.48497	-6.45554	-6.29001	-6.59763	-5.56786	-6.56819	-6.40266	-6.3438	-7.66806	-7.5832	-7.58666	-8.03134	-7.35422	-7.93857	-7.94544	-7.82398	-5.62327	9.58978	-1.14076	-9.27127	-6.44551
U_het27_4.0	-777.324	-414.168	-363.144	-7.44277	-363.143	-414.168	-7.9755	-7.65487	-7.13187	-6.63971	-7.89744	-7.44796	-7.37444	-6.88228	-7.38666	-8.70905	-8.13963	-7.79441	-9.14048	-8.99535	-8.56304	-8.22011	-8.80358	-6.89212	10.1993	-1.51531	-9.49107	-7.69916
U_het27_4.7	-777.324	-414.168	-363.144	-7.95821	-363.143	-414.168	-8.63805	-6.50403	-6.11106	-5.84935	-6.82171	-4.94766	-6.42874	-6.16702	-6.16087	-7.92706	-7.47092	-7.40818	-8.52589	-7.06769	-8.05875	-8.00138	-8.05635	-5.76357	11.9959	-1.69701	-11.7931	-7.25779
U_het27_m_0.0	-777.326	-414.168	-363.144	-8.88341	-363.143	-414.167	-9.59823	-7.03032	-7.16542	-6.95504	-7.32493	-5.90672	-7.46004	-7.24966	-6.68188	-8.60196	-8.67411	-8.67512	-9.1446	-8.15248	-9.20648	-9.21123	-8.75571	-6.87664	12.3383	-1.8787	-11.9315	-8.34852
U_het27_m_0.3	-777.324	-414.168	-363.144	-7.65622	-363.143	-414.168	-8.24356	-7.38728	-6.80342	-6.39473	-7.69273	-6.85616	-7.10887	-6.70018	-7.11407	-8.41871	-7.7854	-7.52543	-8.9496	-8.4322	-8.30688	-8.05103	-8.51387	-6.68892	10.417	-1.50718	-10.0311	-7.8102
U_het27_m_1.1	-777.326	-414.168	-363.144	-9.15195	-363.143	-414.168	-9.73816	-7.83665	-7.57848	-7.38494	-8.15792	-6.42333	-7.89975	-7.70621	-7.47642	-9.26778	-8.94625	-8.9526	-9.86709	-8.54973	-9.53448	-9.54591	-9.39008	-7.37503	12.3732	-1.7752	-11.8809	-8.65798
U_het27_m_1.5	-777.324	-414.168	-363.144	-7.7005	-363.143	-414.167	-8.42997	-6.65044	-6.83626	-6.70566	-6.83146	-5.89484	-7.01728	-6.88668	-6.4349	-7.93998	-8.07127	-8.11765	-8.356	-7.78076	-8.47901	-8.52939	-8.08412	-6.65782	10.4345	-1.29927	-9.64178	-7.16432
U_het27_m_2.8	-777.325	-414.168	-363.144	-8.13656	-363.143	-414.168	-8.72068	-7.42532	-7.08855	-7.06022	-7.59014	-6.11829	-7.25337	-7.22505	-7.17615	-8.68688	-8.28716	-8.44377	-9.14885	-8.07143	-8.73955	-8.90054	-8.8388	-6.19886	10.8033	-1.34513	-10.8407	-7.58134
U_het27_m_3.6	-777.328	-414.168	-363.144	-10.3813	-363.143	-414.167	-11.0378	-9.33404	-8.75134	-8.38152	-9.75084	-9.00877	-9.16814	-8.79832	-8.92283	-10.7983	-10.1601	-9.98339	-11.442	-11.0904	-10.7931	-10.6222	-10.8892	-9.32371	12.4858	-2.03879	-11.5892	-10.4658
U_het27_m_4.3	-777.327	-414.168	-363.144	-9.87168	-363.143	-414.168	-10.5053	-9.18699	-9.13737	-8.72978	-9.47368	-8.52571	-9.42406	-9.01647	-8.86161	-10.669	-10.5575	-10.3523	-11.2079	-10.6727	-11.0863	-10.8848	-10.7961	-8.64913	12.072	-1.84122	-11.4689	-9.88723
U_het27_m_5.1	-777.324	-414.168	-363.144	-7.68203	-363.143	-414.168	-8.37536	-7.67867	-7.07764	-6.66453	-7.96173	-7.18317	-7.36071	-6.94759	-7.44312	-8.74502	-8.0913	-7.83387	-9.26923	-8.82611	-8.60584	-8.35231	-8.86165	-6.65998	10.8119	-1.57946	-10.3022	-7.72972
U_het27_m_5.2	-777.324	-414.168	-363.144	-7.58437	-363.143	-414.168	-8.22524	-7.17052	-7.15501	-6.95736	-7.2871	-6.4033	-7.27159	-7.07395	-6.95257	-8.29065	-8.21811	-8.18606	-8.66615	-8.13504	-8.58523	-8.55572	-8.4197	-6.63185	10.4897	-1.21723	-9.87604	-7.23546
U_het27_m_5.7	-777.324	-414.168	-363.144	-7.97719	-363.143	-414.168	-8.65356	-7.67232	-6.90511	-6.41421	-7.97619	-6.67768	-7.20898	-6.71807	-7.35507	-8.90303	-8.07811	-7.76307	-9.46625	-8.54087	-8.63102	-8.32043	-8.99486	-6.30196	11.268	-1.6451	-10.9975	-7.67656
U_het27_m_5.8	-777.327	-414.168	-363.144	-9.41041	-363.143	-414.168	-10.1099	-8.64083	-8.25641	-7.88329	-8.95998	-7.87202	-8.57555	-8.20244	-8.36163	-10.0544	-9.60641	-9.43194	-10.6595	-9.98836	-10.2004	-10.0315	-10.1966	-7.70817	12.0469	-1.78208	-11.6917	-9.13506
A_het28_0.0	-829.679	-466.536	-363.129	-9.13921	-363.128	-466.536	-9.52687	-5.20728	-6.69774	-6.61933	-5.23347	-3.87102	-6.72392	-6.64552	-4.89613	-6.63345	-8.05192	-8.18358	-7.0326	-6.11779	-8.44188	-8.58069	-6.68071	-5.68384	12.9003	-1.2797	-14.0982	-8.16139
A_het28_0.6	-829.68	-466.536	-363.129	-9.47664	-363.128	-466.536	-9.90428	-7.26996	-6.89374	-6.97413	-7.61304	-6.80437	-7.23681	-7.3172	-6.9212	-8.63907	-8.20364	-8.47353	-9.29751	-8.89048	-8.8511	-9.13187	-8.64759	-6.87271	11.2176	-1.79218	-12.0738	-9.52101
A_het28_1.0	-829.677	-466.536	-363.129	-8.04514	-363.128	-466.536	-8.63198	-5.57161	-6.3116	-6.14017	-5.47196	-5.25447	-6.21195	-6.04052	-5.32832	-6.7659	-7.44054	-7.45126	-7.00887	-7.183	-7.67645	-7.69216	-6.79324	-4.66243	11.3127	-1.30483	-12.4392	-7.09374
A_het28_1.2	-829.679	-466.536	-363.129	-8.99398	-363.128	-466.535	-9.49995	-5.46061	-6.14274	-6.21689	-5.63516	-5.71505	-6.31729	-6.39144	-5.09684	-6.9185	-7.52444	-7.81654	-7.50767	-8.06355	-8.10196	-8.4039	-6.88959	-5.0824	11.7299	-1.33645	-13.7189	-8.40777
A_het28_2.1	-829.679	-466.536	-363.129	-8.83016	-363.128	-466.536	-9.25009	-4.57488	-5.40541	-5.66029	-4.65325	-4.1379	-5.48378	-5.73866	-4.18945	-6.11065	-6.86529	-7.34439	-6.58738	-6.54956	-7.33188	-7.81964	-6.08865	-4.43447	12.3462	-1.50134	-14.174	-7.76352
A_het28_2.6	-829.678	-466.536	-363.129	-8.80786	-363.128	-466.536	-9.17872	-4.90156	-6.23585	-6.25513	-5.18768	-3.60627	-6.52197	-6.54125	-4.50409	-6.42287	-7.68314	-7.92311	-7.10151	-5.99737	-8.34909	-8.59962	-6.44399	-5.34135	13.0883	-1.51492	-14.491	-8.25899
A_het28_2.8	-829.677	-466.536	-363.129	-7.78148	-363.128	-466.536	-8.08611	-6.87915	-6.53715	-6.32378	-7.21833	-6.65312	-6.87633	-6.66297	-6.56829	-7.95403	-7.56243	-7.50168	-8.56082	-8.32704	-8.15911	-8.10738	-7.96418	-6.15275	10.015	-1.40654	-10.4306	-7.97491
A_het28_3.0	-829.68	-466.536	-363.129	-9.71332	-363.128	-466.536	-10.0135	-7.29733	-8.49076	-8.38309	-7.28407	-5.76457	-8.4775	-8.36984	-6.99264	-8.661	-9.7861	-9.87868	-9.0161	-7.92336	-10.1328	-10.2335	-8.63646	-6.7157	12.28	-1.51812	-12.7866	-8.7405
A_het28_4.4	-829.678	-466.536	-363.129	-8.60736	-363.128	-466.535	-9.21697	-4.7065	-5.7383	-6.04071	-4.79495	-3.64925	-5.82674	-6.12916	-4.43135	-6.05524	-7.00963	-7.52216	-6.56454	-5.88497	-7.50789	-8.02837	-6.08543	-4.50313	11.8941	-1.16978	-13.9094	-7.68816
A_het28_4.7	-829.68	-466.536	-363.129	-9.73748	-363.128	-466.536	-10.2853	-8.35146	-8.00439	-7.90069	-8.77019	-7.54473	-8.42312	-8.31942	-7.96818	-9.70058	-9.30085	-9.37693	-10.4044	-9.55494	-9.99383	-10.0822	-9.67805	-8.0258	11.2807	-1.83865	-11.1713	-9.75509
A_het28_4.8	-829.683	-466.536	-363.129	-11.577	-363.128	-466.536	-11.8463	-7.59826	-8.88634	-8.73828	-8.01541	-6.7434	-9.30349	-9.15543	-7.07057	-9.33003	-10.5461	-10.6342	-10.1229	-9.34586	-11.3258	-11.4271	-9.28405	-8.46861	13.7303	-2.08244	-14.5454	-11.3662
A_het28_5.0	-829.677	-466.536	-363.129	-7.62026	-363.128	-466.536	-7.95615	-6.73496	-6.93487	-6.73561	-6.58307	-6.22432	-6.78299	-6.58372	-6.56479	-7.64564	-7.79532	-7.73543	-7.75817	-7.6977	-7.9031	-7.84671	-7.674	-5.39416	9.69674	-1.22633	-9.98662	-6.91037
A_het28_5.1	-829.679	-466.536	-363.129	-9.27603	-363.128	-466.536	-9.63021	-4.77285	-5.78534	-6.094	-4.84426	-3.4963	-5.85675	-6.16541	-4.40253	-6.28271	-7.21846	-7.75018	-6.74916	-5.87798	-7.67478	-8.2139	-6.29559	-5.27411	12.9085	-1.41169	-14.6148	-8.3921
C_het28_0.5	-757.436	-394.291	-363.129	-10.5758	-394.291	-363.128	-11.0954	-8.94076	-9.43834	-8.74235	-9.30123	-10.0576	-9.79881	-9.10282	-8.51906	-10.3541	-10.8079	-10.2863	-10.8617	-11.95	-11.3076	-10.7904	-10.3947	-10.5114	11.904	-2.06335	-10.5215	-11.1922
C_het28_0.6	-757.438	-394.291	-363.129	-11.5494	-394.291	-363.128	-12.1765	-9.52337	-9.16998	-8.991	-9.54832	-8.73622	-9.19493	-9.01595	-9.19276	-11.0478	-10.6409	-10.6577	-11.3059	-10.8697	-10.8936	-10.9163	-11.1347	-9.64587	13.0378	-2.44604	-12.0756	-11.1297
C_het28_0.8	-757.437	-394.291	-363.129	-10.7724	-394.291	-363.128	-11.3091	-7.99825	-8.43353	-8.19234	-8.21637	-7.05863	-8.65165	-8.41046	-7.57574	-9.4624	-9.836	-9.79547	-9.9659	-9.21957	-10.3302	-10.2961	-9.49002	-8.83137	13.0437	-2.15403	-12.6853	-10.627
C_het28_1.4	-757.435	-394.291	-363.129	-9.89068	-394.291	-363.128	-10.1129	-6.76681	-7.97431	-7.58386	-6.93825	-6.2088	-8.14575	-7.7553	-6.38503	-8.21475	-9.36108	-9.16927	-8.658	-8.33307	-9.79569	-9.60886	-8.25628	-7.91047	12.3839	-2.36262	-12.0065	-9.89567
C_het28_1.6	-757.432	-394.291	-363.129	-7.58516	-394.291	-363.128	-7.79323	-7.90704	-7.38252	-6.87679	-7.86328	-7.82767	-7.33876	-6.83303	-7.7404	-8.73988	-8.17573	-7.78972	-8.89361	-9.10655	-8.32521	-7.94254	-8.80272	-6.82585	9.92533	-1.65705	-8.80315	-7.36072
C_het28_1.7	-757.433	-394.291	-363.129	-8.62185	-394.291	-363.128	-8.88531	-6.5712	-7.22136	-6.63961	-6.67379	-6.07918	-7.32395	-6.7422	-6.32485	-7.66793	-8.26382	-7.84228	-8.0492	-7.79673	-8.63733	-8.22162	-7.72472	-6.7696	11.3913	-1.71362	-11.1386	-8.23057
C_het28_2.4	-757.434	-394.291	-363.129	-9.37697	-394.291	-363.128	-9.63493	-6.91523	-8.08141	-7.4423	-7.21816	-7.27179	-8.38433	-7.74522	-6.54151	-8.11588	-9.23206	-8.75678	-8.65696	-9.05102	-9.76407	-9.29566	-8.11024	-8.25019	11.0852	-1.67182	-10.6778	-9.51462
C_het28_2.7	-757.432	-394.291	-363.129	-7.69171	-394.291	-363.128	-8.09319	-5.64446	-5.75091	-5.47026	-5.59447	-4.51677	-5.70092	-5.42027	-5.44748	-6.80339	-6.85135	-6.74141	-7.04405	-6.32583	-7.0855	-6.97965	-6.90242	-4.65686	11.1809	-1.81161	-11.3459	-6.63346
C_het28_2.8	-757.432	-394.291	-363.129	-7.62169	-394.291	-363.128	-7.85364	-5.62094	-6.20725	-5.76979	-5.84549	-5.12627	-6.4318	-5.99433	-5.33372	-6.58286	-7.12108	-6.82474	-7.04031	-6.62652	-7.57	-7.27818	-6.62276	-6.2841	10.7149	-1.49478	-10.3433	-7.4072
C_het28_3.2	-757.431	-394.291	-363.129	-7.24824	-394.291	-363.128	-7.66034	-5.81502	-6.01509	-5.51927	-6.04637	-5.80336	-6.24644	-5.75062	-5.47341	-6.89141	-7.04634	-6.69779	-7.30332	-7.36116	-7.45065	-7.10455	-6.93446	-6.19759	10.4547	-1.73678	-9.87824	-7.35794
C_het28_3.4	-757.432	-394.291	-363.129	-7.50096	-394.291	-363.128	-7.71426	-4.51173	-4.57642	-4.57306	-4.63426	-2.77005	-4.69895	-4.69559	-4.19539	-5.76611	-5.76835	-5.9487	-6.19506	-4.72223	-6.18832	-6.37391	-5.82537	-4.29005	12.0075	-2.03282	-12.1794	-6.49476
C_het28_3.6	-757.431	-394.291	-363.129	-7.10859	-394.291	-363.128	-7.62698	-7.74869	-6.64927	-6.22058	-7.69713	-7.47041	-6.59771	-6.16901	-7.62739	-8.53723	-7.39781	-7.08551	-8.6927	-8.71203	-7.54892	-7.24014	-8.61249	-5.68629	9.33152	-1.51177	-8.62862	-6.49517
C_het28_3.8	-757.43	-394.291	-363.129	-6.73966	-394.291	-363.128	-7.03049	-5.4453	-5.70543	-5.36438	-5.59888	-4.91376	-5.85901	-5.51796	-5.26799	-6.26846	-6.48185	-6.26843	-6.66319	-6.26257	-6.86875	-6.65957	-6.34136	-5.32593	9.43566	-1.20065	-9.46821	-6.55914
C_het28_4.2	-757.43	-394.291	-363.129	-6.54614	-394.291	-363.128	-6.77539	-5.79133	-5.72144	-5.27332	-5.89767	-5.70645	-5.82778	-5.37966	-5.56984	-6.71768	-6.60071	-6.28944	-7.0385	-7.13881	-6.91459	-6.60551	-6.78658	-5.29349	9.71859	-1.50367	-9.22148	-6.30004
C_het28_4.4	-757.436	-394.291	-363.129	-10.5995	-394.291	-363.128	-11.0844	-8.03573	-8.8318	-8.37466	-8.34543	-7.6731	-9.14149	-8.68436	-7.58787	-9.4525	-10.1909	-9.92546	-10.0128	-9.73235	-10.7413	-10.4816	-9.46931	-9.27904	12.927	-2.18247	-12.2047	-10.7392
C_het28_4.7	-757.434	-394.291	-363.129	-8.87173	-394.291	-363.128	-9.18997	-7.48711	-7.24575	-6.95388	-7.60342	-6.52935	-7.36206	-7.07019	-7.2208	-8.63632	-8.34128	-8.21336	-9.02917	-8.30136	-8.72631	-8.60511	-8.67051	-6.8711	11.5156	-1.7968	-11.0161	-8.1684
C_het28_4.8	-757.432	-394.291	-363.129	-7.7242	-394.291	-363.128	-7.9315	-5.75834	-6.37113	-5.90236	-6.00112	-5.29109	-6.61391	-6.14514	-5.41522	-6.77788	-7.34215	-7.01995	-7.25111	-6.8543	-7.80677	-7.48929	-6.79643	-6.38927	10.8043	-1.41409	-10.5462	-7.54527
G_het28_0.2	-904.824	-541.676	-363.129	-11.7325	-541.678	-363.128	-11.3054	-9.95664	-9.6219	-8.73341	-9.92955	-10.0634	-9.59481	-8.70633	-9.62	-11.4247	-11.0276	-10.3409	-11.6689	-12.2074	-11.265	-10.5817	-11.4902	-8.65446	13.4874	-2.56807	-12.8944	-10.6296
G_het28_0.3	-904.82	-541.676	-363.129	-9.43956	-541.678	-363.128	-8.92057	-5.26571	-5.90543	-5.95244	-5.32595	-3.91504	-5.96567	-6.01268	-5.01864	-6.65976	-7.21801	-7.48399	-7.15709	-6.23293	-7.70382	-7.97724	-6.72086	-4.43942	12.4025	-1.60169	-13.8912	-7.52985
G_het28_0.5	-904.819	-541.676	-363.129	-8.5535	-541.677	-363.128	-8.45792	-6.34381	-5.15164	-5.06347	-6.34478	-5.66079	-5.15261	-5.06444	-6.09209	-7.7174	-6.45353	-6.57059	-8.08043	-7.8357	-6.80749	-6.93013	-7.78504	-3.39162	10.545	-1.7782	-11.9841	-6.60898
G_het28_0.6	-904.818	-541.676	-363.129	-8.25082	-541.677	-363.128	-8.04431	-5.80936	-5.69579	-5.63914	-6.05811	-6.23428	-5.94455	-5.88789	-5.55855	-6.87277	-6.70396	-6.80587	-7.42903	-7.9569	-7.25008	-7.36075	-6.89133	-5.17459	10.1786	-1.62643	-10.6501	-7.27251
G_het28_1.3	-904.821	-541.676	-363.129	-9.85882	-541.678	-363.128	-9.41381	-5.90913	-6.84105	-6.78323	-6.18907	-5.34657	-7.12099	-7.06317	-5.57659	-7.41711	-8.27022	-8.43784	-8.11699	-7.77045	-8.95651	-9.13424	-7.47654	-5.57543	12.9616	-1.62662	-14.3136	-8.55408
G_het28_2.7	-904.824	-541.676	-363.129	-11.9521	-541.677	-363.128	-11.6224	-7.1777	-8.42472	-8.46179	-7.36359	-7.26988	-8.61061	-8.64768	-6.78483	-8.81255	-9.97751	-10.2548	-9.42795	-9.85221	-10.5804	-10.8674	-8.81442	-7.72312	12.9046	-1.50698	-14.3986	-10.7242
G_het28_3.4	-904.829	-541.676	-363.129	-15.3119	-541.678	-363.128	-14.7649	-12.7236	-12.9889	-12.1949	-12.805	-13.8329	-13.0703	-12.2763	-12.3264	-14.5126	-14.7175	-14.1503	-14.8275	-16.2868	-15.0256	-14.4634	-14.586	-12.9988	14.9842	-3.06924	-13.417	-14.5008
G_het28_4.1	-904.826	-541.676	-363.129	-12.8779	-541.678	-363.128	-12.3312	-8.72473	-9.73891	-9.42663	-8.80307	-9.11656	-9.81726	-9.50497	-8.3637	-10.3702	-11.3086	-11.2298	-10.8061	-11.6039	-11.7345	-11.6617	-10.4148	-8.7901	13.5478	-2.18717	-14.0947	-11.5242
G_het28_5.2	-904.822	-541.676	-363.129	-10.7478	-541.678	-363.128	-10.3827	-9.55265	-8.82878	-8.0974	-9.56807	-9.54019	-8.8442	-8.11282	-9.21911	-10.8437	-10.0598	-9.51222	-11.1249	-11.4759	-10.3336	-9.78872	-10.8921	-8.28121	13.0466	-2.47898	-12.005	-9.71861
G_het28_5.3	-904.825	-541.676	-363.129	-12.7071	-541.678	-363.128	-12.4009	-8.10182	-9.13119	-9.06544	-8.56628	-8.50664	-9.59565	-9.5299	-7.55426	-9.96178	-10.916	-11.1012	-10.8025	-11.2642	-11.7427	-11.9409	-9.95625	-9.12792	14.3664	-2.2362	-15.0286	-12.0263
[truncated: 2,388 more rows]

## Sheet: NRSD4K
								Unscaled FF								Scaled FF
[truncated: 3,908 more rows]

[truncated: 3 more sheets: FRSD3K, VEHICLe, Convergence]
